# Supplementary material for: Deconstruct the link between gut microbiota and neurological diseases: application of Mendelian randomization analysis
Source: Front Cell Infect Microbiol. 2025 Mar 6;15:1433131. doi: 10.3389/fcimb.2025.1433131 (PMC11922733; doi:10.3389/fcimb.2025.1433131)
Supplement: Supplementary file 1 [file Table1.xlsx]

## Sheet: Supplementary Table1-1
Supplementary Table1-1 IVs related to GM taxa and Epilepsy (locus-wide significance, P<1.00E-05)
Level	Exposure	SNP	effect_allele.exposure	other_allele.exposure	Samplesize.exposure	se.exposure	pval.exposure	beta.exposure	se.outcome	beta.outcome	pval.outcome	F	R2
phylum	Euryarchaeota	rs10202904	G	T	14306	0.0230271	6.19e-07	0.115986	0.019	0.0155	0.4148	25.3707	0.00177029
phylum	Euryarchaeota	rs34928225	T	C	14306	0.0425421	4.33e-06	0.19977	0.0321	-0.0002	0.996	22.0507	0.00153899
phylum	Euryarchaeota	rs76029318	T	C	14306	0.0438442	1.05e-06	0.214866	0.0386	0.0009	0.9818	24.0166	0.00167596
phylum	Euryarchaeota	rs7635189	A	G	14306	0.0259356	4.64e-06	-0.119983	0.0208	0.0025	0.903	21.4016	0.00149376
phylum	Euryarchaeota	rs77658038	A	C	14306	0.0340856	4.75e-06	-0.160157	0.023	0.0209	0.3648	22.0775	0.00154086
phylum	Firmicutes	rs112334273	G	A	14306	0.0127415	9.26e-07	0.0627459	0.0208	-0.0221	0.2878	24.251	0.00169229
phylum	Firmicutes	rs2332027	A	G	14306	0.0104823	4.05e-06	0.0482656	0.0192	0.0038	0.8431	21.2013	0.00147979
phylum	Firmicutes	rs3792064	G	A	14306	0.0182532	6.75e-07	0.0897349	0.0419	0.0645	0.1234	24.1682	0.00168653
phylum	Firmicutes	rs3852931	T	C	14306	0.0105	4.53e-06	0.0482086	0.0196	-0.0246	0.209	21.08	0.00147134
phylum	Firmicutes	rs7247191	T	C	14306	0.0157424	4.73e-06	-0.0713033	0.0309	-0.0007	0.9829	20.5153	0.00143198
phylum	Lentisphaerae	rs1002941	A	G	14306	0.0233382	4.31e-06	-0.107661	0.0216	-0.0072	0.7375	21.2805	0.00148531
phylum	Lentisphaerae	rs11770843	C	T	14306	0.0234776	1.14e-06	0.111896	0.0199	-0.0456	0.0218002	22.7155	0.00158531
phylum	Lentisphaerae	rs2825714	A	G	14306	0.0289096	1.5e-06	-0.138226	0.0252	-0.0241	0.3377	22.861	0.00159545
phylum	Lentisphaerae	rs62570196	C	T	14306	0.0439621	9.64e-07	-0.217203	0.047	0.0238	0.6128	24.4104	0.0017034
phylum	Lentisphaerae	rs77599476	A	G	14306	0.0479918	1.9e-06	0.229981	0.0405	0.0093	0.8178	22.9641	0.00160264
phylum	Verrucomicrobia	rs11252894	A	C	14306	0.0162769	1.11e-06	0.0784055	0.0218	0.0038	0.8634	23.2033	0.0016193
phylum	Verrucomicrobia	rs117107102	A	G	14306	0.0427565	2.68e-06	0.204283	0.0438	0.0697	0.1118	22.8276	0.00159312
phylum	Verrucomicrobia	rs11729256	T	C	14306	0.0146953	2.23e-06	0.0696984	0.0248	-0.0047	0.8498	22.4951	0.00156996
phylum	Verrucomicrobia	rs12908520	G	A	14306	0.012823	3.4e-06	0.0594916	0.0188	-0.0101	0.5931	21.5244	0.00150231
phylum	Verrucomicrobia	rs2602429	T	C	14306	0.0153487	8.71e-07	-0.0764148	0.0212	0.025	0.2381	24.7863	0.00172958
phylum	Verrucomicrobia	rs45598138	C	A	14306	0.03054	2.19e-06	-0.143901	0.0603	0.0203	0.7363	22.2019	0.00154952
phylum	Verrucomicrobia	rs74542928	T	C	14306	0.0231324	4.08e-07	0.115994	0.044	0.0802	0.0686104	25.1437	0.00175448
phylum	Verrucomicrobia	rs76430504	T	C	14306	0.025458	3.5e-06	-0.11753	0.0439	0.0132	0.7641	21.3132	0.00148759
phylum	Tenericutes	rs10108398	G	A	14306	0.0153953	1.09e-06	0.0769142	0.0208	-0.0102	0.6242	24.9595	0.00174165
phylum	Tenericutes	rs11890098	A	G	14306	0.0153389	9.57e-07	0.074438	0.0207	0.0433	0.0369199	23.5505	0.0016435
phylum	Tenericutes	rs12566890	T	G	14306	0.0230978	3.65e-06	-0.101147	0.0277	0.0268	0.3325	19.1763	0.00133864
phylum	Tenericutes	rs3768491	G	A	14306	0.0149061	4.23e-06	0.0681052	0.0205	-0.0166	0.417	20.8753	0.00145707
phylum	Tenericutes	rs6043847	T	C	14306	0.0248606	4.55e-06	-0.114937	0.0396	-0.0118	0.7666	21.3745	0.00149187
phylum	Tenericutes	rs72901605	T	C	14306	0.0178119	3.26e-06	-0.0841852	0.0292	-0.0322	0.2706	22.3383	0.00155903
phylum	Tenericutes	rs74603314	T	C	14306	0.0462918	1.56e-06	0.221639	0.0481	0.055	0.2525	22.9237	0.00159982
phylum	Proteobacteria	rs12150865	C	T	14306	0.0106407	1.54e-06	0.0511615	0.0186	-0.0301	0.105	23.1178	0.00161334
phylum	Proteobacteria	rs2347697	G	T	14306	0.0108968	4.27e-06	0.0502281	0.0201	0.0238	0.2379	21.2469	0.00148297
phylum	Proteobacteria	rs2532663	A	G	14306	0.0258034	7.47e-07	0.125578	0.031	0.0056	0.8573	23.685	0.00165286
phylum	Proteobacteria	rs922773	C	T	14306	0.0157851	3.68e-07	-0.0803778	0.0309	0.0067	0.8293	25.9285	0.00180914
phylum	Bacteroidetes	rs2032750	C	T	14306	0.0106804	1.71e-06	0.0510857	0.0187	-0.0106	0.5718	22.8783	0.00159666
phylum	Bacteroidetes	rs62575403	C	T	14306	0.0311079	2.96e-06	0.145424	0.0468	-0.0497	0.2883	21.854	0.00152528
phylum	Bacteroidetes	rs73512608	G	A	14306	0.0236743	2.54e-07	-0.123117	0.0414	-0.0437	0.2916	27.0447	0.00188688
phylum	Bacteroidetes	rs73846128	A	G	14306	0.0133481	4.78e-07	-0.0664262	0.0261	-0.029	0.267	24.7651	0.00172811
phylum	Bacteroidetes	rs73975615	G	A	14306	0.0442629	1.2e-06	-0.207163	0.1064	-0.0897	0.3992	21.9051	0.00152884
phylum	Cyanobacteria	rs584122	T	C	14306	0.0326827	4.23e-06	0.151774	0.0394	-0.0493	0.211	21.5655	0.00150517
phylum	Cyanobacteria	rs76531781	T	C	14306	0.0493393	2.87e-06	-0.231868	0.0475	0.0409	0.3891	22.0849	0.00154137
phylum	Cyanobacteria	rs789068	G	A	14306	0.0212922	1.57e-07	-0.111385	0.0267	-0.002	0.9398	27.3661	0.00190926
phylum	Cyanobacteria	rs9864379	T	C	14306	0.0268045	2.03e-07	-0.138933	0.0262	0.0228	0.3838	26.8655	0.0018744
phylum	Actinobacteria	rs1397793	A	G	14306	0.0111587	3.74e-06	0.0521387	0.0205	0.006	0.768599	21.832	0.00152375
phylum	Actinobacteria	rs4429415	C	T	14306	0.0111343	2.05e-07	0.0581908	0.0187	-0.0097	0.6052	27.3138	0.00190562
phylum	Actinobacteria	rs55888705	A	G	14306	0.0109975	1.31e-06	0.0534221	0.0207	0.005	0.8079	23.5968	0.00164672
phylum	Actinobacteria	rs6496870	C	T	14306	0.0113809	4.62e-06	-0.0510777	0.0194	-0.0167	0.3892	20.1423	0.00140598
phylum	Actinobacteria	rs74037001	G	A	14306	0.0165334	6.71e-07	-0.0819391	0.0328	-0.0071	0.8289	24.5617	0.00171394
phylum	Actinobacteria	rs7570971	A	C	14306	0.0113623	1.41e-14	0.086653	0.0189	0.0231	0.2218	58.1614	0.00404906
phylum	Actinobacteria	rs8047955	G	A	14306	0.0111192	2.66e-06	-0.0521115	0.0198	0.0071	0.718399	21.9644	0.00153298
phylum	Actinobacteria	rs857444	C	T	14306	0.0109885	3.8e-06	0.0507315	0.0193	0.0085	0.6579	21.3147	0.00148769
phylum	Actinobacteria	rs9833771	C	T	14306	0.0106564	4.07e-06	-0.0490077	0.0187	-0.0029	0.8756	21.1499	0.00147621
class	Clostridia	rs10774377	G	A	14306	0.0113858	3.24e-06	-0.052659	0.0188	0.0148	0.4316	21.3904	0.00149297
class	Clostridia	rs112334273	G	A	14306	0.0127404	3.81e-07	0.0641008	0.0208	-0.0221	0.2878	25.314	0.00176634
class	Clostridia	rs13179700	C	T	14306	0.0109569	3.37e-06	-0.0511937	0.0196	-0.0153	0.4356	21.8302	0.00152362
class	Clostridia	rs2273429	A	G	14306	0.0153105	4.52e-06	-0.0724037	0.0304	-0.0379	0.2125	22.3637	0.0015608
class	Clostridia	rs6814436	C	T	14306	0.0150815	9.65e-07	-0.0739995	0.0269	0.0326	0.2262	24.0751	0.00168004
class	Clostridia	rs6815608	C	T	14306	0.0210883	4.02e-07	-0.103803	0.0258	0.0484	0.0606806	24.2291	0.00169077
class	Clostridia	rs72915163	T	C	14306	0.0120557	1.34e-06	-0.0581025	0.0227	0.0181	0.4255	23.2276	0.001621
class	Clostridia	rs992074	T	C	14306	0.0508787	8.78e-07	-0.255639	0.0628	0.058	0.3552	25.2454	0.00176156
class	Melainabacteria	rs11150282	T	C	14306	0.0196972	6.03e-07	0.0989487	0.0194	-0.0189	0.3298	25.2355	0.00176087
class	Melainabacteria	rs4129395	G	A	14306	0.0185106	1.48e-06	0.0896187	0.0186	-0.0333	0.0732099	23.4399	0.00163579
class	Melainabacteria	rs79790072	T	C	14306	0.0487841	3.29e-06	0.226722	0.054	-0.0048	0.9291	21.5989	0.0015075
class	Melainabacteria	rs9864379	T	C	14306	0.0292553	5.36e-08	-0.159735	0.0262	0.0228	0.3838	29.812	0.00207955
class	Bacilli	rs11110282	A	G	14306	0.0217379	4.85e-06	-0.101189	0.0439	-0.022	0.616	21.6686	0.00151236
class	Bacilli	rs11730038	G	A	14306	0.0128717	1.96e-06	-0.0630747	0.0205	-0.0088	0.6659	24.0126	0.00167568
class	Bacilli	rs2952251	G	A	14306	0.0123903	1.08e-06	0.0598868	0.0243	0.0132	0.5863	23.3614	0.00163032
class	Bacilli	rs35344081	G	A	14306	0.0127066	1.01e-06	0.0619529	0.0211	0.0304	0.1496	23.7719	0.00165892
class	Bacilli	rs4028634	C	T	14306	0.0109842	2.21e-06	-0.0520614	0.0193	-0.0403	0.0361402	22.4644	0.00156782
class	Bacilli	rs4459992	T	C	14306	0.0116362	4.3e-06	0.0535854	0.0198	0.0139	0.4839	21.2066	0.00148016
class	Bacilli	rs57872228	C	T	14306	0.0146647	9.22e-07	-0.0714773	0.0293	-0.0184	0.5296	23.7569	0.00165787
class	Bacilli	rs77558518	A	G	14306	0.0222879	1.34e-06	-0.107255	0.0317	-0.0397	0.2104	23.1578	0.00161613
class	Bacilli	rs78938557	T	C	14306	0.0232858	1.07e-06	0.108007	0.0557	-0.0541	0.3312	21.514	0.00150159
class	Bacilli	rs9581006	T	C	14306	0.0467697	1.79e-06	-0.225309	0.0497	-0.0058	0.907	23.2075	0.00161959
class	Lentisphaeria	rs11770843	C	T	14306	0.0234879	1.91e-06	0.109431	0.0199	-0.0456	0.0218002	21.7066	0.00151501
class	Lentisphaeria	rs17114848	G	A	14306	0.0324332	4.06e-06	0.152377	0.0316	-0.046	0.1459	22.0729	0.00154053
class	Lentisphaeria	rs2031282	A	G	14306	0.0270329	4.38e-06	0.122368	0.0247	-0.0048	0.8459	20.4904	0.00143025
class	Lentisphaeria	rs2825714	A	G	14306	0.0289246	1.72e-06	-0.13741	0.0252	-0.0241	0.3377	22.5685	0.00157507
class	Lentisphaeria	rs62570196	C	T	14306	0.0439866	1.08e-06	-0.21635	0.047	0.0238	0.6128	24.1921	0.00168819
class	Lentisphaeria	rs77599476	A	G	14306	0.0480168	1.86e-06	0.230292	0.0405	0.0093	0.8178	23.0023	0.0016053
class	Alphaproteobacteria	rs140912403	C	T	14306	0.0317708	6.2e-07	-0.160677	0.0399	0.04	0.3157	25.5771	0.00178467
class	Alphaproteobacteria	rs76784716	A	G	14306	0.0267738	5.09e-07	0.133271	0.0291	-0.0294	0.3121	24.7771	0.00172895
class	Alphaproteobacteria	rs9813022	A	G	14306	0.0153867	1.05e-06	-0.0751277	0.0192	-0.0121	0.5285	23.8402	0.00166367
class	Actinobacteria	rs11745923	G	T	14306	0.0115529	1.58e-06	0.0563759	0.0191	-0.0204	0.2848	23.8125	0.00166175
class	Actinobacteria	rs134366	A	G	14306	0.023501	1.5e-06	-0.111877	0.0369	-0.0029	0.9369	22.6626	0.00158162
class	Actinobacteria	rs1515761	C	T	14306	0.0169884	4.96e-06	-0.0762317	0.0359	0.0027	0.939	20.1357	0.00140552
class	Actinobacteria	rs182549	T	C	14306	0.012066	3.79e-20	-0.111489	0.019	-0.0315	0.0979806	85.3763	0.00593246
class	Actinobacteria	rs6660520	G	A	14306	0.0134495	1.11e-07	-0.0711483	0.0209	0.0109	0.601501	27.9845	0.00195231
class	Actinobacteria	rs72767435	T	C	14306	0.0273626	2.57e-06	-0.126352	0.041	-0.0071	0.8622	21.3231	0.00148828
class	Actinobacteria	rs7322849	T	C	14306	0.0192976	6.21e-07	0.0944467	0.0326	0.1153	0.000399	23.9534	0.00167156
class	Actinobacteria	rs8047955	G	A	14306	0.0116762	8.34e-07	-0.0575816	0.0192	0.0154	0.4232	24.32	0.0016971
class	Deltaproteobacteria	rs112381107	C	T	14306	0.0456908	4.63e-06	0.206594	0.0391	-0.0568	0.1463	20.4446	0.00142705
class	Deltaproteobacteria	rs11599763	C	T	14306	0.0117397	3.94e-06	0.0544219	0.0191	0.0139	0.4685	21.4899	0.0014999
class	Deltaproteobacteria	rs17791387	A	G	14306	0.0154246	1.6e-06	-0.0735881	0.0318	-0.0137	0.6672	22.7608	0.00158847
class	Deltaproteobacteria	rs2692012	G	A	14306	0.0253336	3.14e-06	-0.110335	0.0407	-0.0598	0.1419	18.9685	0.00132416
class	Deltaproteobacteria	rs4506934	C	T	14306	0.02012	3.59e-06	-0.0936514	0.0291	0.0313	0.2822	21.6657	0.00151216
class	Deltaproteobacteria	rs6058181	C	T	14306	0.0165958	3.4e-07	0.0825716	0.0252	-0.006	0.8114	24.7551	0.00172741
class	Deltaproteobacteria	rs62020470	A	G	14306	0.0129358	4.85e-06	-0.0585411	0.0243	-0.0411	0.0907194	20.4802	0.00142954
class	Mollicutes	rs10108398	G	A	14306	0.0153953	1.09e-06	0.0769142	0.0208	-0.0102	0.6242	24.9595	0.00174165
class	Mollicutes	rs11890098	A	G	14306	0.0153389	9.57e-07	0.074438	0.0207	0.0433	0.0369199	23.5505	0.0016435
class	Mollicutes	rs12566890	T	G	14306	0.0230978	3.65e-06	-0.101147	0.0277	0.0268	0.3325	19.1763	0.00133864
class	Mollicutes	rs3768491	G	A	14306	0.0149061	4.23e-06	0.0681052	0.0205	-0.0166	0.417	20.8753	0.00145707
class	Mollicutes	rs6043847	T	C	14306	0.0248606	4.55e-06	-0.114937	0.0396	-0.0118	0.7666	21.3745	0.00149187
class	Mollicutes	rs72901605	T	C	14306	0.0178119	3.26e-06	-0.0841852	0.0292	-0.0322	0.2706	22.3383	0.00155903
class	Mollicutes	rs74603314	T	C	14306	0.0462918	1.56e-06	0.221639	0.0481	0.055	0.2525	22.9237	0.00159982
class	Negativicutes	rs13086907	G	A	14306	0.0131735	1.95e-06	0.0625312	0.0223	0.0059	0.7901	22.5316	0.0015725
class	Negativicutes	rs1643968	T	C	14306	0.0112298	4.15e-07	-0.0565284	0.0194	0.0094	0.6262	25.339	0.00176808
class	Negativicutes	rs4722181	T	G	14306	0.0105798	2e-06	0.0501306	0.0186	-0.0177	0.3433	22.4518	0.00156694
class	Negativicutes	rs60274479	T	C	14306	0.0134137	1.16e-06	-0.0659623	0.0234	0.0123	0.599	24.1821	0.0016875
class	Negativicutes	rs61249479	A	C	14306	0.0168628	2.95e-06	0.0777075	0.0256	0.0373	0.1454	21.2357	0.00148219
class	Negativicutes	rs71405394	G	A	14306	0.02405	2.17e-06	-0.114178	0.0371	0.014	0.7063	22.539	0.00157301
class	Negativicutes	rs73232831	G	A	14306	0.0314932	1.87e-06	-0.151829	0.0517	-0.0115	0.8238	23.2421	0.00162201
class	Erysipelotrichia	rs10781552	C	T	14306	0.0116074	2.33e-06	-0.0552212	0.0207	-0.0334	0.1064	22.633	0.00157956
class	Erysipelotrichia	rs17530232	A	G	14306	0.0224648	2.79e-06	0.10305	0.042	-0.044	0.2949	21.0422	0.0014687
class	Erysipelotrichia	rs2300774	A	G	14306	0.0106784	8.95e-07	-0.0524152	0.0187	-0.0171	0.3619	24.0936	0.00168133
class	Erysipelotrichia	rs35161940	T	C	14306	0.0167641	1.85e-06	-0.0806041	0.0301	-0.0099	0.741401	23.1182	0.00161337
class	Erysipelotrichia	rs4078432	T	C	14306	0.0133764	4.23e-06	0.0608929	0.0246	0.0066	0.788501	20.7231	0.00144647
class	Erysipelotrichia	rs62504403	C	T	14306	0.0127883	1.12e-07	0.0681159	0.0235	0.0108	0.6459	28.3708	0.00197921
class	Erysipelotrichia	rs7234058	T	C	14306	0.0194091	9.12e-07	-0.0945759	0.0323	0.0319	0.3239	23.7438	0.00165696
class	Erysipelotrichia	rs8003149	C	T	14306	0.0116888	4.08e-06	0.0538798	0.0197	0	0.9992	21.2477	0.00148303
class	Bacteroidia	rs2032750	C	T	14306	0.0106807	1.92e-06	0.0508393	0.0187	-0.0106	0.5718	22.6569	0.00158123
class	Bacteroidia	rs55773148	G	A	14306	0.0236759	3.9e-07	-0.121514	0.0414	-0.0437	0.2916	26.3414	0.0018379
class	Bacteroidia	rs73975615	G	A	14306	0.0442633	1.22e-06	-0.207018	0.1064	-0.0897	0.3992	21.874	0.00152668
class	Bacteroidia	rs7631304	G	A	14306	0.0132957	8.37e-07	-0.0645771	0.0261	-0.029	0.2667	23.5904	0.00164627
class	Bacteroidia	rs929878	T	C	14306	0.012153	4.73e-06	0.0548532	0.0226	-0.023	0.3098	20.3722	0.001422
class	Verrucomicrobiae	rs111862613	T	C	14306	0.0196746	3.74e-06	0.090699	0.0249	0.0311	0.2111	21.2517	0.0014833
class	Verrucomicrobiae	rs117107102	A	G	14306	0.0431572	2.92e-06	0.204683	0.0438	0.0697	0.1118	22.4935	0.00156984
class	Verrucomicrobiae	rs11729256	T	C	14306	0.0150177	6.73e-07	0.0749798	0.0248	-0.0047	0.8498	24.9277	0.00173943
class	Verrucomicrobiae	rs12908520	G	A	14306	0.0130946	2.17e-06	0.0618926	0.0188	-0.0101	0.5931	22.3405	0.00155918
class	Verrucomicrobiae	rs2602429	T	C	14306	0.0156194	2.58e-06	-0.0746844	0.0212	0.025	0.2381	22.8629	0.00159558
class	Verrucomicrobiae	rs4242783	A	G	14306	0.0147693	2.64e-06	-0.0689292	0.0207	-0.005	0.8086	21.7814	0.00152022
class	Verrucomicrobiae	rs4936098	G	A	14306	0.0135928	1.12e-06	-0.0648843	0.0195	-0.0047	0.8118	22.7856	0.0015902
class	Verrucomicrobiae	rs74542928	T	C	14306	0.0236422	1.63e-06	0.112164	0.044	0.0802	0.0686104	22.5077	0.00157083
class	Verrucomicrobiae	rs9349825	A	G	14306	0.0147128	2.54e-06	-0.0704036	0.0239	0.0467	0.0510505	22.8981	0.00159803
class	Gammaproteobacteria	rs11181912	G	A	14306	0.0118796	9.95e-07	-0.0579153	0.0199	-0.0247	0.2156	23.7675	0.00165861
class	Gammaproteobacteria	rs6706173	A	C	14306	0.0146392	1.99e-07	0.074251	0.0271	-0.0202	0.456	25.7259	0.00179503
class	Gammaproteobacteria	rs9494710	C	T	14306	0.0120924	4.55e-06	-0.0549673	0.02	0.0095	0.6332	20.6625	0.00144224
class	Methanobacteria	rs10202904	G	T	14306	0.0235357	3.01e-07	0.121754	0.019	0.0155	0.4148	26.7616	0.00186716
class	Methanobacteria	rs6776814	T	C	14306	0.0411825	1.63e-06	-0.199566	0.0664	-0.1167	0.0784892	23.4827	0.00163877
class	Methanobacteria	rs73457410	A	G	14306	0.0436695	1.41e-06	0.21534	0.0384	0.0063	0.8704	24.316	0.00169683
class	Methanobacteria	rs894996	C	A	14306	0.0449076	1.88e-06	0.216999	0.0369	-0.0385	0.2964	23.3494	0.00162948
class	Betaproteobacteria	rs11128180	A	G	14306	0.0128769	3.67e-06	0.0592944	0.0219	0.0369	0.0930401	21.2034	0.00147994
class	Betaproteobacteria	rs1511453	A	G	14306	0.0199158	4.76e-06	0.0923492	0.0396	-0.0207	0.6009	21.5016	0.00150072
class	Betaproteobacteria	rs1928341	G	A	14306	0.0110408	2.02e-06	-0.0525581	0.0189	-0.0262	0.1658	22.661	0.00158151
class	Betaproteobacteria	rs2613606	T	C	14306	0.0109091	2.2e-06	0.0513106	0.0189	0.0243	0.1986	22.1226	0.001544
class	Betaproteobacteria	rs4033856	T	C	14306	0.0167237	5.17e-07	-0.0832423	0.0333	0.0166	0.6183	24.7756	0.00172884
class	Betaproteobacteria	rs6087811	T	G	14306	0.0198522	7.44e-07	-0.0978177	0.0308	-0.0468	0.1285	24.2783	0.00169419
class	Betaproteobacteria	rs62395635	T	C	14306	0.0236	2.94e-06	0.109741	0.0386	0.0375	0.3315	21.6229	0.00150918
class	Coriobacteriia	rs11250875	T	C	14306	0.0130939	4.83e-06	0.06075	0.0227	-0.0269	0.2363	21.5256	0.00150239
class	Coriobacteriia	rs1816223	G	A	14306	0.0129006	4.84e-06	0.0586265	0.0233	0.0413	0.0755997	20.6523	0.00144153
class	Coriobacteriia	rs240104	T	C	14306	0.0126849	1.52e-06	-0.0603429	0.0208	0.0154	0.4584	22.6297	0.00157933
class	Coriobacteriia	rs34739816	G	T	14306	0.0207666	3.88e-06	0.0965017	0.0398	0.0349	0.3808	21.5943	0.00150718
class	Coriobacteriia	rs719099	A	G	14306	0.0155815	5.43e-07	0.0778402	0.0313	-0.0627	0.0452898	24.9568	0.00174146
order	Verrucomicrobiales	rs111862613	T	C	14306	0.0196746	3.74e-06	0.090699	0.0249	0.0311	0.2111	21.2517	0.0014833
order	Verrucomicrobiales	rs117107102	A	G	14306	0.0431572	2.92e-06	0.204683	0.0438	0.0697	0.1118	22.4935	0.00156984
order	Verrucomicrobiales	rs11729256	T	C	14306	0.0150177	6.73e-07	0.0749798	0.0248	-0.0047	0.8498	24.9277	0.00173943
order	Verrucomicrobiales	rs12908520	G	A	14306	0.0130946	2.17e-06	0.0618926	0.0188	-0.0101	0.5931	22.3405	0.00155918
order	Verrucomicrobiales	rs2602429	T	C	14306	0.0156194	2.58e-06	-0.0746844	0.0212	0.025	0.2381	22.8629	0.00159558
order	Verrucomicrobiales	rs4242783	A	G	14306	0.0147693	2.64e-06	-0.0689292	0.0207	-0.005	0.8086	21.7814	0.00152022
order	Verrucomicrobiales	rs4936098	G	A	14306	0.0135928	1.12e-06	-0.0648843	0.0195	-0.0047	0.8118	22.7856	0.0015902
order	Verrucomicrobiales	rs74542928	T	C	14306	0.0236422	1.63e-06	0.112164	0.044	0.0802	0.0686104	22.5077	0.00157083
order	Verrucomicrobiales	rs9349825	A	G	14306	0.0147128	2.54e-06	-0.0704036	0.0239	0.0467	0.0510505	22.8981	0.00159803
order	Bifidobacteriales	rs13020688	G	A	14306	0.0122081	1.57e-06	0.0584045	0.0203	-0.0202	0.321	22.8874	0.00159729
order	Bifidobacteriales	rs182549	T	C	14306	0.0126703	5.94e-20	-0.11707	0.019	-0.0315	0.0979806	85.3724	0.00593219
order	Bifidobacteriales	rs4957061	T	C	14306	0.0116907	1.15e-06	0.0569873	0.019	-0.0138	0.467	23.7616	0.0016582
order	Bifidobacteriales	rs7322849	T	C	14306	0.0200996	1.74e-08	0.110676	0.0326	0.1153	0.000399	30.3202	0.00211492
order	Bifidobacteriales	rs73797465	T	G	14306	0.0208421	4.85e-06	-0.0942612	0.0294	0.0175	0.5521	20.4542	0.00142772
order	Bifidobacteriales	rs857444	C	T	14306	0.0120669	3.82e-06	0.0553965	0.0193	0.0085	0.6579	21.0753	0.00147101
order	Burkholderiales	rs1928341	G	A	14306	0.0110587	4.52e-06	-0.0507782	0.0189	-0.0262	0.1658	21.0837	0.0014716
order	Burkholderiales	rs2321387	G	A	14306	0.0109588	3.26e-06	-0.0508514	0.0188	-0.0194	0.3037	21.5318	0.00150283
order	Burkholderiales	rs2613606	T	C	14306	0.0109264	4.13e-06	0.0499561	0.0189	0.0243	0.1986	20.9037	0.00145905
order	Burkholderiales	rs4033856	T	C	14306	0.0167489	5.67e-07	-0.0833445	0.0333	0.0166	0.6183	24.7617	0.00172787
order	Burkholderiales	rs6087811	T	G	14306	0.0198817	2.88e-07	-0.101587	0.0308	-0.0468	0.1285	26.1077	0.00182163
order	Burkholderiales	rs62191117	A	G	14306	0.0132471	2.79e-07	0.0679995	0.0231	0.0175	0.4487	26.3493	0.00183845
order	Burkholderiales	rs62395635	T	C	14306	0.0236375	2.9e-06	0.109911	0.0386	0.0375	0.3315	21.6212	0.00150906
order	Burkholderiales	rs7638039	T	C	14306	0.012673	4.84e-06	0.0580987	0.0215	0.0307	0.1536	21.0172	0.00146696
order	Lactobacillales	rs11110282	A	G	14306	0.0217849	3.96e-06	-0.10239	0.0439	-0.022	0.616	22.0904	0.00154176
order	Lactobacillales	rs2952251	G	A	14306	0.0124177	3.36e-07	0.0629317	0.0243	0.0132	0.5863	25.6836	0.00179209
order	Lactobacillales	rs34989881	A	G	14306	0.0246452	4.09e-06	0.113479	0.0451	0.0973	0.0309899	21.2015	0.00147981
order	Lactobacillales	rs35344081	G	A	14306	0.0127358	4.16e-07	0.0642442	0.0211	0.0304	0.1496	25.4458	0.00177552
order	Lactobacillales	rs4028634	C	T	14306	0.01101	1.35e-06	-0.0532915	0.0193	-0.0403	0.0361402	23.4283	0.00163498
order	Lactobacillales	rs57872228	C	T	14306	0.0146994	2.58e-06	-0.0688415	0.0293	-0.0184	0.5296	21.9332	0.0015308
order	Lactobacillales	rs77558518	A	G	14306	0.0223484	1.67e-06	-0.106466	0.0317	-0.0397	0.2104	22.6949	0.00158388
order	Lactobacillales	rs78938557	T	C	14306	0.0233581	2.31e-06	0.10553	0.0557	-0.0541	0.3312	20.4116	0.00142475
order	Lactobacillales	rs9581006	T	C	14306	0.0469228	1.77e-06	-0.22583	0.0497	-0.0058	0.907	23.163	0.0016165
order	Mollicutes	rs17235252	T	C	14306	0.0255463	2.16e-06	-0.122002	0.0288	0.0178	0.537	22.8075	0.00159172
order	Mollicutes	rs74603314	T	C	14306	0.0489701	2.28e-06	0.230767	0.0481	0.055	0.2525	22.2068	0.00154986
order	Mollicutes	rs7706512	A	G	14306	0.0138979	2.27e-06	-0.0657351	0.0186	-0.0296	0.1121	22.3716	0.00156135
order	NB1n	rs11251024	G	A	14306	0.0206737	6.63e-07	0.104201	0.0212	-0.0242	0.2541	25.4043	0.00177263
order	NB1n	rs11606187	A	G	14306	0.0326288	3.31e-06	-0.154539	0.0263	0.0515	0.0503199	22.4323	0.00156558
order	NB1n	rs13385922	T	C	14306	0.0201348	3.97e-06	0.0929494	0.0196	-0.0433	0.0270801	21.3107	0.00148742
order	NB1n	rs2172426	T	C	14306	0.0198947	3.17e-07	0.10212	0.019	0.041	0.03093	26.3479	0.00183836
order	NB1n	rs267959	G	A	14306	0.0209676	2.62e-06	-0.0988612	0.0207	-0.0025	0.9042	22.2308	0.00155154
order	NB1n	rs4383094	C	T	14306	0.0320662	4.28e-06	-0.149188	0.0269	0.0154	0.565999	21.6458	0.00151077
order	NB1n	rs60583455	T	C	14306	0.021177	2.6e-07	0.108934	0.0194	0.017	0.3805	26.4605	0.00184619
order	NB1n	rs72671304	T	C	14306	0.0370028	3.8e-06	0.172322	0.0357	0.0052	0.8845	21.6876	0.00151369
order	NB1n	rs7911787	G	T	14306	0.0470232	3.39e-06	-0.223071	0.0527	0.0221	0.6751	22.5041	0.00157058
order	Gastranaerophilales	rs11150282	T	C	14306	0.0197127	7.36e-07	0.098235	0.0194	-0.0189	0.3298	24.8336	0.00173288
order	Gastranaerophilales	rs4129395	G	A	14306	0.0185253	1.22e-06	0.0904264	0.0186	-0.0333	0.0732099	23.8265	0.00166272
order	Gastranaerophilales	rs79790072	T	C	14306	0.0488017	3.54e-06	0.226103	0.054	-0.0048	0.9291	21.4656	0.00149821
order	Gastranaerophilales	rs9864379	T	C	14306	0.0292752	4.66e-08	-0.160521	0.0262	0.0228	0.3838	30.0652	0.00209717
order	Erysipelotrichales	rs10781552	C	T	14306	0.0116074	2.33e-06	-0.0552212	0.0207	-0.0334	0.1064	22.633	0.00157956
order	Erysipelotrichales	rs17530232	A	G	14306	0.0224648	2.79e-06	0.10305	0.042	-0.044	0.2949	21.0422	0.0014687
order	Erysipelotrichales	rs2300774	A	G	14306	0.0106784	8.95e-07	-0.0524152	0.0187	-0.0171	0.3619	24.0936	0.00168133
order	Erysipelotrichales	rs35161940	T	C	14306	0.0167641	1.85e-06	-0.0806041	0.0301	-0.0099	0.741401	23.1182	0.00161337
order	Erysipelotrichales	rs4078432	T	C	14306	0.0133764	4.23e-06	0.0608929	0.0246	0.0066	0.788501	20.7231	0.00144647
order	Erysipelotrichales	rs62504403	C	T	14306	0.0127883	1.12e-07	0.0681159	0.0235	0.0108	0.6459	28.3708	0.00197921
order	Erysipelotrichales	rs7234058	T	C	14306	0.0194091	9.12e-07	-0.0945759	0.0323	0.0319	0.3239	23.7438	0.00165696
order	Erysipelotrichales	rs8003149	C	T	14306	0.0116888	4.08e-06	0.0538798	0.0197	0	0.9992	21.2477	0.00148303
order	Clostridiales	rs10774377	G	A	14306	0.0113859	3.81e-06	-0.0523003	0.0188	0.0148	0.4316	21.0996	0.0014727
order	Clostridiales	rs112334273	G	A	14306	0.0127404	4.07e-07	0.0639383	0.0208	-0.0221	0.2878	25.1858	0.00175741
order	Clostridiales	rs13179700	C	T	14306	0.0109569	3.52e-06	-0.0510953	0.0196	-0.0153	0.4356	21.7464	0.00151778
order	Clostridiales	rs2273429	A	G	14306	0.0153105	4.17e-06	-0.0726191	0.0304	-0.0379	0.2125	22.4969	0.00157008
order	Clostridiales	rs6814436	C	T	14306	0.0150814	9.06e-07	-0.0741858	0.0269	0.0326	0.2262	24.1968	0.00168852
order	Clostridiales	rs6815608	C	T	14306	0.0210883	3.72e-07	-0.104089	0.0258	0.0484	0.0606806	24.3628	0.00170008
order	Clostridiales	rs72915163	T	C	14306	0.0120558	1.39e-06	-0.0580246	0.0227	0.0181	0.4255	23.165	0.00161663
order	Clostridiales	rs992074	T	C	14306	0.0508788	8.95e-07	-0.255441	0.0628	0.058	0.3552	25.2062	0.00175883
order	Selenomonadales	rs13086907	G	A	14306	0.0131735	1.95e-06	0.0625312	0.0223	0.0059	0.7901	22.5316	0.0015725
order	Selenomonadales	rs1643968	T	C	14306	0.0112298	4.15e-07	-0.0565284	0.0194	0.0094	0.6262	25.339	0.00176808
order	Selenomonadales	rs4722181	T	G	14306	0.0105798	2e-06	0.0501306	0.0186	-0.0177	0.3433	22.4518	0.00156694
order	Selenomonadales	rs60274479	T	C	14306	0.0134137	1.16e-06	-0.0659623	0.0234	0.0123	0.599	24.1821	0.0016875
order	Selenomonadales	rs61249479	A	C	14306	0.0168628	2.95e-06	0.0777075	0.0256	0.0373	0.1454	21.2357	0.00148219
order	Selenomonadales	rs71405394	G	A	14306	0.02405	2.17e-06	-0.114178	0.0371	0.014	0.7063	22.539	0.00157301
order	Selenomonadales	rs73232831	G	A	14306	0.0314932	1.87e-06	-0.151829	0.0517	-0.0115	0.8238	23.2421	0.00162201
order	Bacillales	rs10233278	T	C	14306	0.0248527	3.51e-06	-0.116319	0.0188	-0.0158	0.4005	21.9056	0.00152887
order	Bacillales	rs4617108	G	A	14306	0.0525929	1.98e-06	-0.248861	0.033	-0.047	0.1546	22.3903	0.00156265
order	Bacillales	rs62640857	A	G	14306	0.0326455	4.49e-06	0.148238	0.0222	0.0164	0.4605	20.6192	0.00143923
order	Bacillales	rs74420793	A	G	14306	0.0353763	3.07e-06	-0.164413	0.0306	0.0012	0.9692	21.5997	0.00150756
order	Desulfovibrionales	rs112381107	C	T	14306	0.0456974	3.22e-06	0.21009	0.0391	-0.0568	0.1463	21.1362	0.00147526
order	Desulfovibrionales	rs11599763	C	T	14306	0.0117486	2.61e-06	0.0554862	0.0191	0.0139	0.4685	22.3048	0.00155669
order	Desulfovibrionales	rs17791387	A	G	14306	0.0154369	2.25e-06	-0.0727501	0.0318	-0.0137	0.6672	22.2099	0.00155008
order	Desulfovibrionales	rs2692012	G	A	14306	0.0253553	2.27e-06	-0.112244	0.0407	-0.0598	0.1419	19.597	0.00136797
order	Desulfovibrionales	rs2838334	G	A	14306	0.0124223	4.17e-06	0.0569024	0.0196	-0.0196	0.3174	20.9825	0.00146454
order	Desulfovibrionales	rs4506934	C	T	14306	0.0201367	2.43e-06	-0.0953383	0.0291	0.0313	0.2822	22.416	0.00156444
order	Desulfovibrionales	rs6058181	C	T	14306	0.0166098	2.53e-07	0.0836765	0.0252	-0.006	0.8114	25.3792	0.00177088
order	Desulfovibrionales	rs9928243	C	A	14306	0.0117811	3.97e-06	-0.0544713	0.0187	0.0192	0.304	21.3778	0.0014921
order	Rhodospirillales	rs1035406	G	A	14306	0.0247994	4.07e-06	-0.114725	0.0292	-0.0023	0.9382	21.401	0.00149371
order	Rhodospirillales	rs11591293	G	T	14306	0.0158186	4.69e-06	0.0722755	0.0188	-0.0054	0.7741	20.8759	0.00145712
order	Rhodospirillales	rs11630875	T	C	14306	0.0202139	3.7e-06	0.0945198	0.028	0.0205	0.4632	21.8648	0.00152603
order	Rhodospirillales	rs1549633	A	C	14306	0.0216667	3.88e-06	0.0996735	0.0293	0.0207	0.4787	21.1628	0.00147711
order	Rhodospirillales	rs3754624	C	T	14306	0.0198389	2.68e-06	0.094128	0.0244	0.0159	0.5146	22.5114	0.00157109
order	Rhodospirillales	rs4278423	T	C	14306	0.0233778	3.98e-06	0.105215	0.0393	0.0312	0.4264	20.2557	0.00141389
order	Rhodospirillales	rs7001029	C	T	14306	0.0260989	2.83e-06	0.120726	0.0322	-0.0326	0.3121	21.3972	0.00149345
order	Rhodospirillales	rs76784716	A	G	14306	0.0284399	1.31e-06	0.136039	0.0291	-0.0294	0.3121	22.8808	0.00159683
order	Rhodospirillales	rs9813022	A	G	14306	0.0162642	3.07e-07	-0.0830794	0.0192	-0.0121	0.5285	26.0928	0.00182059
order	Pasteurellales	rs10965428	C	A	14306	0.0258219	4.29e-06	-0.119902	0.0404	0.0094	0.8162	21.5614	0.00150489
order	Pasteurellales	rs35510	A	G	14306	0.0264958	4.02e-06	0.122729	0.0464	0.0693	0.1352	21.4556	0.00149752
order	Pasteurellales	rs4822728	T	C	14306	0.0149032	4.72e-06	0.0685479	0.0186	0.0238	0.2021	21.1558	0.00147662
order	Pasteurellales	rs72756943	G	A	14306	0.0303029	3.35e-06	0.13988	0.038	0.0232	0.5405	21.308	0.00148723
order	Pasteurellales	rs76022354	C	T	14306	0.0500406	1.83e-06	0.24289	0.0429	0.0181	0.6742	23.5599	0.00164415
order	Pasteurellales	rs78909003	T	C	14306	0.0498372	2.05e-06	-0.241159	0.0414	0.0329	0.4277	23.4153	0.00163407
order	Pasteurellales	rs9382510	C	T	14306	0.0169965	2.48e-07	-0.0881865	0.0211	-0.0049	0.8168	26.9206	0.00187824
order	Enterobacteriales	rs2374342	C	A	14306	0.0126195	4.52e-06	0.0582927	0.0189	0.016	0.3977	21.3375	0.00148929
order	Enterobacteriales	rs62210023	A	G	14306	0.0130125	3.13e-06	0.0606754	0.0195	-0.0296	0.13	21.7422	0.00151749
order	Enterobacteriales	rs78143293	A	G	14306	0.0170415	1.2e-06	-0.0848521	0.0284	0.0254	0.3724	24.7919	0.00172997
order	Actinomycetales	rs2889192	T	G	14306	0.0194997	3.97e-06	-0.0884052	0.0263	-0.0115	0.660201	20.5542	0.00143469
order	Actinomycetales	rs35011108	A	G	14306	0.0503803	1.88e-06	0.241546	0.037	0.0006	0.9879	22.9868	0.00160422
order	Coriobacteriales	rs11250875	T	C	14306	0.0130939	4.83e-06	0.06075	0.0227	-0.0269	0.2363	21.5256	0.00150239
order	Coriobacteriales	rs1816223	G	A	14306	0.0129006	4.84e-06	0.0586265	0.0233	0.0413	0.0755997	20.6523	0.00144153
order	Coriobacteriales	rs240104	T	C	14306	0.0126849	1.52e-06	-0.0603429	0.0208	0.0154	0.4584	22.6297	0.00157933
order	Coriobacteriales	rs34739816	G	T	14306	0.0207666	3.88e-06	0.0965017	0.0398	0.0349	0.3808	21.5943	0.00150718
order	Coriobacteriales	rs719099	A	G	14306	0.0155815	5.43e-07	0.0778402	0.0313	-0.0627	0.0452898	24.9568	0.00174146
order	Methanobacteriales	rs10202904	G	T	14306	0.0235357	3.01e-07	0.121754	0.019	0.0155	0.4148	26.7616	0.00186716
order	Methanobacteriales	rs6776814	T	C	14306	0.0411825	1.63e-06	-0.199566	0.0664	-0.1167	0.0784892	23.4827	0.00163877
order	Methanobacteriales	rs73457410	A	G	14306	0.0436695	1.41e-06	0.21534	0.0384	0.0063	0.8704	24.316	0.00169683
order	Methanobacteriales	rs894996	C	A	14306	0.0449076	1.88e-06	0.216999	0.0369	-0.0385	0.2964	23.3494	0.00162948
order	Victivallales	rs11770843	C	T	14306	0.0234879	1.91e-06	0.109431	0.0199	-0.0456	0.0218002	21.7066	0.00151501
order	Victivallales	rs17114848	G	A	14306	0.0324332	4.06e-06	0.152377	0.0316	-0.046	0.1459	22.0729	0.00154053
order	Victivallales	rs2031282	A	G	14306	0.0270329	4.38e-06	0.122368	0.0247	-0.0048	0.8459	20.4904	0.00143025
order	Victivallales	rs2825714	A	G	14306	0.0289246	1.72e-06	-0.13741	0.0252	-0.0241	0.3377	22.5685	0.00157507
order	Victivallales	rs62570196	C	T	14306	0.0439866	1.08e-06	-0.21635	0.047	0.0238	0.6128	24.1921	0.00168819
order	Victivallales	rs77599476	A	G	14306	0.0480168	1.86e-06	0.230292	0.0405	0.0093	0.8178	23.0023	0.0016053
order	Bacteroidales	rs2032750	C	T	14306	0.0106807	1.92e-06	0.0508393	0.0187	-0.0106	0.5718	22.6569	0.00158123
order	Bacteroidales	rs55773148	G	A	14306	0.0236759	3.9e-07	-0.121514	0.0414	-0.0437	0.2916	26.3414	0.0018379
order	Bacteroidales	rs73975615	G	A	14306	0.0442633	1.22e-06	-0.207018	0.1064	-0.0897	0.3992	21.874	0.00152668
order	Bacteroidales	rs7631304	G	A	14306	0.0132957	8.37e-07	-0.0645771	0.0261	-0.029	0.2667	23.5904	0.00164627
order	Bacteroidales	rs929878	T	C	14306	0.012153	4.73e-06	0.0548532	0.0226	-0.023	0.3098	20.3722	0.001422
family	Bifidobacteriaceae	rs13020688	G	A	14306	0.0122081	1.57e-06	0.0584045	0.0203	-0.0202	0.321	22.8874	0.00159729
family	Bifidobacteriaceae	rs182549	T	C	14306	0.0126703	5.94e-20	-0.11707	0.019	-0.0315	0.0979806	85.3724	0.00593219
family	Bifidobacteriaceae	rs4957061	T	C	14306	0.0116907	1.15e-06	0.0569873	0.019	-0.0138	0.467	23.7616	0.0016582
family	Bifidobacteriaceae	rs7322849	T	C	14306	0.0200996	1.74e-08	0.110676	0.0326	0.1153	0.000399	30.3202	0.00211492
family	Bifidobacteriaceae	rs73797465	T	G	14306	0.0208421	4.85e-06	-0.0942612	0.0294	0.0175	0.5521	20.4542	0.00142772
family	Bifidobacteriaceae	rs857444	C	T	14306	0.0120669	3.82e-06	0.0553965	0.0193	0.0085	0.6579	21.0753	0.00147101
family	Oxalobacteraceae	rs111966731	T	C	14306	0.0445746	4.56e-06	0.204031	0.0329	0.0443	0.1789	20.9516	0.00146239
family	Oxalobacteraceae	rs11246212	C	T	14306	0.0291797	4.51e-06	-0.13607	0.0269	0.0064	0.8113	21.7452	0.0015177
family	Oxalobacteraceae	rs1569853	T	C	14306	0.0281704	7.45e-07	-0.140043	0.0284	0.0191	0.5015	24.7136	0.00172452
family	Oxalobacteraceae	rs4428215	G	A	14306	0.0230053	4.88e-08	0.12561	0.0213	0.0236	0.2687	29.8121	0.00207955
family	Oxalobacteraceae	rs6000536	C	T	14306	0.0241355	7.39e-07	-0.118383	0.0249	0.0335	0.179	24.0584	0.00167887
family	Oxalobacteraceae	rs736744	T	C	14306	0.0200648	1.49e-07	-0.105642	0.0188	0.0088	0.6413	27.7207	0.00193395
family	Oxalobacteraceae	rs934049	G	A	14306	0.0238636	4.21e-06	0.109751	0.0229	0.0085	0.709601	21.1517	0.00147634
family	Clostridiaceae1	rs12341505	G	A	14306	0.0179338	4.54e-06	0.0814503	0.032	-0.0166	0.6029	20.6272	0.00143978
family	Clostridiaceae1	rs2795528	G	A	14306	0.0390911	3.81e-06	-0.180969	0.0404	0.0359	0.3748	21.4315	0.00149584
family	Victivallaceae	rs11671100	A	C	14306	0.0349472	4.08e-06	-0.160034	0.0233	-0.0004	0.9873	20.9701	0.00146368
family	Victivallaceae	rs11764871	G	T	14306	0.025656	7.49e-07	0.127099	0.0202	-0.035	0.0835007	24.5418	0.00171255
family	Victivallaceae	rs2944282	T	C	14306	0.0257026	1.57e-06	-0.124197	0.0207	-0.0233	0.2603	23.349	0.00162945
family	Victivallaceae	rs4396289	C	T	14306	0.0288525	1.54e-07	-0.152918	0.028	0.026	0.3528	28.0899	0.00195966
family	Victivallaceae	rs61702987	T	C	14306	0.0300007	3.08e-06	0.145501	0.03	-0.0362	0.2277	23.5217	0.00164149
family	Victivallaceae	rs62570196	C	T	14306	0.0483077	2.7e-07	-0.246101	0.047	0.0238	0.6128	25.9534	0.00181088
family	Victivallaceae	rs6545794	A	G	14306	0.0410495	5.97e-07	-0.197786	0.0287	-0.0073	0.7986	23.2154	0.00162014
family	Victivallaceae	rs67832247	C	T	14306	0.0266695	3.24e-06	-0.123489	0.0201	-0.0002	0.9922	21.4401	0.00149644
family	Victivallaceae	rs7077363	G	A	14306	0.0318366	2.83e-06	0.148942	0.0251	-0.0108	0.6673	21.8867	0.00152756
family	Verrucomicrobiaceae	rs111862613	T	C	14306	0.0196746	3.73e-06	0.0907065	0.0249	0.0311	0.2111	21.2552	0.00148355
family	Verrucomicrobiaceae	rs117107102	A	G	14306	0.0431572	2.92e-06	0.204683	0.0438	0.0697	0.1118	22.4935	0.00156984
family	Verrucomicrobiaceae	rs11729256	T	C	14306	0.0150177	6.73e-07	0.0749798	0.0248	-0.0047	0.8498	24.9277	0.00173943
family	Verrucomicrobiaceae	rs12908520	G	A	14306	0.0130946	2.15e-06	0.0619104	0.0188	-0.0101	0.5931	22.3534	0.00156008
family	Verrucomicrobiaceae	rs2602429	T	C	14306	0.0156195	2.7e-06	-0.0745516	0.0212	0.025	0.2381	22.7814	0.0015899
family	Verrucomicrobiaceae	rs4242783	A	G	14306	0.0147694	2.75e-06	-0.0687992	0.0207	-0.005	0.8086	21.6991	0.00151448
family	Verrucomicrobiaceae	rs4936098	G	A	14306	0.0135928	1.13e-06	-0.0648691	0.0195	-0.0047	0.8118	22.775	0.00158946
family	Verrucomicrobiaceae	rs74542928	T	C	14306	0.0236422	1.65e-06	0.112124	0.044	0.0802	0.0686104	22.4917	0.00156972
family	Verrucomicrobiaceae	rs9349825	A	G	14306	0.0147128	2.51e-06	-0.0704354	0.0239	0.0467	0.0510505	22.9188	0.00159948
family	Bacteroidales	rs12748533	G	T	14306	0.0172701	2.59e-06	-0.0821108	0.0207	0.0103	0.6203	22.6053	0.00157764
family	Bacteroidales	rs17043785	T	C	14306	0.0347133	5.12e-07	-0.176187	0.0326	-0.03	0.3577	25.7606	0.00179745
family	Bacteroidales	rs1850003	A	G	14306	0.0177806	2.41e-06	0.084048	0.0221	0.0236	0.2849	22.3441	0.00155943
family	Bacteroidales	rs738193	T	C	14306	0.0165856	3.82e-07	0.0847328	0.0195	0.0023	0.9069	26.1	0.00182109
family	Bacteroidales	rs941000	T	C	14306	0.0163382	3.16e-07	-0.0850266	0.0194	0.0214	0.2692	27.0833	0.00188956
family	Peptococcaceae	rs117452796	A	G	14306	0.0549569	3.15e-06	-0.257982	0.0541	-0.037	0.4941	22.0361	0.00153797
family	Peptococcaceae	rs12634826	T	G	14306	0.0150931	1.01e-06	-0.0739885	0.0195	-0.0101	0.604901	24.031	0.00167697
family	Peptococcaceae	rs12992764	T	G	14306	0.0141137	1.46e-06	0.0684213	0.0189	-0.033	0.0811092	23.5018	0.0016401
family	Peptococcaceae	rs150600492	A	C	14306	0.0289757	2.31e-06	0.135774	0.0405	-0.0331	0.4135	21.9566	0.00153243
family	Peptococcaceae	rs35703006	G	T	14306	0.0164355	4.95e-07	0.0812655	0.0217	0.0096	0.6568	24.4482	0.00170603
family	Peptococcaceae	rs4990837	G	A	14306	0.0185869	1.74e-06	-0.0910387	0.0234	-0.0378	0.1061	23.9904	0.00167414
family	Peptococcaceae	rs75430375	C	T	14306	0.0317498	3.41e-06	-0.147941	0.045	0.0008	0.9851	21.7118	0.00151537
family	Peptococcaceae	rs75898026	A	G	14306	0.0173541	2.02e-06	-0.0821779	0.023	0.0011	0.9603	22.4236	0.00156498
family	Enterobacteriaceae	rs2374342	C	A	14306	0.0126195	4.52e-06	0.0582927	0.0189	0.016	0.3977	21.3375	0.00148929
family	Enterobacteriaceae	rs62210023	A	G	14306	0.0130125	3.13e-06	0.0606754	0.0195	-0.0296	0.13	21.7422	0.00151749
family	Enterobacteriaceae	rs78143293	A	G	14306	0.0170415	1.2e-06	-0.0848521	0.0284	0.0254	0.3724	24.7919	0.00172997
family	Lachnospiraceae	rs11139361	C	T	14306	0.0110503	4.26e-06	-0.0494463	0.0199	0.0248	0.212	20.0226	0.00139764
family	Lachnospiraceae	rs112040820	A	G	14306	0.0117086	2.42e-06	0.0549584	0.0213	0.0192	0.3674	22.0322	0.0015377
family	Lachnospiraceae	rs11979110	T	C	14306	0.0105069	1.82e-06	-0.0500924	0.0186	0.037	0.0467003	22.7297	0.00158631
family	Lachnospiraceae	rs2159863	A	G	14306	0.0128742	3.7e-06	-0.0585831	0.024	0.0172	0.4745	20.7064	0.0014453
family	Lachnospiraceae	rs35524804	T	C	14306	0.0125216	2.45e-06	-0.0607481	0.0227	0.0487	0.0316804	23.5367	0.00164253
family	Lachnospiraceae	rs79086868	T	C	14306	0.0164472	3.01e-06	0.0776723	0.031	0.0272	0.3806	22.3022	0.00155652
family	Lachnospiraceae	rs9929145	G	A	14306	0.0245233	2.84e-07	-0.125721	0.043	0.0475	0.2694	26.282	0.00183376
family	Veillonellaceae	rs111810795	C	T	14306	0.0180573	1.73e-06	-0.0867108	0.0314	-0.0108	0.730999	23.059	0.00160925
family	Veillonellaceae	rs12186441	G	A	14306	0.0453999	4.53e-06	0.208096	0.0467	0.0315	0.5002	21.0096	0.00146643
family	Veillonellaceae	rs12668619	A	G	14306	0.0117654	2.57e-06	0.055301	0.0199	0.0097	0.6256	22.0929	0.00154193
family	Veillonellaceae	rs12741784	C	T	14306	0.0119266	1.28e-07	-0.0621452	0.0214	-0.003	0.8883	27.1508	0.00189426
family	Veillonellaceae	rs1442060	A	G	14306	0.0112125	4.51e-06	0.0514024	0.0188	0.0435	0.021	21.0166	0.00146692
family	Veillonellaceae	rs2175069	G	A	14306	0.0114886	4.64e-06	0.0526752	0.0192	-0.0018	0.9271	21.0222	0.00146731
family	Veillonellaceae	rs4461038	G	A	14306	0.0119467	3.73e-06	0.0554965	0.0205	-0.0019	0.9246	21.5792	0.00150613
family	Veillonellaceae	rs4797169	T	C	14306	0.0128297	4.49e-06	0.0587799	0.0221	-0.0137	0.535499	20.9906	0.00146511
family	Veillonellaceae	rs79535861	A	C	14306	0.0207016	1.58e-06	0.100666	0.0322	-0.0426	0.1853	23.646	0.00165015
family	Desulfovibrionaceae	rs112381107	C	T	14306	0.0456962	2.82e-06	0.211435	0.0391	-0.0568	0.1463	21.4089	0.00149426
family	Desulfovibrionaceae	rs11599763	C	T	14306	0.0117493	2.5e-06	0.0555931	0.0191	0.0139	0.4685	22.3881	0.0015625
family	Desulfovibrionaceae	rs17791387	A	G	14306	0.0154381	2.1e-06	-0.0729251	0.0318	-0.0137	0.6672	22.3134	0.0015573
family	Desulfovibrionaceae	rs2692012	G	A	14306	0.0253568	1.56e-06	-0.114231	0.0407	-0.0598	0.1419	20.2945	0.00141659
family	Desulfovibrionaceae	rs2838334	G	A	14306	0.012423	3.82e-06	0.0571419	0.0196	-0.0196	0.3174	21.1571	0.00147671
family	Desulfovibrionaceae	rs4506934	C	T	14306	0.020138	3.16e-06	-0.0943381	0.0291	0.0313	0.2822	21.9453	0.00153164
family	Desulfovibrionaceae	rs6058181	C	T	14306	0.0166111	2.7e-07	0.0834742	0.0252	-0.006	0.8114	25.2527	0.00176207
family	Desulfovibrionaceae	rs9928243	C	A	14306	0.0117819	4.48e-06	-0.0541732	0.0187	0.0192	0.304	21.1416	0.00147563
family	Defluviitaleaceae	rs112893842	T	C	14306	0.0232545	2.75e-06	0.110761	0.0329	0.0072	0.826	22.6861	0.00158326
family	Defluviitaleaceae	rs1582238	C	T	14306	0.0167061	1.69e-06	-0.0801923	0.0194	-0.0177	0.3637	23.0417	0.00160804
family	Defluviitaleaceae	rs17051335	C	T	14306	0.0292201	4.58e-06	-0.134314	0.0306	-0.0158	0.6056	21.129	0.00147476
family	Defluviitaleaceae	rs4677103	A	G	14306	0.0197033	9.42e-07	0.0977203	0.0245	0.0021	0.9318	24.5975	0.00171643
family	Defluviitaleaceae	rs55658617	T	C	14306	0.0361844	1.41e-06	0.177314	0.0517	-0.0339	0.5127	24.0128	0.0016757
family	Defluviitaleaceae	rs72731813	C	T	14306	0.0293415	2.76e-07	-0.149751	0.0437	-0.1092	0.01242	26.048	0.00181747
family	Defluviitaleaceae	rs9608282	T	G	14306	0.0299429	4.61e-06	0.139014	0.0519	-0.0208	0.6883	21.5541	0.00150438
family	Defluviitaleaceae	rs9725395	A	G	14306	0.0295185	3.41e-06	-0.138357	0.0293	-0.0135	0.643899	21.9692	0.00153331
family	Porphyromonadaceae	rs10858364	G	T	14306	0.012085	4.31e-06	0.055316	0.0221	0.0335	0.1298	20.9512	0.00146236
family	Porphyromonadaceae	rs17065783	A	G	14306	0.0122235	1.79e-06	-0.059133	0.0257	-0.0057	0.8248	23.4028	0.0016332
family	Porphyromonadaceae	rs6953849	A	G	14306	0.0150724	2.44e-06	0.0718149	0.0242	-0.0548	0.02381	22.702	0.00158437
family	Acidaminococcaceae	rs262812	T	C	14306	0.0142257	3.25e-06	-0.065675	0.0203	-0.0083	0.683901	21.3134	0.00148761
family	Acidaminococcaceae	rs2933324	G	A	14306	0.0140257	2.24e-06	0.0662557	0.0221	0.0043	0.8459	22.315	0.00155741
family	Acidaminococcaceae	rs6589457	G	A	14306	0.0349516	2.32e-06	-0.165911	0.0423	0.0423	0.3175	22.5329	0.00157259
family	Acidaminococcaceae	rs6923842	T	C	14306	0.0169192	2.21e-06	-0.0796106	0.0294	-0.0013	0.9643	22.1402	0.00154523
family	Rhodospirillaceae	rs11591293	G	T	14306	0.0158724	2.67e-06	0.0743184	0.0188	-0.0054	0.7741	21.9234	0.00153012
family	Rhodospirillaceae	rs1549633	A	C	14306	0.0218634	4.7e-06	0.0999312	0.0293	0.0207	0.4787	20.8914	0.00145819
family	Rhodospirillaceae	rs3754624	C	T	14306	0.0200064	1.71e-06	0.0971389	0.0244	0.0159	0.5146	23.5748	0.00164519
family	Rhodospirillaceae	rs4278423	T	C	14306	0.0235725	3.12e-06	0.107529	0.0393	0.0312	0.4264	20.8085	0.00145241
family	Rhodospirillaceae	rs55876211	C	T	14306	0.0196395	2.87e-06	-0.0911851	0.0213	-0.0092	0.6654	21.5569	0.00150458
family	Rhodospirillaceae	rs76784716	A	G	14306	0.0285767	1.49e-06	0.136049	0.0291	-0.0294	0.3121	22.6656	0.00158183
family	Rhodospirillaceae	rs9813022	A	G	14306	0.0163583	2.53e-07	-0.0842444	0.0192	-0.0121	0.5285	26.522	0.00185047
family	Peptostreptococcaceae	rs10805326	A	G	14306	0.012276	4.03e-06	-0.0566637	0.0205	-0.0054	0.7925	21.3057	0.00148707
family	Peptostreptococcaceae	rs117020988	C	T	14306	0.0372126	1.03e-06	0.182411	0.034	0.008	0.8139	24.0282	0.00167678
family	Peptostreptococcaceae	rs12377846	C	A	14306	0.0511627	7.26e-07	-0.252	0.0558	0.0188	0.7356	24.2602	0.00169293
family	Peptostreptococcaceae	rs1520207	T	C	14306	0.0112476	3.17e-06	-0.0525658	0.0186	-0.0148	0.4264	21.8417	0.00152442
family	Peptostreptococcaceae	rs4692811	C	T	14306	0.0126913	4.21e-07	0.0642075	0.0196	0.0042	0.8324	25.5952	0.00178593
family	Peptostreptococcaceae	rs61841503	G	A	14306	0.0161331	9.8e-09	0.0919658	0.0278	0.0087	0.753101	32.495	0.00226628
family	Peptostreptococcaceae	rs76982728	T	C	14306	0.0266923	3.24e-06	0.124203	0.0659	-0.0179	0.7855	21.6517	0.00151118
family	Peptostreptococcaceae	rs9573937	A	G	14306	0.0142907	1.71e-06	-0.0693637	0.0251	0.0176	0.4827	23.559	0.00164409
family	Prevotellaceae	rs12118202	T	C	14306	0.0147265	5.54e-07	-0.0751986	0.0241	0.0114	0.6359	26.0748	0.00181933
family	Prevotellaceae	rs148376875	T	G	14306	0.0179163	2.08e-06	0.084515	0.026	-0.0106	0.6844	22.2521	0.00155302
family	Prevotellaceae	rs2206482	T	G	14306	0.0117486	1.3e-06	-0.0569105	0.019	0.0326	0.0873796	23.4646	0.0016375
family	Prevotellaceae	rs3860225	A	G	14306	0.0167936	5.5e-07	0.083936	0.0322	-0.0066	0.8389	24.9809	0.00174314
family	Prevotellaceae	rs4493272	T	C	14306	0.0118027	3.02e-07	-0.0604992	0.0186	0	0.9986	26.2746	0.00183325
family	Prevotellaceae	rs4685827	T	C	14306	0.0145407	2.77e-06	-0.0679529	0.0217	-0.056	0.01007	21.8396	0.00152428
family	Prevotellaceae	rs912860	A	G	14306	0.0483124	9.3e-07	0.229046	0.0624	0.0938	0.1331	22.4765	0.00156866
family	Prevotellaceae	rs9586501	G	A	14306	0.0127329	2.59e-06	0.0592681	0.0211	0.0203	0.3363	21.6664	0.00151221
family	Prevotellaceae	rs9958960	G	A	14306	0.0173611	1.06e-07	-0.0914807	0.0257	0.0017	0.9458	27.7654	0.00193706
family	Family	rs10759623	C	T	14306	0.032151	5.78e-07	-0.162115	0.0222	0.0207	0.3516	25.4248	0.00177406
family	Family	rs11547158	A	G	14306	0.0372795	2.7e-06	-0.177599	0.0274	-0.0237	0.3869	22.6956	0.00158392
family	Family	rs17379710	T	C	14306	0.0252125	3.97e-06	-0.116383	0.0189	0.0148	0.4348	21.3082	0.00148725
family	Family	rs2155352	A	G	14306	0.0302319	6.63e-07	-0.150538	0.022	0.0083	0.705399	24.7948	0.00173018
family	Family	rs3733511	A	G	14306	0.0274718	3.39e-06	0.128253	0.0204	-0.0028	0.8909	21.7952	0.00152118
family	Family	rs488164	G	T	14306	0.025516	4.8e-06	-0.117998	0.0195	-0.0401	0.0398896	21.3857	0.00149265
family	Family	rs697771	A	G	14306	0.0251491	3.19e-06	-0.117677	0.0187	0.0188	0.3143	21.8947	0.00152811
family	Coriobacteriaceae	rs11250875	T	C	14306	0.0130939	4.83e-06	0.06075	0.0227	-0.0269	0.2363	21.5256	0.00150239
family	Coriobacteriaceae	rs1816223	G	A	14306	0.0129006	4.84e-06	0.0586265	0.0233	0.0413	0.0755997	20.6523	0.00144153
family	Coriobacteriaceae	rs240104	T	C	14306	0.0126849	1.52e-06	-0.0603429	0.0208	0.0154	0.4584	22.6297	0.00157933
family	Coriobacteriaceae	rs34739816	G	T	14306	0.0207666	3.88e-06	0.0965017	0.0398	0.0349	0.3808	21.5943	0.00150718
family	Coriobacteriaceae	rs719099	A	G	14306	0.0155815	5.43e-07	0.0778402	0.0313	-0.0627	0.0452898	24.9568	0.00174146
family	Alcaligenaceae	rs4033856	T	C	14306	0.0168931	1.03e-06	-0.081834	0.0333	0.0166	0.6183	23.4665	0.00163764
family	Alcaligenaceae	rs62191117	A	G	14306	0.0133636	2.76e-07	0.0684302	0.0231	0.0175	0.4487	26.221	0.00182951
family	Alcaligenaceae	rs62395635	T	C	14306	0.0238514	3.35e-06	0.110583	0.0386	0.0375	0.3315	21.4956	0.0015003
family	Alcaligenaceae	rs6969323	A	C	14306	0.0129137	3.89e-06	-0.0593564	0.0226	0.0409	0.0704498	21.1268	0.0014746
family	Alcaligenaceae	rs7638039	T	C	14306	0.0127779	2.7e-06	0.0603335	0.0215	0.0307	0.1536	22.2945	0.00155598
family	Alcaligenaceae	rs9537886	A	C	14306	0.0110683	2.35e-07	-0.0570888	0.0188	-0.0169	0.3664	26.6036	0.00185616
family	Lactobacillaceae	rs16861661	G	A	14306	0.0379293	2.7e-07	-0.193287	0.0372	-0.0309	0.4066	25.969	0.00181196
family	Lactobacillaceae	rs768253	T	G	14306	0.0170604	3.61e-06	-0.0792344	0.0187	-0.0038	0.8396	21.5699	0.00150549
family	Lactobacillaceae	rs921925	A	C	14306	0.0201687	5.77e-07	0.0999419	0.0228	-0.03	0.1885	24.555	0.00171347
family	Ruminococcaceae	rs1612733	T	C	14306	0.0238006	4.22e-06	0.108708	0.0413	-0.0044	0.9157	20.8616	0.00145612
family	Ruminococcaceae	rs17376049	T	C	14306	0.0172114	7.3e-07	0.0848534	0.03	0.0433	0.1486	24.3056	0.0016961
family	Ruminococcaceae	rs2113833	C	T	14306	0.0355009	1.14e-06	-0.169146	0.0529	-0.0872	0.09941	22.701	0.0015843
family	Ruminococcaceae	rs55793120	T	C	14306	0.0266152	1.44e-07	0.13822	0.0391	-0.039	0.3197	26.9701	0.00188168
family	Ruminococcaceae	rs56199908	T	C	14306	0.0410444	1.66e-06	-0.199327	0.0422	0.0326	0.4402	23.5844	0.00164585
family	Erysipelotrichaceae	rs10781552	C	T	14306	0.0116074	2.33e-06	-0.0552212	0.0207	-0.0334	0.1064	22.633	0.00157956
family	Erysipelotrichaceae	rs17530232	A	G	14306	0.0224648	2.79e-06	0.10305	0.042	-0.044	0.2949	21.0422	0.0014687
family	Erysipelotrichaceae	rs2300774	A	G	14306	0.0106784	8.95e-07	-0.0524152	0.0187	-0.0171	0.3619	24.0936	0.00168133
family	Erysipelotrichaceae	rs35161940	T	C	14306	0.0167641	1.85e-06	-0.0806041	0.0301	-0.0099	0.741401	23.1182	0.00161337
family	Erysipelotrichaceae	rs4078432	T	C	14306	0.0133764	4.23e-06	0.0608929	0.0246	0.0066	0.788501	20.7231	0.00144647
family	Erysipelotrichaceae	rs62504403	C	T	14306	0.0127883	1.12e-07	0.0681159	0.0235	0.0108	0.6459	28.3708	0.00197921
family	Erysipelotrichaceae	rs7234058	T	C	14306	0.0194091	9.12e-07	-0.0945759	0.0323	0.0319	0.3239	23.7438	0.00165696
family	Erysipelotrichaceae	rs8003149	C	T	14306	0.0116888	4.08e-06	0.0538798	0.0197	0	0.9992	21.2477	0.00148303
family	Family	rs118170811	A	G	14306	0.0317112	1.8e-06	0.151619	0.0541	0.1494	0.00578003	22.8603	0.0015954
family	Family	rs3098182	T	G	14306	0.011014	4.04e-06	-0.0508511	0.0186	0.0018	0.9251	21.3162	0.0014878
family	Family	rs482905	G	T	14306	0.012717	3.72e-06	0.0596528	0.0215	-0.0432	0.0443302	22.0035	0.0015357
family	Family	rs6501525	A	G	14306	0.0115587	1.24e-06	0.0561559	0.0197	-0.009	0.649999	23.6033	0.00164717
family	Family	rs6797051	C	T	14306	0.0171364	4.89e-06	-0.0805985	0.0318	-0.0285	0.371	22.1215	0.00154392
family	Family	rs7514702	T	C	14306	0.0141626	3.92e-06	-0.0663236	0.0261	0.0247	0.3439	21.9306	0.00153062
family	Clostridiales	rs118104867	C	T	14306	0.0455098	3.44e-06	0.214464	0.0362	0.0343	0.3424	22.2075	0.00154991
family	Clostridiales	rs13409132	A	G	14306	0.0352154	4.37e-06	-0.165419	0.0512	0.0316	0.5366	22.0651	0.00153999
family	Clostridiales	rs2191834	T	G	14306	0.0159136	2.5e-06	-0.0746375	0.0219	0.0041	0.8504	21.9977	0.00153529
family	Clostridiales	rs28691777	C	T	14306	0.0266996	6.96e-07	0.137134	0.0457	0.0427	0.3508	26.3804	0.00184061
family	Clostridiales	rs55682560	C	T	14306	0.0261319	4.97e-07	-0.131519	0.0349	0.0237	0.4964	25.33	0.00176746
family	Clostridiales	rs6588624	A	G	14306	0.0138147	1.79e-06	0.0662317	0.0186	-0.025	0.1798	22.9852	0.00160411
family	Clostridiales	rs66714985	A	C	14306	0.0252447	4.85e-06	0.116908	0.0308	0.0237	0.4421	21.4461	0.00149685
family	Clostridiales	rs7226487	A	G	14306	0.0138701	3.58e-06	-0.0643682	0.0186	0.0053	0.7769	21.5369	0.00150318
family	Clostridiales	rs7538034	T	G	14306	0.0165982	2.37e-06	-0.078598	0.0254	-0.0054	0.8308	22.4234	0.00156496
family	Clostridiales	rs7725895	A	G	14306	0.0240367	3.94e-06	-0.116224	0.0285	0.0011	0.9702	23.3799	0.0016316
family	Bacteroidaceae	rs11585893	A	G	14306	0.0147633	1.8e-06	-0.0740746	0.0218	0.0245	0.2603	25.1751	0.00175667
family	Bacteroidaceae	rs17619981	T	G	14306	0.0187002	2.69e-06	0.0880978	0.0272	-0.0103	0.7057	22.1941	0.00154898
family	Bacteroidaceae	rs66474973	G	T	14306	0.0164479	6.81e-07	0.0812515	0.0309	-0.0228	0.4614	24.4029	0.00170288
family	Bacteroidaceae	rs6795673	C	T	14306	0.0105251	3.38e-07	0.0538565	0.0186	0.0176	0.3434	26.1833	0.00182689
family	Bacteroidaceae	rs9507307	C	T	14306	0.0129128	2.13e-06	0.0604456	0.0216	-0.0051	0.8121	21.9123	0.00152935
family	Pasteurellaceae	rs10965428	C	A	14306	0.0258219	4.29e-06	-0.119902	0.0404	0.0094	0.8162	21.5614	0.00150489
family	Pasteurellaceae	rs35510	A	G	14306	0.0264958	4.02e-06	0.122729	0.0464	0.0693	0.1352	21.4556	0.00149752
family	Pasteurellaceae	rs4822728	T	C	14306	0.0149032	4.72e-06	0.0685479	0.0186	0.0238	0.2021	21.1558	0.00147662
family	Pasteurellaceae	rs72756943	G	A	14306	0.0303029	3.35e-06	0.13988	0.038	0.0232	0.5405	21.308	0.00148723
family	Pasteurellaceae	rs76022354	C	T	14306	0.0500406	1.83e-06	0.24289	0.0429	0.0181	0.6742	23.5599	0.00164415
family	Pasteurellaceae	rs78909003	T	C	14306	0.0498372	2.05e-06	-0.241159	0.0414	0.0329	0.4277	23.4153	0.00163407
family	Pasteurellaceae	rs9382510	C	T	14306	0.0169965	2.48e-07	-0.0881865	0.0211	-0.0049	0.8168	26.9206	0.00187824
family	Methanobacteriaceae	rs10202904	G	T	14306	0.0235357	3.01e-07	0.121754	0.019	0.0155	0.4148	26.7616	0.00186716
family	Methanobacteriaceae	rs6776814	T	C	14306	0.0411825	1.63e-06	-0.199566	0.0664	-0.1167	0.0784892	23.4827	0.00163877
family	Methanobacteriaceae	rs73457410	A	G	14306	0.0436695	1.41e-06	0.21534	0.0384	0.0063	0.8704	24.316	0.00169683
family	Methanobacteriaceae	rs894996	C	A	14306	0.0449076	1.88e-06	0.216999	0.0369	-0.0385	0.2964	23.3494	0.00162948
family	Actinomycetaceae	rs2889192	T	G	14306	0.0195009	3.64e-06	-0.0887537	0.0263	-0.0115	0.660201	20.714	0.00144583
family	Actinomycetaceae	rs35011108	A	G	14306	0.0503796	1.83e-06	0.241826	0.037	0.0006	0.9879	23.0407	0.00160798
family	Rikenellaceae	rs1939881	G	A	14306	0.0206213	5.64e-07	-0.105589	0.0396	-0.074	0.0615304	26.2183	0.00182933
family	Rikenellaceae	rs2833282	G	A	14306	0.0156966	4.31e-06	0.0711137	0.0259	-0.0091	0.726001	20.5256	0.0014327
family	Rikenellaceae	rs4264350	T	C	14306	0.0108555	1.35e-06	-0.0526393	0.0187	0.0215	0.2507	23.5137	0.00164093
family	Rikenellaceae	rs62532512	A	C	14306	0.0107399	2.76e-06	0.0504257	0.0188	0.0092	0.6257	22.0447	0.00153857
family	Rikenellaceae	rs6837275	A	G	14306	0.011887	1.45e-06	0.0570355	0.0204	-0.0182	0.3724	23.0222	0.00160668
family	Rikenellaceae	rs74474130	T	G	14306	0.0295688	3.61e-06	0.137747	0.0508	-0.0622	0.2207	21.7019	0.00151468
family	Rikenellaceae	rs77885767	C	T	14306	0.0336482	2.85e-06	-0.156209	0.0445	-0.0731	0.1002	21.552	0.00150424
family	Rikenellaceae	rs9578457	G	A	14306	0.0315848	3.99e-06	-0.141478	0.0433	0.0203	0.6393	20.0642	0.00140054
family	Rikenellaceae	rs9603208	G	T	14306	0.0159596	1.92e-07	0.0821173	0.0308	-0.0176	0.5674	26.4744	0.00184716
family	Streptococcaceae	rs10028567	C	T	14306	0.0190343	3.72e-06	-0.0934027	0.0284	-0.082	0.00390598	24.0794	0.00168034
family	Streptococcaceae	rs11110281	T	C	14306	0.0225943	1.4e-08	-0.130554	0.0439	-0.0214	0.6259	33.3874	0.00232837
family	Streptococcaceae	rs2370083	G	T	14306	0.0184509	4.26e-06	-0.0842751	0.0377	-0.041	0.277	20.8624	0.00145617
family	Streptococcaceae	rs2952251	G	A	14306	0.0126525	3.72e-07	0.0639298	0.0243	0.0132	0.5863	25.5302	0.0017814
family	Streptococcaceae	rs35344081	G	A	14306	0.0129703	2.64e-06	0.0609349	0.0211	0.0304	0.1496	22.0715	0.00154044
family	Streptococcaceae	rs4968759	A	G	14306	0.0111271	8.92e-07	-0.0544035	0.0186	0.0079	0.6691	23.9051	0.00166819
family	Streptococcaceae	rs9903102	C	A	14306	0.0154096	4.92e-06	-0.0693015	0.0232	-0.0058	0.8035	20.2257	0.00141179
family	unknown	rs17235252	T	C	14306	0.0255463	2.16e-06	-0.122002	0.0288	0.0178	0.537	22.8075	0.00159172
family	unknown	rs74603314	T	C	14306	0.0489701	2.28e-06	0.230767	0.0481	0.055	0.2525	22.2068	0.00154986
family	unknown	rs7706512	A	G	14306	0.0138979	2.27e-06	-0.0657351	0.0186	-0.0296	0.1121	22.3716	0.00156135
family	unknown	rs11251024	G	A	14306	0.0206737	6.63e-07	0.104201	0.0212	-0.0242	0.2541	25.4043	0.00177263
family	unknown	rs11606187	A	G	14306	0.0326288	3.31e-06	-0.154539	0.0263	0.0515	0.0503199	22.4323	0.00156558
family	unknown	rs13385922	T	C	14306	0.0201348	3.97e-06	0.0929494	0.0196	-0.0433	0.0270801	21.3107	0.00148742
family	unknown	rs2172426	T	C	14306	0.0198947	3.17e-07	0.10212	0.019	0.041	0.03093	26.3479	0.00183836
family	unknown	rs267959	G	A	14306	0.0209676	2.62e-06	-0.0988612	0.0207	-0.0025	0.9042	22.2308	0.00155154
family	unknown	rs4383094	C	T	14306	0.0320662	4.28e-06	-0.149188	0.0269	0.0154	0.565999	21.6458	0.00151077
family	unknown	rs60583455	T	C	14306	0.021177	2.6e-07	0.108934	0.0194	0.017	0.3805	26.4605	0.00184619
family	unknown	rs72671304	T	C	14306	0.0370028	3.8e-06	0.172322	0.0357	0.0052	0.8845	21.6876	0.00151369
family	unknown	rs7911787	G	T	14306	0.0470232	3.39e-06	-0.223071	0.0527	0.0221	0.6751	22.5041	0.00157058
family	unknown	rs11150282	T	C	14306	0.0197127	7.36e-07	0.098235	0.0194	-0.0189	0.3298	24.8336	0.00173288
family	unknown	rs4129395	G	A	14306	0.0185253	1.22e-06	0.0904264	0.0186	-0.0333	0.0732099	23.8265	0.00166272
family	unknown	rs79790072	T	C	14306	0.0488017	3.54e-06	0.226103	0.054	-0.0048	0.9291	21.4656	0.00149821
family	unknown	rs9864379	T	C	14306	0.0292752	4.66e-08	-0.160521	0.0262	0.0228	0.3838	30.0652	0.00209717
genus	Fusicatenibacter	rs1864685	A	C	14306	0.0108105	4.96e-06	-0.0494799	0.0189	0.0083	0.6601	20.9491	0.00146222
genus	Fusicatenibacter	rs2025938	G	A	14306	0.0205426	2.99e-06	-0.0967298	0.0381	-0.073	0.0552904	22.1722	0.00154746
genus	Fusicatenibacter	rs2132128	G	A	14306	0.0160344	1.08e-06	-0.0771914	0.0311	-0.071	0.02249	23.1757	0.00161738
genus	Fusicatenibacter	rs3303	T	C	14306	0.020407	3.94e-06	-0.0953657	0.0384	0.0585	0.1278	21.8387	0.00152421
genus	Fusicatenibacter	rs4378146	A	C	14306	0.0125259	7.2e-07	-0.0616691	0.0214	0.0155	0.4668	24.2391	0.00169147
genus	Fusicatenibacter	rs62187631	T	C	14306	0.015924	4.55e-06	-0.0710571	0.0236	0.0283	0.2314	19.9118	0.00138992
genus	Fusicatenibacter	rs62353480	A	G	14306	0.0145589	1.57e-06	-0.0701397	0.0248	0.0124	0.6153	23.2098	0.00161975
genus	Fusicatenibacter	rs704418	C	T	14306	0.0151073	7.77e-07	-0.0739124	0.0281	-0.0303	0.28	23.9365	0.00167039
genus	Fusicatenibacter	rs8063430	T	C	14306	0.022217	4.93e-06	-0.104026	0.043	0.0235	0.585	21.9237	0.00153013
genus	Peptococcus	rs10031059	C	T	14306	0.0225844	1.24e-07	0.121167	0.0219	-0.0247	0.2603	28.784	0.00200798
genus	Peptococcus	rs11001941	G	A	14306	0.0392217	1.33e-06	-0.195611	0.0328	0.0533	0.104	24.8733	0.00173565
genus	Peptococcus	rs2054133	A	G	14306	0.0188332	2.14e-06	-0.0895433	0.0196	0.0287	0.1416	22.6057	0.00157766
genus	Peptococcus	rs413827	G	A	14306	0.0237523	3.3e-06	0.110229	0.0219	0.0124	0.5692	21.5368	0.00150317
genus	Peptococcus	rs5770862	T	C	14306	0.0356813	3.22e-06	0.162018	0.0322	0.0384	0.2336	20.6179	0.00143913
genus	Peptococcus	rs6918730	A	G	14306	0.0289742	1.15e-06	-0.135311	0.0393	0.0403	0.3053	21.8094	0.00152217
genus	Peptococcus	rs7033353	G	T	14306	0.018995	2.22e-06	-0.090152	0.0186	-0.0129	0.4891	22.5254	0.00157207
genus	Peptococcus	rs77681628	C	T	14306	0.0387328	2.69e-07	0.200307	0.034	0.0087	0.7974	26.7445	0.00186597
genus	Actinomyces	rs34583783	G	T	14306	0.0268461	4.49e-06	0.126596	0.0389	0.0644	0.09769	22.2371	0.00155198
genus	Actinomyces	rs4146653	G	A	14306	0.0214182	4.5e-06	0.0985224	0.0269	0.0217	0.42	21.1594	0.00147688
genus	Eubacterium	rs11876297	T	C	14306	0.0281712	2.67e-06	0.131469	0.021	-0.0102	0.6275	21.7789	0.00152005
genus	Eubacterium	rs151257695	A	G	14306	0.0454847	3.1e-06	0.20951	0.0365	0.0006	0.9873	21.2167	0.00148087
genus	Eubacterium	rs2733072	G	A	14306	0.0228306	1.49e-06	0.109644	0.0187	0.0222	0.2351	23.064	0.0016096
genus	Eubacterium	rs3771393	T	C	14306	0.0266671	7.38e-07	-0.130842	0.0235	-0.0076	0.747799	24.0737	0.00167994
genus	Eubacterium	rs7104872	G	A	14306	0.0291906	2.73e-06	0.138612	0.0301	0.0475	0.1139	22.5484	0.00157367
genus	Ruminococcus1	rs11783695	G	T	14306	0.0161398	4.73e-06	-0.0734114	0.0255	-0.0335	0.1887	20.6886	0.00144406
genus	Ruminococcus1	rs17781867	C	T	14306	0.0211728	1.96e-06	0.0999271	0.037	-0.0048	0.8959	22.2746	0.00155459
genus	Ruminococcus1	rs6493760	T	C	14306	0.0115885	3.38e-06	-0.0535262	0.0195	0.0028	0.8856	21.3343	0.00148906
genus	Ruminococcus1	rs7117576	A	G	14306	0.0170891	6.48e-07	0.0829505	0.0325	-0.043	0.1864	23.5613	0.00164425
genus	Ruminococcus1	rs7583465	C	T	14306	0.0112619	2.56e-06	0.0527654	0.0187	0.0029	0.8758	21.9521	0.00153211
genus	Ruminococcus2	rs12986628	T	C	14306	0.0140168	2.14e-06	-0.0665937	0.0237	0.0198	0.4023	22.5719	0.00157531
genus	Ruminococcus2	rs2368224	T	G	14306	0.0438453	3.63e-06	0.199648	0.0434	-0.0214	0.6215	20.734	0.00144723
genus	Ruminococcus2	rs2997412	G	A	14306	0.0122325	4.22e-06	0.0568439	0.0209	0.0051	0.8074	21.5942	0.00150718
genus	Ruminococcus2	rs58681734	A	G	14306	0.0160787	4.18e-06	0.0723875	0.0227	0.0398	0.0799392	20.2687	0.00141479
genus	Ruminococcus2	rs75140805	T	G	14306	0.0176445	3.95e-06	0.0836825	0.0245	0.0109	0.6561	22.4932	0.00156982
genus	Ruminococcus2	rs7635831	G	A	14306	0.0129031	1.98e-06	0.0618344	0.0194	0.008	0.6787	22.9653	0.00160272
genus	Ruminococcus2	rs78120384	A	G	14306	0.0392045	3.31e-07	-0.192815	0.0322	-0.0158	0.622499	24.1885	0.00168794
genus	Desulfovibrio	rs13066142	G	A	14306	0.0250891	3.79e-06	0.119141	0.0327	-0.0213	0.5153	22.5503	0.0015738
genus	Desulfovibrio	rs16863365	A	G	14306	0.0226964	1.79e-06	0.109402	0.0442	-0.005	0.9099	23.2347	0.00162149
genus	Desulfovibrio	rs2456226	A	C	14306	0.0172749	8.55e-07	0.0854927	0.02	0.0128	0.523801	24.4922	0.00170909
genus	Desulfovibrio	rs2853179	T	C	14306	0.0174234	2.42e-06	-0.0811971	0.0223	0.0131	0.5577	21.7178	0.00151579
genus	Desulfovibrio	rs6580353	T	C	14306	0.0169735	4.94e-06	0.0770979	0.0234	-0.039	0.0952708	20.632	0.00144012
genus	Anaerofilum	rs10794359	C	T	14306	0.02006	2.23e-06	0.0953524	0.0189	0.0209	0.2674	22.5944	0.00157688
genus	Anaerofilum	rs17096874	C	T	14306	0.0268919	2.86e-06	-0.126337	0.0227	0.033	0.1467	22.0708	0.00154039
genus	Anaerofilum	rs4506496	A	G	14306	0.0212861	1.49e-06	-0.10309	0.0205	0.0115	0.5764	23.4553	0.00163686
genus	Anaerofilum	rs712981	A	C	14306	0.0202902	6.83e-07	0.10076	0.0191	0.0054	0.776699	24.6606	0.00172083
genus	Anaerofilum	rs79598899	C	T	14306	0.0357284	3.75e-07	0.182586	0.0446	0.0771	0.0838494	26.1161	0.00182221
genus	Anaerofilum	rs816292	T	C	14306	0.02204	2.64e-07	-0.113003	0.0204	-0.0167	0.4129	26.288	0.00183418
genus	Ruminococcaceae	rs12597105	A	G	14306	0.0144415	4.87e-06	-0.0670855	0.0238	-0.0069	0.7704	21.5791	0.00150612
genus	Ruminococcaceae	rs2820282	C	A	14306	0.0125917	2.85e-06	0.0592304	0.0191	0.0023	0.9049	22.1269	0.0015443
genus	Ruminococcaceae	rs682403	A	G	14306	0.0124671	2.37e-06	-0.0588161	0.0186	-0.0178	0.3387	22.2567	0.00155335
genus	Ruminococcaceae	rs6958419	C	T	14306	0.0124994	2.84e-06	-0.0585718	0.0186	0.0211	0.2571	21.9583	0.00153255
genus	Adlercreutzia	rs13231526	C	A	14306	0.0311654	4.81e-06	0.143237	0.0344	0.0814	0.0177902	21.1235	0.00147437
genus	Adlercreutzia	rs2717140	C	T	14306	0.0251081	2.05e-06	-0.119225	0.0311	0.078	0.0122501	22.5479	0.00157364
genus	Adlercreutzia	rs7680684	T	C	14306	0.0168901	9.77e-07	0.083381	0.0196	-0.0096	0.623499	24.3708	0.00170064
genus	Adlercreutzia	rs9490822	C	T	14306	0.0155789	2.54e-06	-0.0734512	0.0187	-0.045	0.0160901	22.2292	0.00155143
genus	Lachnospiraceae	rs10093861	G	A	14306	0.0121152	3.06e-06	-0.0568869	0.019	0.0107	0.5722	22.0477	0.00153878
genus	Lachnospiraceae	rs1363769	C	T	14306	0.0449372	1.58e-06	0.200628	0.0537	0.0629	0.2407	19.9329	0.00139139
genus	Lachnospiraceae	rs2862811	C	T	14306	0.0121736	3.92e-06	-0.0564927	0.0203	-0.0087	0.668099	21.5351	0.00150306
genus	Lachnospiraceae	rs35035870	T	C	14306	0.0414403	2.62e-06	-0.190615	0.0486	-0.0067	0.8899	21.1577	0.00147675
genus	Lachnospiraceae	rs7249113	G	A	14306	0.0133496	3.72e-07	0.0679483	0.0204	-0.0071	0.7262	25.9072	0.00180766
genus	Lachnospiraceae	rs72793667	A	G	14306	0.0246589	1.63e-06	-0.116881	0.0478	-0.0033	0.9457	22.4668	0.00156798
genus	Lachnospiraceae	rs9788306	C	T	14306	0.0130744	1.39e-06	-0.062804	0.0206	-0.0125	0.5444	23.0744	0.00161032
genus	Lachnospiraceae	rs10741777	T	C	14306	0.0194791	7.69e-07	-0.0973842	0.0202	-0.0128	0.524	24.9942	0.00174407
genus	Lachnospiraceae	rs10793103	T	C	14306	0.0181279	9.35e-08	-0.0974344	0.0187	0.0031	0.8666	28.8888	0.00201528
genus	Lachnospiraceae	rs10801803	G	A	14306	0.0243085	1.4e-06	-0.117029	0.0264	0.0342	0.195	23.1777	0.00161752
genus	Lachnospiraceae	rs13024781	T	C	14306	0.0168846	2.29e-06	-0.0798769	0.0187	-0.0266	0.1548	22.38	0.00156194
genus	Lachnospiraceae	rs57091572	A	G	14306	0.0235801	2.86e-06	-0.110443	0.0276	0.0132	0.6317	21.9374	0.00153109
genus	Lachnospiraceae	rs62277846	C	T	14306	0.0212319	1.59e-06	0.102292	0.0236	-0.0028	0.9064	23.2116	0.00161988
genus	Lachnospiraceae	rs67078837	T	C	14306	0.0170693	7.68e-07	-0.0845848	0.0189	0.006	0.749401	24.5558	0.00171352
genus	Lachnospiraceae	rs955844	A	C	14306	0.0228369	1.81e-06	0.112064	0.027	0.0077	0.7753	24.0801	0.00168039
genus	Collinsella	rs2103510	G	A	14306	0.0168217	2.42e-06	0.0786551	0.029	-0.0136	0.6405	21.8632	0.00152592
genus	Collinsella	rs73052258	G	A	14306	0.0202658	1.72e-06	0.0930178	0.0348	-0.0826	0.0177902	21.0671	0.00147044
genus	Collinsella	rs9541268	C	A	14306	0.0197312	8.79e-07	0.09597	0.0325	-0.0227	0.4852	23.6572	0.00165093
genus	Enterorhabdus	rs114731706	T	G	14306	0.0382298	2.17e-06	0.182308	0.0536	-0.0725	0.1765	22.7409	0.00158708
genus	Enterorhabdus	rs3017103	G	A	14306	0.0208995	2.94e-06	-0.0980897	0.0237	-0.0083	0.725401	22.028	0.00153741
genus	Enterorhabdus	rs73331712	T	C	14306	0.055123	4.85e-06	0.26199	0.0471	-0.0374	0.4267	22.5894	0.00157652
genus	Turicibacter	rs11054680	T	C	14306	0.0226997	2.31e-06	-0.104751	0.0246	-0.0006	0.9797	21.2949	0.00148632
genus	Turicibacter	rs12603364	T	C	14306	0.0225598	8.67e-07	0.110861	0.026	-0.0099	0.7028	24.1483	0.00168514
genus	Turicibacter	rs149744580	A	G	14306	0.0315478	7.01e-08	0.169883	0.0416	-0.0093	0.8236	28.9976	0.00202285
genus	Turicibacter	rs2834977	T	C	14306	0.0208261	3.96e-06	-0.0959995	0.0259	-0.0079	0.7596	21.2482	0.00148306
genus	Turicibacter	rs4869133	G	A	14306	0.027197	2.55e-06	0.131186	0.0244	0.0597	0.0144099	23.2666	0.00162371
genus	Turicibacter	rs55756211	T	C	14306	0.0240708	2.81e-06	-0.115115	0.036	0.0399	0.2688	22.8709	0.00159614
genus	Clostridium	rs1942371	G	A	14306	0.034187	4.06e-06	-0.157938	0.0284	-0.023	0.419	21.3428	0.00148965
genus	Clostridium	rs6890185	C	T	14306	0.0233137	1.12e-06	-0.113424	0.0199	-0.0274	0.1675	23.6694	0.00165178
genus	Eubacterium	rs10248854	C	A	14306	0.0113464	4.21e-06	-0.0527827	0.019	-0.0068	0.719201	21.6405	0.0015104
genus	Eubacterium	rs10797540	A	G	14306	0.0108389	3.53e-06	0.0503179	0.0187	-0.0017	0.9264	21.5514	0.00150419
genus	Eubacterium	rs314726	T	C	14306	0.0109486	1.38e-06	0.0528824	0.0187	0.0311	0.0970108	23.3295	0.00162809
genus	Eubacterium	rs35398954	A	G	14306	0.0174602	5.4e-07	-0.0901402	0.0254	0.0257	0.312	26.6525	0.00185957
genus	Catenibacterium	rs12404911	C	T	14306	0.0304142	2.8e-06	0.140717	0.0241	0.0138	0.5665	21.4062	0.00149408
genus	Catenibacterium	rs212393	A	G	14306	0.0286209	3.62e-06	0.135254	0.023	-0.0125	0.588499	22.3323	0.00155861
genus	Catenibacterium	rs73128290	A	G	14306	0.0284563	4.29e-06	0.129726	0.0203	0.0087	0.666699	20.7825	0.0014506
genus	Marvinbryantia	rs1187983	C	T	14306	0.0193174	2.02e-06	-0.0935456	0.0309	-0.0098	0.7504	23.4504	0.00163651
genus	Marvinbryantia	rs2724813	G	A	14306	0.0167551	6.28e-07	0.0840769	0.0219	-0.0332	0.1299	25.1802	0.00175702
genus	Marvinbryantia	rs2842896	C	T	14306	0.0131146	7.25e-07	-0.0649396	0.019	-0.0045	0.8108	24.5194	0.00171099
genus	Marvinbryantia	rs2863363	G	A	14306	0.0136323	3.11e-06	-0.0634861	0.0216	-0.0008	0.9707	21.688	0.00151371
genus	Marvinbryantia	rs61884471	G	A	14306	0.0248431	1.01e-06	0.124426	0.0301	0.0259	0.3894	25.0848	0.00175038
genus	Marvinbryantia	rs72948274	A	C	14306	0.0272212	3.26e-06	-0.126354	0.0382	-0.0447	0.2428	21.5458	0.00150381
genus	Butyrivibrio	rs11761679	T	C	14306	0.0321539	2.2e-06	0.154775	0.027	0.006	0.8249	23.1704	0.00161701
genus	Butyrivibrio	rs16941336	C	T	14306	0.0267936	1.53e-06	0.127488	0.0221	-0.0453	0.0406499	22.64	0.00158005
genus	Butyrivibrio	rs4537857	T	C	14306	0.0260992	1.8e-06	-0.12459	0.0197	0.0223	0.2575	22.7883	0.00159039
genus	Butyrivibrio	rs72723662	C	T	14306	0.0449336	7.86e-07	0.224078	0.0273	-0.0102	0.708101	24.8689	0.00173534
genus	Butyrivibrio	rs74622183	A	G	14306	0.0428204	2.46e-06	-0.201027	0.0327	0.0295	0.3671	22.0398	0.00153823
genus	Butyrivibrio	rs7752361	G	A	14306	0.0239975	7.69e-07	0.11923	0.0186	0.0018	0.922	24.6853	0.00172255
genus	Butyrivibrio	rs7763512	A	G	14306	0.0253367	3.11e-06	-0.119846	0.0189	-0.0019	0.9196	22.3742	0.00156153
genus	Eisenbergiella	rs11027642	C	T	14306	0.0284844	4.92e-06	0.129006	0.0266	0.0145	0.5874	20.5119	0.00143174
genus	Eisenbergiella	rs1508033	A	C	14306	0.0195787	3.23e-06	0.091546	0.0202	-0.014	0.4866	21.8631	0.00152591
genus	Eisenbergiella	rs2683098	T	C	14306	0.022515	2.24e-06	-0.107319	0.0226	0.0235	0.2977	22.7201	0.00158563
genus	Eisenbergiella	rs3812426	A	G	14306	0.0224159	2.72e-06	-0.106447	0.0257	-0.0142	0.581	22.5504	0.00157381
genus	Eisenbergiella	rs4462860	G	A	14306	0.0201104	4.16e-06	0.0939071	0.0191	0.0132	0.490399	21.805	0.00152186
genus	Defluviitaleaceae	rs112893842	T	C	14306	0.0232806	1.45e-06	0.11381	0.0329	0.0072	0.826	23.8986	0.00166774
genus	Defluviitaleaceae	rs1582238	C	T	14306	0.0167257	1.57e-06	-0.0805036	0.0194	-0.0177	0.3637	23.1666	0.00161674
genus	Defluviitaleaceae	rs4344384	T	G	14306	0.0156309	4.83e-06	-0.0715978	0.0186	0.0198	0.2871	20.9813	0.00146446
genus	Defluviitaleaceae	rs4677103	A	G	14306	0.0197263	9.6e-07	0.0977912	0.0245	0.0021	0.9318	24.5758	0.00171492
genus	Defluviitaleaceae	rs55658617	T	C	14306	0.0362226	2.15e-06	0.174369	0.0517	-0.0339	0.5127	23.1728	0.00161718
genus	Defluviitaleaceae	rs72731813	C	T	14306	0.0293796	4.33e-07	-0.147383	0.0437	-0.1092	0.01242	25.1654	0.00175599
genus	Defluviitaleaceae	rs9608282	T	G	14306	0.0299793	2.52e-06	0.142939	0.0519	-0.0208	0.6883	22.7331	0.00158654
genus	Defluviitaleaceae	rs9725395	A	G	14306	0.029554	3.52e-06	-0.13834	0.0293	-0.0135	0.643899	21.911	0.00152926
genus	Ruminococcaceae	rs10490280	C	T	14306	0.0143309	4.16e-06	-0.0672094	0.0238	-0.0321	0.1774	21.9944	0.00153507
genus	Ruminococcaceae	rs11243416	T	C	14306	0.0191203	1.67e-06	-0.0925653	0.0368	0.0298	0.4187	23.4373	0.0016356
genus	Ruminococcaceae	rs11613919	G	T	14306	0.0155716	1.63e-06	0.0727604	0.0224	-0.0031	0.8892	21.8335	0.00152385
genus	Ruminococcaceae	rs16959793	A	C	14306	0.0131259	2.22e-06	-0.062527	0.0189	0.0069	0.7141	22.6922	0.00158369
genus	Ruminococcaceae	rs3013089	G	A	14306	0.0120346	4.38e-06	-0.0551473	0.0192	0.017	0.3762	20.9984	0.00146565
genus	Ruminococcaceae	rs4452755	A	C	14306	0.0134741	3.29e-06	-0.0634463	0.0197	0.0009	0.9631	22.1724	0.00154747
genus	Ruminococcaceae	rs4532474	G	A	14306	0.017045	4.82e-06	0.0769231	0.0252	-0.0057	0.8196	20.3666	0.00142162
genus	Ruminococcaceae	rs646327	G	A	14306	0.0118369	7.83e-07	0.0586696	0.0189	0.0186	0.325	24.5669	0.0017143
genus	Ruminococcaceae	rs6759615	A	G	14306	0.0200204	7.86e-07	0.102523	0.0315	0.04	0.2035	26.2239	0.00182972
genus	Ruminococcaceae	rs73341549	T	C	14306	0.0318768	1.51e-07	-0.169857	0.0403	0.0223	0.580801	28.3934	0.00198079
genus	Ruminococcaceae	rs10873449	C	T	14306	0.0143973	4.11e-06	-0.0654843	0.0236	-0.0021	0.9302	20.6877	0.001444
genus	Ruminococcaceae	rs10950694	C	T	14306	0.011412	4.3e-07	-0.0577628	0.0194	-0.002	0.9169	25.6196	0.00178763
genus	Ruminococcaceae	rs114279581	A	G	14306	0.0316034	3.22e-06	-0.146604	0.0353	0.0439	0.2127	21.5191	0.00150194
genus	Ruminococcaceae	rs12288512	A	G	14306	0.0144356	3.1e-06	0.066635	0.0218	0.0222	0.3095	21.3076	0.0014872
genus	Ruminococcaceae	rs12458218	T	C	14306	0.0144525	2.41e-06	0.0677322	0.0242	0.0383	0.1139	21.9636	0.00153292
genus	Ruminococcaceae	rs2893871	G	A	14306	0.015548	3.54e-06	-0.073644	0.0299	-0.0287	0.3356	22.435	0.00156577
genus	Ruminococcaceae	rs34781347	G	A	14306	0.0386484	6.05e-07	0.188685	0.0359	-0.0295	0.4112	23.8348	0.0016633
genus	Ruminococcaceae	rs7449320	C	A	14306	0.0130836	4.81e-06	0.0599163	0.0221	0.0416	0.0598205	20.9718	0.0014638
genus	Ruminococcaceae	rs7555878	G	A	14306	0.0125277	2.81e-06	-0.0586677	0.0216	0.0106	0.6255	21.9308	0.00153064
genus	Ruminococcus	rs12136548	C	T	14306	0.0196476	3.1e-06	0.0901946	0.0205	0.0265	0.1976	21.0738	0.0014709
genus	Ruminococcus	rs13163520	G	A	14306	0.0233883	5.61e-08	-0.127377	0.024	0.0123	0.6081	29.6609	0.00206903
genus	Ruminococcus	rs2909242	A	C	14306	0.018351	7.41e-07	0.0909965	0.0198	0.0017	0.9333	24.5884	0.0017158
genus	Ruminococcus	rs3124783	G	A	14306	0.0249099	2.67e-06	0.11599	0.0278	0.0512	0.0657597	21.6819	0.00151329
genus	Ruminococcus	rs62167033	T	C	14306	0.0396295	3.5e-06	0.185289	0.0473	-0.026	0.5831	21.8606	0.00152574
genus	Ruminococcus	rs934940	A	C	14306	0.0229588	2.74e-06	-0.105045	0.0274	-0.0111	0.686099	20.934	0.00146116
genus	Ruminococcus	rs9872758	T	C	14306	0.0176643	1.66e-06	0.0849233	0.0187	0.0171	0.3592	23.1132	0.00161303
genus	Dialister	rs11166701	G	A	14306	0.013186	5.51e-07	-0.0655301	0.0187	-0.0016	0.9332	24.6976	0.00172341
genus	Dialister	rs4753063	A	G	14306	0.0130052	4.86e-06	0.0596297	0.0187	-0.0229	0.2202	21.0228	0.00146736
genus	Gordonibacter	rs322296	G	A	14306	0.037722	4.02e-06	0.17869	0.0356	0.0325	0.3615	22.4394	0.00156607
genus	Gordonibacter	rs72714787	C	A	14306	0.0377102	1.43e-06	0.181405	0.0275	0.0078	0.7784	23.1409	0.00161496
genus	Gordonibacter	rs7294633	T	C	14306	0.0249946	3.44e-07	-0.12867	0.021	-0.017	0.42	26.501	0.00184901
genus	Anaerostipes	rs2014785	T	C	14306	0.0112199	4.68e-06	0.0515687	0.0189	0.0113	0.550301	21.1249	0.00147447
genus	Anaerostipes	rs2396460	C	T	14306	0.0109555	2.91e-06	0.0512653	0.0187	0.0062	0.7406	21.8969	0.00152827
genus	Anaerostipes	rs2804244	G	A	14306	0.0110983	2.04e-06	0.053089	0.0192	-0.002	0.9161	22.8821	0.00159692
genus	Anaerostipes	rs3900776	G	A	14306	0.0236302	2.75e-06	-0.110013	0.0568	0.0257	0.651199	21.6747	0.00151279
genus	Anaerostipes	rs60983350	G	A	14306	0.0116575	4.42e-06	-0.0539901	0.0202	0.0051	0.8017	21.4495	0.00149709
genus	Anaerostipes	rs62157625	T	C	14306	0.0185548	1.45e-06	0.088573	0.0286	0.0077	0.7892	22.7872	0.00159031
genus	Anaerostipes	rs62215703	G	A	14306	0.0136702	1.98e-06	0.0644965	0.0225	-0.0119	0.597601	22.2599	0.00155356
genus	Anaerostipes	rs6726833	C	A	14306	0.0189408	3.32e-06	-0.0877497	0.0346	-0.0221	0.5229	21.4632	0.00149805
genus	Anaerostipes	rs6854026	C	T	14306	0.0109075	3.2e-06	0.0508482	0.0187	0.0001	0.9943	21.7321	0.00151678
genus	Anaerostipes	rs7193624	T	C	14306	0.0150723	5.35e-07	-0.0750642	0.0337	0.0555	0.0998091	24.8031	0.00173076
genus	Lachnospiraceae	rs2050911	G	A	14306	0.0153934	1.11e-06	0.0751466	0.0197	0.0032	0.8723	23.8314	0.00166306
genus	Lachnospiraceae	rs437876	T	C	14306	0.0144768	7.17e-08	0.0784637	0.0196	0.0265	0.1757	29.376	0.0020492
genus	Lachnospiraceae	rs573933	T	C	14306	0.0232346	3.11e-06	-0.107898	0.0302	0.0134	0.6575	21.5653	0.00150516
genus	Lachnospiraceae	rs74034332	G	A	14306	0.0382637	3.33e-06	0.168045	0.0388	0.0602	0.1203	19.2876	0.0013464
genus	Lachnospiraceae	rs78848836	A	G	14306	0.0259753	3.38e-06	-0.118868	0.0306	-0.0324	0.2888	20.9415	0.00146169
genus	Lachnospiraceae	rs9403580	C	T	14306	0.0229777	3.47e-06	0.107801	0.0278	0.037	0.1834	22.0106	0.0015362
genus	Lachnospiraceae	rs985416	T	C	14306	0.0181807	1.46e-07	-0.0970258	0.0242	0.0621	0.0102901	28.4809	0.00198688
genus	Ruminococcaceae	rs12125734	G	T	14306	0.0257416	2.09e-07	0.133972	0.0318	0.0278	0.382	27.0868	0.00188981
genus	Ruminococcaceae	rs511258	G	A	14306	0.0162475	4.52e-06	-0.0757474	0.0238	-0.0163	0.4943	21.7351	0.001517
genus	Ruminococcaceae	rs6769553	A	G	14306	0.0157451	7.91e-08	0.0849743	0.0212	-0.0373	0.07826	29.1262	0.00203181
genus	Lactobacillus	rs1530559	G	A	14306	0.0178207	4.93e-06	0.0804001	0.0188	0.0003	0.9857	20.3547	0.00142078
genus	Lactobacillus	rs16861661	G	A	14306	0.038148	1.28e-06	-0.183147	0.0372	-0.0309	0.4066	23.0492	0.00160857
genus	Lactobacillus	rs62314653	C	A	14306	0.0394585	2.24e-06	0.187692	0.0395	0.1249	0.00157398	22.6261	0.00157909
genus	Lactobacillus	rs7399658	G	A	14306	0.0221883	3.12e-06	-0.107134	0.0242	-0.0222	0.3596	23.3135	0.00162698
genus	Lactobacillus	rs768253	T	G	14306	0.0171791	4.25e-06	-0.079195	0.0187	-0.0038	0.8396	21.2518	0.00148331
genus	Lactobacillus	rs921925	A	C	14306	0.0203229	9.72e-07	0.0985077	0.0228	-0.03	0.1885	23.4947	0.0016396
genus	Romboutsia	rs10279978	A	G	14306	0.0127675	1.17e-06	-0.0622202	0.0201	0.012	0.5506	23.7493	0.00165734
genus	Romboutsia	rs61841503	G	A	14306	0.0171454	4e-08	0.092888	0.0278	0.0087	0.753101	29.3511	0.00204746
genus	Romboutsia	rs62504452	A	G	14306	0.0156654	4.66e-06	-0.0710048	0.027	-0.0338	0.2117	20.5444	0.00143401
genus	Parabacteroides	rs115602804	G	A	14306	0.0222736	1.93e-06	0.10308	0.03	0.053	0.0769999	21.4175	0.00149486
genus	Parabacteroides	rs4236095	A	G	14306	0.0157042	1.93e-06	-0.0761961	0.0307	-0.039	0.2043	23.5415	0.00164286
genus	Parabacteroides	rs60884758	C	T	14306	0.0142249	5.71e-07	-0.0702667	0.0243	0.0342	0.1594	24.4006	0.00170272
genus	Ruminiclostridium6	rs10829821	T	C	14306	0.0216072	3.47e-06	-0.097606	0.0325	-0.0187	0.5652	20.4059	0.00142436
genus	Ruminiclostridium6	rs11992182	A	C	14306	0.0137876	4.65e-06	0.0625299	0.0223	0.0038	0.8651	20.5683	0.00143567
genus	Ruminiclostridium6	rs61060922	T	G	14306	0.0322283	1.09e-06	0.15913	0.0514	-0.0717	0.1626	24.3798	0.00170126
genus	Ruminiclostridium6	rs663262	C	T	14306	0.0310715	3.39e-06	0.13498	0.0525	0.0549	0.296	18.8718	0.00131742
genus	Ruminiclostridium6	rs71414120	T	G	14306	0.0406434	1.08e-06	0.200894	0.0423	-0.0155	0.7149	24.4317	0.00170488
genus	Ruminiclostridium6	rs72991535	T	G	14306	0.0295174	4.95e-06	0.135604	0.051	-0.0177	0.728799	21.1052	0.00147309
genus	Ruminiclostridium6	rs77193512	A	G	14306	0.0153163	1.3e-06	0.0736533	0.0215	0.0307	0.1534	23.1247	0.00161383
genus	Ruminiclostridium6	rs79968172	G	A	14306	0.0243083	1.66e-06	0.11614	0.0396	-0.0269	0.4969	22.8273	0.0015931
genus	Eggerthella	rs112205261	T	C	14306	0.0403613	3.35e-06	-0.188618	0.0341	0.0184	0.588901	21.8392	0.00152425
genus	Eggerthella	rs2223081	A	G	14306	0.0221108	3.89e-06	-0.102572	0.0207	0.0219	0.2909	21.5203	0.00150203
genus	Eggerthella	rs2240838	G	A	14306	0.0197653	7.36e-07	-0.0980582	0.0188	0.0252	0.1807	24.6128	0.0017175
genus	Eggerthella	rs3851328	G	T	14306	0.0236527	4.18e-06	0.107774	0.0224	-0.013	0.5608	20.7619	0.00144917
genus	Eggerthella	rs76663501	C	T	14306	0.0378576	4.83e-06	0.175349	0.0418	0.0498	0.233	21.4536	0.00149738
genus	Christensenellaceae	rs17081797	A	G	14306	0.0204253	3.34e-06	-0.0904325	0.0377	-0.0217	0.5639	19.6025	0.00136836
genus	Christensenellaceae	rs62467127	C	T	14306	0.0251983	3.25e-06	0.114108	0.0594	0.0907	0.1268	20.5064	0.00143136
genus	Christensenellaceae	rs892686	A	G	14306	0.011136	3.97e-06	0.0514099	0.0187	0.0081	0.6631	21.3125	0.00148755
genus	Intestinimonas	rs10262702	T	C	14306	0.0194885	2.06e-06	0.0918017	0.0282	0.034	0.2281	22.1894	0.00154865
genus	Intestinimonas	rs11258178	A	G	14306	0.0134139	6.98e-07	0.0660742	0.0187	-0.0124	0.5072	24.2635	0.00169317
genus	Intestinimonas	rs12226153	A	G	14306	0.0306922	5.12e-07	-0.151142	0.0815	-0.0411	0.6141	24.2501	0.00169223
genus	Intestinimonas	rs1859797	G	A	14306	0.0131793	4.12e-06	0.060368	0.0187	-0.0062	0.74	20.9811	0.00146445
genus	Intestinimonas	rs2731794	C	T	14306	0.0257529	1.92e-06	0.120632	0.0523	-0.0679	0.194	21.9418	0.0015314
genus	Intestinimonas	rs2930225	T	G	14306	0.0152948	1.35e-06	-0.0729524	0.0221	-0.0112	0.6111	22.7505	0.00158775
genus	Intestinimonas	rs4784055	T	C	14306	0.038599	8.72e-07	-0.175324	0.0425	0.0129	0.7614	20.6315	0.00144008
genus	Intestinimonas	rs62240188	G	A	14306	0.0267179	2.2e-06	0.130074	0.0319	0.0412	0.1972	23.7015	0.00165401
genus	Intestinimonas	rs716604	A	G	14306	0.0165992	8.57e-07	0.0818068	0.0221	-0.0254	0.2498	24.2887	0.00169492
genus	Intestinimonas	rs7170984	T	C	14306	0.0140767	2.98e-06	-0.0658116	0.0207	-0.0164	0.429	21.8576	0.00152553
genus	Intestinimonas	rs72982915	C	T	14306	0.0402743	4.91e-06	0.183158	0.0403	0.0248	0.5376	20.6822	0.00144361
genus	Senegalimassilia	rs11787826	C	A	14306	0.0171154	2.63e-06	0.081327	0.0189	0.0252	0.1815	22.5785	0.00157577
genus	Senegalimassilia	rs7225245	A	G	14306	0.0170421	4.18e-06	-0.079173	0.0189	0.0028	0.8819	21.5828	0.00150638
genus	Ruminococcaceae	rs11586410	G	A	14306	0.0169937	3.66e-07	-0.0863422	0.0257	0.0218	0.3976	25.8149	0.00180123
genus	Ruminococcaceae	rs12642039	C	T	14306	0.0119397	3.43e-06	0.0553003	0.0193	0.0155	0.4222	21.452	0.00149727
genus	Ruminococcaceae	rs12731	A	G	14306	0.0115053	4.87e-06	-0.0527684	0.0192	-0.0038	0.8438	21.0355	0.00146824
genus	Ruminococcaceae	rs136761	A	G	14306	0.0119155	8.15e-07	0.0587521	0.0194	-0.0021	0.9133	24.3121	0.00169655
genus	Ruminococcaceae	rs147475196	A	G	14306	0.0295196	4.72e-06	-0.133769	0.0304	0.0211	0.4876	20.5348	0.00143334
genus	Ruminococcaceae	rs35559912	T	C	14306	0.0203674	4.89e-06	-0.0925071	0.0286	0.0316	0.2691	20.629	0.00143991
genus	Ruminococcaceae	rs4814689	C	T	14306	0.0230708	4.55e-06	-0.1083	0.0445	-0.043	0.3332	22.0359	0.00153796
genus	Ruminococcaceae	rs5994253	A	G	14306	0.0157621	2.35e-07	-0.0811302	0.0268	0.0518	0.0533998	26.4934	0.00184848
genus	Ruminococcaceae	rs7573569	T	C	14306	0.0233638	3.23e-06	0.107739	0.0389	-0.0699	0.0721008	21.2647	0.00148421
genus	Ruminococcaceae	rs12508214	C	T	14306	0.0168937	4.75e-06	-0.0774649	0.0199	-0.0008	0.969	21.0262	0.00146759
genus	Ruminococcaceae	rs1550196	A	G	14306	0.0262478	1.13e-06	-0.130842	0.0311	0.051	0.1007	24.849	0.00173395
genus	Ruminococcaceae	rs2058609	G	A	14306	0.017472	3.12e-06	-0.0816464	0.0208	0.0157	0.4494	21.8368	0.00152408
genus	Ruminococcaceae	rs2192926	A	G	14306	0.0192989	4.88e-06	-0.089048	0.0197	0.0214	0.2783	21.2904	0.001486
genus	Ruminococcaceae	rs4079028	C	T	14306	0.019936	3.28e-06	0.0915623	0.0218	0.0073	0.736	21.0939	0.00147231
genus	Ruminococcaceae	rs4708333	T	G	14306	0.0174757	1.56e-06	-0.084033	0.0197	0.0236	0.231	23.1223	0.00161366
genus	Lachnospiraceae	rs12127733	G	A	14306	0.0246006	3.11e-06	0.115182	0.0243	0.0142	0.559	21.9219	0.00153001
genus	Lachnospiraceae	rs3756315	A	G	14306	0.0188397	3.33e-06	-0.0883469	0.0203	-0.0003	0.9884	21.9905	0.00153479
genus	Lachnospiraceae	rs6116753	G	A	14306	0.0209139	2.92e-06	0.0994748	0.0243	0.0523	0.0316497	22.6233	0.00157889
genus	Roseburia	rs16910295	T	C	14306	0.020957	2.91e-06	-0.0980434	0.0413	0.03	0.4672	21.8866	0.00152755
genus	Roseburia	rs2160994	C	T	14306	0.0112481	9.7e-07	-0.0550687	0.0197	0.0185	0.3479	23.9691	0.00167265
genus	Roseburia	rs2943022	T	C	14306	0.0106763	4.11e-06	0.0493786	0.0189	-0.0408	0.0309799	21.3912	0.00149303
genus	Roseburia	rs6445851	A	G	14306	0.0108158	3.53e-06	0.0497336	0.0192	0.0156	0.4169	21.1438	0.00147578
genus	Roseburia	rs6930661	C	T	14306	0.0204975	2.48e-06	-0.0961587	0.0391	0.0003	0.9935	22.0077	0.00153599
genus	Roseburia	rs9300744	C	T	14306	0.0126228	4.75e-06	-0.0588452	0.0244	-0.0456	0.0611604	21.7325	0.00151682
genus	Lachnoclostridium	rs4738679	A	G	14306	0.011404	4.42e-06	0.0520267	0.0191	0.0256	0.1796	20.8132	0.00145274
genus	Lachnoclostridium	rs6112314	A	C	14306	0.0108174	2.43e-07	-0.0561715	0.0198	-0.0087	0.6598	26.9641	0.00188127
genus	Lachnoclostridium	rs615997	T	C	14306	0.0106491	2.03e-06	0.0511752	0.0185	0.0101	0.5866	23.0937	0.00161166
genus	Lachnoclostridium	rs62285313	A	G	14306	0.0181565	1.58e-06	0.0864203	0.0315	-0.0624	0.0479601	22.6552	0.00158111
genus	Lachnoclostridium	rs78068103	A	G	14306	0.0194248	3.67e-06	0.0886199	0.0291	0.0017	0.9539	20.8137	0.00145278
genus	Lachnoclostridium	rs789029	C	T	14306	0.0137974	3.75e-06	-0.0641288	0.0268	0.0247	0.3569	21.6029	0.00150778
genus	Eubacterium	rs10798999	C	T	14306	0.0126752	2.61e-06	0.0601661	0.021	-0.0028	0.8944	22.5317	0.00157251
genus	Eubacterium	rs10808115	C	A	14306	0.0109922	4.42e-06	0.0504747	0.0186	-0.0136	0.4652	21.0852	0.0014717
genus	Eubacterium	rs13116360	T	C	14306	0.0297185	2.94e-07	0.154124	0.0378	0.0463	0.2214	26.8959	0.00187652
genus	Eubacterium	rs28584818	A	G	14306	0.0268627	4.43e-06	0.126115	0.0344	-0.0739	0.0320398	22.0411	0.00153832
genus	Eubacterium	rs60254196	G	A	14306	0.0111865	2.7e-06	0.0522832	0.0188	0.0006	0.9731	21.8442	0.0015246
genus	Eubacterium	rs6550770	C	T	14306	0.0443545	4.82e-06	0.198087	0.0465	-0.0095	0.8375	19.9451	0.00139224
genus	Eubacterium	rs74018587	C	T	14306	0.043822	3.7e-06	0.208943	0.0472	-0.033	0.4853	22.7338	0.00158659
genus	Eubacterium	rs949971	T	G	14306	0.0116101	3.29e-06	-0.0540164	0.0199	0.0071	0.7196	21.6461	0.00151079
genus	Akkermansia	rs111862613	T	C	14306	0.0196748	3.39e-06	0.0911199	0.0249	0.0311	0.2111	21.4489	0.00149705
genus	Akkermansia	rs117107102	A	G	14306	0.0431629	3.01e-06	0.204406	0.0438	0.0697	0.1118	22.4267	0.00156519
genus	Akkermansia	rs11729256	T	C	14306	0.0150184	6.58e-07	0.0750473	0.0248	-0.0047	0.8498	24.9702	0.0017424
genus	Akkermansia	rs12908520	G	A	14306	0.0130954	2.26e-06	0.061772	0.0188	-0.0101	0.5931	22.2508	0.00155293
genus	Akkermansia	rs2602429	T	C	14306	0.0156201	2.72e-06	-0.0745352	0.0212	0.025	0.2381	22.7696	0.00158908
genus	Akkermansia	rs4242783	A	G	14306	0.0147701	3e-06	-0.0685454	0.0207	-0.005	0.8086	21.5372	0.00150321
genus	Akkermansia	rs4936098	G	A	14306	0.0135934	1.1e-06	-0.0649225	0.0195	-0.0047	0.8118	22.8105	0.00159193
genus	Akkermansia	rs74542928	T	C	14306	0.0236434	1.48e-06	0.112623	0.044	0.0802	0.0686104	22.69	0.00158354
genus	Akkermansia	rs9349825	A	G	14306	0.0147133	2.6e-06	-0.0703407	0.0239	0.0467	0.0510505	22.8556	0.00159508
genus	Oxalobacter	rs10464997	G	A	14306	0.0294804	3.3e-06	0.137691	0.024	-0.0188	0.4325	21.8145	0.00152252
genus	Oxalobacter	rs11108500	A	G	14306	0.0427327	3.74e-06	-0.199099	0.0331	-0.0267	0.4195	21.7079	0.0015151
genus	Oxalobacter	rs12002250	A	C	14306	0.0466317	1.42e-06	0.217122	0.0458	-0.0388	0.3968	21.6793	0.00151311
genus	Oxalobacter	rs1569853	T	C	14306	0.0296981	3.65e-06	-0.138078	0.0284	0.0191	0.5015	21.6168	0.00150875
genus	Oxalobacter	rs36057338	G	T	14306	0.0421439	8.8e-07	0.207847	0.0526	-0.0075	0.887	24.3231	0.00169731
genus	Oxalobacter	rs4428215	G	A	14306	0.0242237	7.51e-08	0.130293	0.0213	0.0236	0.2687	28.9309	0.00201821
genus	Oxalobacter	rs6000536	C	T	14306	0.0253804	2.06e-07	-0.130992	0.0249	0.0335	0.179	26.6374	0.00185852
genus	Oxalobacter	rs736744	T	C	14306	0.0211262	2.57e-08	-0.117882	0.0188	0.0088	0.6413	31.1352	0.00217165
genus	Streptococcus	rs10448310	A	G	14306	0.0111324	3.31e-06	-0.0517935	0.0194	-0.0033	0.8645	21.6458	0.00151077
genus	Streptococcus	rs11110281	T	C	14306	0.0227398	2.58e-09	-0.137519	0.0439	-0.0214	0.6259	36.5723	0.00254991
genus	Streptococcus	rs11720390	G	A	14306	0.0228121	3.59e-06	0.107024	0.0386	0.0353	0.3606	22.0106	0.00153619
genus	Streptococcus	rs11764382	A	G	14306	0.0143671	1.29e-06	-0.0695345	0.0268	-0.0231	0.3901	23.4241	0.00163468
genus	Streptococcus	rs17708276	A	G	14306	0.0170628	3.04e-06	-0.0793955	0.0315	-0.018	0.5693	21.6517	0.00151118
genus	Streptococcus	rs1918540	A	G	14306	0.0128148	2.44e-06	-0.059639	0.0242	-0.0058	0.8115	21.6589	0.00151169
genus	Streptococcus	rs4968759	A	G	14306	0.0112068	3.78e-06	-0.0515109	0.0186	0.0079	0.6691	21.1269	0.00147461
genus	Streptococcus	rs6806351	T	C	14306	0.0136647	4.94e-06	-0.0633829	0.0225	0.0259	0.2488	21.5151	0.00150167
genus	Streptococcus	rs7916711	A	G	14306	0.0217362	2.72e-06	0.102891	0.0269	0.0322	0.2314	22.4072	0.00156383
genus	Streptococcus	rs9903102	C	A	14306	0.0155275	4.18e-06	-0.0709483	0.0232	-0.0058	0.8035	20.8776	0.00145723
genus	Coprococcus2	rs2482516	C	T	14306	0.0164619	4.72e-06	0.0754415	0.0224	-0.0314	0.1608	21.002	0.0014659
genus	Coprococcus2	rs6677933	C	T	14306	0.0164216	1.19e-06	-0.0804405	0.0264	0.055	0.0375699	23.9949	0.00167445
genus	Coprococcus2	rs72680320	T	C	14306	0.013919	2.27e-06	-0.0649382	0.0198	0.0193	0.3298	21.7663	0.00151917
genus	Veillonella	rs1882878	A	G	14306	0.0163908	2.98e-06	-0.0768966	0.0204	0.0044	0.8293	22.0097	0.00153613
genus	Veillonella	rs2013594	C	T	14306	0.0155153	3.42e-06	0.0720698	0.0191	-0.0241	0.2068	21.5768	0.00150596
genus	Veillonella	rs62376424	C	T	14306	0.0163499	3.65e-06	-0.0762216	0.0203	-0.0055	0.7855	21.7333	0.00151687
genus	Veillonella	rs742016	A	G	14306	0.0149769	4.66e-06	-0.0688571	0.0197	-0.0112	0.570401	21.1375	0.00147535
genus	Clostridium	rs115807074	A	G	14306	0.0492575	4.32e-06	-0.22736	0.0914	-0.0547	0.5495	21.3051	0.00148703
genus	Clostridium	rs116847295	C	T	14306	0.0246032	4.58e-06	0.110021	0.0278	-0.015	0.5897	19.9971	0.00139586
genus	Clostridium	rs12341505	G	A	14306	0.0180121	4.82e-06	0.0810718	0.032	-0.0166	0.6029	20.2587	0.00141409
genus	Clostridium	rs2795528	G	A	14306	0.0392204	2.72e-06	-0.184315	0.0404	0.0359	0.3748	22.085	0.00154138
genus	Clostridium	rs2817172	C	T	14306	0.0124492	2.77e-06	0.058139	0.0191	0.0145	0.446	21.8098	0.0015222
genus	Clostridium	rs550843	T	C	14306	0.0169209	2.05e-06	-0.0783246	0.0208	0.0007	0.9736	21.4264	0.00149548
genus	Eubacterium	rs12423772	G	T	14306	0.0295029	2.63e-06	0.14098	0.0266	-0.0036	0.8917	22.8342	0.00159358
genus	Eubacterium	rs2973294	G	T	14306	0.0195439	2.39e-06	0.0923559	0.0189	0.0221	0.2416	22.3309	0.00155852
genus	Eubacterium	rs34561138	G	A	14306	0.045992	2.51e-06	0.216145	0.049	0.0454	0.3547	22.0864	0.00154148
genus	Eubacterium	rs440215	T	C	14306	0.0195294	1.65e-06	-0.0932766	0.0187	0.0049	0.793601	22.8122	0.00159205
genus	Intestinibacter	rs10805326	A	G	14306	0.0139665	3.55e-08	-0.0775151	0.0205	-0.0054	0.7925	30.8033	0.00214855
genus	Intestinibacter	rs118030283	G	A	14306	0.0324471	2.67e-06	-0.151829	0.0448	0.0499	0.2656	21.8956	0.00152818
genus	Intestinibacter	rs16938435	T	C	14306	0.0235439	1.8e-06	-0.112189	0.0315	0.0098	0.7552	22.7062	0.00158466
genus	Intestinibacter	rs2702387	G	A	14306	0.0132145	4.26e-06	-0.0608559	0.019	0.0279	0.1412	21.2082	0.00148027
genus	Intestinibacter	rs4327025	G	A	14306	0.0154397	1.64e-07	-0.0810346	0.0239	-0.0423	0.0763308	27.5463	0.00192181
genus	Intestinibacter	rs478972	C	T	14306	0.0297116	1.82e-06	0.142681	0.0321	0.0109	0.735401	23.0611	0.00160939
genus	Intestinibacter	rs6875660	C	T	14306	0.0193905	3.06e-06	0.0890455	0.039	0.0177	0.6496	21.0885	0.00147193
genus	Haemophilus	rs10781340	A	G	14306	0.0203221	4.32e-06	-0.0948915	0.0284	-0.0189	0.5052	21.8031	0.00152173
genus	Haemophilus	rs111582866	G	A	14306	0.026016	1.27e-06	-0.124265	0.0332	-0.0214	0.5188	22.8148	0.00159223
genus	Haemophilus	rs35509	G	A	14306	0.0268779	2.01e-06	0.128249	0.0464	0.0693	0.1352	22.7676	0.00158894
genus	Haemophilus	rs4822728	T	C	14306	0.0151388	3.48e-06	0.0705861	0.0186	0.0238	0.2021	21.7398	0.00151732
genus	Haemophilus	rs76022354	C	T	14306	0.0505504	1.83e-06	0.244638	0.0429	0.0181	0.6742	23.4206	0.00163444
genus	Haemophilus	rs78909003	T	C	14306	0.0503924	1.67e-06	-0.246256	0.0414	0.0329	0.4277	23.8805	0.00166648
genus	Haemophilus	rs9328464	T	C	14306	0.0148799	1.42e-06	0.0723095	0.0187	-0.0099	0.5977	23.6151	0.001648
genus	Haemophilus	rs9382510	C	T	14306	0.0172649	7.12e-08	-0.093521	0.0211	-0.0049	0.8168	29.342	0.00204683
genus	Haemophilus	rs9895850	T	C	14306	0.0416755	2.14e-06	-0.192957	0.0453	0.0115	0.8005	21.4368	0.0014962
genus	Lactococcus	rs10417872	G	T	14306	0.024522	1.29e-06	-0.118306	0.0207	-0.0016	0.939	23.2756	0.00162434
genus	Lactococcus	rs123059	C	T	14306	0.0274694	1.27e-06	0.13671	0.0226	0.0058	0.7959	24.7686	0.00172835
genus	Lactococcus	rs2293361	C	T	14306	0.0430969	1.4e-06	-0.199221	0.0413	-0.0303	0.4625	21.3687	0.00149146
genus	Lactococcus	rs4766997	C	T	14306	0.023839	2.06e-06	0.114599	0.0188	-0.0265	0.1588	23.1092	0.00161275
genus	Lactococcus	rs55910161	C	T	14306	0.0307367	2.36e-06	0.146426	0.0297	-0.0471	0.1134	22.6946	0.00158385
genus	Lactococcus	rs7992246	C	T	14306	0.0230786	4.45e-06	-0.104232	0.0191	-0.0275	0.15	20.3978	0.00142379
genus	Tyzzerella3	rs17706273	T	C	14306	0.0274708	5.88e-07	-0.140368	0.0349	-0.0287	0.4106	26.1092	0.00182173
genus	Tyzzerella3	rs4904512	T	C	14306	0.0250306	3.09e-06	-0.117151	0.0276	-0.0054	0.844	21.9053	0.00152886
genus	Tyzzerella3	rs55799124	A	G	14306	0.0238604	1.34e-06	-0.11435	0.0211	0.0072	0.7317	22.9677	0.00160288
genus	Tyzzerella3	rs67476743	T	G	14306	0.022208	3.74e-09	0.132164	0.0211	-0.0308	0.145	35.4166	0.00246954
genus	Tyzzerella3	rs6920448	C	T	14306	0.0305446	4.15e-06	-0.141081	0.0322	-0.0025	0.9375	21.3338	0.00148903
genus	Tyzzerella3	rs7019909	T	C	14306	0.0301626	1.76e-06	0.144156	0.0285	0.016	0.5758	22.8417	0.0015941
genus	Tyzzerella3	rs7333521	T	C	14306	0.0453121	4.88e-06	-0.207191	0.0532	0.0469	0.3782	20.908	0.00145935
genus	Tyzzerella3	rs75091807	G	T	14306	0.0383029	1.71e-06	-0.184966	0.039	-0.0678	0.0820408	23.3196	0.0016274
genus	Tyzzerella3	rs7561370	C	T	14306	0.0286292	1.52e-06	-0.131341	0.026	0.0142	0.5848	21.0466	0.00146901
genus	Oscillospira	rs12206468	G	A	14306	0.0269733	1.04e-06	-0.133016	0.0348	-0.0064	0.8542	24.3187	0.00169701
genus	Oscillospira	rs1954532	C	T	14306	0.0175252	2.27e-06	0.0826246	0.0234	-0.0416	0.0755092	22.2276	0.00155132
genus	Oscillospira	rs28889936	A	C	14306	0.0252838	3.37e-06	0.114051	0.0315	-0.0165	0.599799	20.3476	0.00142029
genus	Eubacterium	rs10140184	A	C	14306	0.012599	4.96e-06	0.0576795	0.019	-0.0097	0.6077	20.959	0.00146291
genus	Eubacterium	rs10917203	A	C	14306	0.0130917	3.15e-06	0.0612633	0.0191	-0.0177	0.3539	21.8982	0.00152836
genus	Eubacterium	rs112176119	C	T	14306	0.0245762	3.33e-06	-0.113455	0.0324	-0.0017	0.9591	21.3117	0.00148749
genus	Eubacterium	rs13239072	G	A	14306	0.0142728	1.82e-06	0.0687427	0.0208	-0.0009	0.9638	23.1972	0.00161887
genus	Eubacterium	rs17830032	G	A	14306	0.0310515	2.39e-07	-0.160597	0.0341	0.0215	0.528799	26.7491	0.00186629
genus	Eubacterium	rs1999224	G	T	14306	0.0203503	3.75e-06	-0.0949051	0.0316	-0.0359	0.2562	21.7489	0.00151796
genus	Eubacterium	rs2213117	T	G	14306	0.0189012	4.21e-06	0.0877797	0.0255	-0.0193	0.4487	21.568	0.00150535
genus	Prevotella7	rs2240542	C	T	14306	0.0261776	4.84e-06	0.12085	0.0211	0.0217	0.3045	21.3125	0.00148754
genus	Prevotella7	rs430270	A	C	14306	0.0297055	2.87e-06	0.139155	0.0239	-0.0099	0.677699	21.9444	0.00153158
genus	Prevotella7	rs57404562	C	A	14306	0.0316057	6.22e-07	0.155486	0.0279	0.0385	0.1684	24.202	0.00168888
genus	Prevotella7	rs9608249	A	G	14306	0.0336317	2.07e-06	-0.158213	0.0298	-0.0623	0.0368002	22.1303	0.00154453
genus	Prevotella7	rs9959718	G	A	14306	0.0275361	1.9e-06	0.133012	0.0232	-0.0377	0.1047	23.3333	0.00162836
genus	Eubacterium	rs34297067	A	G	14306	0.0341475	6.6e-08	-0.186907	0.0262	-0.0161	0.5389	29.9594	0.00208981
genus	Eubacterium	rs61841040	G	T	14306	0.0341609	3.56e-06	0.160621	0.0236	-0.0009	0.9685	22.1078	0.00154297
genus	Eubacterium	rs77910827	C	T	14306	0.0413568	9.05e-07	0.201788	0.0301	-0.0073	0.8085	23.8066	0.00166133
genus	Holdemania	rs111745969	A	G	14306	0.0265781	3.71e-06	0.120677	0.0272	-0.0091	0.7377	20.6158	0.00143899
genus	Holdemania	rs116500994	G	T	14306	0.0293386	2.34e-06	-0.13755	0.0437	-0.0601	0.1688	21.9807	0.00153411
genus	Holdemania	rs1867876	T	C	14306	0.0162192	2.74e-07	0.0842919	0.0203	-0.0018	0.9294	27.0093	0.00188441
genus	Holdemania	rs77293403	A	G	14306	0.0341775	1.77e-06	0.164556	0.0509	0.0687	0.1775	23.1818	0.0016178
genus	Holdemania	rs9500080	C	T	14306	0.0178886	4.09e-07	0.0926764	0.0249	-0.0248	0.318	26.8402	0.00187264
genus	Lachnospiraceae	rs9932954	A	G	14306	0.0115984	1.25e-06	-0.0561864	0.0198	0.0151	0.4469	23.4675	0.00163771
genus	Lachnospiraceae	rs160061	G	A	14306	0.0108094	2.12e-06	-0.0513831	0.0186	-0.0433	0.0198999	22.5963	0.00157701
genus	Lachnospiraceae	rs68104925	T	C	14306	0.0115385	2.37e-06	-0.0549104	0.0202	-0.0212	0.2944	22.647	0.00158054
genus	Lachnospiraceae	rs73044693	A	G	14306	0.0229884	3.57e-06	-0.10758	0.0373	0.0151	0.6859	21.9001	0.00152849
genus	Lachnospiraceae	rs7616165	G	T	14306	0.0483465	2.77e-06	-0.230542	0.0607	0.0477	0.4317	22.7389	0.00158695
genus	Lachnospiraceae	rs76193507	A	G	14306	0.0499776	2.93e-06	-0.22973	0.033	0.0166	0.614601	21.1293	0.00147477
genus	Lachnospiraceae	rs7832116	A	G	14306	0.0151703	3.57e-06	-0.0714756	0.0278	-0.0068	0.8056	22.1987	0.0015493
genus	Lachnospiraceae	rs954878	A	G	14306	0.0109082	1.78e-06	-0.0520656	0.0193	0.0011	0.9529	22.7822	0.00158996
genus	Bacteroides	rs11585893	A	G	14306	0.0147633	1.8e-06	-0.0740746	0.0218	0.0245	0.2603	25.1751	0.00175667
genus	Bacteroides	rs17619981	T	G	14306	0.0187002	2.69e-06	0.0880978	0.0272	-0.0103	0.7057	22.1941	0.00154898
genus	Bacteroides	rs66474973	G	T	14306	0.0164479	6.81e-07	0.0812515	0.0309	-0.0228	0.4614	24.4029	0.00170288
genus	Bacteroides	rs6795673	C	T	14306	0.0105251	3.38e-07	0.0538565	0.0186	0.0176	0.3434	26.1833	0.00182689
genus	Bacteroides	rs9507307	C	T	14306	0.0129128	2.13e-06	0.0604456	0.0216	-0.0051	0.8121	21.9123	0.00152935
genus	Ruminococcus	rs10931481	A	G	14306	0.0130484	3.38e-06	-0.0610096	0.0205	-0.0049	0.811	21.8616	0.00152581
genus	Ruminococcus	rs12539819	C	T	14306	0.0240684	4.49e-06	0.110654	0.0377	0.0135	0.721099	21.1368	0.0014753
genus	Ruminococcus	rs1391597	C	T	14306	0.0124874	1.86e-06	0.0590284	0.019	-0.0101	0.597	22.3449	0.00155949
genus	Ruminococcus	rs2047242	A	G	14306	0.0133738	2.46e-07	-0.067603	0.0222	-0.0099	0.655799	25.5518	0.00178291
genus	Ruminococcus	rs289410	A	G	14306	0.0139101	2.27e-06	0.0654926	0.0207	0.0085	0.6815	22.1679	0.00154715
genus	Ruminococcus	rs71386687	T	G	14306	0.02386	2.91e-07	0.121037	0.0294	-0.0347	0.2381	25.7333	0.00179555
genus	Ruminococcus	rs9870933	G	A	14306	0.0126072	8.49e-07	-0.0621643	0.0191	-0.0033	0.8627	24.3134	0.00169664
genus	Coprococcus1	rs1010560	C	A	14306	0.0122722	1.96e-06	0.0580232	0.0211	0.0233	0.2695	22.3542	0.00156014
genus	Coprococcus1	rs12794898	G	T	14306	0.0197212	4.92e-06	0.0903299	0.028	0.0053	0.8484	20.9796	0.00146434
genus	Coprococcus1	rs1576241	A	G	14306	0.0109535	3.33e-06	-0.0510343	0.0192	0.0286	0.1366	21.7079	0.0015151
genus	Coprococcus1	rs4277593	G	A	14306	0.0109914	1.14e-07	-0.0585649	0.0189	-0.0067	0.721499	28.3902	0.00198057
genus	Coprococcus1	rs56405618	A	G	14306	0.0186508	1.57e-06	-0.08963	0.0291	-0.0016	0.9556	23.0947	0.00161173
genus	Coprococcus1	rs73031725	T	C	14306	0.0355224	1.98e-06	0.167591	0.0538	0.0306	0.569101	22.2585	0.00155347
genus	Coprococcus1	rs74101919	T	C	14306	0.0144651	1.03e-06	-0.0718988	0.0301	0.0019	0.9484	24.7059	0.00172398
genus	Victivallis	rs11899949	G	A	14306	0.0276239	2.77e-06	0.130568	0.0202	-0.0023	0.9091	22.341	0.00155922
genus	Victivallis	rs12512543	A	C	14306	0.0374344	2.54e-06	-0.178036	0.0333	-0.0427	0.1997	22.619	0.00157859
genus	Victivallis	rs4764863	G	A	14306	0.0246058	8.22e-07	0.121561	0.0188	0.0146	0.4367	24.407	0.00170316
genus	Victivallis	rs4895919	C	T	14306	0.0247515	2.75e-06	0.116918	0.0186	0.0109	0.557	22.3131	0.00155727
genus	Victivallis	rs56349194	A	G	14306	0.0315231	6.26e-07	-0.158501	0.028	0.0259	0.3557	25.2817	0.00176409
genus	Odoribacter	rs10093869	A	G	14306	0.0125389	3.67e-06	-0.0577795	0.0189	-0.0057	0.763001	21.2338	0.00148206
genus	Odoribacter	rs28417404	A	G	14306	0.0161372	3.68e-06	-0.0726896	0.0316	0.0665	0.0353598	20.2903	0.0014163
genus	Odoribacter	rs77779484	G	A	14306	0.0268526	6.56e-07	-0.133489	0.0386	0.0277	0.4725	24.7126	0.00172445
genus	Erysipelotrichaceae	rs75949021	T	C	14306	0.0374238	3.58e-06	-0.169667	0.0479	-0.0329	0.492	20.5541	0.00143469
genus	Ruminiclostridium5	rs10827477	A	G	14306	0.0115163	2.19e-06	-0.0547387	0.0195	-0.0247	0.205	22.5924	0.00157674
genus	Ruminiclostridium5	rs113753996	T	C	14306	0.0174463	3.99e-06	0.0820689	0.024	-0.0055	0.8175	22.1284	0.0015444
genus	Ruminiclostridium5	rs1492620	T	C	14306	0.0180073	3.53e-06	-0.0830505	0.0275	-0.0158	0.566899	21.271	0.00148465
genus	Ruminiclostridium5	rs2482038	C	A	14306	0.0108777	1.7e-06	0.0518991	0.019	-0.0101	0.593999	22.7638	0.00158868
genus	Ruminiclostridium5	rs6121460	G	A	14306	0.0199206	2.64e-06	0.0932955	0.0341	0.0219	0.5209	21.9339	0.00153085
genus	Ruminiclostridium5	rs79968837	A	G	14306	0.0193507	1.15e-06	-0.0950311	0.0426	0.0571	0.1798	24.1178	0.00168302
genus	Barnesiella	rs12909713	C	T	14306	0.0120039	4.95e-06	-0.0550716	0.0186	-0.0044	0.8119	21.048	0.00146911
genus	Barnesiella	rs13242616	C	T	14306	0.0123176	2.29e-06	0.0583747	0.0201	0.0164	0.4147	22.4593	0.00156746
genus	Barnesiella	rs199035	G	A	14306	0.0119716	3e-06	0.0559495	0.0188	-0.0162	0.3864	21.8418	0.00152443
genus	Barnesiella	rs2276875	A	G	14306	0.0139537	4.65e-07	-0.0697176	0.0215	-0.0406	0.0589495	24.9635	0.00174193
genus	Barnesiella	rs2428166	G	A	14306	0.0337309	8.51e-07	-0.165859	0.0813	-0.1439	0.0768192	24.1781	0.00168722
genus	Barnesiella	rs35177866	A	G	14306	0.0190133	2.95e-06	0.0917125	0.0362	-0.0195	0.5911	23.2671	0.00162375
genus	Barnesiella	rs62251337	G	A	14306	0.0149374	4.24e-06	0.0690763	0.0267	0.0165	0.5377	21.3849	0.00149259
genus	Barnesiella	rs77455852	T	G	14306	0.0195601	3.16e-06	-0.0891491	0.0267	0.0244	0.3614	20.7726	0.00144992
genus	Barnesiella	rs79795328	A	G	14306	0.0176441	4.23e-06	-0.0818645	0.0268	-0.0009	0.9719	21.5274	0.00150252
genus	Butyricimonas	rs113054641	G	A	14306	0.0274574	1.74e-07	-0.144881	0.0452	-0.0297	0.5114	27.8422	0.00194241
genus	Butyricimonas	rs1862649	G	A	14306	0.0248176	4.76e-06	0.113124	0.0368	-0.0513	0.1629	20.7773	0.00145025
genus	Butyricimonas	rs62130338	A	G	14306	0.0158324	3.9e-06	0.0732608	0.0196	0.0076	0.7004	21.4116	0.00149445
genus	Butyricimonas	rs62390301	T	C	14306	0.0174893	7.42e-07	-0.0872983	0.0233	0.0133	0.5693	24.9153	0.00173857
genus	Butyricimonas	rs7083431	A	C	14306	0.0144439	8.85e-07	0.0703539	0.021	-0.003	0.8855	23.7251	0.00165565
genus	Butyricimonas	rs71428626	G	T	14306	0.0289905	4.8e-06	-0.133188	0.0533	-0.0528	0.321	21.1066	0.0014732
genus	Butyricimonas	rs78453362	A	G	14306	0.0327073	4.06e-06	-0.14948	0.0597	0.0717	0.2299	20.887	0.00145789
genus	Butyricimonas	rs9657374	C	T	14306	0.0148172	4.5e-06	0.0680719	0.0203	0.0182	0.3706	21.1059	0.00147314
genus	Methanobrevibacter	rs10202904	G	T	14306	0.0239106	3.09e-06	0.112811	0.019	0.0155	0.4148	22.2598	0.00155356
genus	Methanobrevibacter	rs76029318	T	C	14306	0.0454319	1.08e-06	0.222849	0.0386	0.0009	0.9818	24.0602	0.001679
genus	Methanobrevibacter	rs894996	C	A	14306	0.0456045	3.82e-06	0.214213	0.0369	-0.0385	0.2964	22.0636	0.00153989
genus	Ruminococcaceae	rs11581881	C	T	14306	0.0144736	4.73e-06	0.0661211	0.022	0.0324	0.1416	20.8702	0.00145672
genus	Ruminococcaceae	rs12189346	G	A	14306	0.014558	1.68e-06	0.0684961	0.0239	-0.0293	0.2197	22.1375	0.00154504
genus	Ruminococcaceae	rs12485353	G	A	14306	0.0130847	4.19e-06	-0.0607903	0.0216	-0.0189	0.3827	21.5845	0.0015065
genus	Ruminococcaceae	rs12781711	C	T	14306	0.0117477	2.55e-08	-0.0656129	0.0215	-0.0244	0.2567	31.1941	0.00217575
genus	Ruminococcaceae	rs16918863	A	C	14306	0.0240157	4.15e-06	0.111491	0.0381	0.0061	0.8719	21.5521	0.00150424
genus	Ruminococcaceae	rs75088940	T	C	14306	0.0200712	2.55e-06	-0.0942968	0.0368	0.0232	0.5292	22.0723	0.00154049
genus	Ruminococcaceae	rs76973485	G	T	14306	0.0418213	3.35e-06	0.194976	0.0474	0.0418	0.3776	21.7354	0.00151701
genus	Family	rs12812672	T	C	14306	0.020828	2.56e-06	-0.096065	0.0362	0.003	0.9342	21.2733	0.00148481
genus	Family	rs16840310	G	A	14306	0.0122149	6.75e-07	0.0608052	0.0189	0.0168	0.3728	24.78	0.00172915
genus	Family	rs16940167	C	T	14306	0.0159898	3.91e-06	0.0732552	0.0236	0.014	0.5532	20.989	0.00146499
genus	Family	rs17156849	G	A	14306	0.0245292	4.19e-06	-0.112891	0.0394	0.0035	0.9296	21.1813	0.0014784
genus	Family	rs62029761	A	G	14306	0.0276002	3.89e-06	0.128753	0.0418	-0.0193	0.6453	21.7616	0.00151884
genus	Family	rs62200412	C	T	14306	0.0163834	5.8e-07	-0.0800851	0.0214	-0.0599	0.00505406	23.8944	0.00166745
genus	Family	rs72730932	C	A	14306	0.0177107	6.89e-07	-0.0899559	0.0321	-0.0279	0.3851	25.7981	0.00180006
genus	Eubacterium	rs11617697	A	G	14306	0.0286241	7.22e-07	-0.143349	0.0409	0.0173	0.6715	25.0799	0.00175004
genus	Eubacterium	rs12964517	G	A	14306	0.0123453	2.08e-06	0.0587198	0.0207	-0.0268	0.195	22.6238	0.00157892
genus	Eubacterium	rs16884680	G	T	14306	0.0191909	1.74e-06	-0.0906428	0.0305	0.0075	0.8057	22.3088	0.00155697
genus	Eubacterium	rs3809430	T	C	14306	0.0118426	3.55e-06	-0.0548171	0.0202	0.0176	0.384	21.4258	0.00149544
genus	Eubacterium	rs57199565	T	C	14306	0.0160257	7.97e-07	0.0783394	0.0244	-0.0116	0.634501	23.8961	0.00166757
genus	Eubacterium	rs73615400	T	C	14306	0.0193428	9.54e-07	-0.0956303	0.0317	-0.0114	0.719399	24.4429	0.00170566
genus	Eubacterium	rs78250280	G	A	14306	0.0164404	3.36e-06	0.0749762	0.0268	0.0128	0.6338	20.798	0.00145169
genus	Eubacterium	rs876734	T	C	14306	0.0132532	2.89e-06	0.0618696	0.0208	-0.0015	0.9424	21.7928	0.00152102
genus	Ruminococcaceae	rs10941294	C	T	14306	0.0260017	2.4e-06	-0.122057	0.0413	0.0174	0.6732	22.0354	0.00153793
genus	Ruminococcaceae	rs115777838	T	C	14306	0.0386643	4.62e-07	-0.18835	0.0294	-0.0239	0.4149	23.7307	0.00165605
genus	Ruminococcaceae	rs12638134	T	G	14306	0.0119657	1.21e-06	0.0582548	0.0188	-0.0145	0.4395	23.7021	0.00165406
genus	Ruminococcaceae	rs56105232	G	A	14306	0.0299132	2.91e-06	0.139276	0.0391	0.0874	0.0253501	21.6784	0.00151304
genus	Ruminococcaceae	rs72809222	T	C	14306	0.0139838	2.41e-06	0.0671775	0.0229	-0.0024	0.9148	23.078	0.00161057
genus	Ruminococcaceae	rs995642	C	T	14306	0.0126417	1.9e-06	0.060048	0.0218	-0.0078	0.719701	22.5624	0.00157465
genus	Butyricicoccus	rs2017189	T	G	14306	0.011024	3.87e-06	0.0506956	0.0187	-0.0012	0.9502	21.1477	0.00147605
genus	Butyricicoccus	rs56221232	T	C	14306	0.0167401	7.62e-07	0.0828027	0.031	-0.0411	0.1849	24.4666	0.00170731
genus	Alloprevotella	rs12675596	G	T	14306	0.0290678	9.64e-07	0.145669	0.0228	0.002	0.9303	25.1137	0.00175239
genus	Alloprevotella	rs4680035	G	A	14306	0.0259446	4.99e-06	0.119599	0.0191	-0.0041	0.8306	21.2501	0.0014832
genus	Ruminococcaceae	rs12636310	G	A	14306	0.0282037	2.81e-06	0.132725	0.0215	-0.0073	0.7346	22.1459	0.00154562
genus	Ruminococcaceae	rs12724320	C	T	14306	0.0249229	1.52e-06	-0.120881	0.0192	0.0045	0.8131	23.5244	0.00164167
genus	Ruminococcaceae	rs1416041	A	C	14306	0.0339898	7.04e-08	-0.182339	0.0229	0.0524	0.0219301	28.7781	0.00200757
genus	Ruminococcaceae	rs2729556	T	C	14306	0.0233699	3.19e-06	0.109097	0.0187	0.0235	0.2083	21.7927	0.00152101
genus	Ruminococcaceae	rs79113084	C	T	14306	0.0317519	2.06e-06	-0.152166	0.0309	0.0492	0.1112	22.9666	0.00160281
genus	Ruminococcaceae	rs9729514	G	A	14306	0.0394616	2.37e-06	-0.184934	0.032	-0.0185	0.5643	21.9626	0.00153285
genus	Family	rs12049454	T	C	14306	0.0134065	1.17e-06	-0.0647298	0.0191	0.0204	0.2854	23.3119	0.00162687
genus	Family	rs1426266	C	T	14306	0.0137151	1.25e-06	0.0665521	0.0209	0.0638	0.00231201	23.5465	0.00164321
genus	Family	rs62414802	C	T	14306	0.013457	4.29e-06	-0.0611904	0.0215	-0.0223	0.2993	20.6762	0.00144319
genus	Family	rs7119679	G	A	14306	0.0174782	3.52e-06	-0.0809085	0.0217	0.0135	0.5347	21.4287	0.00149564
genus	Family	rs76463770	A	G	14306	0.0419866	3.77e-06	0.19313	0.055	0.0363	0.5096	21.1582	0.00147679
genus	Allisonella	rs1901739	G	T	14306	0.0248626	3.59e-06	-0.115769	0.0187	-0.0109	0.5585	21.6816	0.00151327
genus	Allisonella	rs35778461	C	T	14306	0.0297186	1.21e-06	0.146679	0.0222	-0.0114	0.609	24.3601	0.00169989
genus	Allisonella	rs602075	G	A	14306	0.0296976	3.57e-08	-0.168974	0.0212	0.0029	0.8914	32.3741	0.00225786
genus	Allisonella	rs6742198	A	G	14306	0.0316484	3.35e-06	-0.149152	0.0218	0.037	0.09034	22.2103	0.00155011
genus	Faecalibacterium	rs1271565	C	T	14306	0.0119649	1.3e-06	-0.0576251	0.0212	-0.0165	0.4356	23.1956	0.00161876
genus	Faecalibacterium	rs6910935	G	A	14306	0.0277032	1.38e-06	-0.134864	0.0393	-0.0011	0.9774	23.6991	0.00165385
genus	Faecalibacterium	rs75499067	C	T	14306	0.0465522	1.76e-06	0.227585	0.0354	0.0222	0.5313	23.9005	0.00166788
genus	Terrisporobacter	rs1883097	C	T	14306	0.0454642	4.16e-07	0.226399	0.0492	-0.0358	0.4662	24.7976	0.00173037
genus	Terrisporobacter	rs2872237	A	C	14306	0.0175943	3.97e-06	0.0814505	0.019	-0.0094	0.622499	21.4311	0.00149581
genus	Olsenella	rs1035588	A	G	14306	0.0236848	4.86e-06	-0.108148	0.0192	-0.0039	0.8402	20.8496	0.00145528
genus	Olsenella	rs17148768	G	A	14306	0.0295602	2.2e-06	0.140434	0.025	0.0214	0.3926	22.5699	0.00157517
genus	Olsenella	rs2759329	A	G	14306	0.0237218	3.43e-06	0.111131	0.0193	0.0166	0.389	21.947	0.00153176
genus	Olsenella	rs35225860	A	G	14306	0.0482391	3.87e-06	-0.223604	0.0485	-0.0949	0.0504603	21.4863	0.00149965
genus	Olsenella	rs62112538	C	T	14306	0.0407033	1.19e-06	-0.19943	0.0296	0.0235	0.4278	24.0061	0.00167523
genus	Olsenella	rs72691585	C	A	14306	0.0520814	2.95e-06	-0.249079	0.0273	0.0393	0.1502	22.8723	0.00159624
genus	Bifidobacterium	rs182549	T	C	14306	0.0127294	1.28e-20	-0.119703	0.019	-0.0315	0.0979806	88.4289	0.00614327
genus	Bifidobacterium	rs62181700	G	A	14306	0.0131205	2.17e-06	-0.0624643	0.0217	0.0174	0.4234	22.6654	0.00158182
genus	Bifidobacterium	rs7322849	T	C	14306	0.0201813	1.08e-08	0.112428	0.0326	0.1153	0.000399	31.0349	0.00216467
genus	Bifidobacterium	rs73797465	T	G	14306	0.0209236	4.38e-06	-0.0953566	0.0294	0.0175	0.5521	20.7696	0.00144971
genus	Bifidobacterium	rs75344046	C	T	14306	0.0505979	4.86e-06	0.232354	0.0437	0.0766	0.0792903	21.088	0.0014719
genus	Bifidobacterium	rs857444	C	T	14306	0.0121219	3.57e-06	0.0558234	0.0193	0.0085	0.6579	21.2076	0.00148023
genus	Eubacterium	rs265534	T	G	14306	0.0120127	2.27e-06	-0.0563756	0.0187	0.0079	0.673701	22.0242	0.00153714
genus	Eubacterium	rs4583233	A	C	14306	0.0128122	2.84e-07	0.0670205	0.0208	0.0114	0.5833	27.3633	0.00190906
genus	Eubacterium	rs6923695	T	G	14306	0.0229525	4.87e-06	0.103268	0.0375	-0.0118	0.753	20.2428	0.00141299
genus	Parasutterella	rs10899911	A	G	14306	0.0148151	1.15e-06	-0.0717102	0.0221	0.0194	0.3792	23.4289	0.00163502
genus	Parasutterella	rs2090816	C	A	14306	0.0177315	2.9e-06	-0.0840967	0.0245	-0.0105	0.667999	22.494	0.00156988
genus	Parasutterella	rs35055552	T	C	14306	0.0235433	3.35e-06	0.109554	0.0269	0.0124	0.643701	21.6532	0.00151129
genus	Parasutterella	rs55877868	A	C	14306	0.0228089	2.87e-06	-0.104458	0.0309	0.0235	0.4461	20.9737	0.00146393
genus	Parasutterella	rs6828768	C	T	14306	0.0132645	1.78e-06	0.0636852	0.0186	0.0062	0.740901	23.0513	0.00160871
genus	Parasutterella	rs7303158	C	T	14306	0.0134256	1.33e-06	0.0646859	0.0187	-0.0203	0.2778	23.2141	0.00162005
genus	Parasutterella	rs7572229	A	G	14306	0.0132736	6.32e-07	-0.066273	0.0186	-0.0075	0.686901	24.9285	0.00173949
genus	Parasutterella	rs78383039	T	C	14306	0.0297119	1.57e-06	-0.146315	0.0471	-0.007	0.8817	24.2503	0.00169224
genus	Parasutterella	rs8039785	G	T	14306	0.0133	3.62e-06	-0.0618345	0.0186	0.0121	0.5161	21.6152	0.00150864
genus	Parasutterella	rs823424	G	A	14306	0.0156958	4.95e-06	-0.0713448	0.0214	-0.0208	0.33	20.6613	0.00144216
genus	Subdoligranulum	rs10065321	T	C	14306	0.0108105	2.1e-06	-0.0512828	0.0189	-0.0367	0.0518896	22.5036	0.00157055
genus	Subdoligranulum	rs12590825	C	A	14306	0.0109942	2.08e-06	-0.0525287	0.0197	-0.0575	0.00356697	22.8279	0.00159315
genus	Subdoligranulum	rs2114677	C	T	14306	0.0230829	2.72e-06	-0.104176	0.029	0.0276	0.3412	20.3683	0.00142173
genus	Subdoligranulum	rs2171249	C	T	14306	0.0233213	4.51e-06	0.106744	0.0364	-0.0108	0.767499	20.9499	0.00146227
genus	Subdoligranulum	rs3761728	G	T	14306	0.0118866	3.87e-06	0.0543458	0.0214	0.0185	0.387	20.9034	0.00145903
genus	Subdoligranulum	rs4347804	G	A	14306	0.0357483	2.18e-06	-0.166063	0.0536	-0.073	0.1728	21.5792	0.00150613
genus	Subdoligranulum	rs6555306	C	T	14306	0.0155463	2.81e-06	0.0740777	0.0265	-0.0326	0.2198	22.705	0.00158458
genus	Erysipelatoclostridium	rs17804233	C	T	14306	0.0144203	4.59e-06	0.0662914	0.0187	0.007	0.7067	21.1332	0.00147505
genus	Erysipelatoclostridium	rs340991	A	G	14306	0.0158891	3.75e-06	-0.0740482	0.021	-0.0074	0.725499	21.7185	0.00151584
genus	Erysipelatoclostridium	rs4697572	A	G	14306	0.0163308	7.59e-07	-0.0810636	0.0234	0.0069	0.767499	24.6398	0.00171938
genus	Erysipelatoclostridium	rs58236560	G	T	14306	0.0234426	2.16e-06	-0.111157	0.0287	0.0257	0.3698	22.4834	0.00156914
genus	Erysipelatoclostridium	rs622418	A	G	14306	0.0143224	3.68e-06	-0.0668051	0.0187	-0.014	0.453401	21.7564	0.00151848
genus	Erysipelatoclostridium	rs6474512	C	A	14306	0.0143201	3.02e-06	-0.067015	0.0191	-0.0117	0.542099	21.9004	0.00152851
genus	Erysipelatoclostridium	rs710230	C	T	14306	0.0281514	6.33e-07	-0.143381	0.0356	-0.0152	0.668599	25.9408	0.00181
genus	Erysipelatoclostridium	rs7221249	G	A	14306	0.0142741	4.31e-09	-0.0839861	0.0186	0.0005	0.9783	34.6192	0.00241407
genus	Anaerotruncus	rs1272208	T	G	14306	0.0129831	4.28e-06	0.0611743	0.0219	-0.0127	0.5624	22.2014	0.00154949
genus	Anaerotruncus	rs4669806	G	T	14306	0.0122994	2.42e-06	0.0576389	0.0226	0.0279	0.2176	21.9616	0.00153278
genus	Anaerotruncus	rs6563550	T	C	14306	0.0176745	2.35e-07	0.0877135	0.0345	-0.0119	0.7293	24.6285	0.00171859
genus	Anaerotruncus	rs8005030	C	T	14306	0.0117854	2.28e-06	0.0554447	0.0198	0.0512	0.00960108	22.1325	0.00154469
genus	Anaerotruncus	rs9347879	T	C	14306	0.011049	4.22e-06	0.050618	0.0186	0.0199	0.2838	20.9877	0.0014649
genus	Hungatella	rs13128780	T	C	14306	0.0312777	1.75e-06	-0.149725	0.0238	-0.0437	0.0665105	22.915	0.00159921
genus	Hungatella	rs72759041	G	T	14306	0.0282242	3.86e-06	-0.126025	0.0231	-0.0053	0.8175	19.9375	0.0013917
genus	Ruminiclostridium9	rs12040548	G	T	14306	0.0122359	3.15e-06	0.0570422	0.0209	-0.0091	0.664	21.7331	0.00151685
genus	Ruminiclostridium9	rs6082461	C	A	14306	0.0131004	4.87e-06	-0.0586425	0.0229	-0.0063	0.7822	20.0381	0.00139872
genus	Ruminiclostridium9	rs918449	G	A	14306	0.0197177	2.56e-06	0.0950908	0.0357	-0.021	0.5553	23.2576	0.00162308
genus	Ruminiclostridium9	rs9522712	T	C	14306	0.0154939	4.66e-06	0.0699728	0.026	-0.0058	0.8228	20.3956	0.00142364
genus	Eubacterium	rs12906958	C	T	14306	0.0115935	4.35e-06	-0.0533159	0.0205	0.0194	0.3432	21.1487	0.00147613
genus	Eubacterium	rs17159861	C	T	14306	0.0168388	1.04e-08	0.0962228	0.0303	0.0394	0.1934	32.6538	0.00227733
genus	Eubacterium	rs4076415	G	T	14306	0.0110294	1.99e-06	-0.0515152	0.0194	0.0043	0.8251	21.8156	0.0015226
genus	Eubacterium	rs6762473	A	C	14306	0.0112353	4.26e-06	-0.0521584	0.0196	-0.0138	0.4811	21.5516	0.00150421
genus	Eubacterium	rs76898927	G	A	14306	0.0266375	4.79e-06	0.123055	0.0412	0.0183	0.6568	21.3408	0.00148952
genus	Eubacterium	rs9648214	T	C	14306	0.016431	2.52e-07	-0.0828719	0.0332	0.0205	0.5365	25.4382	0.00177499
genus	Candidatus	rs10090365	G	A	14306	0.0180989	4.17e-06	0.0834413	0.0186	-0.0362	0.0507996	21.2548	0.00148352
genus	Candidatus	rs10108780	A	G	14306	0.0199807	3.64e-06	-0.092834	0.0218	0.0244	0.2635	21.587	0.00150668
genus	Candidatus	rs4294381	C	T	14306	0.023186	1.37e-06	-0.112197	0.0255	-0.0368	0.1498	23.4159	0.00163411
genus	Candidatus	rs830151	A	G	14306	0.0347932	4.26e-08	-0.194561	0.039	-0.0109	0.7805	31.2696	0.002181
genus	Sutterella	rs13173038	A	G	14306	0.0151627	2.73e-06	-0.0718076	0.0215	-0.0027	0.9016	22.4279	0.00156527
genus	Sutterella	rs143438747	T	C	14306	0.0306867	3.28e-06	-0.145793	0.0354	0.0098	0.7826	22.5722	0.00157532
genus	Sutterella	rs2321387	G	A	14306	0.0124509	1.87e-06	-0.0592876	0.0188	-0.0194	0.3037	22.6739	0.00158241
genus	Sutterella	rs7499539	A	G	14306	0.0130998	2.36e-06	0.0617478	0.0211	0.0195	0.357	22.2184	0.00155068
genus	Holdemanella	rs12513188	G	A	14306	0.0195276	4.65e-06	0.0903906	0.0209	-0.0295	0.1583	21.4264	0.00149548
genus	Holdemanella	rs4541991	T	C	14306	0.0194435	2.1e-06	-0.0927334	0.0199	0.0096	0.6271	22.747	0.00158751
genus	Holdemanella	rs607782	C	T	14306	0.0172515	7.19e-07	0.0854214	0.0193	0.0167	0.387	24.5177	0.00171087
genus	Holdemanella	rs73011279	T	C	14306	0.0199336	1.36e-06	-0.0961669	0.0222	0.0043	0.8446	23.2745	0.00162426
genus	Holdemanella	rs75764681	T	C	14306	0.0598999	1.94e-06	-0.283103	0.0456	-0.0653	0.1515	22.3376	0.00155898
genus	Holdemanella	rs8113760	G	A	14306	0.01734	4.62e-06	0.078999	0.0202	-0.0291	0.1505	20.7561	0.00144876
genus	Flavonifractor	rs11811696	T	C	14306	0.0241012	2.07e-06	-0.116063	0.0337	0.0018	0.9571	23.1905	0.00161841
genus	Flavonifractor	rs12030302	G	A	14306	0.0137467	5.61e-07	0.0692276	0.0186	-0.0355	0.0567898	25.3607	0.0017696
genus	Flavonifractor	rs34066017	A	G	14306	0.0159789	1.52e-06	0.0764294	0.023	0.0391	0.089869	22.8785	0.00159667
genus	Flavonifractor	rs806808	C	T	14306	0.0136557	1.18e-06	-0.0667272	0.0188	0.0008	0.9642	23.8769	0.00166623
genus	Eubacterium	rs10131724	C	A	14306	0.0414577	2.39e-06	0.199832	0.0316	0.0551	0.0805805	23.2338	0.00162142
genus	Eubacterium	rs139749	C	T	14306	0.0171791	8.59e-07	-0.0845439	0.0197	0.0066	0.739399	24.2194	0.00169009
genus	Eubacterium	rs16891896	G	A	14306	0.0390573	2.38e-06	-0.174787	0.0333	0.0499	0.1342	20.0269	0.00139794
genus	Eubacterium	rs17519472	C	T	14306	0.0233984	4.7e-06	0.107804	0.0268	0.0291	0.2773	21.2274	0.00148161
genus	Eubacterium	rs2116427	A	G	14306	0.0182353	4.67e-07	0.0911461	0.0213	-0.0115	0.5891	24.9833	0.00174331
genus	Eubacterium	rs2229917	A	G	14306	0.0323922	2.16e-06	0.153538	0.0467	0.0705	0.1307	22.4673	0.00156802
genus	Eubacterium	rs57340348	T	C	14306	0.0212166	4.93e-06	-0.0979429	0.0233	-0.015	0.5208	21.3105	0.00148741
genus	Eubacterium	rs606117	G	A	14306	0.018056	4.82e-06	-0.0833243	0.021	0.0109	0.6027	21.2961	0.0014864
genus	Eubacterium	rs7000472	G	A	14306	0.016523	4.07e-06	0.0762282	0.019	0.0201	0.289	21.284	0.00148556
genus	Eubacterium	rs72836424	C	T	14306	0.030069	2.62e-06	-0.139825	0.0297	0.0385	0.1959	21.6238	0.00150924
genus	Paraprevotella	rs140997932	T	C	14306	0.0354178	2.11e-06	-0.162376	0.0407	0.0107	0.7925	21.0184	0.00146705
genus	Paraprevotella	rs145020347	A	G	14306	0.0262323	4.03e-06	-0.12465	0.0267	0.0084	0.753999	22.5794	0.00157583
genus	Paraprevotella	rs17785622	A	G	14306	0.0524304	1.93e-06	0.248065	0.0493	-0.0933	0.0584696	22.3854	0.00156231
genus	Paraprevotella	rs2081023	A	G	14306	0.0236507	2.64e-07	-0.122561	0.0266	0.018	0.497299	26.8545	0.00187363
genus	Paraprevotella	rs3008582	T	C	14306	0.0227246	4.36e-06	0.10572	0.0236	0.0153	0.515101	21.6432	0.00151059
genus	Paraprevotella	rs4756632	G	T	14306	0.0289897	3.82e-06	-0.138905	0.0276	0.0109	0.691399	22.9588	0.00160226
genus	Paraprevotella	rs4767113	C	T	14306	0.018382	2.14e-06	0.0882466	0.0198	0.0175	0.3781	23.0468	0.0016084
genus	Paraprevotella	rs9602779	A	C	14306	0.0220264	6.93e-07	-0.106692	0.0217	0.0144	0.5073	23.4626	0.00163737
genus	Paraprevotella	rs9900242	A	G	14306	0.0175212	1.14e-06	-0.0852967	0.0196	0.0095	0.627001	23.6994	0.00165386
genus	Howardella	rs12452946	A	G	14306	0.0228941	3.8e-06	-0.105833	0.0186	0.0018	0.9246	21.3695	0.00149152
genus	Howardella	rs1484873	G	A	14306	0.046335	2.56e-06	0.227831	0.0259	-0.0044	0.8659	24.1773	0.00168716
genus	Howardella	rs17167098	G	A	14306	0.0352068	1.12e-06	-0.169366	0.0271	0.0211	0.4364	23.1419	0.00161502
genus	Howardella	rs36081916	T	C	14306	0.0402987	4.7e-06	-0.18123	0.0331	-0.0234	0.4798	20.2245	0.00141171
genus	Howardella	rs609430	T	G	14306	0.0239328	3.34e-06	-0.112045	0.0195	0.0306	0.1167	21.9178	0.00152973
genus	Howardella	rs672217	G	A	14306	0.0349993	3.52e-06	0.164146	0.0233	0.0416	0.0748997	21.9959	0.00153517
genus	Sellimonas	rs13417181	T	C	14306	0.0337521	7.62e-07	0.166509	0.0223	0.0287	0.1978	24.3374	0.00169831
genus	Sellimonas	rs2016057	C	A	14306	0.0256153	1.03e-06	0.125878	0.019	-0.033	0.0830099	24.1491	0.00168519
genus	Sellimonas	rs2187447	A	C	14306	0.0527695	3.98e-06	0.243457	0.0393	0.0317	0.4188	21.2852	0.00148564
genus	Sellimonas	rs2371572	A	C	14306	0.0250862	4.46e-07	0.127349	0.0188	-0.031	0.0987802	25.7704	0.00179813
genus	Sellimonas	rs4600608	G	A	14306	0.0301702	4.95e-06	0.137152	0.0229	0.0208	0.3643	20.6656	0.00144246
genus	Sellimonas	rs56203279	T	C	14306	0.0269115	3.72e-06	-0.124045	0.0197	0.0035	0.8598	21.2463	0.00148293
genus	Dorea	rs13279148	G	A	14306	0.0150878	2.25e-06	0.0715309	0.0298	0.0213	0.4754	22.4769	0.00156868
genus	Dorea	rs1899291	T	C	14306	0.0150285	4.57e-06	-0.0697217	0.0254	0.0109	0.6669	21.5231	0.00150222
genus	Dorea	rs4793307	C	T	14306	0.0122472	4.01e-06	0.0574165	0.0219	-0.0172	0.4322	21.9786	0.00153396
genus	Dorea	rs62503162	A	G	14306	0.0194379	7.47e-07	-0.0974091	0.0464	0.0033	0.9424	25.1131	0.00175235
genus	Dorea	rs73729431	C	T	14306	0.0299983	3.17e-06	-0.13745	0.0654	0.0194	0.766999	20.994	0.00146535
genus	Alistipes	rs1107244	G	A	14306	0.0171182	3.59e-06	0.0758558	0.0345	-0.0118	0.732399	19.6364	0.00137072
genus	Alistipes	rs11769002	G	A	14306	0.0109389	1.45e-06	-0.0528793	0.0189	0.0252	0.183	23.3681	0.00163079
genus	Alistipes	rs7129639	A	C	14306	0.0109584	1.78e-06	0.0524955	0.0199	-0.0401	0.0438601	22.9483	0.00160153
genus	Alistipes	rs8130320	A	G	14306	0.010717	4.84e-06	-0.049002	0.0188	-0.0277	0.1399	20.9065	0.00145925
genus	Coprobacter	rs143662916	C	T	14306	0.0540141	3.07e-06	0.253264	0.0551	0.0307	0.5776	21.9853	0.00153443
genus	Coprobacter	rs213863	T	C	14306	0.0188377	2.35e-06	0.0887412	0.0194	0.0115	0.551001	22.1919	0.00154883
genus	Coprobacter	rs305411	A	G	14306	0.0264518	1.01e-06	0.129218	0.0309	-0.001	0.9733	23.8636	0.0016653
genus	Coprobacter	rs3828477	G	T	14306	0.019569	2.89e-06	-0.0912179	0.0196	-0.0148	0.4508	21.7282	0.00151651
genus	Coprobacter	rs72821405	T	C	14306	0.0319978	4.76e-06	-0.147365	0.0331	-0.0369	0.2639	21.2104	0.00148043
genus	Prevotella9	rs111509883	T	C	14306	0.0347624	1.24e-06	0.171131	0.0299	-0.012	0.687401	24.2347	0.00169116
genus	Prevotella9	rs11685699	C	T	14306	0.0295665	2.03e-06	-0.141357	0.0347	-0.0581	0.0938793	22.8578	0.00159523
genus	Prevotella9	rs117271932	A	G	14306	0.0440393	2.82e-06	0.208089	0.0404	-0.0163	0.687	22.3263	0.0015582
genus	Prevotella9	rs2683313	G	A	14306	0.0151603	1.69e-06	0.0724576	0.0201	0.0044	0.8278	22.843	0.00159419
genus	Prevotella9	rs746764	T	C	14306	0.0193245	2.04e-06	-0.0915771	0.0227	0.0417	0.0664095	22.4573	0.00156732
genus	Prevotella9	rs9428102	A	G	14306	0.0176068	4.62e-06	-0.0778845	0.0225	-0.0061	0.786401	19.5678	0.00136593
genus	Ruminococcaceae	rs10916131	C	T	14306	0.0146753	2.87e-06	-0.069333	0.0254	0.0175	0.4907	22.3206	0.0015578
genus	Ruminococcaceae	rs10927423	C	A	14306	0.0147712	8.5e-07	-0.0713617	0.0244	0.0304	0.2116	23.3399	0.00162882
genus	Ruminococcaceae	rs116974815	C	A	14306	0.0396566	2.03e-06	-0.189731	0.0373	-0.0278	0.4566	22.89	0.00159747
genus	Ruminococcaceae	rs11750293	G	T	14306	0.0120512	1.76e-06	-0.0578304	0.0193	0.0049	0.8017	23.0278	0.00160707
genus	Ruminococcaceae	rs12463378	A	G	14306	0.0112086	2.96e-06	-0.0522061	0.0203	-0.015	0.4579	21.694	0.00151413
genus	Ruminococcaceae	rs55793120	T	C	14306	0.027414	4.81e-07	0.137396	0.0391	-0.039	0.3197	25.1191	0.00175276
genus	Ruminococcaceae	rs7120052	A	C	14306	0.0135523	1.97e-06	0.0624796	0.0237	-0.0334	0.1596	21.2545	0.0014835
genus	Ruminococcaceae	rs7155595	C	A	14306	0.0116986	1.15e-06	0.0569929	0.0203	0.0254	0.2119	23.7342	0.00165629
genus	Ruminococcaceae	rs77564310	A	C	14306	0.0140855	3.29e-07	-0.0713093	0.0229	-0.0107	0.639599	25.63	0.00178835
genus	Ruminococcaceae	rs79016051	C	T	14306	0.0189424	2.34e-06	-0.0887747	0.0278	0.0478	0.0859904	21.9638	0.00153294
genus	Slackia	rs12440440	A	G	14306	0.0190582	2.63e-06	0.0901934	0.0197	0.0159	0.419	22.3968	0.00156311
genus	Slackia	rs16894137	C	T	14306	0.0263047	2.71e-06	-0.122792	0.0275	0.0253	0.3581	21.7908	0.00152088
genus	Slackia	rs4492265	G	A	14306	0.0191658	2.41e-06	0.0905757	0.0203	0.0185	0.3626	22.3342	0.00155874
genus	Slackia	rs8901	C	T	14306	0.0186813	6.07e-07	0.0934594	0.0204	-0.0413	0.0434901	25.0283	0.00174644
genus	Coprococcus3	rs11080344	C	T	14306	0.0113054	4.79e-06	0.0516921	0.0187	-0.0217	0.2451	20.9063	0.00145923
genus	Coprococcus3	rs13394391	C	T	14306	0.0150918	2.2e-06	-0.0709302	0.0259	-0.01	0.6999	22.0892	0.00154167
genus	Coprococcus3	rs178271	C	T	14306	0.0294239	7.81e-07	-0.145257	0.0749	0.0462	0.5372	24.371	0.00170066
genus	Coprococcus3	rs7521171	A	G	14306	0.0129279	4.32e-06	0.0596434	0.0202	-0.0301	0.1361	21.2848	0.00148561
genus	Coprococcus3	rs8100692	T	C	14306	0.0113476	4.16e-07	0.0577411	0.0187	-0.0143	0.4448	25.8918	0.00180659
genus	Eubacterium	rs112617308	T	C	14306	0.0362844	2.38e-06	-0.170873	0.0323	0.0327	0.3115	22.1772	0.0015478
genus	Eubacterium	rs2913110	T	C	14306	0.022942	4.56e-06	-0.105143	0.0195	-0.0149	0.4437	21.0038	0.00146603
genus	Eubacterium	rs4862235	A	G	14306	0.0225751	3.73e-06	-0.104806	0.0187	0.0025	0.8931	21.5533	0.00150432
genus	Eubacterium	rs62348779	T	C	14306	0.043286	3.78e-06	-0.201481	0.035	0.0136	0.6975	21.6657	0.00151216
genus	Lachnospira	rs56791201	C	T	14306	0.0110697	2.93e-06	-0.051823	0.0194	-0.0107	0.5824	21.9166	0.00152964
genus	Phascolarctobacterium	rs12618201	A	G	14306	0.0138202	3.38e-06	0.0641657	0.0187	-0.0301	0.1083	21.5564	0.00150454
genus	Phascolarctobacterium	rs1264476	G	T	14306	0.0166041	4.3e-06	-0.0767335	0.0239	-0.0054	0.8225	21.357	0.00149064
genus	Phascolarctobacterium	rs56069061	G	A	14306	0.0230694	1.87e-06	-0.111306	0.0379	0.0454	0.2303	23.279	0.00162458
genus	Phascolarctobacterium	rs56157888	A	C	14306	0.0193976	1.09e-06	0.0954864	0.0225	-0.0534	0.0179201	24.2319	0.00169096
genus	Phascolarctobacterium	rs74540770	G	A	14306	0.0258621	3.6e-06	-0.121014	0.0345	-0.0708	0.0399503	21.8949	0.00152813
genus	Phascolarctobacterium	rs75882962	T	C	14306	0.0190575	3.19e-07	0.0968661	0.028	-0.0022	0.9379	25.8352	0.00180264
genus	Bilophila	rs1241171	G	A	14306	0.0150148	4.24e-06	-0.0692654	0.0264	0.0267	0.3124	21.2811	0.00148535
genus	Bilophila	rs1571225	T	C	14306	0.0170621	1.12e-06	-0.0826826	0.025	-0.0148	0.555801	23.4835	0.00163883
genus	Bilophila	rs3827020	C	T	14306	0.0160642	1.79e-06	0.0766479	0.0235	0.0323	0.169	22.7658	0.00158882
genus	Bilophila	rs542415	T	C	14306	0.0133436	4.71e-06	-0.0613623	0.019	0.0115	0.5471	21.1474	0.00147604
genus	Bilophila	rs6793291	A	C	14306	0.0241633	3.11e-06	-0.112729	0.0423	0.0181	0.6689	21.765	0.00151908
genus	Bilophila	rs7802841	A	C	14306	0.0137701	1.77e-06	-0.0670097	0.0203	-0.0397	0.0503304	23.6811	0.00165259
genus	Ruminococcus	rs10904297	A	G	14306	0.0389812	2.69e-06	-0.167804	0.0655	-0.0448	0.4943	18.5308	0.00129364
genus	Ruminococcus	rs12434631	A	G	14306	0.0153401	2.77e-06	0.074697	0.0305	-0.0157	0.6069	23.711	0.00165467
genus	Ruminococcus	rs35866622	T	C	14306	0.0109421	2.21e-08	-0.0612024	0.0197	0.0268	0.1727	31.285	0.00218207
genus	Ruminococcus	rs4073731	T	C	14306	0.0142221	4.05e-06	0.0651948	0.0252	-0.0428	0.0891292	21.0135	0.00146671
genus	Ruminococcus	rs8080469	G	A	14306	0.0107036	3.5e-06	0.0490727	0.0186	0.0121	0.5144	21.0194	0.00146712
genus	Escherichia	rs113127095	A	G	14306	0.0323434	3.33e-06	0.151009	0.047	0.0033	0.9447	21.7989	0.00152144
genus	Escherichia	rs1154904	G	A	14306	0.0130644	3.04e-06	0.0613376	0.0186	0.0162	0.383	22.0432	0.00153847
genus	Escherichia	rs592299	T	C	14306	0.0129486	4.77e-06	-0.0592004	0.0187	-0.0177	0.3436	20.9028	0.00145899
genus	Escherichia	rs73208162	A	G	14306	0.024839	2.19e-06	-0.119296	0.0532	-0.0276	0.6035	23.0666	0.00160978
genus	Lachnospiraceae	rs11128180	A	G	14306	0.0140126	4.52e-06	0.0648288	0.0219	0.0369	0.0930401	21.4042	0.00149393
genus	Lachnospiraceae	rs12673420	G	A	14306	0.0118375	2.98e-06	0.0554351	0.0186	-0.0376	0.0430903	21.9306	0.00153062
genus	Lachnospiraceae	rs12747809	A	G	14306	0.0125685	8.65e-07	0.062197	0.0207	-0.0053	0.798	24.4891	0.00170888
genus	Lachnospiraceae	rs12894272	G	A	14306	0.0125229	4.34e-06	-0.0579792	0.0196	-0.0455	0.0200701	21.4355	0.00149612
genus	Lachnospiraceae	rs2444793	T	C	14306	0.0118188	4.77e-06	0.0542433	0.019	-0.0087	0.646001	21.0642	0.00147024
genus	Lachnospiraceae	rs2882478	G	A	14306	0.0118338	1.21e-06	-0.0577091	0.0187	0.0199	0.2879	23.7815	0.00165959
genus	Lachnospiraceae	rs35182105	A	G	14306	0.024221	4.87e-06	-0.109724	0.0413	0.0838	0.0425598	20.522	0.00143245
genus	Rikenellaceae	rs17582787	A	G	14306	0.0339924	3.55e-06	-0.157739	0.025	-0.0034	0.8905	21.5335	0.00150294
genus	Rikenellaceae	rs2900503	T	G	14306	0.0326671	1.55e-07	0.172329	0.0253	0.0389	0.1242	27.8289	0.00194148
genus	Rikenellaceae	rs2998141	C	T	14306	0.0293073	4.42e-06	0.136346	0.022	0.0001	0.9975	21.6438	0.00151063
genus	Rikenellaceae	rs4717843	G	T	14306	0.0260548	4.72e-06	-0.119376	0.0188	-0.0247	0.1893	20.9922	0.00146522
genus	Rikenellaceae	rs80309088	G	A	14306	0.0383423	4.56e-06	0.17405	0.0289	-0.0364	0.2085	20.6059	0.0014383
genus	Rikenellaceae	rs9887954	G	A	14306	0.0249013	4.81e-06	-0.114849	0.019	-0.021	0.2672	21.2721	0.00148473
genus	Lachnospiraceae	rs10414815	C	T	14306	0.0230253	4.24e-06	-0.10453	0.0451	-0.0034	0.9406	20.6097	0.00143856
genus	Lachnospiraceae	rs11192447	A	G	14306	0.024345	4.69e-07	0.126592	0.043	0.0642	0.1353	27.0391	0.00188649
genus	Lachnospiraceae	rs12346653	C	T	14306	0.0139569	2.7e-06	0.0657686	0.0229	0.0128	0.575999	22.2054	0.00154977
genus	Lachnospiraceae	rs74315802	G	T	14306	0.0183477	3.19e-06	0.0867262	0.0245	-0.0012	0.9605	22.3428	0.00155934
genus	Lachnospiraceae	rs9981767	A	C	14306	0.0131994	9.96e-07	0.0655062	0.0215	0.0224	0.296	24.6295	0.00171866
genus	Oscillibacter	rs11627628	T	C	14306	0.0290223	1.01e-06	0.143961	0.0351	-0.0136	0.699401	24.6052	0.00171697
genus	Oscillibacter	rs11990279	T	C	14306	0.0180457	4.94e-06	-0.0824934	0.0267	-0.0536	0.0445697	20.8973	0.00145861
genus	Oscillibacter	rs12649930	T	G	14306	0.0259612	4.09e-06	0.121589	0.031	-0.0382	0.2174	21.9351	0.00153093
genus	Oscillibacter	rs133832	A	C	14306	0.0162411	1.15e-06	-0.0795527	0.0207	-0.0099	0.6341	23.9927	0.0016743
genus	Oscillibacter	rs16866406	A	G	14306	0.0208795	3.08e-06	0.0988765	0.0258	-0.0258	0.3168	22.4257	0.00156512
genus	Oscillibacter	rs16934185	A	G	14306	0.028157	4.38e-06	-0.129568	0.0304	0.0089	0.7693	21.175	0.00147796
genus	Oscillibacter	rs234108	A	G	14306	0.0152632	9.16e-07	0.0749553	0.019	-0.0109	0.5671	24.1165	0.00168292
genus	Oscillibacter	rs36095275	C	T	14306	0.0156861	1.4e-06	-0.0752368	0.0189	-0.0335	0.0763607	23.0054	0.00160552
genus	Oscillibacter	rs4506202	G	A	14306	0.0152261	3.21e-06	0.0711323	0.0188	0.0209	0.2646	21.8251	0.00152327
genus	Oscillibacter	rs61883564	A	G	14306	0.0221016	3.39e-06	-0.101351	0.0272	-0.0332	0.2225	21.0285	0.00146775
genus	Oscillibacter	rs761240	G	T	14306	0.0388812	2.04e-06	0.17664	0.0432	-0.096	0.0260699	20.6395	0.00144064
genus	Oscillibacter	rs9393920	G	A	14306	0.0151081	9.92e-07	0.0744662	0.0196	0.006	0.7611	24.294	0.00169529
genus	unknown	rs11709800	T	C	14306	0.016634	1.48e-07	0.0879804	0.0249	-0.0125	0.616601	27.9755	0.00195169
genus	unknown	rs12634544	T	C	14306	0.015882	2.6e-07	-0.0813051	0.0204	-0.0176	0.3872	26.2075	0.00182857
genus	unknown	rs12930556	C	T	14306	0.0139816	4.54e-06	0.064211	0.0188	0.0032	0.865	21.0914	0.00147213
genus	unknown	rs138437711	A	G	14306	0.0192215	4.66e-06	-0.087484	0.0237	-0.0346	0.1443	20.7149	0.00144589
genus	unknown	rs17291611	A	G	14306	0.0190904	2.3e-06	-0.0905691	0.0266	0.0609	0.0219301	22.5076	0.00157083
genus	unknown	rs3010848	G	A	14306	0.0146631	1.78e-06	-0.0696728	0.0194	-0.0332	0.0871907	22.5775	0.00157569
genus	unknown	rs6595770	T	G	14306	0.01769	1.98e-06	0.0851224	0.0235	-0.0144	0.5405	23.1543	0.00161589
genus	unknown	rs72819830	A	G	14306	0.0467216	1.61e-06	0.226767	0.0571	0.0032	0.9547	23.5572	0.00164396
genus	unknown	rs1549633	A	C	14306	0.0219252	3.4e-06	0.101844	0.0293	0.0207	0.4787	21.5766	0.00150595
genus	unknown	rs3754624	C	T	14306	0.0200589	2.16e-06	0.0964478	0.0244	0.0159	0.5146	23.1191	0.00161343
genus	unknown	rs55876211	C	T	14306	0.0196919	2.87e-06	-0.0914764	0.0213	-0.0092	0.6654	21.5796	0.00150616
genus	unknown	rs76784716	A	G	14306	0.0286444	8.43e-07	0.139756	0.0291	-0.0294	0.3121	23.8046	0.0016612
genus	unknown	rs9813022	A	G	14306	0.016401	5.1e-07	-0.0822797	0.0192	-0.0121	0.5285	25.1678	0.00175616
genus	unknown	rs1032598	G	A	14306	0.0189039	4.08e-06	-0.0886426	0.025	0.0047	0.8513	21.9878	0.00153461
genus	unknown	rs16843660	A	G	14306	0.04907	1.75e-06	0.234697	0.0544	0.0051	0.925	22.8762	0.00159651
genus	unknown	rs2336448	T	C	14306	0.0160883	1.43e-06	0.0773742	0.0186	-0.0158	0.3971	23.1298	0.00161418
genus	unknown	rs35703006	G	T	14306	0.0190779	9.01e-07	0.0926669	0.0217	0.0096	0.6568	23.5933	0.00164647
genus	unknown	rs553072	G	A	14306	0.0230198	3.69e-06	0.109193	0.024	0.0123	0.6088	22.5002	0.00157031
genus	unknown	rs7187855	A	C	14306	0.0418308	2.21e-06	0.199941	0.0454	0.0155	0.7323	22.8461	0.00159441
genus	unknown	rs12748533	G	T	14306	0.0172701	2.59e-06	-0.0821108	0.0207	0.0103	0.6203	22.6053	0.00157764
genus	unknown	rs17043785	T	C	14306	0.0347133	5.12e-07	-0.176187	0.0326	-0.03	0.3577	25.7606	0.00179745
genus	unknown	rs1850003	A	G	14306	0.0177806	2.41e-06	0.084048	0.0221	0.0236	0.2849	22.3441	0.00155943
genus	unknown	rs738193	T	C	14306	0.0165856	3.82e-07	0.0847328	0.0195	0.0023	0.9069	26.1	0.00182109
genus	unknown	rs941000	T	C	14306	0.0163382	3.16e-07	-0.0850266	0.0194	0.0214	0.2692	27.0833	0.00188956
genus	unknown	rs111373036	A	G	14306	0.0179766	1.7e-06	-0.0858259	0.0267	0.0118	0.6567	22.7941	0.00159079
genus	unknown	rs2136103	T	C	14306	0.0154038	6.73e-07	0.0754533	0.021	-0.0229	0.2749	23.9939	0.00167438
genus	unknown	rs2599390	G	A	14306	0.0198355	3.03e-06	0.094049	0.0283	-0.0401	0.1568	22.4813	0.001569
genus	unknown	rs6516833	A	G	14306	0.0277636	2.34e-06	0.134075	0.0468	0.0635	0.1753	23.3208	0.00162749
genus	unknown	rs10892421	T	C	14306	0.0213953	1.39e-06	0.103858	0.0188	0.0027	0.8874	23.5637	0.00164441
genus	unknown	rs1969793	A	G	14306	0.0218939	3.26e-06	-0.102671	0.0201	0.0163	0.417	21.9912	0.00153484
genus	unknown	rs75285799	T	C	14306	0.0275812	3.25e-06	0.132213	0.0255	0.0397	0.1196	22.9785	0.00160364
genus	unknown	rs9534068	A	G	14306	0.0211319	3.07e-06	0.098738	0.0192	-0.0184	0.3384	21.8319	0.00152374
genus	unknown	rs118104867	C	T	14306	0.0455098	3.44e-06	0.214464	0.0362	0.0343	0.3424	22.2075	0.00154991
genus	unknown	rs13409132	A	G	14306	0.0352154	4.37e-06	-0.165419	0.0512	0.0316	0.5366	22.0651	0.00153999
genus	unknown	rs2191834	T	G	14306	0.0159136	2.5e-06	-0.0746375	0.0219	0.0041	0.8504	21.9977	0.00153529
genus	unknown	rs28691777	C	T	14306	0.0266996	6.96e-07	0.137134	0.0457	0.0427	0.3508	26.3804	0.00184061
genus	unknown	rs55682560	C	T	14306	0.0261319	4.97e-07	-0.131519	0.0349	0.0237	0.4964	25.33	0.00176746
genus	unknown	rs6588624	A	G	14306	0.0138147	1.79e-06	0.0662317	0.0186	-0.025	0.1798	22.9852	0.00160411
genus	unknown	rs66714985	A	C	14306	0.0252447	4.85e-06	0.116908	0.0308	0.0237	0.4421	21.4461	0.00149685
genus	unknown	rs7226487	A	G	14306	0.0138701	3.58e-06	-0.0643682	0.0186	0.0053	0.7769	21.5369	0.00150318
genus	unknown	rs7538034	T	G	14306	0.0165982	2.37e-06	-0.078598	0.0254	-0.0054	0.8308	22.4234	0.00156496
genus	unknown	rs7725895	A	G	14306	0.0240367	3.94e-06	-0.116224	0.0285	0.0011	0.9702	23.3799	0.0016316
genus	unknown	rs11195523	C	A	14306	0.0145351	2.4e-06	-0.0689278	0.0214	-0.0222	0.3003	22.4881	0.00156947
genus	unknown	rs11684166	A	G	14306	0.0168349	3.49e-06	-0.0769635	0.0243	-0.014	0.5661	20.9001	0.0014588
genus	unknown	rs11809762	G	A	14306	0.0190198	1.68e-06	-0.0934634	0.0236	0.0014	0.9516	24.1474	0.00168508
genus	unknown	rs12147596	C	T	14306	0.0141609	2.86e-07	-0.0719818	0.02	-0.005	0.8019	25.8383	0.00180286
genus	unknown	rs16823675	C	T	14306	0.0149973	2.33e-07	-0.0767515	0.023	0.007	0.7604	26.1907	0.00182741
genus	unknown	rs17086536	C	A	14306	0.022432	3.36e-06	-0.100851	0.0356	-0.0226	0.526	20.2127	0.00141089
genus	unknown	rs35740166	C	T	14306	0.0226824	8.4e-07	-0.112246	0.0317	-0.0553	0.0813392	24.4886	0.00170885
genus	unknown	rs72700702	T	C	14306	0.0189005	1.59e-06	-0.091726	0.0297	0.0016	0.9566	23.5526	0.00164364
genus	unknown	rs76532867	T	C	14306	0.0242364	2.56e-06	0.112353	0.0485	-0.0077	0.8736	21.4898	0.0014999
genus	unknown	rs17235252	T	C	14306	0.0255463	2.16e-06	-0.122002	0.0288	0.0178	0.537	22.8075	0.00159172
genus	unknown	rs74603314	T	C	14306	0.0489701	2.28e-06	0.230767	0.0481	0.055	0.2525	22.2068	0.00154986
genus	unknown	rs7706512	A	G	14306	0.0138979	2.27e-06	-0.0657351	0.0186	-0.0296	0.1121	22.3716	0.00156135
genus	unknown	rs11150282	T	C	14306	0.0197127	7.36e-07	0.098235	0.0194	-0.0189	0.3298	24.8336	0.00173288
genus	unknown	rs4129395	G	A	14306	0.0185253	1.22e-06	0.0904264	0.0186	-0.0333	0.0732099	23.8265	0.00166272
genus	unknown	rs79790072	T	C	14306	0.0488017	3.54e-06	0.226103	0.054	-0.0048	0.9291	21.4656	0.00149821
genus	unknown	rs9864379	T	C	14306	0.0292752	4.66e-08	-0.160521	0.0262	0.0228	0.3838	30.0652	0.00209717
genus	unknown	rs11251024	G	A	14306	0.0206737	6.63e-07	0.104201	0.0212	-0.0242	0.2541	25.4043	0.00177263
genus	unknown	rs11606187	A	G	14306	0.0326288	3.31e-06	-0.154539	0.0263	0.0515	0.0503199	22.4323	0.00156558
genus	unknown	rs13385922	T	C	14306	0.0201348	3.97e-06	0.0929494	0.0196	-0.0433	0.0270801	21.3107	0.00148742
genus	unknown	rs2172426	T	C	14306	0.0198947	3.17e-07	0.10212	0.019	0.041	0.03093	26.3479	0.00183836
genus	unknown	rs267959	G	A	14306	0.0209676	2.62e-06	-0.0988612	0.0207	-0.0025	0.9042	22.2308	0.00155154
genus	unknown	rs4383094	C	T	14306	0.0320662	4.28e-06	-0.149188	0.0269	0.0154	0.565999	21.6458	0.00151077
genus	unknown	rs60583455	T	C	14306	0.021177	2.6e-07	0.108934	0.0194	0.017	0.3805	26.4605	0.00184619
genus	unknown	rs72671304	T	C	14306	0.0370028	3.8e-06	0.172322	0.0357	0.0052	0.8845	21.6876	0.00151369
genus	unknown	rs7911787	G	T	14306	0.0470232	3.39e-06	-0.223071	0.0527	0.0221	0.6751	22.5041	0.00157058
genus	unknown	rs11257188	A	C	14306	0.0225832	1.85e-06	-0.109509	0.0276	0.0809	0.00344001	23.5141	0.00164096
genus	unknown	rs55922055	T	C	14306	0.0476043	2.28e-07	-0.239699	0.0545	-0.0536	0.3253	25.3536	0.0017691
genus	unknown	rs599752	T	C	14306	0.0137964	4.06e-06	0.0630207	0.0209	-0.0629	0.00256502	20.8658	0.00145641
genus	unknown	rs6431586	A	G	14306	0.0205715	2.72e-06	-0.0954152	0.0337	0.0631	0.0612506	21.5131	0.00150152
genus	unknown	rs66494181	T	G	14306	0.0145098	2.43e-06	0.0683789	0.0204	0.0054	0.790801	22.2086	0.00154999
genus	unknown	rs72846345	T	C	14306	0.0190903	2.58e-06	0.0877661	0.0338	-0.0128	0.705399	21.1363	0.00147526
genus	unknown	rs740358	G	T	14306	0.0264763	9.18e-07	-0.130157	0.0383	0.0615	0.1082	24.1669	0.00168643

## Sheet: Supplementary Table1-2
Supplementary Table1-2 IVs related to GM taxa and AMD (locus-wide significance, P<1.00E-05)
Level	Exposure	SNP	effect_allele.exposure	other_allele.exposure	Samplesize.exposure	se.exposure	pval.exposure	beta.exposure	se.outcome	beta.outcome	pval.outcome	F	R2
Total	GM	rs10202904	G	T	14306	0.0235357	3.01e-07	0.121754	0.019	0.0155	0.4148	26.7616	0.00186716
Total	GM	rs10781552	C	T	14306	0.0116074	2.33115e-06	-0.0552212	0.0207	-0.0334	0.1064	22.633	0.00157956
Total	GM	rs17530232	A	G	14306	0.0224648	2.79126e-06	0.10305	0.042	-0.044	0.2949	21.0422	0.0014687
Total	GM	rs111862613	T	C	14306	0.0196746	3.73844e-06	0.090699	0.0249	0.0311	0.2111	21.2517	0.0014833
Total	GM	rs117107102	A	G	14306	0.0431572	2.91823e-06	0.204683	0.0438	0.0697	0.1118	22.4935	0.00156984
Total	GM	rs11729256	T	C	14306	0.0150177	6.73e-07	0.0749798	0.0248	-0.0047	0.8498	24.9277	0.00173943
Total	GM	rs112381107	C	T	14306	0.0456962	2.81877e-06	0.211435	0.0391	-0.0568	0.1463	21.4089	0.00149426
Total	GM	rs11599763	C	T	14306	0.0117493	2.49701e-06	0.0555931	0.0191	0.0139	0.4685	22.3881	0.0015625
Total	GM	rs11250875	T	C	14306	0.0130939	4.82848e-06	0.06075	0.0227	-0.0269	0.2363	21.5256	0.00150239
Total	GM	rs11251024	G	A	14306	0.0206737	6.63e-07	0.104201	0.0212	-0.0242	0.2541	25.4043	0.00177263
Total	GM	rs11606187	A	G	14306	0.0326288	3.30583e-06	-0.154539	0.0263	0.0515	0.0503199	22.4323	0.00156558
Total	GM	rs13385922	T	C	14306	0.0201348	3.96826e-06	0.0929494	0.0196	-0.0433	0.0270801	21.3107	0.00148742
Total	GM	rs11770843	C	T	14306	0.0234879	1.9073e-06	0.109431	0.0199	-0.0456	0.0218002	21.7066	0.00151501
Total	GM	rs12908520	G	A	14306	0.0130946	2.15139e-06	0.0619104	0.0188	-0.0101	0.5931	22.3534	0.00156008
Total	GM	rs1549633	A	C	14306	0.0218634	4.70392e-06	0.0999312	0.0293	0.0207	0.4787	20.8914	0.00145819
phylum	Actinobacteria	rs7570971	A	C	14306	0.0113623	1.41e-14	0.086653	0.0189	0.0231	0.2218	58.1614	0.00404906
class	Actinobacteria	rs182549	T	C	14306	0.012066	3.79e-20	-0.111489	0.019	-0.0315	0.0979806	85.3763	0.00593246
order	Bifidobacteriales	rs182549	T	C	14306	0.0126703	5.94e-20	-0.11707	0.019	-0.0315	0.0979806	85.3724	0.00593219
order	Bifidobacteriales	rs7322849	T	C	14306	0.0200996	1.74e-08	0.110676	0.0326	0.1153	0.000399	30.3202	0.00211492
order	Gastranaerophilales	rs9864379	T	C	14306	0.0292752	4.66e-08	-0.160521	0.0262	0.0228	0.3838	30.0652	0.00209717
family	Bifidobacteriaceae	rs182549	T	C	14306	0.0126703	5.94e-20	-0.11707	0.019	-0.0315	0.0979806	85.3724	0.00593219
family	Bifidobacteriaceae	rs7322849	T	C	14306	0.0200996	1.74e-08	0.110676	0.0326	0.1153	0.000399	30.3202	0.00211492
family	Oxalobacteraceae	rs4428215	G	A	14306	0.0230053	4.88e-08	0.12561	0.0213	0.0236	0.2687	29.8121	0.00207955
family	Peptostreptococcaceae	rs61841503	G	A	14306	0.0161331	9.8e-09	0.0919658	0.0278	0.0087	0.753101	32.495	0.00226628
family	Streptococcaceae	rs11110281	T	C	14306	0.0225943	1.4e-08	-0.130554	0.0439	-0.0214	0.6259	33.3874	0.00232837
family	unknown	rs9864379	T	C	14306	0.0292752	4.66e-08	-0.160521	0.0262	0.0228	0.3838	30.0652	0.00209717
genus	Romboutsia	rs61841503	G	A	14306	0.0171454	4e-08	0.092888	0.0278	0.0087	0.753101	29.3511	0.00204746
genus	Oxalobacter	rs736744	T	C	14306	0.0211262	2.57e-08	-0.117882	0.0188	0.0088	0.6413	31.1352	0.00217165
genus	Streptococcus	rs11110281	T	C	14306	0.0227398	2.58e-09	-0.137519	0.0439	-0.0214	0.6259	36.5723	0.00254991
genus	Intestinibacter	rs10805326	A	G	14306	0.0139665	3.55e-08	-0.0775151	0.0205	-0.0054	0.7925	30.8033	0.00214855
genus	Tyzzerella3	rs67476743	T	G	14306	0.022208	3.74e-09	0.132164	0.0211	-0.0308	0.145	35.4166	0.00246954
genus	Ruminococcaceae	rs12781711	C	T	14306	0.0117477	2.55e-08	-0.0656129	0.0215	-0.0244	0.2567	31.1941	0.00217575
genus	Allisonella	rs602075	G	A	14306	0.0296976	3.57e-08	-0.168974	0.0212	0.0029	0.8914	32.3741	0.00225786
genus	Bifidobacterium	rs182549	T	C	14306	0.0127294	1.28e-20	-0.119703	0.019	-0.0315	0.0979806	88.4289	0.00614327
genus	Bifidobacterium	rs7322849	T	C	14306	0.0201813	1.08e-08	0.112428	0.0326	0.1153	0.000399	31.0349	0.00216467
genus	Erysipelatoclostridium	rs7221249	G	A	14306	0.0142741	4.31e-09	-0.0839861	0.0186	0.0005	0.9783	34.6192	0.00241407
genus	Eubacterium	rs17159861	C	T	14306	0.0168388	1.04e-08	0.0962228	0.0303	0.0394	0.1934	32.6538	0.00227733
genus	Candidatus	rs830151	A	G	14306	0.0347932	4.26e-08	-0.194561	0.039	-0.0109	0.7805	31.2696	0.002181
genus	Ruminococcus	rs35866622	T	C	14306	0.0109421	2.21e-08	-0.0612024	0.0197	0.0268	0.1727	31.285	0.00218207
genus	unknown	rs9864379	T	C	14306	0.0292752	4.66e-08	-0.160521	0.0262	0.0228	0.3838	30.0652	0.00209717

## Sheet: Supplementary Table1-3
Supplementary Table1-3 Casual effects of MR Analysis between GM and Epilepsy (locus-wide significance, P<1.00E-05)
Level	Exposure	Outcome	Method	nsnp	Beta	SE	Pval	OR	OR_lci95	OR_uci96
phylum	Actinobacteria	Epilepsy || id:finn-b-G6_EPLEPSY	Inverse variance weighted	9	0.113046	0.113439	0.318989	1.11968	0.896467	1.39848
phylum	Actinobacteria	Epilepsy || id:finn-b-G6_EPLEPSY	MR Egger	9	0.402484	0.530698	0.472965	1.49554	0.528515	4.2319
phylum	Actinobacteria	Epilepsy || id:finn-b-G6_EPLEPSY	Weighted median	9	0.111497	0.14285	0.435087	1.11795	0.84494	1.47917
phylum	Actinobacteria	Epilepsy || id:finn-b-G6_EPLEPSY	Weighted mode	9	0.108389	0.206061	0.613151	1.11448	0.744166	1.66907
phylum	Bacteroidetes	Epilepsy || id:finn-b-G6_EPLEPSY	Inverse variance weighted	5	0.0761756	0.17222	0.65826	1.07915	0.769992	1.51244
phylum	Bacteroidetes	Epilepsy || id:finn-b-G6_EPLEPSY	MR Egger	5	0.155973	0.453255	0.753466	1.16879	0.480751	2.84156
phylum	Bacteroidetes	Epilepsy || id:finn-b-G6_EPLEPSY	Weighted median	5	0.11725	0.215442	0.586283	1.1244	0.737111	1.71518
phylum	Bacteroidetes	Epilepsy || id:finn-b-G6_EPLEPSY	Weighted mode	5	0.398994	0.380339	0.353356	1.49032	0.70718	3.14074
phylum	Cyanobacteria	Epilepsy || id:finn-b-G6_EPLEPSY	Inverse variance weighted	4	-0.158277	0.108986	0.146425	0.853613	0.689431	1.05689
phylum	Cyanobacteria	Epilepsy || id:finn-b-G6_EPLEPSY	MR Egger	4	-0.392358	0.448603	0.474012	0.675462	0.280377	1.62727
phylum	Cyanobacteria	Epilepsy || id:finn-b-G6_EPLEPSY	Weighted median	4	-0.168858	0.125395	0.178105	0.844629	0.660583	1.07995
phylum	Cyanobacteria	Epilepsy || id:finn-b-G6_EPLEPSY	Weighted mode	4	-0.172122	0.156008	0.350459	0.841877	0.620085	1.143
phylum	Euryarchaeota	Epilepsy || id:finn-b-G6_EPLEPSY	Inverse variance weighted	5	-0.0103307	0.0727886	0.887137	0.989722	0.858133	1.14149
phylum	Euryarchaeota	Epilepsy || id:finn-b-G6_EPLEPSY	MR Egger	5	-0.160795	0.310242	0.640058	0.851467	0.463537	1.56405
phylum	Euryarchaeota	Epilepsy || id:finn-b-G6_EPLEPSY	Weighted median	5	-0.00449921	0.0902137	0.960224	0.995511	0.83417	1.18806
phylum	Euryarchaeota	Epilepsy || id:finn-b-G6_EPLEPSY	Weighted mode	5	-0.00473819	0.119779	0.970341	0.995273	0.787017	1.25864
phylum	Firmicutes	Epilepsy || id:finn-b-G6_EPLEPSY	Inverse variance weighted	5	-0.0779348	0.19804	0.693928	0.925025	0.627449	1.36373
phylum	Firmicutes	Epilepsy || id:finn-b-G6_EPLEPSY	MR Egger	5	1.06561	0.893686	0.318833	2.9026	0.503577	16.7305
phylum	Firmicutes	Epilepsy || id:finn-b-G6_EPLEPSY	Weighted median	5	-0.089331	0.233079	0.701523	0.914543	0.579166	1.44412
phylum	Firmicutes	Epilepsy || id:finn-b-G6_EPLEPSY	Weighted mode	5	-0.213475	0.277246	0.484262	0.807773	0.469129	1.39087
phylum	Lentisphaerae	Epilepsy || id:finn-b-G6_EPLEPSY	Inverse variance weighted	5	-0.0500443	0.105458	0.635113	0.951187	0.773568	1.16959
phylum	Lentisphaerae	Epilepsy || id:finn-b-G6_EPLEPSY	MR Egger	5	0.161972	0.405707	0.716443	1.17583	0.530883	2.60428
phylum	Lentisphaerae	Epilepsy || id:finn-b-G6_EPLEPSY	Weighted median	5	0.0436116	0.11872	0.713358	1.04458	0.827721	1.31825
phylum	Lentisphaerae	Epilepsy || id:finn-b-G6_EPLEPSY	Weighted mode	5	0.0655805	0.150355	0.685222	1.06778	0.795236	1.43373
phylum	Proteobacteria	Epilepsy || id:finn-b-G6_EPLEPSY	Inverse variance weighted	4	-0.035813	0.191122	0.85136	0.964821	0.663377	1.40324
phylum	Proteobacteria	Epilepsy || id:finn-b-G6_EPLEPSY	MR Egger	4	0.114174	0.616232	0.870098	1.12095	0.334995	3.75087
phylum	Proteobacteria	Epilepsy || id:finn-b-G6_EPLEPSY	Weighted median	4	0.00206335	0.204479	0.991949	1.00207	0.671181	1.49607
phylum	Proteobacteria	Epilepsy || id:finn-b-G6_EPLEPSY	Weighted mode	4	0.0262447	0.233029	0.917442	1.02659	0.650189	1.6209
phylum	Tenericutes	Epilepsy || id:finn-b-G6_EPLEPSY	Inverse variance weighted	7	0.0989242	0.122051	0.417644	1.10398	0.869101	1.40234
phylum	Tenericutes	Epilepsy || id:finn-b-G6_EPLEPSY	MR Egger	7	0.255585	0.390688	0.541879	1.29122	0.600397	2.77689
phylum	Tenericutes	Epilepsy || id:finn-b-G6_EPLEPSY	Weighted median	7	0.112464	0.144464	0.43628	1.11903	0.843087	1.48529
phylum	Tenericutes	Epilepsy || id:finn-b-G6_EPLEPSY	Weighted mode	7	-0.131197	0.246254	0.613338	0.877045	0.54126	1.42114
phylum	Verrucomicrobia	Epilepsy || id:finn-b-G6_EPLEPSY	Inverse variance weighted	8	0.0557623	0.112292	0.619483	1.05735	0.848462	1.31766
phylum	Verrucomicrobia	Epilepsy || id:finn-b-G6_EPLEPSY	MR Egger	8	0.53153	0.290373	0.116906	1.70153	0.963097	3.00615
phylum	Verrucomicrobia	Epilepsy || id:finn-b-G6_EPLEPSY	Weighted median	8	-0.0470926	0.152968	0.75819	0.953999	0.706869	1.28753
phylum	Verrucomicrobia	Epilepsy || id:finn-b-G6_EPLEPSY	Weighted mode	8	-0.112829	0.237365	0.649019	0.893304	0.560984	1.42249
class	Actinobacteria	Epilepsy || id:finn-b-G6_EPLEPSY	Inverse variance weighted	8	0.139047	0.152477	0.361813	1.14918	0.852307	1.54945
class	Actinobacteria	Epilepsy || id:finn-b-G6_EPLEPSY	MR Egger	8	0.875444	0.471637	0.112819	2.39994	0.952215	6.04875
class	Actinobacteria	Epilepsy || id:finn-b-G6_EPLEPSY	Weighted median	8	0.0507139	0.139731	0.716651	1.05202	0.799987	1.38346
class	Actinobacteria	Epilepsy || id:finn-b-G6_EPLEPSY	Weighted mode	8	0.150085	0.159164	0.377098	1.16193	0.850547	1.58732
class	Alphaproteobacteria	Epilepsy || id:finn-b-G6_EPLEPSY	Inverse variance weighted	3	-0.118056	0.138011	0.392325	0.888647	0.678035	1.16468
class	Alphaproteobacteria	Epilepsy || id:finn-b-G6_EPLEPSY	MR Egger	3	-0.651364	0.435353	0.375085	0.521334	0.222094	1.22376
class	Alphaproteobacteria	Epilepsy || id:finn-b-G6_EPLEPSY	Weighted median	3	-0.221034	0.169271	0.191621	0.801689	0.575333	1.1171
class	Alphaproteobacteria	Epilepsy || id:finn-b-G6_EPLEPSY	Weighted mode	3	-0.232254	0.212491	0.388481	0.792745	0.522706	1.20229
class	Bacilli	Epilepsy || id:finn-b-G6_EPLEPSY	Inverse variance weighted	10	0.23305	0.107968	0.0308873	1.26244	1.02167	1.55997
class	Bacilli	Epilepsy || id:finn-b-G6_EPLEPSY	MR Egger	10	-0.116324	0.266367	0.67387	0.890186	0.528135	1.50043
class	Bacilli	Epilepsy || id:finn-b-G6_EPLEPSY	Weighted median	10	0.22014	0.145413	0.130051	1.24625	0.937191	1.65723
class	Bacilli	Epilepsy || id:finn-b-G6_EPLEPSY	Weighted mode	10	0.211114	0.205008	0.329992	1.23505	0.826378	1.84583
class	Bacteroidia	Epilepsy || id:finn-b-G6_EPLEPSY	Inverse variance weighted	5	0.109306	0.178127	0.539451	1.1155	0.786768	1.5816
class	Bacteroidia	Epilepsy || id:finn-b-G6_EPLEPSY	MR Egger	5	0.783368	0.477497	0.199422	2.18883	0.858536	5.58041
class	Bacteroidia	Epilepsy || id:finn-b-G6_EPLEPSY	Weighted median	5	0.235066	0.242028	0.331431	1.26499	0.787172	2.03285
class	Bacteroidia	Epilepsy || id:finn-b-G6_EPLEPSY	Weighted mode	5	0.404499	0.340207	0.300206	1.49855	0.769275	2.91919
class	Betaproteobacteria	Epilepsy || id:finn-b-G6_EPLEPSY	Inverse variance weighted	7	0.32568	0.138289	0.0185195	1.38497	1.05615	1.81616
class	Betaproteobacteria	Epilepsy || id:finn-b-G6_EPLEPSY	MR Egger	7	-0.116582	0.484207	0.819295	0.889957	0.344512	2.29897
class	Betaproteobacteria	Epilepsy || id:finn-b-G6_EPLEPSY	Weighted median	7	0.474644	0.181604	0.00895867	1.60744	1.12603	2.29467
class	Betaproteobacteria	Epilepsy || id:finn-b-G6_EPLEPSY	Weighted mode	7	0.478755	0.265634	0.121563	1.61406	0.958978	2.71664
class	Clostridia	Epilepsy || id:finn-b-G6_EPLEPSY	Inverse variance weighted	8	-0.223598	0.114172	0.0501802	0.799636	0.639304	1.00018
class	Clostridia	Epilepsy || id:finn-b-G6_EPLEPSY	MR Egger	8	-0.394012	0.285034	0.216125	0.674346	0.385707	1.17899
class	Clostridia	Epilepsy || id:finn-b-G6_EPLEPSY	Weighted median	8	-0.300127	0.148719	0.0435826	0.740724	0.553433	0.991399
class	Clostridia	Epilepsy || id:finn-b-G6_EPLEPSY	Weighted mode	8	-0.316572	0.197974	0.153841	0.728643	0.494305	1.07407
class	Coriobacteriia	Epilepsy || id:finn-b-G6_EPLEPSY	Inverse variance weighted	5	-0.109349	0.263981	0.678705	0.896418	0.534325	1.50389
class	Coriobacteriia	Epilepsy || id:finn-b-G6_EPLEPSY	MR Egger	5	-0.219474	1.81775	0.91153	0.802941	0.0227709	28.3131
class	Coriobacteriia	Epilepsy || id:finn-b-G6_EPLEPSY	Weighted median	5	-0.266252	0.255175	0.29676	0.766246	0.464685	1.26351
class	Coriobacteriia	Epilepsy || id:finn-b-G6_EPLEPSY	Weighted mode	5	-0.360072	0.358365	0.371861	0.697626	0.345602	1.40822
class	Deltaproteobacteria	Epilepsy || id:finn-b-G6_EPLEPSY	Inverse variance weighted	7	-0.0104313	0.141217	0.941116	0.989623	0.750349	1.3052
class	Deltaproteobacteria	Epilepsy || id:finn-b-G6_EPLEPSY	MR Egger	7	-0.48711	0.273502	0.13502	0.6144	0.359452	1.05017
class	Deltaproteobacteria	Epilepsy || id:finn-b-G6_EPLEPSY	Weighted median	7	-0.130015	0.153537	0.397106	0.878082	0.649893	1.18639
class	Deltaproteobacteria	Epilepsy || id:finn-b-G6_EPLEPSY	Weighted mode	7	-0.216606	0.187751	0.292504	0.805247	0.55733	1.16344
class	Erysipelotrichia	Epilepsy || id:finn-b-G6_EPLEPSY	Inverse variance weighted	8	0.0728942	0.130469	0.576361	1.07562	0.832913	1.38904
class	Erysipelotrichia	Epilepsy || id:finn-b-G6_EPLEPSY	MR Egger	8	-0.977854	0.583723	0.144914	0.376117	0.119798	1.18086
class	Erysipelotrichia	Epilepsy || id:finn-b-G6_EPLEPSY	Weighted median	8	0.117124	0.171691	0.495126	1.12426	0.803008	1.57403
class	Erysipelotrichia	Epilepsy || id:finn-b-G6_EPLEPSY	Weighted mode	8	0.127837	0.272312	0.653018	1.13637	0.666381	1.93783
class	Gammaproteobacteria	Epilepsy || id:finn-b-G6_EPLEPSY	Inverse variance weighted	3	0.0112429	0.221976	0.959605	1.01131	0.654535	1.56254
class	Gammaproteobacteria	Epilepsy || id:finn-b-G6_EPLEPSY	MR Egger	3	-1.15619	2.28763	0.702083	0.314682	0.00355306	27.8702
class	Gammaproteobacteria	Epilepsy || id:finn-b-G6_EPLEPSY	Weighted median	3	-0.149285	0.280277	0.594288	0.861324	0.497268	1.49191
class	Gammaproteobacteria	Epilepsy || id:finn-b-G6_EPLEPSY	Weighted mode	3	-0.222186	0.341262	0.581812	0.800766	0.410221	1.56313
class	Lentisphaeria	Epilepsy || id:finn-b-G6_EPLEPSY	Inverse variance weighted	6	-0.10164	0.092934	0.274098	0.903355	0.752925	1.08384
class	Lentisphaeria	Epilepsy || id:finn-b-G6_EPLEPSY	MR Egger	6	0.238576	0.364373	0.548364	1.26944	0.621515	2.59282
class	Lentisphaeria	Epilepsy || id:finn-b-G6_EPLEPSY	Weighted median	6	-0.0480967	0.110115	0.662265	0.953042	0.768034	1.18261
class	Lentisphaeria	Epilepsy || id:finn-b-G6_EPLEPSY	Weighted mode	6	0.00567134	0.165607	0.974006	1.00569	0.726935	1.39133
class	Melainabacteria	Epilepsy || id:finn-b-G6_EPLEPSY	Inverse variance weighted	4	-0.185276	0.0980449	0.0587969	0.830875	0.685611	1.00692
class	Melainabacteria	Epilepsy || id:finn-b-G6_EPLEPSY	MR Egger	4	0.130652	0.320732	0.72321	1.13957	0.607756	2.13675
class	Melainabacteria	Epilepsy || id:finn-b-G6_EPLEPSY	Weighted median	4	-0.164678	0.12004	0.17011	0.848167	0.670349	1.07315
class	Melainabacteria	Epilepsy || id:finn-b-G6_EPLEPSY	Weighted mode	4	-0.151481	0.151192	0.390212	0.859434	0.639021	1.15587
class	Methanobacteria	Epilepsy || id:finn-b-G6_EPLEPSY	Inverse variance weighted	4	0.04559	0.115265	0.692455	1.04665	0.834996	1.31194
class	Methanobacteria	Epilepsy || id:finn-b-G6_EPLEPSY	MR Egger	4	-0.203309	0.479036	0.71256	0.816026	0.31911	2.08674
class	Methanobacteria	Epilepsy || id:finn-b-G6_EPLEPSY	Weighted median	4	0.0498425	0.117978	0.672679	1.05111	0.834107	1.32456
class	Methanobacteria	Epilepsy || id:finn-b-G6_EPLEPSY	Weighted mode	4	0.0402911	0.140344	0.792732	1.04111	0.790742	1.37076
class	Mollicutes	Epilepsy || id:finn-b-G6_EPLEPSY	Inverse variance weighted	7	0.0989242	0.122051	0.417644	1.10398	0.869101	1.40234
class	Mollicutes	Epilepsy || id:finn-b-G6_EPLEPSY	MR Egger	7	0.255585	0.390688	0.541879	1.29122	0.600397	2.77689
class	Mollicutes	Epilepsy || id:finn-b-G6_EPLEPSY	Weighted median	7	0.112464	0.149022	0.450442	1.11903	0.835588	1.49862
class	Mollicutes	Epilepsy || id:finn-b-G6_EPLEPSY	Weighted mode	7	-0.131197	0.241311	0.606255	0.877045	0.54653	1.40744
class	Negativicutes	Epilepsy || id:finn-b-G6_EPLEPSY	Inverse variance weighted	7	-0.0136198	0.130329	0.91677	0.986472	0.764094	1.27357
class	Negativicutes	Epilepsy || id:finn-b-G6_EPLEPSY	MR Egger	7	0.279213	0.421147	0.536678	1.32209	0.579126	3.0182
class	Negativicutes	Epilepsy || id:finn-b-G6_EPLEPSY	Weighted median	7	-0.105334	0.165166	0.523639	0.900024	0.651122	1.24407
class	Negativicutes	Epilepsy || id:finn-b-G6_EPLEPSY	Weighted mode	7	-0.113508	0.252679	0.669044	0.892697	0.544026	1.46483
class	Verrucomicrobiae	Epilepsy || id:finn-b-G6_EPLEPSY	Inverse variance weighted	9	0.0571094	0.123167	0.642879	1.05877	0.831689	1.34786
class	Verrucomicrobiae	Epilepsy || id:finn-b-G6_EPLEPSY	MR Egger	9	0.713487	0.317903	0.0596928	2.0411	1.09461	3.80599
class	Verrucomicrobiae	Epilepsy || id:finn-b-G6_EPLEPSY	Weighted median	9	0.0724814	0.133818	0.588064	1.07517	0.827124	1.39761
class	Verrucomicrobiae	Epilepsy || id:finn-b-G6_EPLEPSY	Weighted mode	9	0.131231	0.212932	0.554823	1.14023	0.751175	1.73079
order	Bacillales	Epilepsy || id:finn-b-G6_EPLEPSY	Inverse variance weighted	4	0.122548	0.0770125	0.111548	1.13037	0.972003	1.31455
order	Bacillales	Epilepsy || id:finn-b-G6_EPLEPSY	MR Egger	4	0.206056	0.283927	0.543436	1.22882	0.704377	2.14374
order	Bacillales	Epilepsy || id:finn-b-G6_EPLEPSY	Weighted median	4	0.129525	0.0915079	0.156937	1.13829	0.95139	1.3619
order	Bacillales	Epilepsy || id:finn-b-G6_EPLEPSY	Weighted mode	4	0.141255	0.11259	0.298474	1.15172	0.92365	1.4361
order	Bacteroidales	Epilepsy || id:finn-b-G6_EPLEPSY	Inverse variance weighted	5	0.109306	0.178127	0.539451	1.1155	0.786768	1.5816
order	Bacteroidales	Epilepsy || id:finn-b-G6_EPLEPSY	MR Egger	5	0.783368	0.477497	0.199422	2.18883	0.858536	5.58041
order	Bacteroidales	Epilepsy || id:finn-b-G6_EPLEPSY	Weighted median	5	0.235066	0.238643	0.324619	1.26499	0.792412	2.01941
order	Bacteroidales	Epilepsy || id:finn-b-G6_EPLEPSY	Weighted mode	5	0.404499	0.340921	0.301084	1.49855	0.7682	2.92327
order	Bifidobacteriales	Epilepsy || id:finn-b-G6_EPLEPSY	Inverse variance weighted	6	0.193908	0.181952	0.286554	1.21398	0.849831	1.73418
order	Bifidobacteriales	Epilepsy || id:finn-b-G6_EPLEPSY	MR Egger	6	0.877337	0.50883	0.159758	2.40449	0.886947	6.5185
order	Bifidobacteriales	Epilepsy || id:finn-b-G6_EPLEPSY	Weighted median	6	0.200009	0.142018	0.159033	1.22141	0.924643	1.61343
order	Bifidobacteriales	Epilepsy || id:finn-b-G6_EPLEPSY	Weighted mode	6	0.201831	0.160653	0.264502	1.22364	0.893107	1.6765
order	Burkholderiales	Epilepsy || id:finn-b-G6_EPLEPSY	Inverse variance weighted	8	0.359152	0.12625	0.00444431	1.43211	1.11818	1.83419
order	Burkholderiales	Epilepsy || id:finn-b-G6_EPLEPSY	MR Egger	8	0.112162	0.455768	0.813812	1.11869	0.457882	2.73318
order	Burkholderiales	Epilepsy || id:finn-b-G6_EPLEPSY	Weighted median	8	0.415526	0.150254	0.00568388	1.51517	1.12866	2.03404
order	Burkholderiales	Epilepsy || id:finn-b-G6_EPLEPSY	Weighted mode	8	0.465989	0.231595	0.0841063	1.59359	1.01214	2.50908
order	Clostridiales	Epilepsy || id:finn-b-G6_EPLEPSY	Inverse variance weighted	8	-0.22372	0.114219	0.0501491	0.799539	0.639167	1.00015
order	Clostridiales	Epilepsy || id:finn-b-G6_EPLEPSY	MR Egger	8	-0.392615	0.284412	0.216676	0.675289	0.386717	1.1792
order	Clostridiales	Epilepsy || id:finn-b-G6_EPLEPSY	Weighted median	8	-0.301435	0.14979	0.0441792	0.739756	0.55155	0.992184
order	Clostridiales	Epilepsy || id:finn-b-G6_EPLEPSY	Weighted mode	8	-0.321384	0.198846	0.150076	0.725145	0.491093	1.07075
order	Coriobacteriales	Epilepsy || id:finn-b-G6_EPLEPSY	Inverse variance weighted	5	-0.109349	0.263981	0.678705	0.896418	0.534325	1.50389
order	Coriobacteriales	Epilepsy || id:finn-b-G6_EPLEPSY	MR Egger	5	-0.219474	1.81775	0.91153	0.802941	0.0227709	28.3131
order	Coriobacteriales	Epilepsy || id:finn-b-G6_EPLEPSY	Weighted median	5	-0.266252	0.265234	0.315458	0.766246	0.455613	1.28867
order	Coriobacteriales	Epilepsy || id:finn-b-G6_EPLEPSY	Weighted mode	5	-0.360072	0.338691	0.347647	0.697626	0.359189	1.35495
order	Desulfovibrionales	Epilepsy || id:finn-b-G6_EPLEPSY	Inverse variance weighted	8	-0.122291	0.106106	0.249099	0.884891	0.718738	1.08945
order	Desulfovibrionales	Epilepsy || id:finn-b-G6_EPLEPSY	MR Egger	8	-0.202239	0.262174	0.469754	0.8169	0.488655	1.36564
order	Desulfovibrionales	Epilepsy || id:finn-b-G6_EPLEPSY	Weighted median	8	-0.243974	0.145783	0.0942193	0.783508	0.588777	1.04264
order	Desulfovibrionales	Epilepsy || id:finn-b-G6_EPLEPSY	Weighted mode	8	-0.286114	0.171529	0.139245	0.751177	0.536703	1.05136
order	Enterobacteriales	Epilepsy || id:finn-b-G6_EPLEPSY	Inverse variance weighted	3	-0.170132	0.231216	0.461844	0.843554	0.536164	1.32717
order	Enterobacteriales	Epilepsy || id:finn-b-G6_EPLEPSY	MR Egger	3	-0.974808	1.97446	0.708045	0.377265	0.00786959	18.0859
order	Enterobacteriales	Epilepsy || id:finn-b-G6_EPLEPSY	Weighted median	3	-0.284895	0.254996	0.263887	0.752094	0.456263	1.23973
order	Enterobacteriales	Epilepsy || id:finn-b-G6_EPLEPSY	Weighted mode	3	-0.390578	0.330248	0.358482	0.676666	0.35421	1.29267
order	Erysipelotrichales	Epilepsy || id:finn-b-G6_EPLEPSY	Inverse variance weighted	8	0.0728942	0.130469	0.576361	1.07562	0.832913	1.38904
order	Erysipelotrichales	Epilepsy || id:finn-b-G6_EPLEPSY	MR Egger	8	-0.977854	0.583723	0.144914	0.376117	0.119798	1.18086
order	Erysipelotrichales	Epilepsy || id:finn-b-G6_EPLEPSY	Weighted median	8	0.117124	0.168894	0.48801	1.12426	0.807423	1.56542
order	Erysipelotrichales	Epilepsy || id:finn-b-G6_EPLEPSY	Weighted mode	8	0.127837	0.26115	0.639441	1.13637	0.681121	1.89589
order	Gastranaerophilales	Epilepsy || id:finn-b-G6_EPLEPSY	Inverse variance weighted	4	-0.185355	0.0978958	0.0583054	0.830809	0.685758	1.00654
order	Gastranaerophilales	Epilepsy || id:finn-b-G6_EPLEPSY	MR Egger	4	0.127162	0.320632	0.729979	1.1356	0.605757	2.12889
order	Gastranaerophilales	Epilepsy || id:finn-b-G6_EPLEPSY	Weighted median	4	-0.165039	0.117519	0.160213	0.847861	0.673426	1.06748
order	Gastranaerophilales	Epilepsy || id:finn-b-G6_EPLEPSY	Weighted mode	4	-0.151512	0.152421	0.393475	0.859407	0.637464	1.15862
order	Lactobacillales	Epilepsy || id:finn-b-G6_EPLEPSY	Inverse variance weighted	9	0.294836	0.1144	0.0099596	1.34291	1.07316	1.68045
order	Lactobacillales	Epilepsy || id:finn-b-G6_EPLEPSY	MR Egger	9	-0.0746012	0.273506	0.79291	0.928114	0.542986	1.5864
order	Lactobacillales	Epilepsy || id:finn-b-G6_EPLEPSY	Weighted median	9	0.241398	0.16306	0.138758	1.27303	0.924781	1.75242
order	Lactobacillales	Epilepsy || id:finn-b-G6_EPLEPSY	Weighted mode	9	0.212849	0.214257	0.349595	1.2372	0.812943	1.88286
order	Methanobacteriales	Epilepsy || id:finn-b-G6_EPLEPSY	Inverse variance weighted	4	0.04559	0.115265	0.692455	1.04665	0.834996	1.31194
order	Methanobacteriales	Epilepsy || id:finn-b-G6_EPLEPSY	MR Egger	4	-0.203309	0.479036	0.71256	0.816026	0.31911	2.08674
order	Methanobacteriales	Epilepsy || id:finn-b-G6_EPLEPSY	Weighted median	4	0.0498425	0.118846	0.674934	1.05111	0.832688	1.32681
order	Methanobacteriales	Epilepsy || id:finn-b-G6_EPLEPSY	Weighted mode	4	0.0402911	0.130903	0.778371	1.04111	0.805511	1.34563
order	NB1n	Epilepsy || id:finn-b-G6_EPLEPSY	Inverse variance weighted	9	-0.0623799	0.0892469	0.484578	0.939526	0.788752	1.11912
order	NB1n	Epilepsy || id:finn-b-G6_EPLEPSY	MR Egger	9	-0.221657	0.396947	0.593972	0.80119	0.368	1.74431
order	NB1n	Epilepsy || id:finn-b-G6_EPLEPSY	Weighted median	9	-0.0984726	0.0983908	0.316909	0.906221	0.747278	1.09897
order	NB1n	Epilepsy || id:finn-b-G6_EPLEPSY	Weighted mode	9	-0.0397828	0.163536	0.813921	0.960998	0.697457	1.32412
order	Pasteurellales	Epilepsy || id:finn-b-G6_EPLEPSY	Inverse variance weighted	7	0.0708368	0.0889489	0.425814	1.07341	0.901673	1.27785
order	Pasteurellales	Epilepsy || id:finn-b-G6_EPLEPSY	MR Egger	7	-0.138122	0.194618	0.509603	0.870993	0.594774	1.27549
order	Pasteurellales	Epilepsy || id:finn-b-G6_EPLEPSY	Weighted median	7	0.0641276	0.117797	0.586171	1.06623	0.846408	1.34314
order	Pasteurellales	Epilepsy || id:finn-b-G6_EPLEPSY	Weighted mode	7	0.0239087	0.139911	0.869931	1.0242	0.778555	1.34734
order	Rhodospirillales	Epilepsy || id:finn-b-G6_EPLEPSY	Inverse variance weighted	9	0.022541	0.0877503	0.797274	1.0228	0.861182	1.21474
order	Rhodospirillales	Epilepsy || id:finn-b-G6_EPLEPSY	MR Egger	9	-0.39422	0.446427	0.406509	0.674206	0.281052	1.61733
order	Rhodospirillales	Epilepsy || id:finn-b-G6_EPLEPSY	Weighted median	9	0.0696256	0.1137	0.540296	1.07211	0.857936	1.33974
order	Rhodospirillales	Epilepsy || id:finn-b-G6_EPLEPSY	Weighted mode	9	0.161799	0.177268	0.38806	1.17562	0.830568	1.66403
order	Selenomonadales	Epilepsy || id:finn-b-G6_EPLEPSY	Inverse variance weighted	7	-0.0136198	0.130329	0.91677	0.986472	0.764094	1.27357
order	Selenomonadales	Epilepsy || id:finn-b-G6_EPLEPSY	MR Egger	7	0.279213	0.421147	0.536678	1.32209	0.579126	3.0182
order	Selenomonadales	Epilepsy || id:finn-b-G6_EPLEPSY	Weighted median	7	-0.105334	0.177161	0.552134	0.900024	0.635992	1.27367
order	Selenomonadales	Epilepsy || id:finn-b-G6_EPLEPSY	Weighted mode	7	-0.113508	0.239888	0.652815	0.892697	0.557837	1.42857
order	Verrucomicrobiales	Epilepsy || id:finn-b-G6_EPLEPSY	Inverse variance weighted	9	0.0571094	0.123167	0.642879	1.05877	0.831689	1.34786
order	Verrucomicrobiales	Epilepsy || id:finn-b-G6_EPLEPSY	MR Egger	9	0.713487	0.317903	0.0596928	2.0411	1.09461	3.80599
order	Verrucomicrobiales	Epilepsy || id:finn-b-G6_EPLEPSY	Weighted median	9	0.0724814	0.133672	0.587659	1.07517	0.827359	1.39721
order	Verrucomicrobiales	Epilepsy || id:finn-b-G6_EPLEPSY	Weighted mode	9	0.131231	0.213341	0.555564	1.14023	0.750573	1.73218
order	Victivallales	Epilepsy || id:finn-b-G6_EPLEPSY	Inverse variance weighted	6	-0.10164	0.092934	0.274098	0.903355	0.752925	1.08384
order	Victivallales	Epilepsy || id:finn-b-G6_EPLEPSY	MR Egger	6	0.238576	0.364373	0.548364	1.26944	0.621515	2.59282
order	Victivallales	Epilepsy || id:finn-b-G6_EPLEPSY	Weighted median	6	-0.0480967	0.108635	0.657955	0.953042	0.770265	1.17919
order	Victivallales	Epilepsy || id:finn-b-G6_EPLEPSY	Weighted mode	6	0.00567134	0.164382	0.973813	1.00569	0.728682	1.38799
family	Acidaminococcaceae	Epilepsy || id:finn-b-G6_EPLEPSY	Inverse variance weighted	4	-0.0449696	0.15399	0.770264	0.956027	0.706954	1.29285
family	Acidaminococcaceae	Epilepsy || id:finn-b-G6_EPLEPSY	MR Egger	4	-0.487594	0.448478	0.390514	0.614102	0.254969	1.47909
family	Acidaminococcaceae	Epilepsy || id:finn-b-G6_EPLEPSY	Weighted median	4	0.0301151	0.186191	0.871508	1.03057	0.715467	1.48446
family	Acidaminococcaceae	Epilepsy || id:finn-b-G6_EPLEPSY	Weighted mode	4	0.0763723	0.240595	0.771727	1.07936	0.673549	1.72968
family	Alcaligenaceae	Epilepsy || id:finn-b-G6_EPLEPSY	Inverse variance weighted	6	0.123066	0.17472	0.48121	1.13096	0.803011	1.59284
family	Alcaligenaceae	Epilepsy || id:finn-b-G6_EPLEPSY	MR Egger	6	0.362345	0.95101	0.722568	1.43669	0.222766	9.26575
family	Alcaligenaceae	Epilepsy || id:finn-b-G6_EPLEPSY	Weighted median	6	0.283488	0.192762	0.141382	1.32775	0.909987	1.93731
family	Alcaligenaceae	Epilepsy || id:finn-b-G6_EPLEPSY	Weighted mode	6	0.31637	0.250456	0.262225	1.37214	0.839857	2.24176
family	Bacteroidaceae	Epilepsy || id:finn-b-G6_EPLEPSY	Inverse variance weighted	5	-0.108631	0.148798	0.465356	0.897062	0.670136	1.20083
family	Bacteroidaceae	Epilepsy || id:finn-b-G6_EPLEPSY	MR Egger	5	-1.03731	0.814613	0.292594	0.354407	0.0717942	1.7495
family	Bacteroidaceae	Epilepsy || id:finn-b-G6_EPLEPSY	Weighted median	5	-0.134438	0.187476	0.473318	0.874207	0.605385	1.2624
family	Bacteroidaceae	Epilepsy || id:finn-b-G6_EPLEPSY	Weighted mode	5	-0.201722	0.256974	0.476345	0.817322	0.493916	1.35249
family	Bacteroidales	Epilepsy || id:finn-b-G6_EPLEPSY	Inverse variance weighted	5	0.0280908	0.101275	0.781496	1.02849	0.84332	1.25432
family	Bacteroidales	Epilepsy || id:finn-b-G6_EPLEPSY	MR Egger	5	0.353996	0.370263	0.40957	1.42475	0.689549	2.94383
family	Bacteroidales	Epilepsy || id:finn-b-G6_EPLEPSY	Weighted median	5	0.0517104	0.129261	0.689122	1.05307	0.817388	1.35671
family	Bacteroidales	Epilepsy || id:finn-b-G6_EPLEPSY	Weighted mode	5	0.120883	0.171786	0.520432	1.12849	0.805883	1.58025
family	Bifidobacteriaceae	Epilepsy || id:finn-b-G6_EPLEPSY	Inverse variance weighted	6	0.193908	0.181952	0.286554	1.21398	0.849831	1.73418
family	Bifidobacteriaceae	Epilepsy || id:finn-b-G6_EPLEPSY	MR Egger	6	0.877337	0.50883	0.159758	2.40449	0.886947	6.5185
family	Bifidobacteriaceae	Epilepsy || id:finn-b-G6_EPLEPSY	Weighted median	6	0.200009	0.144292	0.165704	1.22141	0.920532	1.62064
family	Bifidobacteriaceae	Epilepsy || id:finn-b-G6_EPLEPSY	Weighted mode	6	0.201831	0.162037	0.268102	1.22364	0.890687	1.68106
family	Clostridiales	Epilepsy || id:finn-b-G6_EPLEPSY	Inverse variance weighted	10	0.00600899	0.0828665	0.942193	1.00603	0.855209	1.18344
family	Clostridiales	Epilepsy || id:finn-b-G6_EPLEPSY	MR Egger	10	0.246424	0.21253	0.279696	1.27944	0.843551	1.94057
family	Clostridiales	Epilepsy || id:finn-b-G6_EPLEPSY	Weighted median	10	0.010045	0.110772	0.927745	1.0101	0.812964	1.25503
family	Clostridiales	Epilepsy || id:finn-b-G6_EPLEPSY	Weighted mode	10	0.0912287	0.1567	0.574734	1.09552	0.805813	1.48938
family	Coriobacteriaceae	Epilepsy || id:finn-b-G6_EPLEPSY	Inverse variance weighted	5	-0.109349	0.263981	0.678705	0.896418	0.534325	1.50389
family	Coriobacteriaceae	Epilepsy || id:finn-b-G6_EPLEPSY	MR Egger	5	-0.219474	1.81775	0.91153	0.802941	0.0227709	28.3131
family	Coriobacteriaceae	Epilepsy || id:finn-b-G6_EPLEPSY	Weighted median	5	-0.266252	0.270766	0.325446	0.766246	0.450701	1.30271
family	Coriobacteriaceae	Epilepsy || id:finn-b-G6_EPLEPSY	Weighted mode	5	-0.360072	0.368405	0.383722	0.697626	0.338868	1.4362
family	Defluviitaleaceae	Epilepsy || id:finn-b-G6_EPLEPSY	Inverse variance weighted	8	0.124667	0.0926188	0.178296	1.13277	0.94472	1.35825
family	Defluviitaleaceae	Epilepsy || id:finn-b-G6_EPLEPSY	MR Egger	8	0.0527663	0.389332	0.896625	1.05418	0.491485	2.26111
family	Defluviitaleaceae	Epilepsy || id:finn-b-G6_EPLEPSY	Weighted median	8	0.0966944	0.12178	0.42719	1.10152	0.867626	1.39848
family	Defluviitaleaceae	Epilepsy || id:finn-b-G6_EPLEPSY	Weighted mode	8	0.0949149	0.150585	0.548508	1.09957	0.818542	1.47707
family	Desulfovibrionaceae	Epilepsy || id:finn-b-G6_EPLEPSY	Inverse variance weighted	8	-0.120943	0.105867	0.253286	0.886085	0.720045	1.09041
family	Desulfovibrionaceae	Epilepsy || id:finn-b-G6_EPLEPSY	MR Egger	8	-0.194226	0.260767	0.484519	0.823472	0.493946	1.37284
family	Desulfovibrionaceae	Epilepsy || id:finn-b-G6_EPLEPSY	Weighted median	8	-0.240009	0.136812	0.0793804	0.786621	0.601601	1.02854
family	Desulfovibrionaceae	Epilepsy || id:finn-b-G6_EPLEPSY	Weighted mode	8	-0.284193	0.169464	0.137442	0.752622	0.539916	1.04912
family	Enterobacteriaceae	Epilepsy || id:finn-b-G6_EPLEPSY	Inverse variance weighted	3	-0.170132	0.231216	0.461844	0.843554	0.536164	1.32717
family	Enterobacteriaceae	Epilepsy || id:finn-b-G6_EPLEPSY	MR Egger	3	-0.974808	1.97446	0.708045	0.377265	0.00786959	18.0859
family	Enterobacteriaceae	Epilepsy || id:finn-b-G6_EPLEPSY	Weighted median	3	-0.284895	0.251477	0.257262	0.752094	0.459421	1.23121
family	Enterobacteriaceae	Epilepsy || id:finn-b-G6_EPLEPSY	Weighted mode	3	-0.390578	0.342767	0.372584	0.676666	0.345625	1.32478
family	Erysipelotrichaceae	Epilepsy || id:finn-b-G6_EPLEPSY	Inverse variance weighted	8	0.0728942	0.130469	0.576361	1.07562	0.832913	1.38904
family	Erysipelotrichaceae	Epilepsy || id:finn-b-G6_EPLEPSY	MR Egger	8	-0.977854	0.583723	0.144914	0.376117	0.119798	1.18086
family	Erysipelotrichaceae	Epilepsy || id:finn-b-G6_EPLEPSY	Weighted median	8	0.117124	0.162605	0.471342	1.12426	0.817437	1.54625
family	Erysipelotrichaceae	Epilepsy || id:finn-b-G6_EPLEPSY	Weighted mode	8	0.127837	0.27886	0.660538	1.13637	0.657883	1.96286
family	Lachnospiraceae	Epilepsy || id:finn-b-G6_EPLEPSY	Inverse variance weighted	7	-0.305015	0.176334	0.0836731	0.737112	0.521718	1.04143
family	Lachnospiraceae	Epilepsy || id:finn-b-G6_EPLEPSY	MR Egger	7	0.00918958	0.725568	0.990385	1.00923	0.24343	4.18415
family	Lachnospiraceae	Epilepsy || id:finn-b-G6_EPLEPSY	Weighted median	7	-0.375377	0.213323	0.0784649	0.687031	0.452264	1.04366
family	Lachnospiraceae	Epilepsy || id:finn-b-G6_EPLEPSY	Weighted mode	7	-0.504462	0.32668	0.173487	0.603831	0.318302	1.14549
family	Lactobacillaceae	Epilepsy || id:finn-b-G6_EPLEPSY	Inverse variance weighted	3	-0.00920586	0.138373	0.946956	0.990836	0.755469	1.29953
family	Lactobacillaceae	Epilepsy || id:finn-b-G6_EPLEPSY	MR Egger	3	0.252446	0.499627	0.702154	1.28717	0.483443	3.4271
family	Lactobacillaceae	Epilepsy || id:finn-b-G6_EPLEPSY	Weighted median	3	0.0690906	0.148004	0.640632	1.07153	0.801719	1.43215
family	Lactobacillaceae	Epilepsy || id:finn-b-G6_EPLEPSY	Weighted mode	3	0.115617	0.199235	0.62038	1.12257	0.75966	1.65884
family	Methanobacteriaceae	Epilepsy || id:finn-b-G6_EPLEPSY	Inverse variance weighted	4	0.04559	0.115265	0.692455	1.04665	0.834996	1.31194
family	Methanobacteriaceae	Epilepsy || id:finn-b-G6_EPLEPSY	MR Egger	4	-0.203309	0.479036	0.71256	0.816026	0.31911	2.08674
family	Methanobacteriaceae	Epilepsy || id:finn-b-G6_EPLEPSY	Weighted median	4	0.0498425	0.116085	0.66766	1.05111	0.837207	1.31965
family	Methanobacteriaceae	Epilepsy || id:finn-b-G6_EPLEPSY	Weighted mode	4	0.0402911	0.138804	0.790516	1.04111	0.793133	1.36663
family	Oxalobacteraceae	Epilepsy || id:finn-b-G6_EPLEPSY	Inverse variance weighted	7	0.0155617	0.0706599	0.82569	1.01568	0.884324	1.16656
family	Oxalobacteraceae	Epilepsy || id:finn-b-G6_EPLEPSY	MR Egger	7	0.437945	0.358525	0.276337	1.54952	0.767387	3.12881
family	Oxalobacteraceae	Epilepsy || id:finn-b-G6_EPLEPSY	Weighted median	7	-0.00740684	0.0884322	0.933249	0.992621	0.834657	1.18048
family	Oxalobacteraceae	Epilepsy || id:finn-b-G6_EPLEPSY	Weighted mode	7	-0.0567803	0.15296	0.723236	0.944802	0.700065	1.2751
family	Pasteurellaceae	Epilepsy || id:finn-b-G6_EPLEPSY	Inverse variance weighted	7	0.0708368	0.0889489	0.425814	1.07341	0.901673	1.27785
family	Pasteurellaceae	Epilepsy || id:finn-b-G6_EPLEPSY	MR Egger	7	-0.138122	0.194618	0.509603	0.870993	0.594774	1.27549
family	Pasteurellaceae	Epilepsy || id:finn-b-G6_EPLEPSY	Weighted median	7	0.0641276	0.11544	0.578549	1.06623	0.850326	1.33695
family	Pasteurellaceae	Epilepsy || id:finn-b-G6_EPLEPSY	Weighted mode	7	0.0239087	0.153494	0.881328	1.0242	0.7581	1.38369
family	Peptococcaceae	Epilepsy || id:finn-b-G6_EPLEPSY	Inverse variance weighted	8	0.0339523	0.0944264	0.719173	1.03454	0.859742	1.24487
family	Peptococcaceae	Epilepsy || id:finn-b-G6_EPLEPSY	MR Egger	8	0.180817	0.275927	0.53657	1.1982	0.697676	2.05779
family	Peptococcaceae	Epilepsy || id:finn-b-G6_EPLEPSY	Weighted median	8	0.120792	0.131569	0.358574	1.12839	0.871897	1.46034
family	Peptococcaceae	Epilepsy || id:finn-b-G6_EPLEPSY	Weighted mode	8	0.122374	0.157477	0.462553	1.13018	0.83004	1.53884
family	Peptostreptococcaceae	Epilepsy || id:finn-b-G6_EPLEPSY	Inverse variance weighted	8	0.0205304	0.101186	0.839215	1.02074	0.837115	1.24465
family	Peptostreptococcaceae	Epilepsy || id:finn-b-G6_EPLEPSY	MR Egger	8	-0.06976	0.206439	0.746933	0.932618	0.62227	1.39775
family	Peptostreptococcaceae	Epilepsy || id:finn-b-G6_EPLEPSY	Weighted median	8	0.0469617	0.128189	0.714106	1.04808	0.815227	1.34745
family	Peptostreptococcaceae	Epilepsy || id:finn-b-G6_EPLEPSY	Weighted mode	8	0.0495327	0.164414	0.771963	1.05078	0.761306	1.45032
family	Porphyromonadaceae	Epilepsy || id:finn-b-G6_EPLEPSY	Inverse variance weighted	3	-0.118607	0.420097	0.777688	0.888157	0.389848	2.02341
family	Porphyromonadaceae	Epilepsy || id:finn-b-G6_EPLEPSY	MR Egger	3	-5.24253	1.9313	0.224704	0.00528689	0.00012	0.232892
family	Porphyromonadaceae	Epilepsy || id:finn-b-G6_EPLEPSY	Weighted median	3	-0.00963854	0.316363	0.975695	0.990408	0.532747	1.84123
family	Porphyromonadaceae	Epilepsy || id:finn-b-G6_EPLEPSY	Weighted mode	3	0.207585	0.563796	0.748049	1.2307	0.407606	3.71591
family	Prevotellaceae	Epilepsy || id:finn-b-G6_EPLEPSY	Inverse variance weighted	9	0.0838895	0.131869	0.524675	1.08751	0.839814	1.40826
family	Prevotellaceae	Epilepsy || id:finn-b-G6_EPLEPSY	MR Egger	9	0.427622	0.433507	0.356785	1.53361	0.6557	3.58692
family	Prevotellaceae	Epilepsy || id:finn-b-G6_EPLEPSY	Weighted median	9	-0.0161793	0.154786	0.916751	0.983951	0.726469	1.33269
family	Prevotellaceae	Epilepsy || id:finn-b-G6_EPLEPSY	Weighted mode	9	-0.0680048	0.225476	0.770644	0.934256	0.600533	1.45343
family	Rhodospirillaceae	Epilepsy || id:finn-b-G6_EPLEPSY	Inverse variance weighted	7	0.0539057	0.0953326	0.571768	1.05539	0.875512	1.27221
family	Rhodospirillaceae	Epilepsy || id:finn-b-G6_EPLEPSY	MR Egger	7	-0.257695	0.526298	0.645116	0.772831	0.27548	2.1681
family	Rhodospirillaceae	Epilepsy || id:finn-b-G6_EPLEPSY	Weighted median	7	0.120088	0.123139	0.329452	1.1276	0.885799	1.4354
family	Rhodospirillaceae	Epilepsy || id:finn-b-G6_EPLEPSY	Weighted mode	7	0.147749	0.172725	0.425162	1.15922	0.826305	1.62627
family	Rikenellaceae	Epilepsy || id:finn-b-G6_EPLEPSY	Inverse variance weighted	9	-0.0134492	0.133523	0.919768	0.986641	0.759455	1.28179
family	Rikenellaceae	Epilepsy || id:finn-b-G6_EPLEPSY	MR Egger	9	0.292554	0.341178	0.419565	1.33985	0.686496	2.615
family	Rikenellaceae	Epilepsy || id:finn-b-G6_EPLEPSY	Weighted median	9	-0.14101	0.163096	0.387269	0.868481	0.630855	1.19561
family	Rikenellaceae	Epilepsy || id:finn-b-G6_EPLEPSY	Weighted mode	9	-0.237726	0.252464	0.373948	0.788419	0.480679	1.29318
family	Ruminococcaceae	Epilepsy || id:finn-b-G6_EPLEPSY	Inverse variance weighted	5	0.0316513	0.162631	0.84569	1.03216	0.750433	1.41965
family	Ruminococcaceae	Epilepsy || id:finn-b-G6_EPLEPSY	MR Egger	5	-0.401072	0.542659	0.51343	0.669602	0.231151	1.93971
family	Ruminococcaceae	Epilepsy || id:finn-b-G6_EPLEPSY	Weighted median	5	-0.114757	0.171397	0.503153	0.891583	0.637185	1.24755
family	Ruminococcaceae	Epilepsy || id:finn-b-G6_EPLEPSY	Weighted mode	5	-0.173932	0.194755	0.422289	0.840354	0.573698	1.23095
family	Streptococcaceae	Epilepsy || id:finn-b-G6_EPLEPSY	Inverse variance weighted	7	0.321812	0.136606	0.0184842	1.37963	1.05555	1.80319
family	Streptococcaceae	Epilepsy || id:finn-b-G6_EPLEPSY	MR Egger	7	0.86775	0.535093	0.165798	2.38155	0.834408	6.79735
family	Streptococcaceae	Epilepsy || id:finn-b-G6_EPLEPSY	Weighted median	7	0.190728	0.183523	0.298683	1.21013	0.844529	1.734
family	Streptococcaceae	Epilepsy || id:finn-b-G6_EPLEPSY	Weighted mode	7	0.156756	0.285168	0.602372	1.16971	0.668865	2.04559
family	Veillonellaceae	Epilepsy || id:finn-b-G6_EPLEPSY	Inverse variance weighted	9	0.0694385	0.109886	0.527443	1.07191	0.864211	1.32952
family	Veillonellaceae	Epilepsy || id:finn-b-G6_EPLEPSY	MR Egger	9	-0.0572154	0.295882	0.852159	0.944391	0.5288	1.6866
family	Veillonellaceae	Epilepsy || id:finn-b-G6_EPLEPSY	Weighted median	9	0.0945922	0.140746	0.501535	1.09921	0.83421	1.44839
family	Veillonellaceae	Epilepsy || id:finn-b-G6_EPLEPSY	Weighted mode	9	0.121651	0.199195	0.558337	1.12936	0.764319	1.66875
family	Verrucomicrobiaceae	Epilepsy || id:finn-b-G6_EPLEPSY	Inverse variance weighted	9	0.0571651	0.123211	0.642676	1.05883	0.831662	1.34805
family	Verrucomicrobiaceae	Epilepsy || id:finn-b-G6_EPLEPSY	MR Egger	9	0.713308	0.317871	0.0597229	2.04073	1.09448	3.80508
family	Verrucomicrobiaceae	Epilepsy || id:finn-b-G6_EPLEPSY	Weighted median	9	0.0725514	0.1323	0.583427	1.07525	0.829646	1.39356
family	Verrucomicrobiaceae	Epilepsy || id:finn-b-G6_EPLEPSY	Weighted mode	9	0.131503	0.201986	0.533265	1.14054	0.767674	1.69451
family	Victivallaceae	Epilepsy || id:finn-b-G6_EPLEPSY	Inverse variance weighted	9	-0.056624	0.0555573	0.308108	0.944949	0.847456	1.05366
family	Victivallaceae	Epilepsy || id:finn-b-G6_EPLEPSY	MR Egger	9	-0.0430757	0.295313	0.88814	0.957839	0.536929	1.70871
family	Victivallaceae	Epilepsy || id:finn-b-G6_EPLEPSY	Weighted median	9	-0.0185293	0.0747951	0.80434	0.981641	0.847785	1.13663
family	Victivallaceae	Epilepsy || id:finn-b-G6_EPLEPSY	Weighted mode	9	-0.0164726	0.110906	0.885602	0.983662	0.791481	1.22251
genus	Adlercreutzia	Epilepsy || id:finn-b-G6_EPLEPSY	Inverse variance weighted	4	0.116023	0.294324	0.693432	1.12302	0.630746	1.9995
genus	Adlercreutzia	Epilepsy || id:finn-b-G6_EPLEPSY	MR Egger	4	-0.190443	1.41342	0.905154	0.826593	0.0517807	13.1952
genus	Adlercreutzia	Epilepsy || id:finn-b-G6_EPLEPSY	Weighted median	4	0.197203	0.174664	0.25888	1.21799	0.864903	1.71523
genus	Adlercreutzia	Epilepsy || id:finn-b-G6_EPLEPSY	Weighted mode	4	0.45861	0.39588	0.330521	1.58187	0.728101	3.43678
genus	Akkermansia	Epilepsy || id:finn-b-G6_EPLEPSY	Inverse variance weighted	9	0.0575599	0.123191	0.640326	1.05925	0.832024	1.34853
genus	Akkermansia	Epilepsy || id:finn-b-G6_EPLEPSY	MR Egger	9	0.715785	0.316562	0.058235	2.04579	1.10001	3.80474
genus	Akkermansia	Epilepsy || id:finn-b-G6_EPLEPSY	Weighted median	9	0.07264	0.130849	0.578796	1.07534	0.832082	1.38972
genus	Akkermansia	Epilepsy || id:finn-b-G6_EPLEPSY	Weighted mode	9	0.129488	0.205066	0.545366	1.13824	0.761518	1.70134
genus	Alistipes	Epilepsy || id:finn-b-G6_EPLEPSY	Inverse variance weighted	4	-0.225545	0.292555	0.440737	0.798081	0.449799	1.41604
genus	Alistipes	Epilepsy || id:finn-b-G6_EPLEPSY	MR Egger	4	-0.84963	2.61928	0.776438	0.427573	0.00252018	72.5419
genus	Alistipes	Epilepsy || id:finn-b-G6_EPLEPSY	Weighted median	4	-0.342427	0.263475	0.19372	0.710045	0.423654	1.19004
genus	Alistipes	Epilepsy || id:finn-b-G6_EPLEPSY	Weighted mode	4	-0.500007	0.34488	0.242986	0.606527	0.308519	1.19239
genus	Allisonella	Epilepsy || id:finn-b-G6_EPLEPSY	Inverse variance weighted	4	-0.0649275	0.0721086	0.367901	0.937135	0.813621	1.0794
genus	Allisonella	Epilepsy || id:finn-b-G6_EPLEPSY	MR Egger	4	-0.423132	0.543663	0.517852	0.654992	0.225663	1.90113
genus	Allisonella	Epilepsy || id:finn-b-G6_EPLEPSY	Weighted median	4	-0.0437794	0.089416	0.624406	0.957165	0.803294	1.14051
genus	Allisonella	Epilepsy || id:finn-b-G6_EPLEPSY	Weighted mode	4	-0.02372	0.119921	0.855848	0.976559	0.772005	1.23531
genus	Anaerofilum	Epilepsy || id:finn-b-G6_EPLEPSY	Inverse variance weighted	6	0.0494955	0.0944661	0.600314	1.05074	0.873141	1.26446
genus	Anaerofilum	Epilepsy || id:finn-b-G6_EPLEPSY	MR Egger	6	0.270564	0.64127	0.694773	1.3107	0.372945	4.60642
genus	Anaerofilum	Epilepsy || id:finn-b-G6_EPLEPSY	Weighted median	6	0.0795408	0.104193	0.445223	1.08279	0.882782	1.32811
genus	Anaerofilum	Epilepsy || id:finn-b-G6_EPLEPSY	Weighted mode	6	0.104013	0.171505	0.57068	1.10961	0.792838	1.55296
genus	Anaerostipes	Epilepsy || id:finn-b-G6_EPLEPSY	Inverse variance weighted	10	-0.0287474	0.119441	0.809801	0.971662	0.768856	1.22796
genus	Anaerostipes	Epilepsy || id:finn-b-G6_EPLEPSY	MR Egger	10	-0.222623	0.532779	0.687045	0.800417	0.281712	2.27419
genus	Anaerostipes	Epilepsy || id:finn-b-G6_EPLEPSY	Weighted median	10	0.000921	0.150579	0.995117	1.00092	0.745117	1.34455
genus	Anaerostipes	Epilepsy || id:finn-b-G6_EPLEPSY	Weighted mode	10	0.0339276	0.215876	0.878586	1.03451	0.677606	1.5794
genus	Anaerotruncus	Epilepsy || id:finn-b-G6_EPLEPSY	Inverse variance weighted	5	0.299964	0.213541	0.160105	1.34981	0.888185	2.05136
genus	Anaerotruncus	Epilepsy || id:finn-b-G6_EPLEPSY	MR Egger	5	-1.30247	1.20833	0.360028	0.271861	0.0254561	2.90336
genus	Anaerotruncus	Epilepsy || id:finn-b-G6_EPLEPSY	Weighted median	5	0.31396	0.249607	0.208458	1.36883	0.839231	2.23265
genus	Anaerotruncus	Epilepsy || id:finn-b-G6_EPLEPSY	Weighted mode	5	0.0242791	0.375868	0.951596	1.02458	0.490455	2.14037
genus	Bacteroides	Epilepsy || id:finn-b-G6_EPLEPSY	Inverse variance weighted	5	-0.108631	0.148798	0.465356	0.897062	0.670136	1.20083
genus	Bacteroides	Epilepsy || id:finn-b-G6_EPLEPSY	MR Egger	5	-1.03731	0.814613	0.292594	0.354407	0.0717942	1.7495
genus	Bacteroides	Epilepsy || id:finn-b-G6_EPLEPSY	Weighted median	5	-0.134438	0.187779	0.474031	0.874207	0.605026	1.26315
genus	Bacteroides	Epilepsy || id:finn-b-G6_EPLEPSY	Weighted mode	5	-0.201722	0.261635	0.483719	0.817322	0.489424	1.3649
genus	Barnesiella	Epilepsy || id:finn-b-G6_EPLEPSY	Inverse variance weighted	9	0.101246	0.122408	0.408169	1.10655	0.870512	1.40659
genus	Barnesiella	Epilepsy || id:finn-b-G6_EPLEPSY	MR Egger	9	0.331549	0.564235	0.575253	1.39312	0.461003	4.20994
genus	Barnesiella	Epilepsy || id:finn-b-G6_EPLEPSY	Weighted median	9	0.052065	0.158971	0.743281	1.05344	0.771423	1.43857
genus	Barnesiella	Epilepsy || id:finn-b-G6_EPLEPSY	Weighted mode	9	-0.0508346	0.252525	0.845484	0.950436	0.579388	1.55911
genus	Bifidobacterium	Epilepsy || id:finn-b-G6_EPLEPSY	Inverse variance weighted	6	0.270934	0.147641	0.0664935	1.31119	0.981726	1.75122
genus	Bifidobacterium	Epilepsy || id:finn-b-G6_EPLEPSY	MR Egger	6	0.560291	0.367499	0.202042	1.75118	0.852137	3.59876
genus	Bifidobacterium	Epilepsy || id:finn-b-G6_EPLEPSY	Weighted median	6	0.269955	0.12728	0.0339258	1.30991	1.0207	1.68106
genus	Bifidobacterium	Epilepsy || id:finn-b-G6_EPLEPSY	Weighted mode	6	0.258221	0.146995	0.13932	1.29463	0.970554	1.72691
genus	Bilophila	Epilepsy || id:finn-b-G6_EPLEPSY	Inverse variance weighted	6	0.125647	0.153915	0.414307	1.13388	0.838596	1.53314
genus	Bilophila	Epilepsy || id:finn-b-G6_EPLEPSY	MR Egger	6	0.0326316	1.04732	0.976637	1.03317	0.13264	8.04767
genus	Bilophila	Epilepsy || id:finn-b-G6_EPLEPSY	Weighted median	6	0.0902149	0.181249	0.618667	1.09441	0.767181	1.56121
genus	Bilophila	Epilepsy || id:finn-b-G6_EPLEPSY	Weighted mode	6	-0.107665	0.288255	0.724084	0.897928	0.510357	1.57983
genus	Butyricimonas	Epilepsy || id:finn-b-G6_EPLEPSY	Inverse variance weighted	8	-0.0105467	0.109954	0.923585	0.989509	0.797674	1.22748
genus	Butyricimonas	Epilepsy || id:finn-b-G6_EPLEPSY	MR Egger	8	-0.260107	0.413395	0.552406	0.770969	0.342885	1.73351
genus	Butyricimonas	Epilepsy || id:finn-b-G6_EPLEPSY	Weighted median	8	0.0298695	0.136456	0.826732	1.03032	0.78853	1.34625
genus	Butyricimonas	Epilepsy || id:finn-b-G6_EPLEPSY	Weighted mode	8	0.100139	0.208245	0.645272	1.10533	0.734901	1.66246
genus	Butyrivibrio	Epilepsy || id:finn-b-G6_EPLEPSY	Inverse variance weighted	7	-0.0856617	0.0584606	0.142841	0.917905	0.818531	1.02934
genus	Butyrivibrio	Epilepsy || id:finn-b-G6_EPLEPSY	MR Egger	7	-0.0469554	0.245596	0.855899	0.95413	0.589592	1.54406
genus	Butyrivibrio	Epilepsy || id:finn-b-G6_EPLEPSY	Weighted median	7	-0.0389728	0.0748255	0.602472	0.961777	0.83058	1.1137
genus	Butyrivibrio	Epilepsy || id:finn-b-G6_EPLEPSY	Weighted mode	7	-0.014169	0.102575	0.894655	0.985931	0.806367	1.20548
genus	Candidatus	Epilepsy || id:finn-b-G6_EPLEPSY	Inverse variance weighted	4	-0.0697332	0.165751	0.673966	0.932643	0.673946	1.29064
genus	Candidatus	Epilepsy || id:finn-b-G6_EPLEPSY	MR Egger	4	0.531241	0.539496	0.428585	1.70104	0.590863	4.89715
genus	Candidatus	Epilepsy || id:finn-b-G6_EPLEPSY	Weighted median	4	-0.068912	0.141911	0.627251	0.933409	0.706764	1.23273
genus	Candidatus	Epilepsy || id:finn-b-G6_EPLEPSY	Weighted mode	4	-0.0256143	0.225421	0.91671	0.974711	0.626605	1.51621
genus	Catenibacterium	Epilepsy || id:finn-b-G6_EPLEPSY	Inverse variance weighted	3	0.0263552	0.0955585	0.782701	1.02671	0.851344	1.23819
genus	Catenibacterium	Epilepsy || id:finn-b-G6_EPLEPSY	MR Egger	3	0.221318	2.85274	0.950709	1.24772	0.0046539	334.516
genus	Catenibacterium	Epilepsy || id:finn-b-G6_EPLEPSY	Weighted median	3	0.0658846	0.122077	0.589405	1.0681	0.840813	1.35683
genus	Catenibacterium	Epilepsy || id:finn-b-G6_EPLEPSY	Weighted mode	3	0.080241	0.144884	0.635349	1.08355	0.815681	1.43938
genus	Christensenellaceae	Epilepsy || id:finn-b-G6_EPLEPSY	Inverse variance weighted	3	0.323768	0.242519	0.18187	1.38233	0.859358	2.22355
genus	Christensenellaceae	Epilepsy || id:finn-b-G6_EPLEPSY	MR Egger	3	0.878847	0.777602	0.461137	2.40812	0.52453	11.0557
genus	Christensenellaceae	Epilepsy || id:finn-b-G6_EPLEPSY	Weighted median	3	0.213775	0.295903	0.470019	1.23834	0.693367	2.21167
genus	Christensenellaceae	Epilepsy || id:finn-b-G6_EPLEPSY	Weighted mode	3	0.191912	0.308841	0.597728	1.21156	0.661387	2.21941
genus	Clostridium	Epilepsy || id:finn-b-G6_EPLEPSY	Inverse variance weighted	6	-0.0528195	0.117421	0.652833	0.948551	0.753546	1.19402
genus	Clostridium	Epilepsy || id:finn-b-G6_EPLEPSY	MR Egger	6	-0.238429	0.296988	0.467068	0.787865	0.4402	1.41011
genus	Clostridium	Epilepsy || id:finn-b-G6_EPLEPSY	Weighted median	6	-0.124029	0.146437	0.397008	0.883354	0.662956	1.17702
genus	Clostridium	Epilepsy || id:finn-b-G6_EPLEPSY	Weighted mode	6	-0.147587	0.176979	0.442327	0.862787	0.609897	1.22054
genus	Collinsella	Epilepsy || id:finn-b-G6_EPLEPSY	Inverse variance weighted	3	-0.416821	0.222893	0.0614769	0.659139	0.42584	1.02025
genus	Collinsella	Epilepsy || id:finn-b-G6_EPLEPSY	MR Egger	3	-1.85088	3.22831	0.66859	0.157098	0.000281	87.936
genus	Collinsella	Epilepsy || id:finn-b-G6_EPLEPSY	Weighted median	3	-0.229915	0.265391	0.386311	0.794601	0.472328	1.33676
genus	Collinsella	Epilepsy || id:finn-b-G6_EPLEPSY	Weighted mode	3	-0.208211	0.318499	0.580406	0.812036	0.434974	1.51596
genus	Coprobacter	Epilepsy || id:finn-b-G6_EPLEPSY	Inverse variance weighted	5	0.134772	0.099494	0.175552	1.14428	0.941543	1.39066
genus	Coprobacter	Epilepsy || id:finn-b-G6_EPLEPSY	MR Egger	5	0.13023	0.308042	0.700939	1.13909	0.622798	2.08338
genus	Coprobacter	Epilepsy || id:finn-b-G6_EPLEPSY	Weighted median	5	0.130773	0.12341	0.289298	1.13971	0.89484	1.45158
genus	Coprobacter	Epilepsy || id:finn-b-G6_EPLEPSY	Weighted mode	5	0.135784	0.15079	0.418777	1.14543	0.852344	1.53931
genus	Coprococcus1	Epilepsy || id:finn-b-G6_EPLEPSY	Inverse variance weighted	7	0.0432826	0.129605	0.738412	1.04423	0.809982	1.34623
genus	Coprococcus1	Epilepsy || id:finn-b-G6_EPLEPSY	MR Egger	7	0.315298	0.412212	0.478862	1.37067	0.611013	3.07478
genus	Coprococcus1	Epilepsy || id:finn-b-G6_EPLEPSY	Weighted median	7	0.0717886	0.167669	0.668537	1.07443	0.77349	1.49245
genus	Coprococcus1	Epilepsy || id:finn-b-G6_EPLEPSY	Weighted mode	7	0.066842	0.24083	0.790674	1.06913	0.666854	1.71407
genus	Coprococcus2	Epilepsy || id:finn-b-G6_EPLEPSY	Inverse variance weighted	3	-0.454566	0.178504	0.0108802	0.634723	0.447341	0.900597
genus	Coprococcus2	Epilepsy || id:finn-b-G6_EPLEPSY	MR Egger	3	-1.99026	1.9886	0.499735	0.13666	0.00277275	6.73558
genus	Coprococcus2	Epilepsy || id:finn-b-G6_EPLEPSY	Weighted median	3	-0.402148	0.225721	0.0748126	0.668882	0.429746	1.04109
genus	Coprococcus2	Epilepsy || id:finn-b-G6_EPLEPSY	Weighted mode	3	-0.365418	0.265292	0.302274	0.693907	0.412553	1.16714
genus	Coprococcus3	Epilepsy || id:finn-b-G6_EPLEPSY	Inverse variance weighted	5	-0.27204	0.164056	0.0972752	0.761824	0.552341	1.05076
genus	Coprococcus3	Epilepsy || id:finn-b-G6_EPLEPSY	MR Egger	5	0.0604732	0.770134	0.942356	1.06234	0.234807	4.80634
genus	Coprococcus3	Epilepsy || id:finn-b-G6_EPLEPSY	Weighted median	5	-0.30887	0.196617	0.1162	0.734276	0.499455	1.0795
genus	Coprococcus3	Epilepsy || id:finn-b-G6_EPLEPSY	Weighted mode	5	-0.386226	0.276254	0.234631	0.679617	0.395469	1.16793
genus	Defluviitaleaceae	Epilepsy || id:finn-b-G6_EPLEPSY	Inverse variance weighted	8	0.0717406	0.103794	0.489451	1.07438	0.876608	1.31676
genus	Defluviitaleaceae	Epilepsy || id:finn-b-G6_EPLEPSY	MR Egger	8	0.315436	0.379161	0.437298	1.37086	0.651995	2.88231
genus	Defluviitaleaceae	Epilepsy || id:finn-b-G6_EPLEPSY	Weighted median	8	0.0619575	0.123401	0.615609	1.06392	0.835347	1.35503
genus	Defluviitaleaceae	Epilepsy || id:finn-b-G6_EPLEPSY	Weighted mode	8	0.0556714	0.179285	0.765207	1.05725	0.743991	1.50241
genus	Desulfovibrio	Epilepsy || id:finn-b-G6_EPLEPSY	Inverse variance weighted	5	-0.122157	0.127219	0.336947	0.885009	0.689695	1.13563
genus	Desulfovibrio	Epilepsy || id:finn-b-G6_EPLEPSY	MR Egger	5	0.138264	0.825568	0.877648	1.14828	0.227672	5.79142
genus	Desulfovibrio	Epilepsy || id:finn-b-G6_EPLEPSY	Weighted median	5	-0.152302	0.156284	0.329797	0.858729	0.632156	1.16651
genus	Desulfovibrio	Epilepsy || id:finn-b-G6_EPLEPSY	Weighted mode	5	-0.148211	0.220873	0.538962	0.862249	0.55927	1.32936
genus	Dorea	Epilepsy || id:finn-b-G6_EPLEPSY	Inverse variance weighted	5	-0.0791219	0.185713	0.670076	0.923927	0.64203	1.3296
genus	Dorea	Epilepsy || id:finn-b-G6_EPLEPSY	MR Egger	5	0.096056	0.757399	0.907103	1.10082	0.249462	4.85767
genus	Dorea	Epilepsy || id:finn-b-G6_EPLEPSY	Weighted median	5	-0.146412	0.236727	0.536256	0.863802	0.543135	1.37379
genus	Dorea	Epilepsy || id:finn-b-G6_EPLEPSY	Weighted mode	5	-0.159631	0.311247	0.635063	0.852458	0.463163	1.56896
genus	Eggerthella	Epilepsy || id:finn-b-G6_EPLEPSY	Inverse variance weighted	5	-0.10571	0.09013	0.240851	0.899685	0.753999	1.07352
genus	Eggerthella	Epilepsy || id:finn-b-G6_EPLEPSY	MR Egger	5	0.335333	0.353181	0.41243	1.39841	0.699842	2.79426
genus	Eggerthella	Epilepsy || id:finn-b-G6_EPLEPSY	Weighted median	5	-0.124642	0.118356	0.292292	0.882813	0.700038	1.11331
genus	Eggerthella	Epilepsy || id:finn-b-G6_EPLEPSY	Weighted mode	5	-0.162966	0.140903	0.311813	0.84962	0.644593	1.11986
genus	Eisenbergiella	Epilepsy || id:finn-b-G6_EPLEPSY	Inverse variance weighted	5	0.00232904	0.0962528	0.980695	1.00233	0.830003	1.21044
genus	Eisenbergiella	Epilepsy || id:finn-b-G6_EPLEPSY	MR Egger	5	0.302829	0.801191	0.730609	1.35368	0.281533	6.50886
genus	Eisenbergiella	Epilepsy || id:finn-b-G6_EPLEPSY	Weighted median	5	0.106014	0.124327	0.393821	1.11184	0.87139	1.41863
genus	Eisenbergiella	Epilepsy || id:finn-b-G6_EPLEPSY	Weighted mode	5	0.129151	0.169934	0.489579	1.13786	0.815528	1.5876
genus	Enterorhabdus	Epilepsy || id:finn-b-G6_EPLEPSY	Inverse variance weighted	3	-0.126897	0.12949	0.327096	0.880824	0.683385	1.13531
genus	Enterorhabdus	Epilepsy || id:finn-b-G6_EPLEPSY	MR Egger	3	-0.363234	0.309358	0.449114	0.695424	0.379244	1.27521
genus	Enterorhabdus	Epilepsy || id:finn-b-G6_EPLEPSY	Weighted median	3	-0.11223	0.159922	0.482816	0.893838	0.653327	1.22289
genus	Enterorhabdus	Epilepsy || id:finn-b-G6_EPLEPSY	Weighted mode	3	-0.107186	0.171403	0.595586	0.898358	0.64202	1.25704
genus	Erysipelatoclostridium	Epilepsy || id:finn-b-G6_EPLEPSY	Inverse variance weighted	8	0.0395998	0.0937882	0.672861	1.04039	0.865693	1.25035
genus	Erysipelatoclostridium	Epilepsy || id:finn-b-G6_EPLEPSY	MR Egger	8	-0.242959	0.410339	0.575405	0.784303	0.350911	1.75296
genus	Erysipelatoclostridium	Epilepsy || id:finn-b-G6_EPLEPSY	Weighted median	8	0.101371	0.12291	0.409509	1.10669	0.869764	1.40815
genus	Erysipelatoclostridium	Epilepsy || id:finn-b-G6_EPLEPSY	Weighted mode	8	0.107932	0.179136	0.56583	1.11397	0.784135	1.58255
genus	Escherichia	Epilepsy || id:finn-b-G6_EPLEPSY	Inverse variance weighted	4	0.200218	0.166094	0.228029	1.22167	0.882209	1.69175
genus	Escherichia	Epilepsy || id:finn-b-G6_EPLEPSY	MR Egger	4	-0.0731037	0.477856	0.892452	0.929504	0.364328	2.37143
genus	Escherichia	Epilepsy || id:finn-b-G6_EPLEPSY	Weighted median	4	0.252095	0.189175	0.182663	1.28672	0.888085	1.86428
genus	Escherichia	Epilepsy || id:finn-b-G6_EPLEPSY	Weighted mode	4	0.273206	0.246996	0.349409	1.31417	0.809849	2.13255
genus	Faecalibacterium	Epilepsy || id:finn-b-G6_EPLEPSY	Inverse variance weighted	3	0.103202	0.128569	0.42215	1.10872	0.861747	1.42646
genus	Faecalibacterium	Epilepsy || id:finn-b-G6_EPLEPSY	MR Egger	3	0.0158153	0.238876	0.957913	1.01594	0.636112	1.62257
genus	Faecalibacterium	Epilepsy || id:finn-b-G6_EPLEPSY	Weighted median	3	0.0897463	0.152124	0.55522	1.0939	0.811869	1.47389
genus	Faecalibacterium	Epilepsy || id:finn-b-G6_EPLEPSY	Weighted mode	3	0.0846717	0.157603	0.644872	1.08836	0.799131	1.48227
genus	Flavonifractor	Epilepsy || id:finn-b-G6_EPLEPSY	Inverse variance weighted	4	-0.0362587	0.209082	0.862322	0.964391	0.640146	1.45287
genus	Flavonifractor	Epilepsy || id:finn-b-G6_EPLEPSY	MR Egger	4	0.363761	1.31789	0.80844	1.43873	0.108686	19.0453
genus	Flavonifractor	Epilepsy || id:finn-b-G6_EPLEPSY	Weighted median	4	-0.0140282	0.187844	0.940469	0.98607	0.682357	1.42496
genus	Flavonifractor	Epilepsy || id:finn-b-G6_EPLEPSY	Weighted mode	4	-0.0329654	0.285002	0.915224	0.967572	0.553458	1.69154
genus	Fusicatenibacter	Epilepsy || id:finn-b-G6_EPLEPSY	Inverse variance weighted	9	-2.31e-07	0.171878	0.999999	1	0.713993	1.40057
genus	Fusicatenibacter	Epilepsy || id:finn-b-G6_EPLEPSY	MR Egger	9	0.431454	0.836937	0.62207	1.53949	0.298513	7.9395
genus	Fusicatenibacter	Epilepsy || id:finn-b-G6_EPLEPSY	Weighted median	9	-0.191084	0.181405	0.292177	0.826063	0.578893	1.17877
genus	Fusicatenibacter	Epilepsy || id:finn-b-G6_EPLEPSY	Weighted mode	9	-0.252647	0.228866	0.301729	0.776742	0.495977	1.21644
genus	Gordonibacter	Epilepsy || id:finn-b-G6_EPLEPSY	Inverse variance weighted	3	0.10742	0.097014	0.268182	1.1134	0.920602	1.34658
genus	Gordonibacter	Epilepsy || id:finn-b-G6_EPLEPSY	MR Egger	3	-0.0107235	0.584374	0.988319	0.989334	0.314712	3.11008
genus	Gordonibacter	Epilepsy || id:finn-b-G6_EPLEPSY	Weighted median	3	0.110874	0.11811	0.347864	1.11725	0.88637	1.40828
genus	Gordonibacter	Epilepsy || id:finn-b-G6_EPLEPSY	Weighted mode	3	0.126772	0.128358	0.427436	1.13516	0.882665	1.45988
genus	Haemophilus	Epilepsy || id:finn-b-G6_EPLEPSY	Inverse variance weighted	9	0.0548091	0.0771848	0.477641	1.05634	0.908034	1.22887
genus	Haemophilus	Epilepsy || id:finn-b-G6_EPLEPSY	MR Egger	9	-0.0745469	0.172784	0.679121	0.928164	0.661527	1.30227
genus	Haemophilus	Epilepsy || id:finn-b-G6_EPLEPSY	Weighted median	9	0.0565519	0.10661	0.595798	1.05818	0.858641	1.30409
genus	Haemophilus	Epilepsy || id:finn-b-G6_EPLEPSY	Weighted mode	9	-0.00551725	0.132992	0.967926	0.994498	0.7663	1.29065
genus	Holdemanella	Epilepsy || id:finn-b-G6_EPLEPSY	Inverse variance weighted	6	-0.0158753	0.103506	0.878102	0.98425	0.803524	1.20562
genus	Holdemanella	Epilepsy || id:finn-b-G6_EPLEPSY	MR Egger	6	0.393686	0.236073	0.170713	1.48243	0.93331	2.35464
genus	Holdemanella	Epilepsy || id:finn-b-G6_EPLEPSY	Weighted median	6	-0.0332666	0.122068	0.785218	0.967281	0.761459	1.22874
genus	Holdemanella	Epilepsy || id:finn-b-G6_EPLEPSY	Weighted mode	6	0.147998	0.167712	0.417932	1.15951	0.834671	1.61077
genus	Holdemania	Epilepsy || id:finn-b-G6_EPLEPSY	Inverse variance weighted	5	0.0440392	0.128341	0.731491	1.04502	0.812606	1.34391
genus	Holdemania	Epilepsy || id:finn-b-G6_EPLEPSY	MR Egger	5	0.848978	0.532321	0.209008	2.33726	0.823352	6.6348
genus	Holdemania	Epilepsy || id:finn-b-G6_EPLEPSY	Weighted median	5	-0.0420923	0.151918	0.781724	0.958781	0.711876	1.29132
genus	Holdemania	Epilepsy || id:finn-b-G6_EPLEPSY	Weighted mode	5	-0.0837804	0.189688	0.681551	0.919633	0.634087	1.33377
genus	Howardella	Epilepsy || id:finn-b-G6_EPLEPSY	Inverse variance weighted	6	0.00199305	0.0720897	0.977944	1.002	0.869965	1.15406
genus	Howardella	Epilepsy || id:finn-b-G6_EPLEPSY	MR Egger	6	0.193871	0.272654	0.516318	1.21394	0.711392	2.0715
genus	Howardella	Epilepsy || id:finn-b-G6_EPLEPSY	Weighted median	6	-0.0185302	0.0847858	0.826998	0.98164	0.831345	1.15911
genus	Howardella	Epilepsy || id:finn-b-G6_EPLEPSY	Weighted mode	6	-0.0254164	0.110707	0.827513	0.974904	0.78474	1.21115
genus	Intestinibacter	Epilepsy || id:finn-b-G6_EPLEPSY	Inverse variance weighted	7	-0.000513	0.117163	0.996508	0.999487	0.794412	1.2575
genus	Intestinibacter	Epilepsy || id:finn-b-G6_EPLEPSY	MR Egger	7	0.0267234	0.421039	0.951851	1.02708	0.449998	2.34423
genus	Intestinibacter	Epilepsy || id:finn-b-G6_EPLEPSY	Weighted median	7	0.0701263	0.146094	0.631223	1.07264	0.805559	1.42828
genus	Intestinibacter	Epilepsy || id:finn-b-G6_EPLEPSY	Weighted mode	7	0.0514907	0.196742	0.802293	1.05284	0.715965	1.54822
genus	Intestinimonas	Epilepsy || id:finn-b-G6_EPLEPSY	Inverse variance weighted	11	0.0396182	0.0872805	0.649888	1.04041	0.876822	1.23453
genus	Intestinimonas	Epilepsy || id:finn-b-G6_EPLEPSY	MR Egger	11	0.158568	0.238699	0.523153	1.17183	0.733973	1.8709
genus	Intestinimonas	Epilepsy || id:finn-b-G6_EPLEPSY	Weighted median	11	0.0903544	0.117916	0.443523	1.09456	0.868696	1.37915
genus	Intestinimonas	Epilepsy || id:finn-b-G6_EPLEPSY	Weighted mode	11	0.168823	0.181181	0.373394	1.18391	0.830031	1.68866
genus	Lachnoclostridium	Epilepsy || id:finn-b-G6_EPLEPSY	Inverse variance weighted	6	-0.0231026	0.175632	0.895348	0.977162	0.692574	1.37869
genus	Lachnoclostridium	Epilepsy || id:finn-b-G6_EPLEPSY	MR Egger	6	-1.25552	0.685643	0.141038	0.284928	0.0743196	1.09236
genus	Lachnoclostridium	Epilepsy || id:finn-b-G6_EPLEPSY	Weighted median	6	0.101332	0.199511	0.611522	1.10664	0.748482	1.63619
genus	Lachnoclostridium	Epilepsy || id:finn-b-G6_EPLEPSY	Weighted mode	6	0.147459	0.259176	0.593992	1.15889	0.69731	1.926
genus	Lactobacillus	Epilepsy || id:finn-b-G6_EPLEPSY	Inverse variance weighted	6	0.151842	0.13161	0.24861	1.16398	0.899323	1.50651
genus	Lactobacillus	Epilepsy || id:finn-b-G6_EPLEPSY	MR Egger	6	0.721533	0.35029	0.108475	2.05758	1.03558	4.08818
genus	Lactobacillus	Epilepsy || id:finn-b-G6_EPLEPSY	Weighted median	6	0.113352	0.123781	0.359797	1.12003	0.878748	1.42755
genus	Lactobacillus	Epilepsy || id:finn-b-G6_EPLEPSY	Weighted mode	6	0.124728	0.171256	0.499088	1.13284	0.809827	1.58469
genus	Lactococcus	Epilepsy || id:finn-b-G6_EPLEPSY	Inverse variance weighted	6	-0.0164365	0.0881219	0.852037	0.983698	0.827658	1.16916
genus	Lactococcus	Epilepsy || id:finn-b-G6_EPLEPSY	MR Egger	6	-0.0933584	0.563011	0.876342	0.910867	0.302141	2.746
genus	Lactococcus	Epilepsy || id:finn-b-G6_EPLEPSY	Weighted median	6	0.026116	0.0978168	0.789478	1.02646	0.847381	1.24338
genus	Lactococcus	Epilepsy || id:finn-b-G6_EPLEPSY	Weighted mode	6	0.0648509	0.159392	0.70094	1.067	0.780705	1.45828
genus	Marvinbryantia	Epilepsy || id:finn-b-G6_EPLEPSY	Inverse variance weighted	6	0.0482459	0.117644	0.681733	1.04943	0.83332	1.32158
genus	Marvinbryantia	Epilepsy || id:finn-b-G6_EPLEPSY	MR Egger	6	0.456587	0.446331	0.364148	1.57868	0.658217	3.78632
genus	Marvinbryantia	Epilepsy || id:finn-b-G6_EPLEPSY	Weighted median	6	0.092961	0.151521	0.539532	1.09742	0.815447	1.47689
genus	Marvinbryantia	Epilepsy || id:finn-b-G6_EPLEPSY	Weighted mode	6	0.112565	0.235698	0.653095	1.11914	0.705109	1.7763
genus	Methanobrevibacter	Epilepsy || id:finn-b-G6_EPLEPSY	Inverse variance weighted	3	-0.0105456	0.0988769	0.915064	0.98951	0.815182	1.20112
genus	Methanobrevibacter	Epilepsy || id:finn-b-G6_EPLEPSY	MR Egger	3	-0.321142	0.309944	0.488706	0.725321	0.395094	1.33156
genus	Methanobrevibacter	Epilepsy || id:finn-b-G6_EPLEPSY	Weighted median	3	0.0082105	0.129171	0.949318	1.00824	0.782732	1.29873
genus	Methanobrevibacter	Epilepsy || id:finn-b-G6_EPLEPSY	Weighted mode	3	0.0409322	0.161454	0.823545	1.04178	0.75918	1.42958
genus	Odoribacter	Epilepsy || id:finn-b-G6_EPLEPSY	Inverse variance weighted	3	-0.24065	0.256299	0.347761	0.786117	0.475687	1.29913
genus	Odoribacter	Epilepsy || id:finn-b-G6_EPLEPSY	MR Egger	3	-0.445585	1.03851	0.741973	0.64045	0.0836548	4.9032
genus	Odoribacter	Epilepsy || id:finn-b-G6_EPLEPSY	Weighted median	3	-0.135231	0.247508	0.584813	0.873514	0.537758	1.41891
genus	Odoribacter	Epilepsy || id:finn-b-G6_EPLEPSY	Weighted mode	3	-0.0843185	0.266443	0.78163	0.919138	0.54523	1.54947
genus	Olsenella	Epilepsy || id:finn-b-G6_EPLEPSY	Inverse variance weighted	6	0.00585822	0.080778	0.942186	1.00588	0.858587	1.17843
genus	Olsenella	Epilepsy || id:finn-b-G6_EPLEPSY	MR Egger	6	-0.221306	0.243639	0.415078	0.801471	0.497162	1.29205
genus	Olsenella	Epilepsy || id:finn-b-G6_EPLEPSY	Weighted median	6	-0.0448079	0.0857022	0.601091	0.956181	0.808331	1.13107
genus	Olsenella	Epilepsy || id:finn-b-G6_EPLEPSY	Weighted mode	6	-0.10367	0.095698	0.328127	0.901523	0.747338	1.08752
genus	Oscillibacter	Epilepsy || id:finn-b-G6_EPLEPSY	Inverse variance weighted	12	0.0119994	0.095879	0.900404	1.01207	0.838682	1.22131
genus	Oscillibacter	Epilepsy || id:finn-b-G6_EPLEPSY	MR Egger	12	-0.754717	0.285179	0.0244608	0.470144	0.268832	0.822204
genus	Oscillibacter	Epilepsy || id:finn-b-G6_EPLEPSY	Weighted median	12	-0.0528046	0.108431	0.626266	0.948565	0.766954	1.17318
genus	Oscillibacter	Epilepsy || id:finn-b-G6_EPLEPSY	Weighted mode	12	-0.0721518	0.188042	0.708514	0.93039	0.643576	1.34502
genus	Oscillospira	Epilepsy || id:finn-b-G6_EPLEPSY	Inverse variance weighted	3	-0.185903	0.160863	0.247822	0.830354	0.605806	1.13813
genus	Oscillospira	Epilepsy || id:finn-b-G6_EPLEPSY	MR Egger	3	0.918345	0.784519	0.450071	2.50514	0.538315	11.6581
genus	Oscillospira	Epilepsy || id:finn-b-G6_EPLEPSY	Weighted median	3	-0.118939	0.209177	0.569627	0.887862	0.589237	1.33783
genus	Oscillospira	Epilepsy || id:finn-b-G6_EPLEPSY	Weighted mode	3	-0.063614	0.238797	0.814887	0.938367	0.587631	1.49845
genus	Oxalobacter	Epilepsy || id:finn-b-G6_EPLEPSY	Inverse variance weighted	8	-0.0455997	0.0652006	0.484317	0.955424	0.840807	1.08567
genus	Oxalobacter	Epilepsy || id:finn-b-G6_EPLEPSY	MR Egger	8	0.0590498	0.325917	0.862191	1.06083	0.56004	2.00942
genus	Oxalobacter	Epilepsy || id:finn-b-G6_EPLEPSY	Weighted median	8	-0.0887703	0.0883752	0.315152	0.915056	0.769522	1.08811
genus	Oxalobacter	Epilepsy || id:finn-b-G6_EPLEPSY	Weighted mode	8	-0.124071	0.140937	0.407889	0.883317	0.670114	1.16435
genus	Parabacteroides	Epilepsy || id:finn-b-G6_EPLEPSY	Inverse variance weighted	3	0.195745	0.329215	0.552123	1.21622	0.637937	2.3187
genus	Parabacteroides	Epilepsy || id:finn-b-G6_EPLEPSY	MR Egger	3	2.24656	1.78032	0.426619	9.45511	0.288552	309.82
genus	Parabacteroides	Epilepsy || id:finn-b-G6_EPLEPSY	Weighted median	3	0.512209	0.268367	0.0563121	1.66897	0.986304	2.82416
genus	Parabacteroides	Epilepsy || id:finn-b-G6_EPLEPSY	Weighted mode	3	0.513688	0.328143	0.25796	1.67144	0.878559	3.17989
genus	Paraprevotella	Epilepsy || id:finn-b-G6_EPLEPSY	Inverse variance weighted	9	-0.0813687	0.0720501	0.258757	0.921854	0.800445	1.06168
genus	Paraprevotella	Epilepsy || id:finn-b-G6_EPLEPSY	MR Egger	9	-0.485475	0.268149	0.113138	0.615405	0.363838	1.04091
genus	Paraprevotella	Epilepsy || id:finn-b-G6_EPLEPSY	Weighted median	9	-0.0850044	0.092687	0.359084	0.918508	0.765925	1.10149
genus	Paraprevotella	Epilepsy || id:finn-b-G6_EPLEPSY	Weighted mode	9	-0.0999158	0.142685	0.503621	0.904914	0.684149	1.19692
genus	Parasutterella	Epilepsy || id:finn-b-G6_EPLEPSY	Inverse variance weighted	10	-0.014415	0.0918528	0.875295	0.985688	0.82329	1.18012
genus	Parasutterella	Epilepsy || id:finn-b-G6_EPLEPSY	MR Egger	10	0.133651	0.394484	0.743481	1.14299	0.527536	2.47649
genus	Parasutterella	Epilepsy || id:finn-b-G6_EPLEPSY	Weighted median	10	0.0931029	0.116951	0.425984	1.09757	0.872737	1.38034
genus	Parasutterella	Epilepsy || id:finn-b-G6_EPLEPSY	Weighted mode	10	0.111329	0.173889	0.53798	1.11776	0.794936	1.57169
genus	Peptococcus	Epilepsy || id:finn-b-G6_EPLEPSY	Inverse variance weighted	8	-0.0598402	0.0771391	0.4379	0.941915	0.809747	1.09566
genus	Peptococcus	Epilepsy || id:finn-b-G6_EPLEPSY	MR Egger	8	-0.0606072	0.283572	0.837837	0.941193	0.53988	1.64082
genus	Peptococcus	Epilepsy || id:finn-b-G6_EPLEPSY	Weighted median	8	-0.0346669	0.0980611	0.723696	0.965927	0.797027	1.17062
genus	Peptococcus	Epilepsy || id:finn-b-G6_EPLEPSY	Weighted mode	8	0.103809	0.166577	0.552913	1.10939	0.80037	1.53772
genus	Phascolarctobacterium	Epilepsy || id:finn-b-G6_EPLEPSY	Inverse variance weighted	6	-0.157028	0.182294	0.389017	0.85468	0.597905	1.22173
genus	Phascolarctobacterium	Epilepsy || id:finn-b-G6_EPLEPSY	MR Egger	6	0.620852	0.86911	0.514482	1.86051	0.338712	10.2196
genus	Phascolarctobacterium	Epilepsy || id:finn-b-G6_EPLEPSY	Weighted median	6	-0.26517	0.167153	0.11265	0.767075	0.552783	1.06444
genus	Phascolarctobacterium	Epilepsy || id:finn-b-G6_EPLEPSY	Weighted mode	6	-0.420676	0.27764	0.190157	0.656603	0.38104	1.13145
genus	Prevotella7	Epilepsy || id:finn-b-G6_EPLEPSY	Inverse variance weighted	5	0.0815493	0.119609	0.495366	1.08497	0.858229	1.37161
genus	Prevotella7	Epilepsy || id:finn-b-G6_EPLEPSY	MR Egger	5	1.14058	1.24976	0.428722	3.1286	0.270107	36.2379
genus	Prevotella7	Epilepsy || id:finn-b-G6_EPLEPSY	Weighted median	5	0.137701	0.115271	0.232249	1.14763	0.91555	1.43855
genus	Prevotella7	Epilepsy || id:finn-b-G6_EPLEPSY	Weighted mode	5	0.199217	0.181266	0.33346	1.22045	0.855504	1.74107
genus	Prevotella9	Epilepsy || id:finn-b-G6_EPLEPSY	Inverse variance weighted	6	-0.0276408	0.105622	0.793557	0.972738	0.790839	1.19647
genus	Prevotella9	Epilepsy || id:finn-b-G6_EPLEPSY	MR Egger	6	0.0158865	0.309832	0.961565	1.01601	0.55356	1.86481
genus	Prevotella9	Epilepsy || id:finn-b-G6_EPLEPSY	Weighted median	6	-0.0702332	0.121217	0.562319	0.932176	0.735048	1.18217
genus	Prevotella9	Epilepsy || id:finn-b-G6_EPLEPSY	Weighted mode	6	-0.0617408	0.155253	0.707277	0.940127	0.693478	1.2745
genus	Rikenellaceae	Epilepsy || id:finn-b-G6_EPLEPSY	Inverse variance weighted	6	0.0790651	0.0675897	0.242089	1.08227	0.947991	1.23558
genus	Rikenellaceae	Epilepsy || id:finn-b-G6_EPLEPSY	MR Egger	6	-0.328081	0.408275	0.466678	0.720305	0.323583	1.60342
genus	Rikenellaceae	Epilepsy || id:finn-b-G6_EPLEPSY	Weighted median	6	0.113747	0.0827271	0.169141	1.12047	0.952755	1.31771
genus	Rikenellaceae	Epilepsy || id:finn-b-G6_EPLEPSY	Weighted mode	6	0.179542	0.131331	0.229853	1.19667	0.925087	1.54798
genus	Romboutsia	Epilepsy || id:finn-b-G6_EPLEPSY	Inverse variance weighted	3	0.0900031	0.190132	0.635948	1.09418	0.75378	1.5883
genus	Romboutsia	Epilepsy || id:finn-b-G6_EPLEPSY	MR Egger	3	0.587824	1.409	0.748383	1.80007	0.113743	28.4874
genus	Romboutsia	Epilepsy || id:finn-b-G6_EPLEPSY	Weighted median	3	0.0516612	0.234873	0.825907	1.05302	0.66452	1.66865
genus	Romboutsia	Epilepsy || id:finn-b-G6_EPLEPSY	Weighted mode	3	0.0106743	0.281437	0.973191	1.01073	0.582199	1.75469
genus	Roseburia	Epilepsy || id:finn-b-G6_EPLEPSY	Inverse variance weighted	6	-0.0874302	0.226047	0.69892	0.916283	0.588321	1.42707
genus	Roseburia	Epilepsy || id:finn-b-G6_EPLEPSY	MR Egger	6	0.0451125	1.03471	0.967313	1.04615	0.137668	7.94971
genus	Roseburia	Epilepsy || id:finn-b-G6_EPLEPSY	Weighted median	6	-0.18999	0.221298	0.390602	0.826967	0.535939	1.27603
genus	Roseburia	Epilepsy || id:finn-b-G6_EPLEPSY	Weighted mode	6	-0.216333	0.342249	0.555097	0.805467	0.411831	1.57535
genus	Ruminiclostridium5	Epilepsy || id:finn-b-G6_EPLEPSY	Inverse variance weighted	6	0.0374803	0.143419	0.793835	1.03819	0.783784	1.37518
genus	Ruminiclostridium5	Epilepsy || id:finn-b-G6_EPLEPSY	MR Egger	6	-0.21984	0.616094	0.739248	0.802648	0.239936	2.68506
genus	Ruminiclostridium5	Epilepsy || id:finn-b-G6_EPLEPSY	Weighted median	6	0.0785757	0.185004	0.671037	1.08175	0.752743	1.55455
genus	Ruminiclostridium5	Epilepsy || id:finn-b-G6_EPLEPSY	Weighted mode	6	0.0949474	0.247175	0.716676	1.0996	0.677384	1.78499
genus	Ruminiclostridium6	Epilepsy || id:finn-b-G6_EPLEPSY	Inverse variance weighted	8	0.00977991	0.109738	0.928986	1.00983	0.814397	1.25216
genus	Ruminiclostridium6	Epilepsy || id:finn-b-G6_EPLEPSY	MR Egger	8	-0.342661	0.284084	0.27314	0.709879	0.406787	1.2388
genus	Ruminiclostridium6	Epilepsy || id:finn-b-G6_EPLEPSY	Weighted median	8	-0.0342378	0.147207	0.816086	0.966342	0.724145	1.28954
genus	Ruminiclostridium6	Epilepsy || id:finn-b-G6_EPLEPSY	Weighted mode	8	-0.0685829	0.202584	0.744884	0.933716	0.627728	1.38886
genus	Ruminiclostridium9	Epilepsy || id:finn-b-G6_EPLEPSY	Inverse variance weighted	4	-0.0935293	0.18783	0.618523	0.910711	0.630226	1.31603
genus	Ruminiclostridium9	Epilepsy || id:finn-b-G6_EPLEPSY	MR Egger	4	-0.460046	1.01586	0.695032	0.631254	0.0861956	4.623
genus	Ruminiclostridium9	Epilepsy || id:finn-b-G6_EPLEPSY	Weighted median	4	-0.124029	0.201403	0.538008	0.883354	0.595247	1.31091
genus	Ruminiclostridium9	Epilepsy || id:finn-b-G6_EPLEPSY	Weighted mode	4	-0.158274	0.266445	0.594313	0.853616	0.506361	1.43901
genus	Ruminococcus1	Epilepsy || id:finn-b-G6_EPLEPSY	Inverse variance weighted	5	0.00261256	0.163098	0.98722	1.00262	0.728288	1.38028
genus	Ruminococcus1	Epilepsy || id:finn-b-G6_EPLEPSY	MR Egger	5	-0.206765	0.744751	0.79933	0.813211	0.188912	3.50064
genus	Ruminococcus1	Epilepsy || id:finn-b-G6_EPLEPSY	Weighted median	5	-0.0344407	0.213243	0.871692	0.966146	0.636102	1.46743
genus	Ruminococcus1	Epilepsy || id:finn-b-G6_EPLEPSY	Weighted mode	5	-0.020255	0.290796	0.947813	0.979949	0.554208	1.73274
genus	Ruminococcus2	Epilepsy || id:finn-b-G6_EPLEPSY	Inverse variance weighted	7	0.0710526	0.0979144	0.468047	1.07364	0.886158	1.30078
genus	Ruminococcus2	Epilepsy || id:finn-b-G6_EPLEPSY	MR Egger	7	-0.0296373	0.211719	0.894137	0.970798	0.641077	1.4701
genus	Ruminococcus2	Epilepsy || id:finn-b-G6_EPLEPSY	Weighted median	7	0.0836268	0.127939	0.51334	1.08722	0.846087	1.39708
genus	Ruminococcus2	Epilepsy || id:finn-b-G6_EPLEPSY	Weighted mode	7	0.0959684	0.153258	0.55425	1.10072	0.815122	1.4864
genus	Sellimonas	Epilepsy || id:finn-b-G6_EPLEPSY	Inverse variance weighted	6	-0.0144502	0.0825767	0.861086	0.985654	0.838366	1.15882
genus	Sellimonas	Epilepsy || id:finn-b-G6_EPLEPSY	MR Egger	6	0.606642	0.346954	0.155291	1.83426	0.929241	3.62071
genus	Sellimonas	Epilepsy || id:finn-b-G6_EPLEPSY	Weighted median	6	0.0612907	0.0856436	0.474209	1.06321	0.898911	1.25753
genus	Sellimonas	Epilepsy || id:finn-b-G6_EPLEPSY	Weighted mode	6	0.137926	0.15611	0.417408	1.14789	0.845312	1.55878
genus	Slackia	Epilepsy || id:finn-b-G6_EPLEPSY	Inverse variance weighted	4	-0.0687259	0.156897	0.661364	0.933583	0.686434	1.26972
genus	Slackia	Epilepsy || id:finn-b-G6_EPLEPSY	MR Egger	4	-0.996768	1.50113	0.574988	0.36907	0.0194682	6.99669
genus	Slackia	Epilepsy || id:finn-b-G6_EPLEPSY	Weighted median	4	0.00201191	0.138542	0.988414	1.00201	0.763737	1.31463
genus	Slackia	Epilepsy || id:finn-b-G6_EPLEPSY	Weighted mode	4	0.142044	0.247447	0.606156	1.15263	0.709672	1.87206
genus	Streptococcus	Epilepsy || id:finn-b-G6_EPLEPSY	Inverse variance weighted	10	0.116442	0.109518	0.287681	1.12349	0.906456	1.3925
genus	Streptococcus	Epilepsy || id:finn-b-G6_EPLEPSY	MR Egger	10	0.549552	0.378158	0.184231	1.73248	0.825606	3.63548
genus	Streptococcus	Epilepsy || id:finn-b-G6_EPLEPSY	Weighted median	10	0.142178	0.142024	0.316785	1.15278	0.872678	1.52279
genus	Streptococcus	Epilepsy || id:finn-b-G6_EPLEPSY	Weighted mode	10	0.206949	0.214523	0.359901	1.22992	0.80774	1.87276
genus	Subdoligranulum	Epilepsy || id:finn-b-G6_EPLEPSY	Inverse variance weighted	7	0.196173	0.205055	0.338728	1.21674	0.814048	1.81863
genus	Subdoligranulum	Epilepsy || id:finn-b-G6_EPLEPSY	MR Egger	7	-0.484572	0.525039	0.398396	0.615961	0.220105	1.72375
genus	Subdoligranulum	Epilepsy || id:finn-b-G6_EPLEPSY	Weighted median	7	0.103882	0.181983	0.568111	1.10947	0.77662	1.58498
genus	Subdoligranulum	Epilepsy || id:finn-b-G6_EPLEPSY	Weighted mode	7	-0.149997	0.284099	0.616465	0.860711	0.493204	1.50206
genus	Sutterella	Epilepsy || id:finn-b-G6_EPLEPSY	Inverse variance weighted	4	0.112343	0.146449	0.443016	1.1189	0.839711	1.49091
genus	Sutterella	Epilepsy || id:finn-b-G6_EPLEPSY	MR Egger	4	-0.341096	0.445493	0.523895	0.71099	0.296929	1.70245
genus	Sutterella	Epilepsy || id:finn-b-G6_EPLEPSY	Weighted median	4	0.0496766	0.181442	0.784248	1.05093	0.736424	1.49976
genus	Sutterella	Epilepsy || id:finn-b-G6_EPLEPSY	Weighted mode	4	-0.0154303	0.220906	0.948708	0.984688	0.638645	1.51823
genus	Turicibacter	Epilepsy || id:finn-b-G6_EPLEPSY	Inverse variance weighted	6	0.0784872	0.113773	0.490282	1.08165	0.865449	1.35186
genus	Turicibacter	Epilepsy || id:finn-b-G6_EPLEPSY	MR Egger	6	0.374343	0.752375	0.644911	1.45404	0.332767	6.35345
genus	Turicibacter	Epilepsy || id:finn-b-G6_EPLEPSY	Weighted median	6	-0.00775489	0.134123	0.953893	0.992275	0.762893	1.29063
genus	Turicibacter	Epilepsy || id:finn-b-G6_EPLEPSY	Weighted mode	6	-0.0322995	0.204188	0.880501	0.968217	0.64888	1.44471
genus	Tyzzerella3	Epilepsy || id:finn-b-G6_EPLEPSY	Inverse variance weighted	9	-0.00769607	0.0688824	0.911039	0.992333	0.867009	1.13577
genus	Tyzzerella3	Epilepsy || id:finn-b-G6_EPLEPSY	MR Egger	9	0.361567	0.444599	0.442857	1.43558	0.600587	3.43145
genus	Tyzzerella3	Epilepsy || id:finn-b-G6_EPLEPSY	Weighted median	9	-0.0274661	0.0943739	0.771025	0.972908	0.80861	1.17059
genus	Tyzzerella3	Epilepsy || id:finn-b-G6_EPLEPSY	Weighted mode	9	-0.0566577	0.150628	0.71659	0.944917	0.703358	1.26944
genus	Veillonella	Epilepsy || id:finn-b-G6_EPLEPSY	Inverse variance weighted	4	-0.0469236	0.135133	0.728411	0.95416	0.732139	1.24351
genus	Veillonella	Epilepsy || id:finn-b-G6_EPLEPSY	MR Egger	4	-0.401863	3.06101	0.907566	0.669073	0.00165915	269.812
genus	Veillonella	Epilepsy || id:finn-b-G6_EPLEPSY	Weighted median	4	0.0015556	0.167907	0.992608	1.00156	0.720693	1.39188
genus	Veillonella	Epilepsy || id:finn-b-G6_EPLEPSY	Weighted mode	4	0.0610644	0.226184	0.804685	1.06297	0.68232	1.65597
genus	Victivallis	Epilepsy || id:finn-b-G6_EPLEPSY	Inverse variance weighted	5	0.0521885	0.073775	0.479318	1.05357	0.911731	1.21749
genus	Victivallis	Epilepsy || id:finn-b-G6_EPLEPSY	MR Egger	5	0.00216559	0.514503	0.996906	1.00217	0.365583	2.74723
genus	Victivallis	Epilepsy || id:finn-b-G6_EPLEPSY	Weighted median	5	0.0859415	0.0956865	0.369102	1.08974	0.903387	1.31454
genus	Victivallis	Epilepsy || id:finn-b-G6_EPLEPSY	Weighted mode	5	0.0861379	0.127783	0.5372	1.08996	0.848473	1.40017

## Sheet: Supplementary Table1-4
Supplementary Table1-4 Casual effects of MR Analysis between GM and Epilepsy (genome-wide statistical significance, P<5.00E-08)
Level	Exposure	outcome	method	nsnp	b	se	pval	or	or_lci95	or_uci95
Total	GM	Epilepsy || id:finn-b-G6_EPLEPSY	Inverse variance weighted	15	-0.108537	0.0807873	0.179114	0.897146	0.765765	1.05107
Total	GM	Epilepsy || id:finn-b-G6_EPLEPSY	MR Egger	15	-0.215098	0.227371	0.361391	0.806463	0.516467	1.25929
Total	GM	Epilepsy || id:finn-b-G6_EPLEPSY	Weighted median	15	-0.218475	0.0982489	0.0261691	0.803743	0.662958	0.974425
Total	GM	Epilepsy || id:finn-b-G6_EPLEPSY	Weighted mode	15	-0.309717	0.171854	0.0930765	0.733654	0.52385	1.02749
phylum	Actinobacteria	Epilepsy || id:finn-b-G6_EPLEPSY	Wald ratio	1	0.26658	0.218111	0.221624	1.30549	0.851362	2.00186
class	Actinobacteria	Epilepsy || id:finn-b-G6_EPLEPSY	Wald ratio	1	0.282539	0.17042	0.0973387	1.32649	0.949818	1.85255
order	Bifidobacteriales	Epilepsy || id:finn-b-G6_EPLEPSY	Inverse variance weighted	2	0.449024	0.326602	0.169182	1.56678	0.826037	2.97179
order	Gastranaerophilales	Epilepsy || id:finn-b-G6_EPLEPSY	Wald ratio	1	-0.142037	0.163219	0.384175	0.867589	0.630056	1.19467
family	Bifidobacteriaceae	Epilepsy || id:finn-b-G6_EPLEPSY	Inverse variance weighted	2	0.449024	0.326602	0.169182	1.56678	0.826037	2.97179
family	Oxalobacteraceae	Epilepsy || id:finn-b-G6_EPLEPSY	Wald ratio	1	0.187883	0.169572	0.26787	1.20669	0.865473	1.68244
family	Peptostreptococcaceae	Epilepsy || id:finn-b-G6_EPLEPSY	Wald ratio	1	0.0946004	0.302286	0.754319	1.09922	0.607817	1.98791
family	Streptococcaceae	Epilepsy || id:finn-b-G6_EPLEPSY	Wald ratio	1	0.163917	0.336259	0.625924	1.17812	0.609479	2.27729
family	unknown	Epilepsy || id:finn-b-G6_EPLEPSY	Wald ratio	1	-0.142037	0.163219	0.384175	0.867589	0.630056	1.19467
genus	Romboutsia	Epilepsy || id:finn-b-G6_EPLEPSY	Wald ratio	1	0.0936612	0.299285	0.754319	1.09819	0.610829	1.97439
genus	Oxalobacter	Epilepsy || id:finn-b-G6_EPLEPSY	Wald ratio	1	-0.0746509	0.159482	0.639724	0.928067	0.678932	1.26862
genus	Streptococcus	Epilepsy || id:finn-b-G6_EPLEPSY	Wald ratio	1	0.155615	0.319229	0.625924	1.16838	0.624957	2.18432
genus	Intestinibacter	Epilepsy || id:finn-b-G6_EPLEPSY	Wald ratio	1	0.0696638	0.264465	0.792231	1.07215	0.638466	1.80041
genus	Tyzzerella3	Epilepsy || id:finn-b-G6_EPLEPSY	Wald ratio	1	-0.233044	0.15965	0.144368	0.792119	0.579287	1.08315
genus	Ruminococcaceae	Epilepsy || id:finn-b-G6_EPLEPSY	Wald ratio	1	0.371878	0.327679	0.256424	1.45046	0.763094	2.75696
genus	Allisonella	Epilepsy || id:finn-b-G6_EPLEPSY	Wald ratio	1	-0.0171624	0.125463	0.891195	0.982984	0.768688	1.25702
genus	Bifidobacterium	Epilepsy || id:finn-b-G6_EPLEPSY	Inverse variance weighted	2	0.438929	0.321114	0.171658	1.55105	0.826584	2.91046
genus	Erysipelatoclostridium	Epilepsy || id:finn-b-G6_EPLEPSY	Wald ratio	1	-0.00595337	0.221465	0.978554	0.994064	0.64402	1.53437
genus	Eubacterium	Epilepsy || id:finn-b-G6_EPLEPSY	Wald ratio	1	0.409466	0.314894	0.193488	1.50601	0.812429	2.79172
genus	Candidatus	Epilepsy || id:finn-b-G6_EPLEPSY	Wald ratio	1	0.0560236	0.200451	0.779871	1.05762	0.714008	1.5666
genus	Ruminococcus	Epilepsy || id:finn-b-G6_EPLEPSY	Wald ratio	1	-0.437891	0.321883	0.173701	0.645396	0.343427	1.21288
genus	unknown	Epilepsy || id:finn-b-G6_EPLEPSY	Wald ratio	1	-0.142037	0.163219	0.384175	0.867589	0.630056	1.19467

## Sheet: Supplementary Table1-5
Supplementary Table1-5 Results of sensitivity analysis (locus-wide significance, P<1.00E-05)
Level	Exposure	IVW_Q	IVW_Q_P	MR_Egger_Q	MR_Egger_Q_P	Egger_intercept	Pleiotropy_P	MR_PRESSO_P
Total	GM	25.3297	0.0314483	24.8454	0.0241873	0.0114801	0.623081	0.032
phylum	Actinobacteria	2.04829	0.979496	1.7366	0.972973	-0.0175876	0.594042	0.958
phylum	Bacteroidetes	4.29834	0.367133	4.2442	0.236274	-0.00722548	0.857405	0.608
phylum	Cyanobacteria	0.960893	0.810713	0.67154	0.714788	0.0352433	0.644485	0.457
phylum	Euryarchaeota	1.48613	0.829096	1.23721	0.744095	0.0229126	0.652128	0.552
phylum	Firmicutes	4.92296	0.295294	3.13658	0.371043	-0.0680618	0.282331	0.553
phylum	Lentisphaerae	6.23465	0.182297	5.6722	0.128694	-0.0306484	0.623406	0.302
phylum	Proteobacteria	4.05308	0.255789	3.91821	0.140984	-0.0113898	0.817582	0.466
phylum	Tenericutes	7.94973	0.24181	7.67159	0.175288	-0.0152584	0.687984	0.259
phylum	Verrucomicrobia	7.53837	0.375052	4.42086	0.619918	-0.0459852	0.127892	0.382
class	Actinobacteria	15.5127	0.0299614	10.7444	0.0966049	-0.064527	0.153844	0.083
class	Bacilli	5.91976	0.747921	3.86117	0.869427	0.0289399	0.189264	0.869
class	Bacteroidia	4.03652	0.401086	1.72498	0.631394	-0.0490846	0.22575	0.618
class	Betaproteobacteria	4.64178	0.590506	3.73344	0.588395	0.0318922	0.384323	0.818
class	Clostridia	6.55356	0.476792	6.11781	0.410124	0.0138408	0.537518	0.606
class	Coriobacteriia	9.46981	0.0503713	9.4579	0.0237834	0.00739776	0.954864	0.15
class	Deltaproteobacteria	9.05039	0.170764	5.18946	0.393199	0.0472265	0.111673	0.162
class	Erysipelotrichia	5.59177	0.588139	2.18109	0.902313	0.0701774	0.114295	0.619
class	Lentisphaeria	6.96512	0.223247	5.6474	0.227074	-0.0506109	0.388707	0.348
class	Melainabacteria	1.34857	0.717633	0.278288	0.870103	-0.0394824	0.409581	0.535
class	Methanobacteria	4.62858	0.201104	4.03872	0.13274	0.0420154	0.643015	0.315
class	Mollicutes	7.94973	0.24181	7.67159	0.175288	-0.0152584	0.687984	0.258
class	Negativicutes	3.79054	0.704998	3.25586	0.660606	-0.0215598	0.49746	0.786
class	Verrucomicrobiae	12.7223	0.121767	7.5803	0.371051	-0.0559939	0.0657298	0.204
order	Bacillales	0.749898	0.861409	0.656524	0.720174	-0.0136171	0.788802	0.959
order	Bacteroidales	4.03652	0.401086	1.72498	0.631394	-0.0490846	0.22575	0.647
order	Bifidobacteriales	14.117	0.0148832	9.38248	0.0522189	-0.0591245	0.228436	0.061
order	Burkholderiales	2.66083	0.914508	2.34274	0.885636	0.016573	0.5932	0.932
order	Clostridiales	6.55252	0.476906	6.12185	0.40968	0.0137197	0.539951	0.614
order	Coriobacteriales	9.46981	0.0503713	9.4579	0.0237834	0.00739776	0.954864	0.145
order	Desulfovibrionales	6.92377	0.43686	6.79449	0.340272	0.00726484	0.746961	0.544
order	Erysipelotrichales	5.59177	0.588139	2.18109	0.902313	0.0701774	0.114295	0.584
order	Gastranaerophilales	1.33463	0.720927	0.286936	0.866349	-0.0391108	0.413684	0.59
order	Lactobacillales	7.91426	0.44189	5.70285	0.574842	0.0346598	0.180588	0.638
order	Methanobacteriales	4.62858	0.201104	4.03872	0.13274	0.0420154	0.643015	0.349
order	NB1n	15.062	0.0579514	14.7036	0.0399925	0.019589	0.691914	0.106
order	Pasteurellales	4.52407	0.60613	3.06689	0.689674	0.0294685	0.281364	0.686
order	Rhodospirillales	4.55566	0.803839	3.64912	0.819187	0.0414939	0.372745	0.798
order	Selenomonadales	3.79054	0.704998	3.25586	0.660606	-0.0215598	0.49746	0.785
order	Verrucomicrobiales	12.7223	0.121767	7.5803	0.371051	-0.0559939	0.0657298	0.187
order	Victivallales	6.96512	0.223247	5.6474	0.227074	-0.0506109	0.388707	0.328
family	Acidaminococcaceae	1.1217	0.771837	0.0174543	0.991311	0.0388991	0.403576	0.114
family	Alcaligenaceae	7.17632	0.207854	7.05975	0.132764	-0.0164349	0.80986	0.3
family	Bacteroidaceae	2.36902	0.668234	1.0245	0.795324	0.0650028	0.330143	0.839
family	Bacteroidales	3.38859	0.49502	2.55118	0.466112	-0.0324814	0.427619	0.534
family	Bifidobacteriaceae	14.117	0.0148832	9.38248	0.0522189	-0.0591245	0.228436	0.06
family	Clostridiales	5.16922	0.819315	3.66018	0.886409	-0.0264898	0.254197	0.856
family	Coriobacteriaceae	9.46981	0.0503713	9.4579	0.0237834	0.00739776	0.954864	0.166
family	Defluviitaleaceae	6.38964	0.495059	6.35124	0.385015	0.00856002	0.855222	0.561
family	Desulfovibrionaceae	6.94703	0.434415	6.83624	0.336257	0.00668378	0.765722	0.562
family	Erysipelotrichaceae	5.59177	0.588139	2.18109	0.902313	0.0701774	0.114295	0.638
family	Methanobacteriaceae	4.62858	0.201104	4.03872	0.13274	0.0420154	0.643015	0.32
family	Oxalobacteraceae	5.66803	0.461385	4.22399	0.517638	-0.0554324	0.283293	0.467
family	Pasteurellaceae	4.52407	0.60613	3.06689	0.689674	0.0294685	0.281364	0.718
family	Peptococcaceae	7.12872	0.415602	6.7619	0.343429	-0.01492	0.589042	0.442
family	Peptostreptococcaceae	1.53954	0.980909	1.28776	0.972328	0.00927952	0.633701	0.962
family	Prevotellaceae	12.5884	0.126816	11.4506	0.120138	-0.027219	0.431796	0.153
family	Rhodospirillaceae	2.92124	0.818665	2.55881	0.767613	0.0298234	0.573416	0.785
family	Rikenellaceae	10.7031	0.219095	9.42296	0.223698	-0.0255749	0.361956	0.234
family	Streptococcaceae	6.42655	0.37714	5.25724	0.3853	-0.0404857	0.339896	0.571
family	Veillonellaceae	7.93696	0.439652	7.69938	0.359847	0.00956565	0.656215	0.506
family	Verrucomicrobiaceae	12.7219	0.121782	7.58127	0.370959	-0.0559561	0.0657716	0.209
family	Victivallaceae	6.05531	0.641036	6.05313	0.533559	-0.00204496	0.964048	0.716
genus	Adlercreutzia	17.0377	0.000694	16.6206	0.000246	0.0299253	0.843524	0.009
genus	Akkermansia	12.7172	0.121957	7.53304	0.375562	-0.0561388	0.0642181	0.186
genus	Alistipes	6.78246	0.0791643	6.59188	0.0370331	0.0341329	0.832373	0.157
genus	Allisonella	2.69207	0.441576	2.20418	0.332176	0.0522491	0.574286	0.58
genus	Anaerofilum	7.00479	0.220284	6.79738	0.146991	-0.0248439	0.744433	0.336
genus	Anaerostipes	4.16122	0.900484	4.02179	0.855152	0.0121135	0.718552	0.906
genus	Anaerotruncus	6.56973	0.16045	4.10129	0.250732	0.0959027	0.27163	0.222
genus	Bacteroides	2.36902	0.668234	1.0245	0.795324	0.0650028	0.330143	0.84
genus	Barnesiella	8.90945	0.349992	8.69115	0.275598	-0.0163991	0.687553	0.483
genus	Bifidobacterium	11.665	0.0396784	9.82949	0.0434	-0.0325347	0.436198	0.123
genus	Bilophila	6.73844	0.240831	6.72481	0.151165	0.00690749	0.932589	0.384
genus	Butyricimonas	6.08999	0.529282	5.69781	0.457879	0.0224495	0.554217	0.702
genus	Butyrivibrio	4.35818	0.628326	4.33185	0.502691	-0.00576897	0.87745	0.763
genus	Candidatus	6.80015	0.078548	4.05341	0.131769	-0.0672789	0.36445	0.152
genus	Clostridium	2.08315	0.837524	1.62019	0.805159	0.0191744	0.533589	0.835
genus	Coprobacter	0.640958	0.958405	0.640716	0.887051	0.000555	0.988547	0.387
genus	Coprococcus1	3.81874	0.70119	3.33551	0.648409	-0.0204716	0.517938	0.695
genus	Coprococcus2	4.46732	0.456833	5.67954	0.988312	0.00329146	0.324239	0.745
genus	Coprococcus3	1.93165	0.748329	1.73637	0.628879	-0.0209133	0.688474	0.408
genus	Defluviitaleaceae	8.48867	0.29148	7.89684	0.245759	-0.0262364	0.527447	0.336
genus	Desulfovibrio	3.04754	0.549901	2.94562	0.400086	-0.023482	0.77047	0.59
genus	Dorea	1.22342	0.874228	1.1665	0.761049	-0.0131683	0.826806	0.901
genus	Eggerthella	3.58781	0.464653	1.91974	0.589231	-0.0546108	0.287025	0.503
genus	Eisenbergiella	2.64105	0.619569	2.49831	0.475596	-0.0313272	0.730723	0.673
genus	Erysipelatoclostridium	2.09359	0.954479	1.59329	0.953059	0.0234282	0.505897	0.959
genus	Escherichia	0.475457	0.924249	0.103345	0.94964	0.0216747	0.603932	0.978
genus	Flavonifractor	6.47254	0.0907518	6.17734	0.0455625	-0.0310627	0.78644	0.135
genus	Fusicatenibacter	15.0707	0.0577857	14.4937	0.0430661	-0.031415	0.613886	0.104
genus	Haemophilus	5.43025	0.710755	4.73003	0.692869	0.016944	0.430349	0.82
genus	Holdemanella	7.10381	0.213034	3.62298	0.459427	-0.0454386	0.135504	0.305
genus	Holdemania	4.68692	0.320955	2.28104	0.516163	-0.0877331	0.218672	0.563
genus	Howardella	6.79334	0.236469	5.98982	0.19991	-0.0306141	0.504458	0.355
genus	Intestinibacter	7.01679	0.319297	7.01032	0.219874	-0.00263489	0.948484	0.421
genus	Intestinimonas	8.08144	0.620882	7.79479	0.554952	-0.0115492	0.60535	0.708
genus	Lachnoclostridium	7.04021	0.217667	3.65143	0.45523	0.0785201	0.139459	0.26
genus	Lactobacillus	10.5059	0.0621061	6.05157	0.19533	-0.0640466	0.161326	0.01
genus	Lactococcus	7.13529	0.210772	7.10111	0.130641	0.00984043	0.896348	0.39
genus	Marvinbryantia	4.39774	0.493681	3.49823	0.478147	-0.0362831	0.396619	0.52
genus	Olsenella	8.03664	0.154228	6.4587	0.167411	0.0379813	0.378842	0.225
genus	Oscillibacter	18.2156	0.0767101	10.2496	0.418875	0.0735243	0.0191908	0.105
genus	Oxalobacter	5.22226	0.63286	5.11486	0.529168	-0.0153608	0.754258	0.55
genus	Paraprevotella	4.96487	0.761324	2.51703	0.925809	0.0488349	0.161665	0.764
genus	Parasutterella	4.56265	0.870647	4.41369	0.818005	-0.0116314	0.709595	0.925
genus	Peptococcus	8.65366	0.278487	8.65364	0.194014	0.000101	0.997834	0.134
genus	Phascolarctobacterium	12.1274	0.0330826	10.0243	0.0400206	-0.0701676	0.411451	0.003
genus	Prevotella7	9.08852	0.0589246	7.3192	0.0623905	-0.147529	0.457021	0.101
genus	Prevotella9	6.53382	0.257682	6.49636	0.16502	-0.00538266	0.886632	0.496
genus	Rikenellaceae	5.4305	0.365627	4.32505	0.363799	0.0580454	0.369151	0.385
genus	Roseburia	9.9255	0.0773738	9.8824	0.0424559	-0.00811846	0.901299	0.453
genus	Ruminiclostridium5	4.41041	0.491959	4.21544	0.377634	0.018599	0.689264	0.312
genus	Ruminiclostridium6	6.14662	0.522737	4.33752	0.631102	0.0403586	0.227225	0.537
genus	Ruminiclostridium9	0.413099	0.937524	0.278319	0.870089	0.0247036	0.748733	0.556
genus	Ruminococcus1	3.53765	0.472177	3.44169	0.328403	0.0141546	0.791258	0.297
genus	Ruminococcus2	4.15689	0.655454	3.86917	0.568402	0.0106642	0.614683	0.697
genus	Sellimonas	8.845	0.115409	4.82456	0.305777	-0.0903872	0.141928	0.13
genus	Slackia	6.04064	0.10965	5.06016	0.0796526	0.0904611	0.597118	0.306
genus	Streptococcus	4.10018	0.904696	2.66835	0.953418	-0.0326029	0.26572	0.86
genus	Subdoligranulum	15.0965	0.0195197	10.8818	0.053775	0.0532265	0.222778	0.052
genus	Sutterella	1.42289	0.700178	0.261373	0.877493	0.03657	0.393871	0.725
genus	Turicibacter	6.85132	0.231934	6.58939	0.159244	-0.0352876	0.710448	0.333
genus	Tyzzerella3	7.36818	0.497479	6.6614	0.464965	-0.0510199	0.428293	0.199
genus	Veillonella	1.91466	0.590306	1.90119	0.38651	0.0260998	0.918203	0.382
genus	Victivallis	2.95894	0.564719	2.94929	0.399509	0.00673511	0.927937	0.718
