# Supplementary material for: Deconstruct the link between gut microbiota and neurological diseases: application of Mendelian randomization analysis
Source: Front Cell Infect Microbiol. 2025 Mar 6;15:1433131. doi: 10.3389/fcimb.2025.1433131 (PMC11922733; doi:10.3389/fcimb.2025.1433131)
Supplement: Supplementary file 2 [file Table2.xlsx]

## Sheet: Supplementary Table2-1
Supplementary Table2-1 IVs related to GM taxa and Schizophrenia (locus-wide significance, P<1.00E-05)
Level	Exposure	SNP	Effect_allele.exposure	Other_allele.exposure	Samplesize.exposure	SE.exposure	Pval.exposure	Beta.exposure	SE.outcome	Beta.outcome	Pval.outcome	F	R2
phylum	Euryarchaeota	rs10202904	G	T	14306	0.0230271	6.19e-07	0.115986	0.0078	0.00210221	0.788501	25.3707	0.00177029
phylum	Euryarchaeota	rs34928225	T	C	14306	0.0425421	4.33e-06	0.19977	0.0125	0.0122042	0.3294	22.0507	0.00153899
phylum	Euryarchaeota	rs76029318	T	C	14306	0.0438442	1.05e-06	0.214866	0.0129	0.0216016	0.0938102	24.0166	0.00167596
phylum	Euryarchaeota	rs7635189	A	G	14306	0.0259356	4.64e-06	-0.119983	0.0084	0.0140989	0.0933405	21.4016	0.00149376
phylum	Euryarchaeota	rs77658038	A	C	14306	0.0340856	4.75e-06	-0.160157	0.0116	-0.00299551	0.7973	22.0775	0.00154086
phylum	Firmicutes	rs112334273	G	A	14306	0.0127415	9.26e-07	0.0627459	0.0102	0.0170953	0.09234	24.251	0.00169229
phylum	Firmicutes	rs2009919	C	T	14306	0.0106294	4.95e-07	-0.0536457	0.0082	-0.0100988	0.2188	25.4714	0.0017773
phylum	Firmicutes	rs2332027	A	G	14306	0.0104823	4.05e-06	0.0482656	0.0081	0.0107981	0.1805	21.2013	0.00147979
phylum	Firmicutes	rs3792064	G	A	14306	0.0182532	6.75e-07	0.0897349	0.0131	-0.0101978	0.4371	24.1682	0.00168653
phylum	Firmicutes	rs3852931	T	C	14306	0.0105	4.53e-06	0.0482086	0.0079	0.00700447	0.3741	21.08	0.00147134
phylum	Firmicutes	rs7247191	T	C	14306	0.0157424	4.73e-06	-0.0713033	0.0108	-0.0139029	0.1989	20.5153	0.00143198
phylum	Lentisphaerae	rs1002941	A	G	14306	0.0233382	4.31e-06	-0.107661	0.0084	0.00150113	0.8543	21.2805	0.00148531
phylum	Lentisphaerae	rs11770843	C	T	14306	0.0234776	1.14e-06	0.111896	0.0094	0.0385953	4.17e-05	22.7155	0.00158531
phylum	Lentisphaerae	rs2825714	A	G	14306	0.0289096	1.5e-06	-0.138226	0.0104	0.0221025	0.0332001	22.861	0.00159545
phylum	Lentisphaerae	rs62570196	C	T	14306	0.0439621	9.64e-07	-0.217203	0.0167	-0.00139902	0.9344	24.4104	0.0017034
phylum	Lentisphaerae	rs77599476	A	G	14306	0.0479918	1.9e-06	0.229981	0.0171	0.002002	0.9079	22.9641	0.00160264
phylum	Verrucomicrobia	rs11252894	A	C	14306	0.0162769	1.11e-06	0.0784055	0.0099	-0.0018982	0.8478	23.2033	0.0016193
phylum	Verrucomicrobia	rs117107102	A	G	14306	0.0427565	2.68e-06	0.204283	0.0206	0.0160989	0.4337	22.8276	0.00159312
phylum	Verrucomicrobia	rs11729256	T	C	14306	0.0146953	2.23e-06	0.0696984	0.0085	0.0037972	0.6568	22.4951	0.00156996
phylum	Verrucomicrobia	rs12908520	G	A	14306	0.012823	3.4e-06	0.0594916	0.0076	-0.0132025	0.0828705	21.5244	0.00150231
phylum	Verrucomicrobia	rs2602429	T	C	14306	0.0153487	8.71e-07	-0.0764148	0.0086	-0.0109004	0.208	24.7863	0.00172958
phylum	Verrucomicrobia	rs45598138	C	A	14306	0.03054	2.19e-06	-0.143901	0.017	0.00700447	0.6791	22.2019	0.00154952
phylum	Verrucomicrobia	rs74542928	T	C	14306	0.0231324	4.08e-07	0.115994	0.0144	-0.00919757	0.525801	25.1437	0.00175448
phylum	Verrucomicrobia	rs76430504	T	C	14306	0.025458	3.5e-06	-0.11753	0.0173	0.00660174	0.7042	21.3132	0.00148759
phylum	Tenericutes	rs10108398	G	A	14306	0.0153953	1.09e-06	0.0769142	0.0091	0.00389759	0.668399	24.9595	0.00174165
phylum	Tenericutes	rs11890098	A	G	14306	0.0153389	9.57e-07	0.074438	0.0085	0.0114048	0.1826	23.5505	0.0016435
phylum	Tenericutes	rs12566890	T	G	14306	0.0230978	3.65e-06	-0.101147	0.0118	-0.0223973	0.0585396	19.1763	0.00133864
phylum	Tenericutes	rs3768491	G	A	14306	0.0149061	4.23e-06	0.0681052	0.0088	-0.0127978	0.1464	20.8753	0.00145707
phylum	Tenericutes	rs6043847	T	C	14306	0.0248606	4.55e-06	-0.114937	0.012	0.0182964	0.1271	21.3745	0.00149187
phylum	Tenericutes	rs72901605	T	C	14306	0.0178119	3.26e-06	-0.0841852	0.0106	0.0009	0.93	22.3383	0.00155903
phylum	Tenericutes	rs74603314	T	C	14306	0.0462918	1.56e-06	0.221639	0.0237	0.019295	0.4152	22.9237	0.00159982
phylum	Proteobacteria	rs12150865	C	T	14306	0.0106407	1.54e-06	0.0511615	0.0094	-0.00669752	0.4762	23.1178	0.00161334
phylum	Proteobacteria	rs2347697	G	T	14306	0.0108968	4.27e-06	0.0502281	0.0078	0.00389759	0.6187	21.2469	0.00148297
phylum	Proteobacteria	rs2532663	A	G	14306	0.0258034	7.47e-07	0.125578	0.019	-0.0153023	0.4214	23.685	0.00165286
phylum	Proteobacteria	rs922773	C	T	14306	0.0157851	3.68e-07	-0.0803778	0.0119	0.0004	0.9717	25.9285	0.00180914
phylum	Bacteroidetes	rs111845179	T	C	14306	0.0213837	6.47e-07	0.104177	0.0137	0.0222967	0.1032	23.7344	0.0016563
phylum	Bacteroidetes	rs2032750	C	T	14306	0.0106804	1.71e-06	0.0510857	0.0077	-0.00960374	0.2107	22.8783	0.00159666
phylum	Bacteroidetes	rs62575403	C	T	14306	0.0311079	2.96e-06	0.145424	0.0192	-0.0215951	0.2607	21.854	0.00152528
phylum	Bacteroidetes	rs73512608	G	A	14306	0.0236743	2.54e-07	-0.123117	0.0123	0.00490199	0.688201	27.0447	0.00188688
phylum	Bacteroidetes	rs73846128	A	G	14306	0.0133481	4.78e-07	-0.0664262	0.0093	0.015205	0.0995199	24.7651	0.00172811
phylum	Cyanobacteria	rs584122	T	C	14306	0.0326827	4.23e-06	0.151774	0.0148	-0.0145043	0.325	21.5655	0.00150517
phylum	Cyanobacteria	rs76531781	T	C	14306	0.0493393	2.87e-06	-0.231868	0.0173	-0.0005	0.9761	22.0849	0.00154137
phylum	Cyanobacteria	rs789068	G	A	14306	0.0212922	1.57e-07	-0.111385	0.009	-0.0115036	0.202	27.3661	0.00190926
phylum	Cyanobacteria	rs9864379	T	C	14306	0.0268045	2.03e-07	-0.138933	0.013	-0.0138043	0.2912	26.8655	0.0018744
phylum	Actinobacteria	rs1397793	A	G	14306	0.0111587	3.74e-06	0.0521387	0.0081	-0.0308977	0.000126	21.832	0.00152375
phylum	Actinobacteria	rs4429415	C	T	14306	0.0111343	2.05e-07	0.0581908	0.0078	0.014596	0.0615007	27.3138	0.00190562
phylum	Actinobacteria	rs55888705	A	G	14306	0.0109975	1.31e-06	0.0534221	0.0078	-0.00639948	0.4124	23.5968	0.00164672
phylum	Actinobacteria	rs6496870	C	T	14306	0.0113809	4.62e-06	-0.0510777	0.0084	-0.0121953	0.1475	20.1423	0.00140598
phylum	Actinobacteria	rs74037001	G	A	14306	0.0165334	6.71e-07	-0.0819391	0.0122	-0.0209001	0.0852393	24.5617	0.00171394
phylum	Actinobacteria	rs7570971	A	C	14306	0.0113623	1.41e-14	0.086653	0.0099	0.0139975	0.1573	58.1614	0.00404906
phylum	Actinobacteria	rs8047955	G	A	14306	0.0111192	2.66e-06	-0.0521115	0.0079	-0.00630011	0.4264	21.9644	0.00153298
phylum	Actinobacteria	rs857444	C	T	14306	0.0109885	3.8e-06	0.0507315	0.0078	-0.00840458	0.2808	21.3147	0.00148769
class	Clostridia	rs10774377	G	A	14306	0.0113858	3.24e-06	-0.052659	0.0084	-0.00770028	0.3628	21.3904	0.00149297
class	Clostridia	rs112334273	G	A	14306	0.0127404	3.81e-07	0.0641008	0.0102	0.0170953	0.09234	25.314	0.00176634
class	Clostridia	rs13179700	C	T	14306	0.0109569	3.37e-06	-0.0511937	0.0077	-0.0119977	0.1173	21.8302	0.00152362
class	Clostridia	rs2273429	A	G	14306	0.0153105	4.52e-06	-0.0724037	0.01	-0.0172995	0.0841105	22.3637	0.0015608
class	Clostridia	rs6814436	C	T	14306	0.0150815	9.65e-07	-0.0739995	0.0107	0.00120072	0.9118	24.0751	0.00168004
class	Clostridia	rs6815608	C	T	14306	0.0210883	4.02e-07	-0.103803	0.0136	-0.025502	0.0610801	24.2291	0.00169077
class	Clostridia	rs72915163	T	C	14306	0.0120557	1.34e-06	-0.0581025	0.0088	-0.0160997	0.0669098	23.2276	0.001621
class	Clostridia	rs992074	T	C	14306	0.0508787	8.78e-07	-0.255639	0.0202	0.0175023	0.3863	25.2454	0.00176156
class	Melainabacteria	rs11150282	T	C	14306	0.0196972	6.03e-07	0.0989487	0.0079	-0.00119928	0.8749	25.2355	0.00176087
class	Melainabacteria	rs4129395	G	A	14306	0.0185106	1.48e-06	0.0896187	0.0075	0.0002	0.9779	23.4399	0.00163579
class	Melainabacteria	rs79790072	T	C	14306	0.0487841	3.29e-06	0.226722	0.021	0.0203048	0.3338	21.5989	0.0015075
class	Melainabacteria	rs9864379	T	C	14306	0.0292553	5.36e-08	-0.159735	0.013	-0.0138043	0.2912	29.812	0.00207955
class	Bacilli	rs11110282	A	G	14306	0.0217379	4.85e-06	-0.101189	0.0161	-0.00590255	0.7147	21.6686	0.00151236
class	Bacilli	rs11730038	G	A	14306	0.0128717	1.96e-06	-0.0630747	0.0085	0.00409839	0.630099	24.0126	0.00167568
class	Bacilli	rs2952251	G	A	14306	0.0123903	1.08e-06	0.0598868	0.0085	0.0331949	0.000103	23.3614	0.00163032
class	Bacilli	rs35344081	G	A	14306	0.0127066	1.01e-06	0.0619529	0.009	-0.0177024	0.0508698	23.7719	0.00165892
class	Bacilli	rs4028634	C	T	14306	0.0109842	2.21e-06	-0.0520614	0.0076	0.012599	0.0956996	22.4644	0.00156782
class	Bacilli	rs4459992	T	C	14306	0.0116362	4.3e-06	0.0535854	0.0081	0.00889948	0.2673	21.2066	0.00148016
class	Bacilli	rs57872228	C	T	14306	0.0146647	9.22e-07	-0.0714773	0.0105	-0.0467977	8.6e-06	23.7569	0.00165787
class	Bacilli	rs77558518	A	G	14306	0.0222879	1.34e-06	-0.107255	0.0155	-0.0294034	0.0577298	23.1578	0.00161613
class	Bacilli	rs78938557	T	C	14306	0.0232858	1.07e-06	0.108007	0.0149	0.0270013	0.0693298	21.514	0.00150159
class	Bacilli	rs9581006	T	C	14306	0.0467697	1.79e-06	-0.225309	0.0187	-0.0277027	0.139	23.2075	0.00161959
class	Lentisphaeria	rs11770843	C	T	14306	0.0234879	1.91e-06	0.109431	0.0094	0.0385953	4.17e-05	21.7066	0.00151501
class	Lentisphaeria	rs17114848	G	A	14306	0.0324332	4.06e-06	0.152377	0.0108	-0.0003	0.9778	22.0729	0.00154053
class	Lentisphaeria	rs2031282	A	G	14306	0.0270329	4.38e-06	0.122368	0.0109	-0.0114047	0.2961	20.4904	0.00143025
class	Lentisphaeria	rs2825714	A	G	14306	0.0289246	1.72e-06	-0.13741	0.0104	0.0221025	0.0332001	22.5685	0.00157507
class	Lentisphaeria	rs62570196	C	T	14306	0.0439866	1.08e-06	-0.21635	0.0167	-0.00139902	0.9344	24.1921	0.00168819
class	Lentisphaeria	rs77599476	A	G	14306	0.0480168	1.86e-06	0.230292	0.0171	0.002002	0.9079	23.0023	0.0016053
class	Alphaproteobacteria	rs140912403	C	T	14306	0.0317708	6.2e-07	-0.160677	0.0188	0.0159973	0.3951	25.5771	0.00178467
class	Alphaproteobacteria	rs76784716	A	G	14306	0.0267738	5.09e-07	0.133271	0.0159	0.00460057	0.7732	24.7771	0.00172895
class	Alphaproteobacteria	rs9813022	A	G	14306	0.0153867	1.05e-06	-0.0751277	0.0079	0.00709511	0.37	23.8402	0.00166367
class	Actinobacteria	rs11745923	G	T	14306	0.0115529	1.58e-06	0.0563759	0.0087	0.00409839	0.637801	23.8125	0.00166175
class	Actinobacteria	rs134366	A	G	14306	0.023501	1.5e-06	-0.111877	0.0157	-0.0125015	0.4269	22.6626	0.00158162
class	Actinobacteria	rs1515761	C	T	14306	0.0169884	4.96e-06	-0.0762317	0.0122	-0.0006	0.9634	20.1357	0.00140552
class	Actinobacteria	rs182549	T	C	14306	0.012066	3.79e-20	-0.111489	0.0098	-0.0109004	0.266	85.3763	0.00593246
class	Actinobacteria	rs6660520	G	A	14306	0.0134495	1.11e-07	-0.0711483	0.0087	-0.0001	0.9866	27.9845	0.00195231
class	Actinobacteria	rs72767435	T	C	14306	0.0273626	2.57e-06	-0.126352	0.0185	0.0214995	0.2458	21.3231	0.00148828
class	Actinobacteria	rs7322849	T	C	14306	0.0192976	6.21e-07	0.0944467	0.0123	0.00310482	0.8023	23.9534	0.00167156
class	Actinobacteria	rs8047955	G	A	14306	0.0116762	8.34e-07	-0.0575816	0.0079	-0.00630011	0.4264	24.32	0.0016971
class	Deltaproteobacteria	rs112381107	C	T	14306	0.0456908	4.63e-06	0.206594	0.0159	0.00619918	0.6962	20.4446	0.00142705
class	Deltaproteobacteria	rs11599763	C	T	14306	0.0117397	3.94e-06	0.0544219	0.0079	-0.00489799	0.537901	21.4899	0.0014999
class	Deltaproteobacteria	rs17791387	A	G	14306	0.0154246	1.6e-06	-0.0735881	0.0106	-0.00350385	0.744399	22.7608	0.00158847
class	Deltaproteobacteria	rs2692012	G	A	14306	0.0253336	3.14e-06	-0.110335	0.0142	-0.00730327	0.6072	18.9685	0.00132416
class	Deltaproteobacteria	rs4506934	C	T	14306	0.02012	3.59e-06	-0.0936514	0.0127	-0.0109004	0.3893	21.6657	0.00151216
class	Deltaproteobacteria	rs6058181	C	T	14306	0.0165958	3.4e-07	0.0825716	0.0113	0.00790113	0.4811	24.7551	0.00172741
class	Deltaproteobacteria	rs62020470	A	G	14306	0.0129358	4.85e-06	-0.0585411	0.0083	0.00640044	0.4408	20.4802	0.00142954
class	Mollicutes	rs10108398	G	A	14306	0.0153953	1.09e-06	0.0769142	0.0091	0.00389759	0.668399	24.9595	0.00174165
class	Mollicutes	rs11890098	A	G	14306	0.0153389	9.57e-07	0.074438	0.0085	0.0114048	0.1826	23.5505	0.0016435
class	Mollicutes	rs12566890	T	G	14306	0.0230978	3.65e-06	-0.101147	0.0118	-0.0223973	0.0585396	19.1763	0.00133864
class	Mollicutes	rs3768491	G	A	14306	0.0149061	4.23e-06	0.0681052	0.0088	-0.0127978	0.1464	20.8753	0.00145707
class	Mollicutes	rs6043847	T	C	14306	0.0248606	4.55e-06	-0.114937	0.012	0.0182964	0.1271	21.3745	0.00149187
class	Mollicutes	rs72901605	T	C	14306	0.0178119	3.26e-06	-0.0841852	0.0106	0.0009	0.93	22.3383	0.00155903
class	Mollicutes	rs74603314	T	C	14306	0.0462918	1.56e-06	0.221639	0.0237	0.019295	0.4152	22.9237	0.00159982
class	Negativicutes	rs13086907	G	A	14306	0.0131735	1.95e-06	0.0625312	0.0095	0.00130085	0.8912	22.5316	0.0015725
class	Negativicutes	rs1643968	T	C	14306	0.0112298	4.15e-07	-0.0565284	0.008	0.0010005	0.8953	25.339	0.00176808
class	Negativicutes	rs4722181	T	G	14306	0.0105798	2e-06	0.0501306	0.0078	-0.0002	0.9769	22.4518	0.00156694
class	Negativicutes	rs60274479	T	C	14306	0.0134137	1.16e-06	-0.0659623	0.01	-0.00159872	0.8756	24.1821	0.0016875
class	Negativicutes	rs61249479	A	C	14306	0.0168628	2.95e-06	0.0777075	0.0113	0.0001	0.9933	21.2357	0.00148219
class	Negativicutes	rs71405394	G	A	14306	0.02405	2.17e-06	-0.114178	0.0183	0.0062998	0.732099	22.539	0.00157301
class	Negativicutes	rs73232831	G	A	14306	0.0314932	1.87e-06	-0.151829	0.0198	-0.0178989	0.3662	23.2421	0.00162201
class	Erysipelotrichia	rs10781552	C	T	14306	0.0116074	2.33e-06	-0.0552212	0.0081	0.0062998	0.4375	22.633	0.00157956
class	Erysipelotrichia	rs17530232	A	G	14306	0.0224648	2.79e-06	0.10305	0.0171	0.0117993	0.4924	21.0422	0.0014687
class	Erysipelotrichia	rs2300774	A	G	14306	0.0106784	8.95e-07	-0.0524152	0.0079	-0.00390238	0.626599	24.0936	0.00168133
class	Erysipelotrichia	rs35161940	T	C	14306	0.0167641	1.85e-06	-0.0806041	0.0133	0.011597	0.3845	23.1182	0.00161337
class	Erysipelotrichia	rs4078432	T	C	14306	0.0133764	4.23e-06	0.0608929	0.0093	-0.00590255	0.5268	20.7231	0.00144647
class	Erysipelotrichia	rs62504403	C	T	14306	0.0127883	1.12e-07	0.0681159	0.01	0.002002	0.8407	28.3708	0.00197921
class	Erysipelotrichia	rs7234058	T	C	14306	0.0194091	9.12e-07	-0.0945759	0.0144	-0.0203025	0.1589	23.7438	0.00165696
class	Erysipelotrichia	rs8003149	C	T	14306	0.0116888	4.08e-06	0.0538798	0.0081	0.0302015	0.000205	21.2477	0.00148303
class	Bacteroidia	rs111845179	T	C	14306	0.0213843	9.24e-07	0.102648	0.0137	0.0222967	0.1032	23.0415	0.00160803
class	Bacteroidia	rs2032750	C	T	14306	0.0106807	1.92e-06	0.0508393	0.0077	-0.00960374	0.2107	22.6569	0.00158123
class	Bacteroidia	rs55773148	G	A	14306	0.0236759	3.9e-07	-0.121514	0.0123	0.005103	0.6775	26.3414	0.0018379
class	Bacteroidia	rs7631304	G	A	14306	0.0132957	8.37e-07	-0.0645771	0.0092	0.0164953	0.0739895	23.5904	0.00164627
class	Bacteroidia	rs929878	T	C	14306	0.012153	4.73e-06	0.0548532	0.0092	0.013298	0.1487	20.3722	0.001422
class	Verrucomicrobiae	rs111862613	T	C	14306	0.0196746	3.74e-06	0.090699	0.0129	0.00490199	0.701601	21.2517	0.0014833
class	Verrucomicrobiae	rs117107102	A	G	14306	0.0431572	2.92e-06	0.204683	0.0206	0.0160989	0.4337	22.4935	0.00156984
class	Verrucomicrobiae	rs11729256	T	C	14306	0.0150177	6.73e-07	0.0749798	0.0085	0.0037972	0.6568	24.9277	0.00173943
class	Verrucomicrobiae	rs12908520	G	A	14306	0.0130946	2.17e-06	0.0618926	0.0076	-0.0132025	0.0828705	22.3405	0.00155918
class	Verrucomicrobiae	rs2602429	T	C	14306	0.0156194	2.58e-06	-0.0746844	0.0086	-0.0109004	0.208	22.8629	0.00159558
class	Verrucomicrobiae	rs4242783	A	G	14306	0.0147693	2.64e-06	-0.0689292	0.0085	-0.00499749	0.559099	21.7814	0.00152022
class	Verrucomicrobiae	rs4936098	G	A	14306	0.0135928	1.12e-06	-0.0648843	0.0085	0.00500249	0.556	22.7856	0.0015902
class	Verrucomicrobiae	rs74542928	T	C	14306	0.0236422	1.63e-06	0.112164	0.0144	-0.00919757	0.525801	22.5077	0.00157083
class	Verrucomicrobiae	rs9349825	A	G	14306	0.0147128	2.54e-06	-0.0704036	0.0085	0.012599	0.1386	22.8981	0.00159803
class	Gammaproteobacteria	rs11181912	G	A	14306	0.0118796	9.95e-07	-0.0579153	0.0078	0.0037972	0.625801	23.7675	0.00165861
class	Gammaproteobacteria	rs6706173	A	C	14306	0.0146392	1.99e-07	0.074251	0.0092	0.00329542	0.7175	25.7259	0.00179503
class	Gammaproteobacteria	rs9494710	C	T	14306	0.0120924	4.55e-06	-0.0549673	0.0083	0.0031951	0.701	20.6625	0.00144224
class	Methanobacteria	rs10202904	G	T	14306	0.0235357	3.01e-07	0.121754	0.0078	0.00210221	0.788501	26.7616	0.00186716
class	Methanobacteria	rs6776814	T	C	14306	0.0411825	1.63e-06	-0.199566	0.014	-0.0030952	0.8267	23.4827	0.00163877
class	Methanobacteria	rs73457410	A	G	14306	0.0436695	1.41e-06	0.21534	0.0126	0.0220002	0.0805304	24.316	0.00169683
class	Methanobacteria	rs894996	C	A	14306	0.0449076	1.88e-06	0.216999	0.0145	0.00250313	0.8661	23.3494	0.00162948
class	Betaproteobacteria	rs11128180	A	G	14306	0.0128769	3.67e-06	0.0592944	0.0088	0.0385953	1.25e-05	21.2034	0.00147994
class	Betaproteobacteria	rs1511453	A	G	14306	0.0199158	4.76e-06	0.0923492	0.013	0.00780034	0.5495	21.5016	0.00150072
class	Betaproteobacteria	rs1928341	G	A	14306	0.0110408	2.02e-06	-0.0525581	0.0076	-0.0108015	0.1586	22.661	0.00158151
class	Betaproteobacteria	rs2613606	T	C	14306	0.0109091	2.2e-06	0.0513106	0.0075	-0.0199007	0.00753199	22.1226	0.001544
class	Betaproteobacteria	rs4033856	T	C	14306	0.0167237	5.17e-07	-0.0832423	0.013	-0.00459941	0.7267	24.7756	0.00172884
class	Betaproteobacteria	rs6087811	T	G	14306	0.0198522	7.44e-07	-0.0978177	0.0145	-0.0371994	0.01037	24.2783	0.00169419
class	Betaproteobacteria	rs62395635	T	C	14306	0.0236	2.94e-06	0.109741	0.0167	0.00480151	0.773599	21.6229	0.00150918
class	Betaproteobacteria	rs9964679	A	G	14306	0.0114866	4.85e-06	0.052911	0.008	0.015002	0.06142	21.2182	0.00148097
class	Coriobacteriia	rs11250875	T	C	14306	0.0130939	4.83e-06	0.06075	0.009	-0.0238044	0.00799503	21.5256	0.00150239
class	Coriobacteriia	rs1816223	G	A	14306	0.0129006	4.84e-06	0.0586265	0.0091	0.00530404	0.5575	20.6523	0.00144153
class	Coriobacteriia	rs34739816	G	T	14306	0.0207666	3.88e-06	0.0965017	0.0154	0.0358034	0.0204498	21.5943	0.00150718
class	Coriobacteriia	rs719099	A	G	14306	0.0155815	5.43e-07	0.0778402	0.0107	0.00830439	0.4373	24.9568	0.00174146
order	Verrucomicrobiales	rs111862613	T	C	14306	0.0196746	3.74e-06	0.090699	0.0129	0.00490199	0.701601	21.2517	0.0014833
order	Verrucomicrobiales	rs117107102	A	G	14306	0.0431572	2.92e-06	0.204683	0.0206	0.0160989	0.4337	22.4935	0.00156984
order	Verrucomicrobiales	rs11729256	T	C	14306	0.0150177	6.73e-07	0.0749798	0.0085	0.0037972	0.6568	24.9277	0.00173943
order	Verrucomicrobiales	rs12908520	G	A	14306	0.0130946	2.17e-06	0.0618926	0.0076	-0.0132025	0.0828705	22.3405	0.00155918
order	Verrucomicrobiales	rs2602429	T	C	14306	0.0156194	2.58e-06	-0.0746844	0.0086	-0.0109004	0.208	22.8629	0.00159558
order	Verrucomicrobiales	rs4242783	A	G	14306	0.0147693	2.64e-06	-0.0689292	0.0085	-0.00499749	0.559099	21.7814	0.00152022
order	Verrucomicrobiales	rs4936098	G	A	14306	0.0135928	1.12e-06	-0.0648843	0.0085	0.00500249	0.556	22.7856	0.0015902
order	Verrucomicrobiales	rs74542928	T	C	14306	0.0236422	1.63e-06	0.112164	0.0144	-0.00919757	0.525801	22.5077	0.00157083
order	Verrucomicrobiales	rs9349825	A	G	14306	0.0147128	2.54e-06	-0.0704036	0.0085	0.012599	0.1386	22.8981	0.00159803
order	Bifidobacteriales	rs13020688	G	A	14306	0.0122081	1.57e-06	0.0584045	0.0085	0.00769957	0.3622	22.8874	0.00159729
order	Bifidobacteriales	rs182549	T	C	14306	0.0126703	5.94e-20	-0.11707	0.0098	-0.0109004	0.266	85.3724	0.00593219
order	Bifidobacteriales	rs4957061	T	C	14306	0.0116907	1.15e-06	0.0569873	0.0083	-0.0114047	0.1707	23.7616	0.0016582
order	Bifidobacteriales	rs7322849	T	C	14306	0.0200996	1.74e-08	0.110676	0.0123	0.00310482	0.8023	30.3202	0.00211492
order	Bifidobacteriales	rs73797465	T	G	14306	0.0208421	4.85e-06	-0.0942612	0.0132	0.00490199	0.7082	20.4542	0.00142772
order	Bifidobacteriales	rs857444	C	T	14306	0.0120669	3.82e-06	0.0553965	0.0078	-0.00840458	0.2808	21.0753	0.00147101
order	Burkholderiales	rs1928341	G	A	14306	0.0110587	4.52e-06	-0.0507782	0.0076	-0.0108015	0.1586	21.0837	0.0014716
order	Burkholderiales	rs2321387	G	A	14306	0.0109588	3.26e-06	-0.0508514	0.0077	-0.0254046	0.00102499	21.5318	0.00150283
order	Burkholderiales	rs2613606	T	C	14306	0.0109264	4.13e-06	0.0499561	0.0075	-0.0199007	0.00753199	20.9037	0.00145905
order	Burkholderiales	rs4033856	T	C	14306	0.0167489	5.67e-07	-0.0833445	0.013	-0.00459941	0.7267	24.7617	0.00172787
order	Burkholderiales	rs6087811	T	G	14306	0.0198817	2.88e-07	-0.101587	0.0145	-0.0371994	0.01037	26.1077	0.00182163
order	Burkholderiales	rs62191117	A	G	14306	0.0132471	2.79e-07	0.0679995	0.0094	-0.00370313	0.6915	26.3493	0.00183845
order	Burkholderiales	rs62395635	T	C	14306	0.0236375	2.9e-06	0.109911	0.0167	0.00480151	0.773599	21.6212	0.00150906
order	Burkholderiales	rs7638039	T	C	14306	0.012673	4.84e-06	0.0580987	0.0088	0.0418016	2e-06	21.0172	0.00146696
order	Lactobacillales	rs11110282	A	G	14306	0.0217849	3.96e-06	-0.10239	0.0161	-0.00590255	0.7147	22.0904	0.00154176
order	Lactobacillales	rs2952251	G	A	14306	0.0124177	3.36e-07	0.0629317	0.0085	0.0331949	0.000103	25.6836	0.00179209
order	Lactobacillales	rs34989881	A	G	14306	0.0246452	4.09e-06	0.113479	0.0183	0.0006	0.9752	21.2015	0.00147981
order	Lactobacillales	rs35344081	G	A	14306	0.0127358	4.16e-07	0.0642442	0.009	-0.0177024	0.0508698	25.4458	0.00177552
order	Lactobacillales	rs4028634	C	T	14306	0.01101	1.35e-06	-0.0532915	0.0076	0.012599	0.0956996	23.4283	0.00163498
order	Lactobacillales	rs57872228	C	T	14306	0.0146994	2.58e-06	-0.0688415	0.0105	-0.0467977	8.6e-06	21.9332	0.0015308
order	Lactobacillales	rs77558518	A	G	14306	0.0223484	1.67e-06	-0.106466	0.0155	-0.0294034	0.0577298	22.6949	0.00158388
order	Lactobacillales	rs78938557	T	C	14306	0.0233581	2.31e-06	0.10553	0.0149	0.0270013	0.0693298	20.4116	0.00142475
order	Lactobacillales	rs9581006	T	C	14306	0.0469228	1.77e-06	-0.22583	0.0187	-0.0277027	0.139	23.163	0.0016165
order	Mollicutes	rs74603314	T	C	14306	0.0489701	2.28e-06	0.230767	0.0237	0.019295	0.4152	22.2068	0.00154986
order	Mollicutes	rs7706512	A	G	14306	0.0138979	2.27e-06	-0.0657351	0.0077	-0.0057037	0.4604	22.3716	0.00156135
order	NB1n	rs11251024	G	A	14306	0.0206737	6.63e-07	0.104201	0.0081	-0.0111971	0.1634	25.4043	0.00177263
order	NB1n	rs11606187	A	G	14306	0.0326288	3.31e-06	-0.154539	0.0126	0.015205	0.2276	22.4323	0.00156558
order	NB1n	rs13385922	T	C	14306	0.0201348	3.97e-06	0.0929494	0.0077	-0.0110982	0.1495	21.3107	0.00148742
order	NB1n	rs2172426	T	C	14306	0.0198947	3.17e-07	0.10212	0.0075	-0.0182033	0.01457	26.3479	0.00183836
order	NB1n	rs267959	G	A	14306	0.0209676	2.62e-06	-0.0988612	0.0077	-0.011296	0.142	22.2308	0.00155154
order	NB1n	rs4383094	C	T	14306	0.0320662	4.28e-06	-0.149188	0.0113	-0.0218006	0.0538195	21.6458	0.00151077
order	NB1n	rs60583455	T	C	14306	0.021177	2.6e-07	0.108934	0.0085	0.0221025	0.00879691	26.4605	0.00184619
order	NB1n	rs72671304	T	C	14306	0.0370028	3.8e-06	0.172322	0.0151	0.00540458	0.7195	21.6876	0.00151369
order	NB1n	rs7911787	G	T	14306	0.0470232	3.39e-06	-0.223071	0.0139	-0.0223973	0.1057	22.5041	0.00157058
order	Gastranaerophilales	rs11150282	T	C	14306	0.0197127	7.36e-07	0.098235	0.0079	-0.00119928	0.8749	24.8336	0.00173288
order	Gastranaerophilales	rs4129395	G	A	14306	0.0185253	1.22e-06	0.0904264	0.0075	0.0002	0.9779	23.8265	0.00166272
order	Gastranaerophilales	rs79790072	T	C	14306	0.0488017	3.54e-06	0.226103	0.021	0.0203048	0.3338	21.4656	0.00149821
order	Gastranaerophilales	rs9864379	T	C	14306	0.0292752	4.66e-08	-0.160521	0.013	-0.0138043	0.2912	30.0652	0.00209717
order	Erysipelotrichales	rs10781552	C	T	14306	0.0116074	2.33e-06	-0.0552212	0.0081	0.0062998	0.4375	22.633	0.00157956
order	Erysipelotrichales	rs17530232	A	G	14306	0.0224648	2.79e-06	0.10305	0.0171	0.0117993	0.4924	21.0422	0.0014687
order	Erysipelotrichales	rs2300774	A	G	14306	0.0106784	8.95e-07	-0.0524152	0.0079	-0.00390238	0.626599	24.0936	0.00168133
order	Erysipelotrichales	rs35161940	T	C	14306	0.0167641	1.85e-06	-0.0806041	0.0133	0.011597	0.3845	23.1182	0.00161337
order	Erysipelotrichales	rs4078432	T	C	14306	0.0133764	4.23e-06	0.0608929	0.0093	-0.00590255	0.5268	20.7231	0.00144647
order	Erysipelotrichales	rs62504403	C	T	14306	0.0127883	1.12e-07	0.0681159	0.01	0.002002	0.8407	28.3708	0.00197921
order	Erysipelotrichales	rs7234058	T	C	14306	0.0194091	9.12e-07	-0.0945759	0.0144	-0.0203025	0.1589	23.7438	0.00165696
order	Erysipelotrichales	rs8003149	C	T	14306	0.0116888	4.08e-06	0.0538798	0.0081	0.0302015	0.000205	21.2477	0.00148303
order	Clostridiales	rs10774377	G	A	14306	0.0113859	3.81e-06	-0.0523003	0.0084	-0.00770028	0.3628	21.0996	0.0014727
order	Clostridiales	rs112334273	G	A	14306	0.0127404	4.07e-07	0.0639383	0.0102	0.0170953	0.09234	25.1858	0.00175741
order	Clostridiales	rs13179700	C	T	14306	0.0109569	3.52e-06	-0.0510953	0.0077	-0.0119977	0.1173	21.7464	0.00151778
order	Clostridiales	rs2273429	A	G	14306	0.0153105	4.17e-06	-0.0726191	0.01	-0.0172995	0.0841105	22.4969	0.00157008
order	Clostridiales	rs6814436	C	T	14306	0.0150814	9.06e-07	-0.0741858	0.0107	0.00120072	0.9118	24.1968	0.00168852
order	Clostridiales	rs6815608	C	T	14306	0.0210883	3.72e-07	-0.104089	0.0136	-0.025502	0.0610801	24.3628	0.00170008
order	Clostridiales	rs72915163	T	C	14306	0.0120558	1.39e-06	-0.0580246	0.0088	-0.0160997	0.0669098	23.165	0.00161663
order	Clostridiales	rs992074	T	C	14306	0.0508788	8.95e-07	-0.255441	0.0202	0.0175023	0.3863	25.2062	0.00175883
order	Selenomonadales	rs13086907	G	A	14306	0.0131735	1.95e-06	0.0625312	0.0095	0.00130085	0.8912	22.5316	0.0015725
order	Selenomonadales	rs1643968	T	C	14306	0.0112298	4.15e-07	-0.0565284	0.008	0.0010005	0.8953	25.339	0.00176808
order	Selenomonadales	rs4722181	T	G	14306	0.0105798	2e-06	0.0501306	0.0078	-0.0002	0.9769	22.4518	0.00156694
order	Selenomonadales	rs60274479	T	C	14306	0.0134137	1.16e-06	-0.0659623	0.01	-0.00159872	0.8756	24.1821	0.0016875
order	Selenomonadales	rs61249479	A	C	14306	0.0168628	2.95e-06	0.0777075	0.0113	0.0001	0.9933	21.2357	0.00148219
order	Selenomonadales	rs71405394	G	A	14306	0.02405	2.17e-06	-0.114178	0.0183	0.0062998	0.732099	22.539	0.00157301
order	Selenomonadales	rs73232831	G	A	14306	0.0314932	1.87e-06	-0.151829	0.0198	-0.0178989	0.3662	23.2421	0.00162201
order	Bacillales	rs10233278	T	C	14306	0.0248527	3.51e-06	-0.116319	0.0074	-0.00489799	0.5018	21.9056	0.00152887
order	Bacillales	rs4617108	G	A	14306	0.0525929	1.98e-06	-0.248861	0.015	0.00110061	0.9432	22.3903	0.00156265
order	Bacillales	rs62640857	A	G	14306	0.0326455	4.49e-06	0.148238	0.0103	0.0175023	0.0881901	20.6192	0.00143923
order	Bacillales	rs74420793	A	G	14306	0.0353763	3.07e-06	-0.164413	0.0115	0.00879859	0.4465	21.5997	0.00150756
order	Desulfovibrionales	rs112381107	C	T	14306	0.0456974	3.22e-06	0.21009	0.0159	0.00619918	0.6962	21.1362	0.00147526
order	Desulfovibrionales	rs11599763	C	T	14306	0.0117486	2.61e-06	0.0554862	0.0079	-0.00489799	0.537901	22.3048	0.00155669
order	Desulfovibrionales	rs17791387	A	G	14306	0.0154369	2.25e-06	-0.0727501	0.0106	-0.00350385	0.744399	22.2099	0.00155008
order	Desulfovibrionales	rs2692012	G	A	14306	0.0253553	2.27e-06	-0.112244	0.0142	-0.00730327	0.6072	19.597	0.00136797
order	Desulfovibrionales	rs2838334	G	A	14306	0.0124223	4.17e-06	0.0569024	0.0081	-0.0120965	0.1347	20.9825	0.00146454
order	Desulfovibrionales	rs4506934	C	T	14306	0.0201367	2.43e-06	-0.0953383	0.0127	-0.0109004	0.3893	22.416	0.00156444
order	Desulfovibrionales	rs6058181	C	T	14306	0.0166098	2.53e-07	0.0836765	0.0113	0.00790113	0.4811	25.3792	0.00177088
order	Desulfovibrionales	rs9928243	C	A	14306	0.0117811	3.97e-06	-0.0544713	0.0077	-0.00580313	0.4476	21.3778	0.0014921
order	Rhodospirillales	rs1035406	G	A	14306	0.0247994	4.07e-06	-0.114725	0.0109	0.00140098	0.8952	21.401	0.00149371
order	Rhodospirillales	rs11591293	G	T	14306	0.0158186	4.69e-06	0.0722755	0.0086	0.0111014	0.1972	20.8759	0.00145712
order	Rhodospirillales	rs11630875	T	C	14306	0.0202139	3.7e-06	0.0945198	0.0094	-0.00990083	0.2928	21.8648	0.00152603
order	Rhodospirillales	rs1549633	A	C	14306	0.0216667	3.88e-06	0.0996735	0.01	-0.0004	0.9666	21.1628	0.00147711
order	Rhodospirillales	rs3754624	C	T	14306	0.0198389	2.68e-06	0.094128	0.0093	0.00359646	0.696599	22.5114	0.00157109
order	Rhodospirillales	rs4278423	T	C	14306	0.0233778	3.98e-06	0.105215	0.0106	-0.00459941	0.6643	20.2557	0.00141389
order	Rhodospirillales	rs7001029	C	T	14306	0.0260989	2.83e-06	0.120726	0.0135	-0.014997	0.2671	21.3972	0.00149345
order	Rhodospirillales	rs76784716	A	G	14306	0.0284399	1.31e-06	0.136039	0.0159	0.00460057	0.7732	22.8808	0.00159683
order	Rhodospirillales	rs9813022	A	G	14306	0.0162642	3.07e-07	-0.0830794	0.0079	0.00709511	0.37	26.0928	0.00182059
order	Pasteurellales	rs10965428	C	A	14306	0.0258219	4.29e-06	-0.119902	0.0136	-0.0301023	0.0268602	21.5614	0.00150489
order	Pasteurellales	rs35510	A	G	14306	0.0264958	4.02e-06	0.122729	0.0139	-0.0145043	0.2983	21.4556	0.00149752
order	Pasteurellales	rs4822728	T	C	14306	0.0149032	4.72e-06	0.0685479	0.0077	-0.0001	0.9933	21.1558	0.00147662
order	Pasteurellales	rs72756943	G	A	14306	0.0303029	3.35e-06	0.13988	0.0181	-0.00819632	0.6513	21.308	0.00148723
order	Pasteurellales	rs76022354	C	T	14306	0.0500406	1.83e-06	0.24289	0.0208	0.0299954	0.1492	23.5599	0.00164415
order	Pasteurellales	rs78909003	T	C	14306	0.0498372	2.05e-06	-0.241159	0.0209	0.00520351	0.804	23.4153	0.00163407
order	Pasteurellales	rs9382510	C	T	14306	0.0169965	2.48e-07	-0.0881865	0.0085	-0.00529595	0.532	26.9206	0.00187824
order	Enterobacteriales	rs2374342	C	A	14306	0.0126195	4.52e-06	0.0582927	0.0077	0.00240288	0.760599	21.3375	0.00148929
order	Enterobacteriales	rs62210023	A	G	14306	0.0130125	3.13e-06	0.0606754	0.0083	-0.001	0.9005	21.7422	0.00151749
order	Actinomycetales	rs2889192	T	G	14306	0.0194997	3.97e-06	-0.0884052	0.0088	0.0191013	0.02986	20.5542	0.00143469
order	Actinomycetales	rs35011108	A	G	14306	0.0503803	1.88e-06	0.241546	0.0208	-0.00410158	0.8428	22.9868	0.00160422
order	Coriobacteriales	rs11250875	T	C	14306	0.0130939	4.83e-06	0.06075	0.009	-0.0238044	0.00799503	21.5256	0.00150239
order	Coriobacteriales	rs1816223	G	A	14306	0.0129006	4.84e-06	0.0586265	0.0091	0.00530404	0.5575	20.6523	0.00144153
order	Coriobacteriales	rs34739816	G	T	14306	0.0207666	3.88e-06	0.0965017	0.0154	0.0358034	0.0204498	21.5943	0.00150718
order	Coriobacteriales	rs719099	A	G	14306	0.0155815	5.43e-07	0.0778402	0.0107	0.00830439	0.4373	24.9568	0.00174146
order	Methanobacteriales	rs10202904	G	T	14306	0.0235357	3.01e-07	0.121754	0.0078	0.00210221	0.788501	26.7616	0.00186716
order	Methanobacteriales	rs6776814	T	C	14306	0.0411825	1.63e-06	-0.199566	0.014	-0.0030952	0.8267	23.4827	0.00163877
order	Methanobacteriales	rs73457410	A	G	14306	0.0436695	1.41e-06	0.21534	0.0126	0.0220002	0.0805304	24.316	0.00169683
order	Methanobacteriales	rs894996	C	A	14306	0.0449076	1.88e-06	0.216999	0.0145	0.00250313	0.8661	23.3494	0.00162948
order	Victivallales	rs11770843	C	T	14306	0.0234879	1.91e-06	0.109431	0.0094	0.0385953	4.17e-05	21.7066	0.00151501
order	Victivallales	rs17114848	G	A	14306	0.0324332	4.06e-06	0.152377	0.0108	-0.0003	0.9778	22.0729	0.00154053
order	Victivallales	rs2031282	A	G	14306	0.0270329	4.38e-06	0.122368	0.0109	-0.0114047	0.2961	20.4904	0.00143025
order	Victivallales	rs2825714	A	G	14306	0.0289246	1.72e-06	-0.13741	0.0104	0.0221025	0.0332001	22.5685	0.00157507
order	Victivallales	rs62570196	C	T	14306	0.0439866	1.08e-06	-0.21635	0.0167	-0.00139902	0.9344	24.1921	0.00168819
order	Victivallales	rs77599476	A	G	14306	0.0480168	1.86e-06	0.230292	0.0171	0.002002	0.9079	23.0023	0.0016053
order	Bacteroidales	rs111845179	T	C	14306	0.0213843	9.24e-07	0.102648	0.0137	0.0222967	0.1032	23.0415	0.00160803
order	Bacteroidales	rs2032750	C	T	14306	0.0106807	1.92e-06	0.0508393	0.0077	-0.00960374	0.2107	22.6569	0.00158123
order	Bacteroidales	rs55773148	G	A	14306	0.0236759	3.9e-07	-0.121514	0.0123	0.005103	0.6775	26.3414	0.0018379
order	Bacteroidales	rs7631304	G	A	14306	0.0132957	8.37e-07	-0.0645771	0.0092	0.0164953	0.0739895	23.5904	0.00164627
order	Bacteroidales	rs929878	T	C	14306	0.012153	4.73e-06	0.0548532	0.0092	0.013298	0.1487	20.3722	0.001422
family	Bifidobacteriaceae	rs13020688	G	A	14306	0.0122081	1.57e-06	0.0584045	0.0085	0.00769957	0.3622	22.8874	0.00159729
family	Bifidobacteriaceae	rs182549	T	C	14306	0.0126703	5.94e-20	-0.11707	0.0098	-0.0109004	0.266	85.3724	0.00593219
family	Bifidobacteriaceae	rs4957061	T	C	14306	0.0116907	1.15e-06	0.0569873	0.0083	-0.0114047	0.1707	23.7616	0.0016582
family	Bifidobacteriaceae	rs7322849	T	C	14306	0.0200996	1.74e-08	0.110676	0.0123	0.00310482	0.8023	30.3202	0.00211492
family	Bifidobacteriaceae	rs73797465	T	G	14306	0.0208421	4.85e-06	-0.0942612	0.0132	0.00490199	0.7082	20.4542	0.00142772
family	Bifidobacteriaceae	rs857444	C	T	14306	0.0120669	3.82e-06	0.0553965	0.0078	-0.00840458	0.2808	21.0753	0.00147101
family	Oxalobacteraceae	rs111966731	T	C	14306	0.0445746	4.56e-06	0.204031	0.0165	-0.00580313	0.723701	20.9516	0.00146239
family	Oxalobacteraceae	rs11246212	C	T	14306	0.0291797	4.51e-06	-0.13607	0.0104	0.0347985	0.000821	21.7452	0.0015177
family	Oxalobacteraceae	rs1569853	T	C	14306	0.0281704	7.45e-07	-0.140043	0.0118	0.00260339	0.8263	24.7136	0.00172452
family	Oxalobacteraceae	rs4428215	G	A	14306	0.0230053	4.88e-08	0.12561	0.0084	-0.00139902	0.8668	29.8121	0.00207955
family	Oxalobacteraceae	rs6000536	C	T	14306	0.0241355	7.39e-07	-0.118383	0.0099	0.0031951	0.7475	24.0584	0.00167887
family	Oxalobacteraceae	rs736744	T	C	14306	0.0200648	1.49e-07	-0.105642	0.0078	0.00609856	0.4343	27.7207	0.00193395
family	Oxalobacteraceae	rs934049	G	A	14306	0.0238636	4.21e-06	0.109751	0.0104	-0.0028958	0.7801	21.1517	0.00147634
family	Clostridiaceae1	rs12341505	G	A	14306	0.0179338	4.54e-06	0.0814503	0.0112	-0.0006	0.96	20.6272	0.00143978
family	Clostridiaceae1	rs2795528	G	A	14306	0.0390911	3.81e-06	-0.180969	0.0193	-0.0102968	0.5915	21.4315	0.00149584
family	Victivallaceae	rs11671100	A	C	14306	0.0349472	4.08e-06	-0.160034	0.0126	-0.0182033	0.1485	20.9701	0.00146368
family	Victivallaceae	rs11764871	G	T	14306	0.025656	7.49e-07	0.127099	0.0094	0.0352024	0.000181	24.5418	0.00171255
family	Victivallaceae	rs2944282	T	C	14306	0.0257026	1.57e-06	-0.124197	0.0086	-0.00560427	0.5141	23.349	0.00162945
family	Victivallaceae	rs4396289	C	T	14306	0.0288525	1.54e-07	-0.152918	0.0093	-0.0006	0.9451	28.0899	0.00195966
family	Victivallaceae	rs61702987	T	C	14306	0.0300007	3.08e-06	0.145501	0.0102	0	0.9989	23.5217	0.00164149
family	Victivallaceae	rs62570196	C	T	14306	0.0483077	2.7e-07	-0.246101	0.0167	-0.00139902	0.9344	25.9534	0.00181088
family	Victivallaceae	rs6545794	A	G	14306	0.0410495	5.97e-07	-0.197786	0.0111	0.00500249	0.650801	23.2154	0.00162014
family	Victivallaceae	rs67832247	C	T	14306	0.0266695	3.24e-06	-0.123489	0.0092	-0.00169856	0.851	21.4401	0.00149644
family	Victivallaceae	rs7077363	G	A	14306	0.0318366	2.83e-06	0.148942	0.0105	0.00709511	0.4999	21.8867	0.00152756
family	Verrucomicrobiaceae	rs111862613	T	C	14306	0.0196746	3.73e-06	0.0907065	0.0129	0.00490199	0.701601	21.2552	0.00148355
family	Verrucomicrobiaceae	rs117107102	A	G	14306	0.0431572	2.92e-06	0.204683	0.0206	0.0160989	0.4337	22.4935	0.00156984
family	Verrucomicrobiaceae	rs11729256	T	C	14306	0.0150177	6.73e-07	0.0749798	0.0085	0.0037972	0.6568	24.9277	0.00173943
family	Verrucomicrobiaceae	rs12908520	G	A	14306	0.0130946	2.15e-06	0.0619104	0.0076	-0.0132025	0.0828705	22.3534	0.00156008
family	Verrucomicrobiaceae	rs2602429	T	C	14306	0.0156195	2.7e-06	-0.0745516	0.0086	-0.0109004	0.208	22.7814	0.0015899
family	Verrucomicrobiaceae	rs4242783	A	G	14306	0.0147694	2.75e-06	-0.0687992	0.0085	-0.00499749	0.559099	21.6991	0.00151448
family	Verrucomicrobiaceae	rs4936098	G	A	14306	0.0135928	1.13e-06	-0.0648691	0.0085	0.00500249	0.556	22.775	0.00158946
family	Verrucomicrobiaceae	rs74542928	T	C	14306	0.0236422	1.65e-06	0.112124	0.0144	-0.00919757	0.525801	22.4917	0.00156972
family	Verrucomicrobiaceae	rs9349825	A	G	14306	0.0147128	2.51e-06	-0.0704354	0.0085	0.012599	0.1386	22.9188	0.00159948
family	Bacteroidales	rs17043785	T	C	14306	0.0347133	5.12e-07	-0.176187	0.0129	-0.0120965	0.3485	25.7606	0.00179745
family	Bacteroidales	rs1850003	A	G	14306	0.0177806	2.41e-06	0.084048	0.009	0.00299551	0.737099	22.3441	0.00155943
family	Bacteroidales	rs738193	T	C	14306	0.0165856	3.82e-07	0.0847328	0.0079	-0.0183997	0.0192101	26.1	0.00182109
family	Bacteroidales	rs941000	T	C	14306	0.0163382	3.16e-07	-0.0850266	0.0078	-0.0100988	0.1995	27.0833	0.00188956
family	Peptococcaceae	rs117452796	A	G	14306	0.0549569	3.15e-06	-0.257982	0.0198	-0.0315956	0.1105	22.0361	0.00153797
family	Peptococcaceae	rs12634826	T	G	14306	0.0150931	1.01e-06	-0.0739885	0.009	-0.00970278	0.2828	24.031	0.00167697
family	Peptococcaceae	rs12992764	T	G	14306	0.0141137	1.46e-06	0.0684213	0.0079	-0.0297044	0.000184	23.5018	0.0016401
family	Peptococcaceae	rs150600492	A	C	14306	0.0289757	2.31e-06	0.135774	0.0168	0.0129029	0.4443	21.9566	0.00153243
family	Peptococcaceae	rs35703006	G	T	14306	0.0164355	4.95e-07	0.0812655	0.0091	-0.00630011	0.4876	24.4482	0.00170603
family	Peptococcaceae	rs4990837	G	A	14306	0.0185869	1.74e-06	-0.0910387	0.01	0.00489799	0.6204	23.9904	0.00167414
family	Peptococcaceae	rs75430375	C	T	14306	0.0317498	3.41e-06	-0.147941	0.0178	0.0160989	0.3652	21.7118	0.00151537
family	Peptococcaceae	rs75898026	A	G	14306	0.0173541	2.02e-06	-0.0821779	0.0099	0.0120017	0.2266	22.4236	0.00156498
family	Enterobacteriaceae	rs2374342	C	A	14306	0.0126195	4.52e-06	0.0582927	0.0077	0.00240288	0.760599	21.3375	0.00148929
family	Enterobacteriaceae	rs62210023	A	G	14306	0.0130125	3.13e-06	0.0606754	0.0083	-0.001	0.9005	21.7422	0.00151749
family	Lachnospiraceae	rs11139361	C	T	14306	0.0110503	4.26e-06	-0.0494463	0.008	-0.0189984	0.0176401	20.0226	0.00139764
family	Lachnospiraceae	rs112040820	A	G	14306	0.0117086	2.42e-06	0.0549584	0.0091	-0.00630011	0.493	22.0322	0.0015377
family	Lachnospiraceae	rs11979110	T	C	14306	0.0105069	1.82e-06	-0.0500924	0.0075	0.0121029	0.1063	22.7297	0.00158631
family	Lachnospiraceae	rs2159863	A	G	14306	0.0128742	3.7e-06	-0.0585831	0.0094	0.00920221	0.3254	20.7064	0.0014453
family	Lachnospiraceae	rs35524804	T	C	14306	0.0125216	2.45e-06	-0.0607481	0.01	-0.0141987	0.1543	23.5367	0.00164253
family	Lachnospiraceae	rs79086868	T	C	14306	0.0164472	3.01e-06	0.0776723	0.0119	0.00889948	0.4515	22.3022	0.00155652
family	Lachnospiraceae	rs9929145	G	A	14306	0.0245233	2.84e-07	-0.125721	0.0174	0.017197	0.3234	26.282	0.00183376
family	Veillonellaceae	rs111810795	C	T	14306	0.0180573	1.73e-06	-0.0867108	0.0128	0.00849599	0.508401	23.059	0.00160925
family	Veillonellaceae	rs12186441	G	A	14306	0.0453999	4.53e-06	0.208096	0.0205	-0.00970278	0.6353	21.0096	0.00146643
family	Veillonellaceae	rs12668619	A	G	14306	0.0117654	2.57e-06	0.055301	0.0077	-0.00159872	0.8381	22.0929	0.00154193
family	Veillonellaceae	rs12741784	C	T	14306	0.0119266	1.28e-07	-0.0621452	0.0091	0.0002	0.9818	27.1508	0.00189426
family	Veillonellaceae	rs1442060	A	G	14306	0.0112125	4.51e-06	0.0514024	0.0076	-0.00850374	0.2629	21.0166	0.00146692
family	Veillonellaceae	rs2175069	G	A	14306	0.0114886	4.64e-06	0.0526752	0.0076	-0.00489799	0.5158	21.0222	0.00146731
family	Veillonellaceae	rs4461038	G	A	14306	0.0119467	3.73e-06	0.0554965	0.0081	-0.0182033	0.0247298	21.5792	0.00150613
family	Veillonellaceae	rs4797169	T	C	14306	0.0128297	4.49e-06	0.0587799	0.0085	0.00280393	0.745901	20.9906	0.00146511
family	Veillonellaceae	rs79535861	A	C	14306	0.0207016	1.58e-06	0.100666	0.0154	0.0198048	0.1981	23.646	0.00165015
family	Desulfovibrionaceae	rs112381107	C	T	14306	0.0456962	2.82e-06	0.211435	0.0159	0.00619918	0.6962	21.4089	0.00149426
family	Desulfovibrionaceae	rs11599763	C	T	14306	0.0117493	2.5e-06	0.0555931	0.0079	-0.00489799	0.537901	22.3881	0.0015625
family	Desulfovibrionaceae	rs17791387	A	G	14306	0.0154381	2.1e-06	-0.0729251	0.0106	-0.00350385	0.744399	22.3134	0.0015573
family	Desulfovibrionaceae	rs2692012	G	A	14306	0.0253568	1.56e-06	-0.114231	0.0142	-0.00730327	0.6072	20.2945	0.00141659
family	Desulfovibrionaceae	rs2838334	G	A	14306	0.012423	3.82e-06	0.0571419	0.0081	-0.0120965	0.1347	21.1571	0.00147671
family	Desulfovibrionaceae	rs4506934	C	T	14306	0.020138	3.16e-06	-0.0943381	0.0127	-0.0109004	0.3893	21.9453	0.00153164
family	Desulfovibrionaceae	rs6058181	C	T	14306	0.0166111	2.7e-07	0.0834742	0.0113	0.00790113	0.4811	25.2527	0.00176207
family	Desulfovibrionaceae	rs9928243	C	A	14306	0.0117819	4.48e-06	-0.0541732	0.0077	-0.00580313	0.4476	21.1416	0.00147563
family	Defluviitaleaceae	rs112893842	T	C	14306	0.0232545	2.75e-06	0.110761	0.0106	-0.00330453	0.7535	22.6861	0.00158326
family	Defluviitaleaceae	rs17051335	C	T	14306	0.0292201	4.58e-06	-0.134314	0.0149	0.00260339	0.8608	21.129	0.00147476
family	Defluviitaleaceae	rs4677103	A	G	14306	0.0197033	9.42e-07	0.0977203	0.0097	-0.00119928	0.9055	24.5975	0.00171643
family	Defluviitaleaceae	rs55658617	T	C	14306	0.0361844	1.41e-06	0.177314	0.0184	0.0182964	0.3205	24.0128	0.0016757
family	Defluviitaleaceae	rs72731813	C	T	14306	0.0293415	2.76e-07	-0.149751	0.016	0.0352024	0.0277703	26.048	0.00181747
family	Defluviitaleaceae	rs9608282	T	G	14306	0.0299429	4.61e-06	0.139014	0.0157	-0.00600195	0.704099	21.5541	0.00150438
family	Defluviitaleaceae	rs9725395	A	G	14306	0.0295185	3.41e-06	-0.138357	0.0146	-0.00239712	0.8695	21.9692	0.00153331
family	Porphyromonadaceae	rs10858364	G	T	14306	0.012085	4.31e-06	0.055316	0.0093	0.00160128	0.8658	20.9512	0.00146236
family	Porphyromonadaceae	rs17065783	A	G	14306	0.0122235	1.79e-06	-0.059133	0.0085	0.00589736	0.4868	23.4028	0.0016332
family	Porphyromonadaceae	rs6953849	A	G	14306	0.0150724	2.44e-06	0.0718149	0.0109	0.0421979	0.000111	22.702	0.00158437
family	Acidaminococcaceae	rs262812	T	C	14306	0.0142257	3.25e-06	-0.065675	0.0083	0.00280393	0.7347	21.3134	0.00148761
family	Acidaminococcaceae	rs2933324	G	A	14306	0.0140257	2.24e-06	0.0662557	0.0083	-0.00600195	0.4655	22.315	0.00155741
family	Acidaminococcaceae	rs6589457	G	A	14306	0.0349516	2.32e-06	-0.165911	0.0156	0.00749804	0.632501	22.5329	0.00157259
family	Acidaminococcaceae	rs6923842	T	C	14306	0.0169192	2.21e-06	-0.0796106	0.0103	-0.0003	0.9805	22.1402	0.00154523
family	Rhodospirillaceae	rs11591293	G	T	14306	0.0158724	2.67e-06	0.0743184	0.0086	0.0111014	0.1972	21.9234	0.00153012
family	Rhodospirillaceae	rs1549633	A	C	14306	0.0218634	4.7e-06	0.0999312	0.01	-0.0004	0.9666	20.8914	0.00145819
family	Rhodospirillaceae	rs3754624	C	T	14306	0.0200064	1.71e-06	0.0971389	0.0093	0.00359646	0.696599	23.5748	0.00164519
family	Rhodospirillaceae	rs4278423	T	C	14306	0.0235725	3.12e-06	0.107529	0.0106	-0.00459941	0.6643	20.8085	0.00145241
family	Rhodospirillaceae	rs55876211	C	T	14306	0.0196395	2.87e-06	-0.0911851	0.0097	0.0143018	0.1407	21.5569	0.00150458
family	Rhodospirillaceae	rs76784716	A	G	14306	0.0285767	1.49e-06	0.136049	0.0159	0.00460057	0.7732	22.6656	0.00158183
family	Rhodospirillaceae	rs9813022	A	G	14306	0.0163583	2.53e-07	-0.0842444	0.0079	0.00709511	0.37	26.522	0.00185047
family	Peptostreptococcaceae	rs10805326	A	G	14306	0.012276	4.03e-06	-0.0566637	0.0084	-0.0117013	0.1675	21.3057	0.00148707
family	Peptostreptococcaceae	rs117020988	C	T	14306	0.0372126	1.03e-06	0.182411	0.019	0.0001	0.9961	24.0282	0.00167678
family	Peptostreptococcaceae	rs12377846	C	A	14306	0.0511627	7.26e-07	-0.252	0.0213	-0.00129916	0.952	24.2602	0.00169293
family	Peptostreptococcaceae	rs4692811	C	T	14306	0.0126913	4.21e-07	0.0642075	0.0083	-0.0004	0.9597	25.5952	0.00178593
family	Peptostreptococcaceae	rs59987323	C	T	14306	0.011443	2.7e-06	-0.0537078	0.0086	-0.00610135	0.479001	22.029	0.00153748
family	Peptostreptococcaceae	rs61841503	G	A	14306	0.0161331	9.8e-09	0.0919658	0.0112	0.0005	0.9665	32.495	0.00226628
family	Peptostreptococcaceae	rs76982728	T	C	14306	0.0266923	3.24e-06	0.124203	0.0142	0.00959589	0.5023	21.6517	0.00151118
family	Peptostreptococcaceae	rs9573937	A	G	14306	0.0142907	1.71e-06	-0.0693637	0.0096	-0.0164047	0.0874299	23.559	0.00164409
family	Prevotellaceae	rs12118202	T	C	14306	0.0147265	5.54e-07	-0.0751986	0.0096	-0.00909848	0.3441	26.0748	0.00181933
family	Prevotellaceae	rs148376875	T	G	14306	0.0179163	2.08e-06	0.084515	0.0131	0.00749804	0.566301	22.2521	0.00155302
family	Prevotellaceae	rs2206482	T	G	14306	0.0117486	1.3e-06	-0.0569105	0.0076	0.00220242	0.770201	23.4646	0.0016375
family	Prevotellaceae	rs3860225	A	G	14306	0.0167936	5.5e-07	0.083936	0.01	0.00389759	0.696101	24.9809	0.00174314
family	Prevotellaceae	rs4493272	T	C	14306	0.0118027	3.02e-07	-0.0604992	0.0075	-0.00770028	0.3036	26.2746	0.00183325
family	Prevotellaceae	rs4685827	T	C	14306	0.0145407	2.77e-06	-0.0679529	0.0092	0.00450011	0.6281	21.8396	0.00152428
family	Prevotellaceae	rs912860	A	G	14306	0.0483124	9.3e-07	0.229046	0.0169	0.0328022	0.0523396	22.4765	0.00156866
family	Prevotellaceae	rs9586501	G	A	14306	0.0127329	2.59e-06	0.0592681	0.0084	-0.00169856	0.8419	21.6664	0.00151221
family	Prevotellaceae	rs9958960	G	A	14306	0.0173611	1.06e-07	-0.0914807	0.0117	-0.00960374	0.4114	27.7654	0.00193706
family	Family	rs10759623	C	T	14306	0.032151	5.78e-07	-0.162115	0.009	-0.00499749	0.577301	25.4248	0.00177406
family	Family	rs11547158	A	G	14306	0.0372795	2.7e-06	-0.177599	0.0125	-0.0247024	0.0483604	22.6956	0.00158392
family	Family	rs17379710	T	C	14306	0.0252125	3.97e-06	-0.116383	0.0075	-0.00159872	0.8353	21.3082	0.00148725
family	Family	rs2155352	A	G	14306	0.0302319	6.63e-07	-0.150538	0.0097	-0.00529595	0.5855	24.7948	0.00173018
family	Family	rs3733511	A	G	14306	0.0274718	3.39e-06	0.128253	0.0085	0.0062998	0.4567	21.7952	0.00152118
family	Family	rs488164	G	T	14306	0.025516	4.8e-06	-0.117998	0.0076	-0.0044003	0.5624	21.3857	0.00149265
family	Family	rs697771	A	G	14306	0.0251491	3.19e-06	-0.117677	0.0075	0.00609856	0.4159	21.8947	0.00152811
family	Coriobacteriaceae	rs11250875	T	C	14306	0.0130939	4.83e-06	0.06075	0.009	-0.0238044	0.00799503	21.5256	0.00150239
family	Coriobacteriaceae	rs1816223	G	A	14306	0.0129006	4.84e-06	0.0586265	0.0091	0.00530404	0.5575	20.6523	0.00144153
family	Coriobacteriaceae	rs34739816	G	T	14306	0.0207666	3.88e-06	0.0965017	0.0154	0.0358034	0.0204498	21.5943	0.00150718
family	Coriobacteriaceae	rs719099	A	G	14306	0.0155815	5.43e-07	0.0778402	0.0107	0.00830439	0.4373	24.9568	0.00174146
family	Alcaligenaceae	rs4033856	T	C	14306	0.0168931	1.03e-06	-0.081834	0.013	-0.00459941	0.7267	23.4665	0.00163764
family	Alcaligenaceae	rs62191117	A	G	14306	0.0133636	2.76e-07	0.0684302	0.0094	-0.00370313	0.6915	26.221	0.00182951
family	Alcaligenaceae	rs62395635	T	C	14306	0.0238514	3.35e-06	0.110583	0.0167	0.00480151	0.773599	21.4956	0.0015003
family	Alcaligenaceae	rs6969323	A	C	14306	0.0129137	3.89e-06	-0.0593564	0.0087	0.0188974	0.02947	21.1268	0.0014746
family	Alcaligenaceae	rs7638039	T	C	14306	0.0127779	2.7e-06	0.0603335	0.0088	0.0418016	2e-06	22.2945	0.00155598
family	Alcaligenaceae	rs9537886	A	C	14306	0.0110683	2.35e-07	-0.0570888	0.0076	-0.0251023	0.000997	26.6036	0.00185616
family	Alcaligenaceae	rs9964679	A	G	14306	0.0116008	4.47e-06	0.0537051	0.008	0.015002	0.06142	21.4316	0.00149585
family	Lactobacillaceae	rs11674854	C	T	14306	0.0175267	2.6e-06	-0.0830224	0.0079	-0.00679685	0.3933	22.4383	0.001566
family	Lactobacillaceae	rs16861661	G	A	14306	0.0379293	2.7e-07	-0.193287	0.0152	0.00950503	0.5307	25.969	0.00181196
family	Lactobacillaceae	rs768253	T	G	14306	0.0170604	3.61e-06	-0.0792344	0.0075	-0.00939572	0.2053	21.5699	0.00150549
family	Lactobacillaceae	rs921925	A	C	14306	0.0201687	5.77e-07	0.0999419	0.0091	-0.0077995	0.3887	24.555	0.00171347
family	Ruminococcaceae	rs1612733	T	C	14306	0.0238006	4.22e-06	0.108708	0.0179	-0.00870203	0.6262	20.8616	0.00145612
family	Ruminococcaceae	rs17376049	T	C	14306	0.0172114	7.3e-07	0.0848534	0.0131	-0.0210959	0.1054	24.3056	0.0016961
family	Ruminococcaceae	rs2113833	C	T	14306	0.0355009	1.14e-06	-0.169146	0.0154	0.0130042	0.3989	22.701	0.0015843
family	Ruminococcaceae	rs55793120	T	C	14306	0.0266152	1.44e-07	0.13822	0.0208	0.036301	0.0814592	26.9701	0.00188168
family	Ruminococcaceae	rs56199908	T	C	14306	0.0410444	1.66e-06	-0.199327	0.0174	-0.0121953	0.4822	23.5844	0.00164585
family	Erysipelotrichaceae	rs10781552	C	T	14306	0.0116074	2.33e-06	-0.0552212	0.0081	0.0062998	0.4375	22.633	0.00157956
family	Erysipelotrichaceae	rs17530232	A	G	14306	0.0224648	2.79e-06	0.10305	0.0171	0.0117993	0.4924	21.0422	0.0014687
family	Erysipelotrichaceae	rs2300774	A	G	14306	0.0106784	8.95e-07	-0.0524152	0.0079	-0.00390238	0.626599	24.0936	0.00168133
family	Erysipelotrichaceae	rs35161940	T	C	14306	0.0167641	1.85e-06	-0.0806041	0.0133	0.011597	0.3845	23.1182	0.00161337
family	Erysipelotrichaceae	rs4078432	T	C	14306	0.0133764	4.23e-06	0.0608929	0.0093	-0.00590255	0.5268	20.7231	0.00144647
family	Erysipelotrichaceae	rs62504403	C	T	14306	0.0127883	1.12e-07	0.0681159	0.01	0.002002	0.8407	28.3708	0.00197921
family	Erysipelotrichaceae	rs7234058	T	C	14306	0.0194091	9.12e-07	-0.0945759	0.0144	-0.0203025	0.1589	23.7438	0.00165696
family	Erysipelotrichaceae	rs8003149	C	T	14306	0.0116888	4.08e-06	0.0538798	0.0081	0.0302015	0.000205	21.2477	0.00148303
family	Family	rs118170811	A	G	14306	0.0317112	1.8e-06	0.151619	0.02	-0.0077995	0.695401	22.8603	0.0015954
family	Family	rs3098182	T	G	14306	0.011014	4.04e-06	-0.0508511	0.0075	0.00120072	0.8734	21.3162	0.0014878
family	Family	rs482905	G	T	14306	0.012717	3.72e-06	0.0596528	0.0083	-0.0010994	0.8901	22.0035	0.0015357
family	Family	rs6501525	A	G	14306	0.0115587	1.24e-06	0.0561559	0.0087	-0.00750179	0.3863	23.6033	0.00164717
family	Family	rs6797051	C	T	14306	0.0171364	4.89e-06	-0.0805985	0.0116	0.00709511	0.541	22.1215	0.00154392
family	Family	rs7514702	T	C	14306	0.0141626	3.92e-06	-0.0663236	0.009	-0.0007	0.9339	21.9306	0.00153062
family	Clostridiales	rs118104867	C	T	14306	0.0455098	3.44e-06	0.214464	0.0177	0.0322959	0.0681193	22.2075	0.00154991
family	Clostridiales	rs13409132	A	G	14306	0.0352154	4.37e-06	-0.165419	0.0153	0.00389759	0.7993	22.0651	0.00153999
family	Clostridiales	rs2191834	T	G	14306	0.0159136	2.5e-06	-0.0746375	0.0084	-0.0116024	0.1669	21.9977	0.00153529
family	Clostridiales	rs28691777	C	T	14306	0.0266996	6.96e-07	0.137134	0.0141	-0.0141001	0.3184	26.3804	0.00184061
family	Clostridiales	rs55682560	C	T	14306	0.0261319	4.97e-07	-0.131519	0.0158	0.0129029	0.4155	25.33	0.00176746
family	Clostridiales	rs6588624	A	G	14306	0.0138147	1.79e-06	0.0662317	0.0076	0.00120072	0.878	22.9852	0.00160411
family	Clostridiales	rs66714985	A	C	14306	0.0252447	4.85e-06	0.116908	0.0119	0.00530404	0.655799	21.4461	0.00149685
family	Clostridiales	rs7226487	A	G	14306	0.0138701	3.58e-06	-0.0643682	0.0075	-0.00699547	0.3499	21.5369	0.00150318
family	Clostridiales	rs7538034	T	G	14306	0.0165982	2.37e-06	-0.078598	0.0091	-0.0223973	0.0136499	22.4234	0.00156496
family	Clostridiales	rs7725895	A	G	14306	0.0240367	3.94e-06	-0.116224	0.011	-0.001	0.9258	23.3799	0.0016316
family	Bacteroidaceae	rs11585893	A	G	14306	0.0147633	1.8e-06	-0.0740746	0.0099	-0.00529595	0.5935	25.1751	0.00175667
family	Bacteroidaceae	rs17619981	T	G	14306	0.0187002	2.69e-06	0.0880978	0.0143	0.027104	0.0585706	22.1941	0.00154898
family	Bacteroidaceae	rs66474973	G	T	14306	0.0164479	6.81e-07	0.0812515	0.0132	0.00820356	0.5363	24.4029	0.00170288
family	Bacteroidaceae	rs6795673	C	T	14306	0.0105251	3.38e-07	0.0538565	0.0074	0.0185001	0.0121801	26.1833	0.00182689
family	Bacteroidaceae	rs9507307	C	T	14306	0.0129128	2.13e-06	0.0604456	0.0093	-0.00799793	0.3899	21.9123	0.00152935
family	Pasteurellaceae	rs10965428	C	A	14306	0.0258219	4.29e-06	-0.119902	0.0136	-0.0301023	0.0268602	21.5614	0.00150489
family	Pasteurellaceae	rs35510	A	G	14306	0.0264958	4.02e-06	0.122729	0.0139	-0.0145043	0.2983	21.4556	0.00149752
family	Pasteurellaceae	rs4822728	T	C	14306	0.0149032	4.72e-06	0.0685479	0.0077	-0.0001	0.9933	21.1558	0.00147662
family	Pasteurellaceae	rs72756943	G	A	14306	0.0303029	3.35e-06	0.13988	0.0181	-0.00819632	0.6513	21.308	0.00148723
family	Pasteurellaceae	rs76022354	C	T	14306	0.0500406	1.83e-06	0.24289	0.0208	0.0299954	0.1492	23.5599	0.00164415
family	Pasteurellaceae	rs78909003	T	C	14306	0.0498372	2.05e-06	-0.241159	0.0209	0.00520351	0.804	23.4153	0.00163407
family	Pasteurellaceae	rs9382510	C	T	14306	0.0169965	2.48e-07	-0.0881865	0.0085	-0.00529595	0.532	26.9206	0.00187824
family	Methanobacteriaceae	rs10202904	G	T	14306	0.0235357	3.01e-07	0.121754	0.0078	0.00210221	0.788501	26.7616	0.00186716
family	Methanobacteriaceae	rs6776814	T	C	14306	0.0411825	1.63e-06	-0.199566	0.014	-0.0030952	0.8267	23.4827	0.00163877
family	Methanobacteriaceae	rs73457410	A	G	14306	0.0436695	1.41e-06	0.21534	0.0126	0.0220002	0.0805304	24.316	0.00169683
family	Methanobacteriaceae	rs894996	C	A	14306	0.0449076	1.88e-06	0.216999	0.0145	0.00250313	0.8661	23.3494	0.00162948
family	Actinomycetaceae	rs2889192	T	G	14306	0.0195009	3.64e-06	-0.0887537	0.0088	0.0191013	0.02986	20.714	0.00144583
family	Actinomycetaceae	rs35011108	A	G	14306	0.0503796	1.83e-06	0.241826	0.0208	-0.00410158	0.8428	23.0407	0.00160798
family	Rikenellaceae	rs1939881	G	A	14306	0.0206213	5.64e-07	-0.105589	0.0126	-0.0152038	0.226	26.2183	0.00182933
family	Rikenellaceae	rs2833282	G	A	14306	0.0156966	4.31e-06	0.0711137	0.011	-0.00669752	0.5461	20.5256	0.0014327
family	Rikenellaceae	rs4264350	T	C	14306	0.0108555	1.35e-06	-0.0526393	0.0076	0.0130042	0.0880603	23.5137	0.00164093
family	Rikenellaceae	rs62532512	A	C	14306	0.0107399	2.76e-06	0.0504257	0.0077	0.00339576	0.6605	22.0447	0.00153857
family	Rikenellaceae	rs67705352	T	G	14306	0.0110534	6.58e-07	-0.0549688	0.0078	-0.0105046	0.1806	24.7309	0.00172573
family	Rikenellaceae	rs6837275	A	G	14306	0.011887	1.45e-06	0.0570355	0.0083	0.00769957	0.3542	23.0222	0.00160668
family	Rikenellaceae	rs74474130	T	G	14306	0.0295688	3.61e-06	0.137747	0.022	-0.00750179	0.7334	21.7019	0.00151468
family	Rikenellaceae	rs77885767	C	T	14306	0.0336482	2.85e-06	-0.156209	0.0183	0.00329542	0.8587	21.552	0.00150424
family	Rikenellaceae	rs9578457	G	A	14306	0.0315848	3.99e-06	-0.141478	0.017	0.0300984	0.0773606	20.0642	0.00140054
family	Rikenellaceae	rs9603208	G	T	14306	0.0159596	1.92e-07	0.0821173	0.0101	0.014799	0.1441	26.4744	0.00184716
family	Streptococcaceae	rs10028567	C	T	14306	0.0190343	3.72e-06	-0.0934027	0.0111	0.0137035	0.2185	24.0794	0.00168034
family	Streptococcaceae	rs11110281	T	C	14306	0.0225943	1.4e-08	-0.130554	0.0173	0.0007	0.9669	33.3874	0.00232837
family	Streptococcaceae	rs2370083	G	T	14306	0.0184509	4.26e-06	-0.0842751	0.013	0.0159973	0.2165	20.8624	0.00145617
family	Streptococcaceae	rs2952251	G	A	14306	0.0126525	3.72e-07	0.0639298	0.0085	0.0331949	0.000103	25.5302	0.0017814
family	Streptococcaceae	rs35344081	G	A	14306	0.0129703	2.64e-06	0.0609349	0.009	-0.0177024	0.0508698	22.0715	0.00154044
family	Streptococcaceae	rs4968759	A	G	14306	0.0111271	8.92e-07	-0.0544035	0.0079	-0.00679685	0.3878	23.9051	0.00166819
family	Streptococcaceae	rs9903102	C	A	14306	0.0154096	4.92e-06	-0.0693015	0.0098	-0.0117013	0.2332	20.2257	0.00141179
family	unknown	rs74603314	T	C	14306	0.0489701	2.28e-06	0.230767	0.0237	0.019295	0.4152	22.2068	0.00154986
family	unknown	rs7706512	A	G	14306	0.0138979	2.27e-06	-0.0657351	0.0077	-0.0057037	0.4604	22.3716	0.00156135
family	unknown	rs11251024	G	A	14306	0.0206737	6.63e-07	0.104201	0.0081	-0.0111971	0.1634	25.4043	0.00177263
family	unknown	rs11606187	A	G	14306	0.0326288	3.31e-06	-0.154539	0.0126	0.015205	0.2276	22.4323	0.00156558
family	unknown	rs13385922	T	C	14306	0.0201348	3.97e-06	0.0929494	0.0077	-0.0110982	0.1495	21.3107	0.00148742
family	unknown	rs2172426	T	C	14306	0.0198947	3.17e-07	0.10212	0.0075	-0.0182033	0.01457	26.3479	0.00183836
family	unknown	rs267959	G	A	14306	0.0209676	2.62e-06	-0.0988612	0.0077	-0.011296	0.142	22.2308	0.00155154
family	unknown	rs4383094	C	T	14306	0.0320662	4.28e-06	-0.149188	0.0113	-0.0218006	0.0538195	21.6458	0.00151077
family	unknown	rs60583455	T	C	14306	0.021177	2.6e-07	0.108934	0.0085	0.0221025	0.00879691	26.4605	0.00184619
family	unknown	rs72671304	T	C	14306	0.0370028	3.8e-06	0.172322	0.0151	0.00540458	0.7195	21.6876	0.00151369
family	unknown	rs7911787	G	T	14306	0.0470232	3.39e-06	-0.223071	0.0139	-0.0223973	0.1057	22.5041	0.00157058
family	unknown	rs11150282	T	C	14306	0.0197127	7.36e-07	0.098235	0.0079	-0.00119928	0.8749	24.8336	0.00173288
family	unknown	rs4129395	G	A	14306	0.0185253	1.22e-06	0.0904264	0.0075	0.0002	0.9779	23.8265	0.00166272
family	unknown	rs79790072	T	C	14306	0.0488017	3.54e-06	0.226103	0.021	0.0203048	0.3338	21.4656	0.00149821
family	unknown	rs9864379	T	C	14306	0.0292752	4.66e-08	-0.160521	0.013	-0.0138043	0.2912	30.0652	0.00209717
genus	Fusicatenibacter	rs1864685	A	C	14306	0.0108105	4.96e-06	-0.0494799	0.0081	0.0009	0.9081	20.9491	0.00146222
genus	Fusicatenibacter	rs2025938	G	A	14306	0.0205426	2.99e-06	-0.0967298	0.0153	0.0104039	0.4955	22.1722	0.00154746
genus	Fusicatenibacter	rs2132128	G	A	14306	0.0160344	1.08e-06	-0.0771914	0.0116	0.0140989	0.2223	23.1757	0.00161738
genus	Fusicatenibacter	rs3303	T	C	14306	0.020407	3.94e-06	-0.0953657	0.0146	-0.00990083	0.4982	21.8387	0.00152421
genus	Fusicatenibacter	rs4378146	A	C	14306	0.0125259	7.2e-07	-0.0616691	0.0087	0.0208049	0.01754	24.2391	0.00169147
genus	Fusicatenibacter	rs62187631	T	C	14306	0.015924	4.55e-06	-0.0710571	0.0123	0.015205	0.216	19.9118	0.00138992
genus	Fusicatenibacter	rs62353480	A	G	14306	0.0145589	1.57e-06	-0.0701397	0.0115	-0.00529595	0.643	23.2098	0.00161975
genus	Fusicatenibacter	rs704418	C	T	14306	0.0151073	7.77e-07	-0.0739124	0.0116	0.00439966	0.7027	23.9365	0.00167039
genus	Fusicatenibacter	rs8063430	T	C	14306	0.022217	4.93e-06	-0.104026	0.0135	-0.0106036	0.435	21.9237	0.00153013
genus	Peptococcus	rs10031059	C	T	14306	0.0225844	1.24e-07	0.121167	0.0087	0.0114958	0.1835	28.784	0.00200798
genus	Peptococcus	rs11001941	G	A	14306	0.0392217	1.33e-06	-0.195611	0.0146	-0.0243023	0.0951897	24.8733	0.00173565
genus	Peptococcus	rs2054133	A	G	14306	0.0188332	2.14e-06	-0.0895433	0.0078	-0.0002	0.9749	22.6057	0.00157766
genus	Peptococcus	rs413827	G	A	14306	0.0237523	3.3e-06	0.110229	0.0097	0.0113036	0.2423	21.5368	0.00150317
genus	Peptococcus	rs5770862	T	C	14306	0.0356813	3.22e-06	0.162018	0.0129	-0.00590255	0.6474	20.6179	0.00143913
genus	Peptococcus	rs6918730	A	G	14306	0.0289742	1.15e-06	-0.135311	0.0116	0.010697	0.3582	21.8094	0.00152217
genus	Peptococcus	rs7033353	G	T	14306	0.018995	2.22e-06	-0.090152	0.0076	0.00520351	0.498901	22.5254	0.00157207
genus	Peptococcus	rs77681628	C	T	14306	0.0387328	2.69e-07	0.200307	0.0188	0.0124978	0.5059	26.7445	0.00186597
genus	Actinomyces	rs34583783	G	T	14306	0.0268461	4.49e-06	0.126596	0.012	0.0182047	0.1281	22.2371	0.00155198
genus	Eubacterium	rs11876297	T	C	14306	0.0281712	2.67e-06	0.131469	0.0102	0.010697	0.2952	21.7789	0.00152005
genus	Eubacterium	rs151257695	A	G	14306	0.0454847	3.1e-06	0.20951	0.0157	0.0525994	0.000782	21.2167	0.00148087
genus	Eubacterium	rs2733072	G	A	14306	0.0228306	1.49e-06	0.109644	0.0076	0.0244976	0.00117801	23.064	0.0016096
genus	Eubacterium	rs3771393	T	C	14306	0.0266671	7.38e-07	-0.130842	0.009	0.0034961	0.7001	24.0737	0.00167994
genus	Eubacterium	rs7104872	G	A	14306	0.0291906	2.73e-06	0.138612	0.01	0.012599	0.2059	22.5484	0.00157367
genus	Ruminococcus1	rs11783695	G	T	14306	0.0161398	4.73e-06	-0.0734114	0.0107	0.00859685	0.4234	20.6886	0.00144406
genus	Ruminococcus1	rs17781867	C	T	14306	0.0211728	1.96e-06	0.0999271	0.0159	0.016902	0.287	22.2746	0.00155459
genus	Ruminococcus1	rs6493760	T	C	14306	0.0115885	3.38e-06	-0.0535262	0.0081	0.0002	0.9765	21.3343	0.00148906
genus	Ruminococcus1	rs7117576	A	G	14306	0.0170891	6.48e-07	0.0829505	0.0122	-0.0160013	0.1876	23.5613	0.00164425
genus	Ruminococcus1	rs7583465	C	T	14306	0.0112619	2.56e-06	0.0527654	0.0076	0.0128016	0.0949489	21.9521	0.00153211
genus	Ruminococcus2	rs12986628	T	C	14306	0.0140168	2.14e-06	-0.0665937	0.01	0.00989883	0.3207	22.5719	0.00157531
genus	Ruminococcus2	rs2368224	T	G	14306	0.0438453	3.63e-06	0.199648	0.0142	0.00409839	0.7751	20.734	0.00144723
genus	Ruminococcus2	rs58681734	A	G	14306	0.0160787	4.18e-06	0.0723875	0.0102	0.0001	0.9949	20.2687	0.00141479
genus	Ruminococcus2	rs75140805	T	G	14306	0.0176445	3.95e-06	0.0836825	0.013	0.00749804	0.5662	22.4932	0.00156982
genus	Ruminococcus2	rs7635831	G	A	14306	0.0129031	1.98e-06	0.0618344	0.0098	-0.0018982	0.8447	22.9653	0.00160272
genus	Ruminococcus2	rs78120384	A	G	14306	0.0392045	3.31e-07	-0.192815	0.0202	-0.0164047	0.4159	24.1885	0.00168794
genus	Desulfovibrio	rs13066142	G	A	14306	0.0250891	3.79e-06	0.119141	0.0125	-0.0154008	0.2159	22.5503	0.0015738
genus	Desulfovibrio	rs16863365	A	G	14306	0.0226964	1.79e-06	0.109402	0.0126	-0.026603	0.0355099	23.2347	0.00162149
genus	Desulfovibrio	rs2456226	A	C	14306	0.0172749	8.55e-07	0.0854927	0.0077	-0.0121953	0.1141	24.4922	0.00170909
genus	Desulfovibrio	rs2853179	T	C	14306	0.0174234	2.42e-06	-0.0811971	0.0085	-0.001	0.9063	21.7178	0.00151579
genus	Desulfovibrio	rs6580353	T	C	14306	0.0169735	4.94e-06	0.0770979	0.0089	-0.0219963	0.0133199	20.632	0.00144012
genus	Anaerofilum	rs10794359	C	T	14306	0.02006	2.23e-06	0.0953524	0.008	-0.0109004	0.1715	22.5944	0.00157688
genus	Anaerofilum	rs17096874	C	T	14306	0.0268919	2.86e-06	-0.126337	0.0097	-0.00539542	0.579499	22.0708	0.00154039
genus	Anaerofilum	rs4506496	A	G	14306	0.0212861	1.49e-06	-0.10309	0.0086	-0.00809713	0.3436	23.4553	0.00163686
genus	Anaerofilum	rs712981	A	C	14306	0.0202902	6.83e-07	0.10076	0.0076	0.0121029	0.1104	24.6606	0.00172083
genus	Anaerofilum	rs79598899	C	T	14306	0.0357284	3.75e-07	0.182586	0.0165	0.00389759	0.8133	26.1161	0.00182221
genus	Anaerofilum	rs816292	T	C	14306	0.02204	2.64e-07	-0.113003	0.0086	-0.0204005	0.0180198	26.288	0.00183418
genus	Ruminococcaceae	rs12597105	A	G	14306	0.0144415	4.87e-06	-0.0670855	0.0082	0.00409839	0.6205	21.5791	0.00150612
genus	Ruminococcaceae	rs2820282	C	A	14306	0.0125917	2.85e-06	0.0592304	0.008	-0.00789872	0.3242	22.1269	0.0015443
genus	Ruminococcaceae	rs682403	A	G	14306	0.0124671	2.37e-06	-0.0588161	0.0075	0.0123965	0.0966496	22.2567	0.00155335
genus	Ruminococcaceae	rs6958419	C	T	14306	0.0124994	2.84e-06	-0.0585718	0.0075	-0.0170046	0.02306	21.9583	0.00153255
genus	Adlercreutzia	rs13231526	C	A	14306	0.0311654	4.81e-06	0.143237	0.0149	0.00490199	0.743	21.1235	0.00147437
genus	Adlercreutzia	rs2717140	C	T	14306	0.0251081	2.05e-06	-0.119225	0.0113	-0.00420116	0.708	22.5479	0.00157364
genus	Adlercreutzia	rs7680684	T	C	14306	0.0168901	9.77e-07	0.083381	0.0085	0.00579677	0.4965	24.3708	0.00170064
genus	Adlercreutzia	rs9490822	C	T	14306	0.0155789	2.54e-06	-0.0734512	0.0076	-0.0158044	0.0363597	22.2292	0.00155143
genus	Lachnospiraceae	rs10093861	G	A	14306	0.0121152	3.06e-06	-0.0568869	0.0077	-0.0141987	0.06475	22.0477	0.00153878
genus	Lachnospiraceae	rs1363769	C	T	14306	0.0449372	1.58e-06	0.200628	0.0132	0.00979784	0.461	19.9329	0.00139139
genus	Lachnospiraceae	rs2862811	C	T	14306	0.0121736	3.92e-06	-0.0564927	0.0075	0.00979784	0.1961	21.5351	0.00150306
genus	Lachnospiraceae	rs35035870	T	C	14306	0.0414403	2.62e-06	-0.190615	0.0202	-0.0153023	0.4483	21.1577	0.00147675
genus	Lachnospiraceae	rs7249113	G	A	14306	0.0133496	3.72e-07	0.0679483	0.0082	0.0149005	0.0676893	25.9072	0.00180766
genus	Lachnospiraceae	rs72793667	A	G	14306	0.0246589	1.63e-06	-0.116881	0.017	-0.00819632	0.6277	22.4668	0.00156798
genus	Lachnospiraceae	rs9788306	C	T	14306	0.0130744	1.39e-06	-0.062804	0.0081	0.0158042	0.0507096	23.0744	0.00161032
genus	Lachnospiraceae	rs10741777	T	C	14306	0.0194791	7.69e-07	-0.0973842	0.0084	0.0157026	0.0630101	24.9942	0.00174407
genus	Lachnospiraceae	rs10793103	T	C	14306	0.0181279	9.35e-08	-0.0974344	0.008	0.0104039	0.1945	28.8888	0.00201528
genus	Lachnospiraceae	rs10801803	G	A	14306	0.0243085	1.4e-06	-0.117029	0.01	0.00680309	0.4982	23.1777	0.00161752
genus	Lachnospiraceae	rs13024781	T	C	14306	0.0168846	2.29e-06	-0.0798769	0.0074	0.0130042	0.0772094	22.38	0.00156194
genus	Lachnospiraceae	rs57091572	A	G	14306	0.0235801	2.86e-06	-0.110443	0.0109	-0.0278	0.0112199	21.9374	0.00153109
genus	Lachnospiraceae	rs62277846	C	T	14306	0.0212319	1.59e-06	0.102292	0.0095	0.0101008	0.2894	23.2116	0.00161988
genus	Lachnospiraceae	rs67078837	T	C	14306	0.0170693	7.68e-07	-0.0845848	0.0078	-0.0203025	0.00905795	24.5558	0.00171352
genus	Lachnospiraceae	rs955844	A	C	14306	0.0228369	1.81e-06	0.112064	0.0104	-0.020998	0.0438299	24.0801	0.00168039
genus	Collinsella	rs2103510	G	A	14306	0.0168217	2.42e-06	0.0786551	0.0103	0.00439966	0.6658	21.8632	0.00152592
genus	Collinsella	rs9541268	C	A	14306	0.0197312	8.79e-07	0.09597	0.0134	-0.00990083	0.4615	23.6572	0.00165093
genus	Enterorhabdus	rs114731706	T	G	14306	0.0382298	2.17e-06	0.182308	0.0191	0.00280393	0.8854	22.7409	0.00158708
genus	Enterorhabdus	rs3017103	G	A	14306	0.0208995	2.94e-06	-0.0980897	0.009	0.00839514	0.354	22.028	0.00153741
genus	Enterorhabdus	rs73331712	T	C	14306	0.055123	4.85e-06	0.26199	0.015	-0.0154008	0.3046	22.5894	0.00157652
genus	Turicibacter	rs11054680	T	C	14306	0.0226997	2.31e-06	-0.104751	0.012	-0.00380276	0.749899	21.2949	0.00148632
genus	Turicibacter	rs12603364	T	C	14306	0.0225598	8.67e-07	0.110861	0.0115	-0.0124028	0.2816	24.1483	0.00168514
genus	Turicibacter	rs149744580	A	G	14306	0.0315478	7.01e-08	0.169883	0.0167	0.0203048	0.2221	28.9976	0.00202285
genus	Turicibacter	rs2834977	T	C	14306	0.0208261	3.96e-06	-0.0959995	0.0103	-0.0147014	0.1543	21.2482	0.00148306
genus	Turicibacter	rs4869133	G	A	14306	0.027197	2.55e-06	0.131186	0.0154	0.0209989	0.1716	23.2666	0.00162371
genus	Turicibacter	rs55756211	T	C	14306	0.0240708	2.81e-06	-0.115115	0.0113	0.0142003	0.2112	22.8709	0.00159614
genus	Clostridium	rs1942371	G	A	14306	0.034187	4.06e-06	-0.157938	0.0125	0.00480151	0.7042	21.3428	0.00148965
genus	Clostridium	rs6890185	C	T	14306	0.0233137	1.12e-06	-0.113424	0.0081	-0.00679685	0.4011	23.6694	0.00165178
genus	Eubacterium	rs10248854	C	A	14306	0.0113464	4.21e-06	-0.0527827	0.0082	-0.00459941	0.5774	21.6405	0.0015104
genus	Eubacterium	rs10797540	A	G	14306	0.0108389	3.53e-06	0.0503179	0.0074	-0.00430074	0.5645	21.5514	0.00150419
genus	Eubacterium	rs314726	T	C	14306	0.0109486	1.38e-06	0.0528824	0.0079	-0.00219758	0.783	23.3295	0.00162809
genus	Eubacterium	rs35398954	A	G	14306	0.0174602	5.4e-07	-0.0901402	0.012	-0.00469894	0.6931	26.6525	0.00185957
genus	Catenibacterium	rs12404911	C	T	14306	0.0304142	2.8e-06	0.140717	0.009	-0.0116024	0.1989	21.4062	0.00149408
genus	Catenibacterium	rs212393	A	G	14306	0.0286209	3.62e-06	0.135254	0.0087	-0.00539542	0.5353	22.3323	0.00155861
genus	Catenibacterium	rs73128290	A	G	14306	0.0284563	4.29e-06	0.129726	0.0091	0.00619918	0.4978	20.7825	0.0014506
genus	Catenibacterium	rs77285108	G	A	14306	0.0353447	3.63e-06	-0.161826	0.0112	0.0248051	0.02719	20.9627	0.00146317
genus	Marvinbryantia	rs1187983	C	T	14306	0.0193174	2.02e-06	-0.0935456	0.0113	0.00429923	0.7065	23.4504	0.00163651
genus	Marvinbryantia	rs2724813	G	A	14306	0.0167551	6.28e-07	0.0840769	0.0103	0.00359646	0.726501	25.1802	0.00175702
genus	Marvinbryantia	rs2842896	C	T	14306	0.0131146	7.25e-07	-0.0649396	0.0079	0.0140989	0.0741993	24.5194	0.00171099
genus	Marvinbryantia	rs2863363	G	A	14306	0.0136323	3.11e-06	-0.0634861	0.0078	0.00569619	0.4644	21.688	0.00151371
genus	Marvinbryantia	rs61884471	G	A	14306	0.0248431	1.01e-06	0.124426	0.0161	-0.0147014	0.3628	25.0848	0.00175038
genus	Marvinbryantia	rs72948274	A	C	14306	0.0272212	3.26e-06	-0.126354	0.0155	0.0355961	0.0216501	21.5458	0.00150381
genus	Butyrivibrio	rs11761679	T	C	14306	0.0321539	2.2e-06	0.154775	0.0099	-0.0020978	0.8336	23.1704	0.00161701
genus	Butyrivibrio	rs16941336	C	T	14306	0.0267936	1.53e-06	0.127488	0.0086	-0.00580313	0.4999	22.64	0.00158005
genus	Butyrivibrio	rs4537857	T	C	14306	0.0260992	1.8e-06	-0.12459	0.0082	-0.0001	0.992	22.7883	0.00159039
genus	Butyrivibrio	rs72723662	C	T	14306	0.0449336	7.86e-07	0.224078	0.017	0.00569619	0.7377	24.8689	0.00173534
genus	Butyrivibrio	rs74622183	A	G	14306	0.0428204	2.46e-06	-0.201027	0.013	-0.00509699	0.696	22.0398	0.00153823
genus	Butyrivibrio	rs7752361	G	A	14306	0.0239975	7.69e-07	0.11923	0.0075	-0.0162965	0.0302998	24.6853	0.00172255
genus	Butyrivibrio	rs7763512	A	G	14306	0.0253367	3.11e-06	-0.119846	0.0079	-0.0010005	0.9026	22.3742	0.00156153
genus	Eisenbergiella	rs11027642	C	T	14306	0.0284844	4.92e-06	0.129006	0.0102	0.0162005	0.1127	20.5119	0.00143174
genus	Eisenbergiella	rs1508033	A	C	14306	0.0195787	3.23e-06	0.091546	0.0077	0.0005	0.9495	21.8631	0.00152591
genus	Eisenbergiella	rs2683098	T	C	14306	0.022515	2.24e-06	-0.107319	0.0085	0.0041988	0.6173	22.7201	0.00158563
genus	Eisenbergiella	rs3812426	A	G	14306	0.0224159	2.72e-06	-0.106447	0.009	-0.0222995	0.01337	22.5504	0.00157381
genus	Eisenbergiella	rs4462860	G	A	14306	0.0201104	4.16e-06	0.0939071	0.0085	0.00769957	0.3674	21.805	0.00152186
genus	Defluviitaleaceae	rs112893842	T	C	14306	0.0232806	1.45e-06	0.11381	0.0106	-0.00330453	0.7535	23.8986	0.00166774
genus	Defluviitaleaceae	rs4344384	T	G	14306	0.0156309	4.83e-06	-0.0715978	0.0075	0.00310482	0.6748	20.9813	0.00146446
genus	Defluviitaleaceae	rs4677103	A	G	14306	0.0197263	9.6e-07	0.0977912	0.0097	-0.00119928	0.9055	24.5758	0.00171492
genus	Defluviitaleaceae	rs55658617	T	C	14306	0.0362226	2.15e-06	0.174369	0.0184	0.0182964	0.3205	23.1728	0.00161718
genus	Defluviitaleaceae	rs72731813	C	T	14306	0.0293796	4.33e-07	-0.147383	0.016	0.0352024	0.0277703	25.1654	0.00175599
genus	Defluviitaleaceae	rs9608282	T	G	14306	0.0299793	2.52e-06	0.142939	0.0157	-0.00600195	0.704099	22.7331	0.00158654
genus	Defluviitaleaceae	rs9725395	A	G	14306	0.029554	3.52e-06	-0.13834	0.0146	-0.00239712	0.8695	21.911	0.00152926
genus	Ruminococcaceae	rs10490280	C	T	14306	0.0143309	4.16e-06	-0.0672094	0.0094	0.00520351	0.5837	21.9944	0.00153507
genus	Ruminococcaceae	rs11243416	T	C	14306	0.0191203	1.67e-06	-0.0925653	0.0135	-0.00950469	0.484299	23.4373	0.0016356
genus	Ruminococcaceae	rs11613919	G	T	14306	0.0155716	1.63e-06	0.0727604	0.0106	-0.0168964	0.1115	21.8335	0.00152385
genus	Ruminococcaceae	rs16959793	A	C	14306	0.0131259	2.22e-06	-0.062527	0.0081	-0.0106036	0.1942	22.6922	0.00158369
genus	Ruminococcaceae	rs3013089	G	A	14306	0.0120346	4.38e-06	-0.0551473	0.0076	-0.00370313	0.6236	20.9984	0.00146565
genus	Ruminococcaceae	rs4452755	A	C	14306	0.0134741	3.29e-06	-0.0634463	0.0093	-0.00459941	0.624001	22.1724	0.00154747
genus	Ruminococcaceae	rs4532474	G	A	14306	0.017045	4.82e-06	0.0769231	0.0104	-0.00919757	0.3759	20.3666	0.00142162
genus	Ruminococcaceae	rs646327	G	A	14306	0.0118369	7.83e-07	0.0586696	0.0082	0.0386993	2.74e-06	24.5669	0.0017143
genus	Ruminococcaceae	rs6759615	A	G	14306	0.0200204	7.86e-07	0.102523	0.012	0.00849599	0.4796	26.2239	0.00182972
genus	Ruminococcaceae	rs73341549	T	C	14306	0.0318768	1.51e-07	-0.169857	0.0126	0.00869772	0.4901	28.3934	0.00198079
genus	Ruminococcaceae	rs10873449	C	T	14306	0.0143973	4.11e-06	-0.0654843	0.0093	-0.017496	0.0597902	20.6877	0.001444
genus	Ruminococcaceae	rs10950694	C	T	14306	0.011412	4.3e-07	-0.0577628	0.0077	-0.0154993	0.0433701	25.6196	0.00178763
genus	Ruminococcaceae	rs114279581	A	G	14306	0.0316034	3.22e-06	-0.146604	0.0165	0.0296039	0.0731594	21.5191	0.00150194
genus	Ruminococcaceae	rs12288512	A	G	14306	0.0144356	3.1e-06	0.066635	0.0105	0.0189993	0.0711492	21.3076	0.0014872
genus	Ruminococcaceae	rs12458218	T	C	14306	0.0144525	2.41e-06	0.0677322	0.0092	0.00280393	0.7641	21.9636	0.00153292
genus	Ruminococcaceae	rs2893871	G	A	14306	0.015548	3.54e-06	-0.073644	0.0099	-0.0101978	0.3031	22.435	0.00156577
genus	Ruminococcaceae	rs34781347	G	A	14306	0.0386484	6.05e-07	0.188685	0.019	0.0636003	0.000822	23.8348	0.0016633
genus	Ruminococcaceae	rs7449320	C	A	14306	0.0130836	4.81e-06	0.0599163	0.0087	-0.0115036	0.1846	20.9718	0.0014638
genus	Ruminococcaceae	rs7555878	G	A	14306	0.0125277	2.81e-06	-0.0586677	0.0082	0.00879859	0.2831	21.9308	0.00153064
genus	Ruminococcus	rs12136548	C	T	14306	0.0196476	3.1e-06	0.0901946	0.0087	-0.0102968	0.2388	21.0738	0.0014709
genus	Ruminococcus	rs13163520	G	A	14306	0.0233883	5.61e-08	-0.127377	0.0104	-0.00770028	0.4594	29.6609	0.00206903
genus	Ruminococcus	rs2909242	A	C	14306	0.018351	7.41e-07	0.0909965	0.0078	0.00260339	0.740901	24.5884	0.0017158
genus	Ruminococcus	rs3124783	G	A	14306	0.0249099	2.67e-06	0.11599	0.0101	0.00800193	0.4288	21.6819	0.00151329
genus	Ruminococcus	rs62167033	T	C	14306	0.0396295	3.5e-06	0.185289	0.0177	0.00120072	0.9446	21.8606	0.00152574
genus	Ruminococcus	rs934940	A	C	14306	0.0229588	2.74e-06	-0.105045	0.0097	0.00460057	0.6369	20.934	0.00146116
genus	Ruminococcus	rs9872758	T	C	14306	0.0176643	1.66e-06	0.0849233	0.0077	0.0031951	0.679	23.1132	0.00161303
genus	Dialister	rs11166701	G	A	14306	0.013186	5.51e-07	-0.0655301	0.0076	0.014799	0.0504801	24.6976	0.00172341
genus	Dialister	rs4753063	A	G	14306	0.0130052	4.86e-06	0.0596297	0.0075	0.00359646	0.631801	21.0228	0.00146736
genus	Gordonibacter	rs322296	G	A	14306	0.037722	4.02e-06	0.17869	0.0131	-0.0226026	0.0856209	22.4394	0.00156607
genus	Gordonibacter	rs72714787	C	A	14306	0.0377102	1.43e-06	0.181405	0.0116	-0.0190965	0.0999494	23.1409	0.00161496
genus	Gordonibacter	rs7294633	T	C	14306	0.0249946	3.44e-07	-0.12867	0.0079	0.00300451	0.701	26.501	0.00184901
genus	Anaerostipes	rs2014785	T	C	14306	0.0112199	4.68e-06	0.0515687	0.0081	0.00130085	0.8769	21.1249	0.00147447
genus	Anaerostipes	rs2396460	C	T	14306	0.0109555	2.91e-06	0.0512653	0.0078	-0.0008	0.919	21.8969	0.00152827
genus	Anaerostipes	rs2804244	G	A	14306	0.0110983	2.04e-06	0.053089	0.0082	-0.012699	0.1181	22.8821	0.00159692
genus	Anaerostipes	rs3900776	G	A	14306	0.0236302	2.75e-06	-0.110013	0.0175	-0.00750179	0.6688	21.6747	0.00151279
genus	Anaerostipes	rs62157625	T	C	14306	0.0185548	1.45e-06	0.088573	0.0137	-0.00770028	0.5761	22.7872	0.00159031
genus	Anaerostipes	rs6726833	C	A	14306	0.0189408	3.32e-06	-0.0877497	0.0117	0.0217958	0.0623807	21.4632	0.00149805
genus	Anaerostipes	rs6854026	C	T	14306	0.0109075	3.2e-06	0.0508482	0.0075	0.00310482	0.6765	21.7321	0.00151678
genus	Anaerostipes	rs7193624	T	C	14306	0.0150723	5.35e-07	-0.0750642	0.0099	-0.00770028	0.4394	24.8031	0.00173076
genus	Lachnospiraceae	rs2050911	G	A	14306	0.0153934	1.11e-06	0.0751466	0.0084	0.0114048	0.1752	23.8314	0.00166306
genus	Lachnospiraceae	rs437876	T	C	14306	0.0144768	7.17e-08	0.0784637	0.0081	-0.00149888	0.8484	29.376	0.0020492
genus	Lachnospiraceae	rs573933	T	C	14306	0.0232346	3.11e-06	-0.107898	0.0116	0.00490199	0.671699	21.5653	0.00150516
genus	Lachnospiraceae	rs74034332	G	A	14306	0.0382637	3.33e-06	0.168045	0.0173	0.00700447	0.6856	19.2876	0.0013464
genus	Lachnospiraceae	rs78848836	A	G	14306	0.0259753	3.38e-06	-0.118868	0.0143	-0.00499749	0.725	20.9415	0.00146169
genus	Lachnospiraceae	rs9403580	C	T	14306	0.0229777	3.47e-06	0.107801	0.0108	0.0188974	0.0806993	22.0106	0.0015362
genus	Lachnospiraceae	rs985416	T	C	14306	0.0181807	1.46e-07	-0.0970258	0.0103	0.0008	0.9348	28.4809	0.00198688
genus	Ruminococcaceae	rs12125734	G	T	14306	0.0257416	2.09e-07	0.133972	0.0137	-0.0057037	0.674401	27.0868	0.00188981
genus	Ruminococcaceae	rs511258	G	A	14306	0.0162475	4.52e-06	-0.0757474	0.0082	-0.0006	0.9397	21.7351	0.001517
genus	Ruminococcaceae	rs6769553	A	G	14306	0.0157451	7.91e-08	0.0849743	0.0079	-0.0116024	0.1406	29.1262	0.00203181
genus	Lactobacillus	rs11674854	C	T	14306	0.0176504	1.59e-06	-0.0852686	0.0079	-0.00679685	0.3933	23.3383	0.00162871
genus	Lactobacillus	rs1530559	G	A	14306	0.0178207	4.93e-06	0.0804001	0.0087	0.0146975	0.0916305	20.3547	0.00142078
genus	Lactobacillus	rs16861661	G	A	14306	0.038148	1.28e-06	-0.183147	0.0152	0.00950503	0.5307	23.0492	0.00160857
genus	Lactobacillus	rs62314653	C	A	14306	0.0394585	2.24e-06	0.187692	0.0152	0.0172988	0.2549	22.6261	0.00157909
genus	Lactobacillus	rs7399658	G	A	14306	0.0221883	3.12e-06	-0.107134	0.01	0.0243029	0.0151702	23.3135	0.00162698
genus	Lactobacillus	rs768253	T	G	14306	0.0171791	4.25e-06	-0.079195	0.0075	-0.00939572	0.2053	21.2518	0.00148331
genus	Lactobacillus	rs921925	A	C	14306	0.0203229	9.72e-07	0.0985077	0.0091	-0.0077995	0.3887	23.4947	0.0016396
genus	Romboutsia	rs10279978	A	G	14306	0.0127675	1.17e-06	-0.0622202	0.0083	-0.001998	0.8099	23.7493	0.00165734
genus	Romboutsia	rs61841503	G	A	14306	0.0171454	4e-08	0.092888	0.0112	0.0005	0.9665	29.3511	0.00204746
genus	Romboutsia	rs62504452	A	G	14306	0.0156654	4.66e-06	-0.0710048	0.0098	-0.0008	0.9334	20.5444	0.00143401
genus	Parabacteroides	rs115602804	G	A	14306	0.0222736	1.93e-06	0.10308	0.0172	-0.0009	0.9594	21.4175	0.00149486
genus	Parabacteroides	rs4236095	A	G	14306	0.0157042	1.93e-06	-0.0761961	0.0115	0.0289037	0.01217	23.5415	0.00164286
genus	Parabacteroides	rs60884758	C	T	14306	0.0142249	5.71e-07	-0.0702667	0.0095	0.00900038	0.3464	24.4006	0.00170272
genus	Ruminiclostridium6	rs10829821	T	C	14306	0.0216072	3.47e-06	-0.097606	0.0127	0.00260339	0.8377	20.4059	0.00142436
genus	Ruminiclostridium6	rs11992182	A	C	14306	0.0137876	4.65e-06	0.0625299	0.0085	-0.00420116	0.621999	20.5683	0.00143567
genus	Ruminiclostridium6	rs61060922	T	G	14306	0.0322283	1.09e-06	0.15913	0.0168	0.0248974	0.1384	24.3798	0.00170126
genus	Ruminiclostridium6	rs663262	C	T	14306	0.0310715	3.39e-06	0.13498	0.0126	0.00460057	0.7141	18.8718	0.00131742
genus	Ruminiclostridium6	rs71414120	T	G	14306	0.0406434	1.08e-06	0.200894	0.0203	-0.00539542	0.7913	24.4317	0.00170488
genus	Ruminiclostridium6	rs72991535	T	G	14306	0.0295174	4.95e-06	0.135604	0.0193	0.0187955	0.3294	21.1052	0.00147309
genus	Ruminiclostridium6	rs77193512	A	G	14306	0.0153163	1.3e-06	0.0736533	0.0094	0.0220002	0.0197902	23.1247	0.00161383
genus	Ruminiclostridium6	rs79968172	G	A	14306	0.0243083	1.66e-06	0.11614	0.0134	-0.0242047	0.0703396	22.8273	0.0015931
genus	Eggerthella	rs112205261	T	C	14306	0.0403613	3.35e-06	-0.188618	0.0124	0.012599	0.3092	21.8392	0.00152425
genus	Eggerthella	rs2223081	A	G	14306	0.0221108	3.89e-06	-0.102572	0.0083	0.00130085	0.8764	21.5203	0.00150203
genus	Eggerthella	rs2240838	G	A	14306	0.0197653	7.36e-07	-0.0980582	0.0078	-0.00320486	0.6774	24.6128	0.0017175
genus	Eggerthella	rs3851328	G	T	14306	0.0236527	4.18e-06	0.107774	0.0088	-0.00689617	0.4293	20.7619	0.00144917
genus	Eggerthella	rs76663501	C	T	14306	0.0378576	4.83e-06	0.175349	0.0159	0.00530404	0.738999	21.4536	0.00149738
genus	Christensenellaceae	rs17081797	A	G	14306	0.0204253	3.34e-06	-0.0904325	0.0131	-0.00299551	0.8174	19.6025	0.00136836
genus	Christensenellaceae	rs62467127	C	T	14306	0.0251983	3.25e-06	0.114108	0.0148	-0.0240973	0.1033	20.5064	0.00143136
genus	Christensenellaceae	rs892686	A	G	14306	0.011136	3.97e-06	0.0514099	0.0075	0	0.9975	21.3125	0.00148755
genus	Intestinimonas	rs10262702	T	C	14306	0.0194885	2.06e-06	0.0918017	0.0107	0.0004	0.9728	22.1894	0.00154865
genus	Intestinimonas	rs11258178	A	G	14306	0.0134139	6.98e-07	0.0660742	0.0079	-0.0156962	0.0456499	24.2635	0.00169317
genus	Intestinimonas	rs12226153	A	G	14306	0.0306922	5.12e-07	-0.151142	0.0175	0.0226956	0.1934	24.2501	0.00169223
genus	Intestinimonas	rs1859797	G	A	14306	0.0131793	4.12e-06	0.060368	0.0077	-0.00459941	0.5535	20.9811	0.00146445
genus	Intestinimonas	rs2731794	C	T	14306	0.0257529	1.92e-06	0.120632	0.014	0.0128016	0.3619	21.9418	0.0015314
genus	Intestinimonas	rs2930225	T	G	14306	0.0152948	1.35e-06	-0.0729524	0.0095	-0.00550482	0.5629	22.7505	0.00158775
genus	Intestinimonas	rs4784055	T	C	14306	0.038599	8.72e-07	-0.175324	0.0127	-0.00139902	0.9122	20.6315	0.00144008
genus	Intestinimonas	rs62240188	G	A	14306	0.0267179	2.2e-06	0.130074	0.0179	-0.0110982	0.5348	23.7015	0.00165401
genus	Intestinimonas	rs716604	A	G	14306	0.0165992	8.57e-07	0.0818068	0.0097	0.0166986	0.0855598	24.2887	0.00169492
genus	Intestinimonas	rs7170984	T	C	14306	0.0140767	2.98e-06	-0.0658116	0.0085	-0.0133011	0.1203	21.8576	0.00152553
genus	Intestinimonas	rs72982915	C	T	14306	0.0402743	4.91e-06	0.183158	0.0174	-0.00430074	0.8062	20.6822	0.00144361
genus	Senegalimassilia	rs11787826	C	A	14306	0.0171154	2.63e-06	0.081327	0.0076	-0.00840458	0.2656	22.5785	0.00157577
genus	Senegalimassilia	rs7225245	A	G	14306	0.0170421	4.18e-06	-0.079173	0.0079	0.00739729	0.3494	21.5828	0.00150638
genus	Ruminococcaceae	rs12642039	C	T	14306	0.0119397	3.43e-06	0.0553003	0.0077	-0.00509699	0.5127	21.452	0.00149727
genus	Ruminococcaceae	rs12731	A	G	14306	0.0115053	4.87e-06	-0.0527684	0.0075	0.0288008	0.000113	21.0355	0.00146824
genus	Ruminococcaceae	rs136761	A	G	14306	0.0119155	8.15e-07	0.0587521	0.0078	0.0041988	0.5874	24.3121	0.00169655
genus	Ruminococcaceae	rs147475196	A	G	14306	0.0295196	4.72e-06	-0.133769	0.0195	-0.0291024	0.1348	20.5348	0.00143334
genus	Ruminococcaceae	rs35559912	T	C	14306	0.0203674	4.89e-06	-0.0925071	0.0168	-0.025502	0.128	20.629	0.00143991
genus	Ruminococcaceae	rs4814689	C	T	14306	0.0230708	4.55e-06	-0.1083	0.0123	-0.0036035	0.768799	22.0359	0.00153796
genus	Ruminococcaceae	rs5994253	A	G	14306	0.0157621	2.35e-07	-0.0811302	0.0102	0.00490199	0.6327	26.4934	0.00184848
genus	Ruminococcaceae	rs7573569	T	C	14306	0.0233638	3.23e-06	0.107739	0.0143	-0.00370313	0.7949	21.2647	0.00148421
genus	Ruminococcaceae	rs12508214	C	T	14306	0.0168937	4.75e-06	-0.0774649	0.0078	-0.00229736	0.772101	21.0262	0.00146759
genus	Ruminococcaceae	rs1550196	A	G	14306	0.0262478	1.13e-06	-0.130842	0.0108	-0.0141001	0.1929	24.849	0.00173395
genus	Ruminococcaceae	rs2058609	G	A	14306	0.017472	3.12e-06	-0.0816464	0.0083	-0.00649884	0.4359	21.8368	0.00152408
genus	Ruminococcaceae	rs2192926	A	G	14306	0.0192989	4.88e-06	-0.089048	0.0086	0.0216016	0.0125101	21.2904	0.001486
genus	Ruminococcaceae	rs4079028	C	T	14306	0.019936	3.28e-06	0.0915623	0.0096	0.00439966	0.6489	21.0939	0.00147231
genus	Ruminococcaceae	rs4708333	T	G	14306	0.0174757	1.56e-06	-0.084033	0.0082	0.0122953	0.1316	23.1223	0.00161366
genus	Lachnospiraceae	rs12127733	G	A	14306	0.0246006	3.11e-06	0.115182	0.0103	0.00900038	0.3823	21.9219	0.00153001
genus	Lachnospiraceae	rs3756315	A	G	14306	0.0188397	3.33e-06	-0.0883469	0.008	0.0143018	0.0726993	21.9905	0.00153479
genus	Lachnospiraceae	rs6116753	G	A	14306	0.0209139	2.92e-06	0.0994748	0.0085	-0.0124028	0.1473	22.6233	0.00157889
genus	Roseburia	rs16910295	T	C	14306	0.020957	2.91e-06	-0.0980434	0.014	-0.00970278	0.49	21.8866	0.00152755
genus	Roseburia	rs2160994	C	T	14306	0.0112481	9.7e-07	-0.0550687	0.0087	-0.0341985	8.47e-05	23.9691	0.00167265
genus	Roseburia	rs2943022	T	C	14306	0.0106763	4.11e-06	0.0493786	0.0075	0.013298	0.0771507	21.3912	0.00149303
genus	Roseburia	rs6445851	A	G	14306	0.0108158	3.53e-06	0.0497336	0.0079	0.0031951	0.6827	21.1438	0.00147578
genus	Roseburia	rs6930661	C	T	14306	0.0204975	2.48e-06	-0.0961587	0.0159	-0.00159872	0.9197	22.0077	0.00153599
genus	Roseburia	rs9300744	C	T	14306	0.0126228	4.75e-06	-0.0588452	0.0086	0.0002	0.9791	21.7325	0.00151682
genus	Lachnoclostridium	rs4738679	A	G	14306	0.011404	4.42e-06	0.0520267	0.0081	-0.00119928	0.8834	20.8132	0.00145274
genus	Lachnoclostridium	rs6112314	A	C	14306	0.0108174	2.43e-07	-0.0561715	0.0076	-0.00740253	0.329	26.9641	0.00188127
genus	Lachnoclostridium	rs615997	T	C	14306	0.0106491	2.03e-06	0.0511752	0.0077	0.0031951	0.6827	23.0937	0.00161166
genus	Lachnoclostridium	rs62285313	A	G	14306	0.0181565	1.58e-06	0.0864203	0.0143	-0.0469981	0.001009	22.6552	0.00158111
genus	Lachnoclostridium	rs78068103	A	G	14306	0.0194248	3.67e-06	0.0886199	0.0122	-0.001	0.937	20.8137	0.00145278
genus	Lachnoclostridium	rs789029	C	T	14306	0.0137974	3.75e-06	-0.0641288	0.0092	0.028595	0.00195398	21.6029	0.00150778
genus	Eubacterium	rs10798999	C	T	14306	0.0126752	2.61e-06	0.0601661	0.0085	-0.0030952	0.718199	22.5317	0.00157251
genus	Eubacterium	rs10808115	C	A	14306	0.0109922	4.42e-06	0.0504747	0.0075	-0.0008	0.9113	21.0852	0.0014717
genus	Eubacterium	rs13116360	T	C	14306	0.0297185	2.94e-07	0.154124	0.0201	0.0143018	0.4777	26.8959	0.00187652
genus	Eubacterium	rs28584818	A	G	14306	0.0268627	4.43e-06	0.126115	0.0158	0.0256974	0.1042	22.0411	0.00153832
genus	Eubacterium	rs60254196	G	A	14306	0.0111865	2.7e-06	0.0522832	0.008	-0.00550482	0.4914	21.8442	0.0015246
genus	Eubacterium	rs6550770	C	T	14306	0.0443545	4.82e-06	0.198087	0.02	0.0142003	0.4763	19.9451	0.00139224
genus	Eubacterium	rs74018587	C	T	14306	0.043822	3.7e-06	0.208943	0.015	-0.00679685	0.6511	22.7338	0.00158659
genus	Eubacterium	rs949971	T	G	14306	0.0116101	3.29e-06	-0.0540164	0.0086	-0.00259663	0.757	21.6461	0.00151079
genus	Akkermansia	rs111862613	T	C	14306	0.0196748	3.39e-06	0.0911199	0.0129	0.00490199	0.701601	21.4489	0.00149705
genus	Akkermansia	rs117107102	A	G	14306	0.0431629	3.01e-06	0.204406	0.0206	0.0160989	0.4337	22.4267	0.00156519
genus	Akkermansia	rs11729256	T	C	14306	0.0150184	6.58e-07	0.0750473	0.0085	0.0037972	0.6568	24.9702	0.0017424
genus	Akkermansia	rs12908520	G	A	14306	0.0130954	2.26e-06	0.061772	0.0076	-0.0132025	0.0828705	22.2508	0.00155293
genus	Akkermansia	rs2602429	T	C	14306	0.0156201	2.72e-06	-0.0745352	0.0086	-0.0109004	0.208	22.7696	0.00158908
genus	Akkermansia	rs4242783	A	G	14306	0.0147701	3e-06	-0.0685454	0.0085	-0.00499749	0.559099	21.5372	0.00150321
genus	Akkermansia	rs4936098	G	A	14306	0.0135934	1.1e-06	-0.0649225	0.0085	0.00500249	0.556	22.8105	0.00159193
genus	Akkermansia	rs74542928	T	C	14306	0.0236434	1.48e-06	0.112623	0.0144	-0.00919757	0.525801	22.69	0.00158354
genus	Akkermansia	rs9349825	A	G	14306	0.0147133	2.6e-06	-0.0703407	0.0085	0.012599	0.1386	22.8556	0.00159508
genus	Oxalobacter	rs10464997	G	A	14306	0.0294804	3.3e-06	0.137691	0.0098	0.0108992	0.2637	21.8145	0.00152252
genus	Oxalobacter	rs11108500	A	G	14306	0.0427327	3.74e-06	-0.199099	0.017	0.0388032	0.0226501	21.7079	0.0015151
genus	Oxalobacter	rs12002250	A	C	14306	0.0466317	1.42e-06	0.217122	0.0171	-0.0102968	0.5469	21.6793	0.00151311
genus	Oxalobacter	rs1569853	T	C	14306	0.0296981	3.65e-06	-0.138078	0.0118	0.00260339	0.8263	21.6168	0.00150875
genus	Oxalobacter	rs36057338	G	T	14306	0.0421439	8.8e-07	0.207847	0.0145	0.00170145	0.9039	24.3231	0.00169731
genus	Oxalobacter	rs4428215	G	A	14306	0.0242237	7.51e-08	0.130293	0.0084	-0.00139902	0.8668	28.9309	0.00201821
genus	Oxalobacter	rs6000536	C	T	14306	0.0253804	2.06e-07	-0.130992	0.0099	0.0031951	0.7475	26.6374	0.00185852
genus	Oxalobacter	rs736744	T	C	14306	0.0211262	2.57e-08	-0.117882	0.0078	0.00609856	0.4343	31.1352	0.00217165
genus	Streptococcus	rs10448310	A	G	14306	0.0111324	3.31e-06	-0.0517935	0.0074	-0.00179838	0.8122	21.6458	0.00151077
genus	Streptococcus	rs11110281	T	C	14306	0.0227398	2.58e-09	-0.137519	0.0173	0.0007	0.9669	36.5723	0.00254991
genus	Streptococcus	rs11720390	G	A	14306	0.0228121	3.59e-06	0.107024	0.0167	-0.017496	0.2931	22.0106	0.00153619
genus	Streptococcus	rs11764382	A	G	14306	0.0143671	1.29e-06	-0.0695345	0.01	-0.00750179	0.454099	23.4241	0.00163468
genus	Streptococcus	rs17708276	A	G	14306	0.0170628	3.04e-06	-0.0793955	0.0124	-0.0239997	0.0533495	21.6517	0.00151118
genus	Streptococcus	rs1918540	A	G	14306	0.0128148	2.44e-06	-0.059639	0.0095	-0.00630011	0.5093	21.6589	0.00151169
genus	Streptococcus	rs4968759	A	G	14306	0.0112068	3.78e-06	-0.0515109	0.0079	-0.00679685	0.3878	21.1269	0.00147461
genus	Streptococcus	rs6806351	T	C	14306	0.0136647	4.94e-06	-0.0633829	0.0095	-0.0121953	0.2002	21.5151	0.00150167
genus	Streptococcus	rs7916711	A	G	14306	0.0217362	2.72e-06	0.102891	0.0119	-0.0274011	0.0212701	22.4072	0.00156383
genus	Streptococcus	rs9903102	C	A	14306	0.0155275	4.18e-06	-0.0709483	0.0098	-0.0117013	0.2332	20.8776	0.00145723
genus	Coprococcus2	rs2482516	C	T	14306	0.0164619	4.72e-06	0.0754415	0.0093	-0.00269636	0.7698	21.002	0.0014659
genus	Coprococcus2	rs6677933	C	T	14306	0.0164216	1.19e-06	-0.0804405	0.0096	0.00780034	0.4144	23.9949	0.00167445
genus	Coprococcus2	rs72680320	T	C	14306	0.013919	2.27e-06	-0.0649382	0.0083	-0.00750179	0.372	21.7663	0.00151917
genus	Veillonella	rs1882878	A	G	14306	0.0163908	2.98e-06	-0.0768966	0.0082	0.00490199	0.5517	22.0097	0.00153613
genus	Veillonella	rs2013594	C	T	14306	0.0155153	3.42e-06	0.0720698	0.008	0.0157026	0.0497004	21.5768	0.00150596
genus	Veillonella	rs62376424	C	T	14306	0.0163499	3.65e-06	-0.0762216	0.0087	0.00480151	0.5827	21.7333	0.00151687
genus	Veillonella	rs742016	A	G	14306	0.0149769	4.66e-06	-0.0688571	0.0076	0.0168003	0.02594	21.1375	0.00147535
genus	Clostridium	rs115807074	A	G	14306	0.0492575	4.32e-06	-0.22736	0.0208	0.00999983	0.630001	21.3051	0.00148703
genus	Clostridium	rs116847295	C	T	14306	0.0246032	4.58e-06	0.110021	0.0172	0.00470103	0.785599	19.9971	0.00139586
genus	Clostridium	rs12341505	G	A	14306	0.0180121	4.82e-06	0.0810718	0.0112	-0.0006	0.96	20.2587	0.00141409
genus	Clostridium	rs2795528	G	A	14306	0.0392204	2.72e-06	-0.184315	0.0193	-0.0102968	0.5915	22.085	0.00154138
genus	Clostridium	rs2817172	C	T	14306	0.0124492	2.77e-06	0.058139	0.0079	0.0166986	0.0335398	21.8098	0.0015222
genus	Clostridium	rs550843	T	C	14306	0.0169209	2.05e-06	-0.0783246	0.0104	0.0135007	0.1938	21.4264	0.00149548
genus	Eubacterium	rs12423772	G	T	14306	0.0295029	2.63e-06	0.14098	0.0119	-0.00119928	0.9202	22.8342	0.00159358
genus	Eubacterium	rs2973294	G	T	14306	0.0195439	2.39e-06	0.0923559	0.0075	-0.00420116	0.5752	22.3309	0.00155852
genus	Eubacterium	rs34561138	G	A	14306	0.045992	2.51e-06	0.216145	0.0167	0.00859685	0.6079	22.0864	0.00154148
genus	Intestinibacter	rs10805326	A	G	14306	0.0139665	3.55e-08	-0.0775151	0.0084	-0.0117013	0.1675	30.8033	0.00214855
genus	Intestinibacter	rs118030283	G	A	14306	0.0324471	2.67e-06	-0.151829	0.0195	-0.001998	0.9197	21.8956	0.00152818
genus	Intestinibacter	rs16938435	T	C	14306	0.0235439	1.8e-06	-0.112189	0.0126	0.021898	0.0819294	22.7062	0.00158466
genus	Intestinibacter	rs2702387	G	A	14306	0.0132145	4.26e-06	-0.0608559	0.0077	-0.00789872	0.3031	21.2082	0.00148027
genus	Intestinibacter	rs4327025	G	A	14306	0.0154397	1.64e-07	-0.0810346	0.0087	0.00359646	0.6817	27.5463	0.00192181
genus	Intestinibacter	rs478972	C	T	14306	0.0297116	1.82e-06	0.142681	0.0186	0.0263953	0.1561	23.0611	0.00160939
genus	Intestinibacter	rs6875660	C	T	14306	0.0193905	3.06e-06	0.0890455	0.011	0.00429923	0.6977	21.0885	0.00147193
genus	Haemophilus	rs10781340	A	G	14306	0.0203221	4.32e-06	-0.0948915	0.0114	0.0113036	0.323	21.8031	0.00152173
genus	Haemophilus	rs111582866	G	A	14306	0.026016	1.27e-06	-0.124265	0.014	0.0151035	0.2792	22.8148	0.00159223
genus	Haemophilus	rs35509	G	A	14306	0.0268779	2.01e-06	0.128249	0.0139	-0.0146029	0.2956	22.7676	0.00158894
genus	Haemophilus	rs4822728	T	C	14306	0.0151388	3.48e-06	0.0705861	0.0077	-0.0001	0.9933	21.7398	0.00151732
genus	Haemophilus	rs76022354	C	T	14306	0.0505504	1.83e-06	0.244638	0.0208	0.0299954	0.1492	23.4206	0.00163444
genus	Haemophilus	rs78909003	T	C	14306	0.0503924	1.67e-06	-0.246256	0.0209	0.00520351	0.804	23.8805	0.00166648
genus	Haemophilus	rs9328464	T	C	14306	0.0148799	1.42e-06	0.0723095	0.0076	-0.00620074	0.4177	23.6151	0.001648
genus	Haemophilus	rs9382510	C	T	14306	0.0172649	7.12e-08	-0.093521	0.0085	-0.00529595	0.532	29.342	0.00204683
genus	Haemophilus	rs9895850	T	C	14306	0.0416755	2.14e-06	-0.192957	0.0155	0.0139975	0.3674	21.4368	0.0014962
genus	Lactococcus	rs10417872	G	T	14306	0.024522	1.29e-06	-0.118306	0.008	-0.00850374	0.2878	23.2756	0.00162434
genus	Lactococcus	rs123059	C	T	14306	0.0274694	1.27e-06	0.13671	0.0091	-0.00649884	0.4751	24.7686	0.00172835
genus	Lactococcus	rs2293361	C	T	14306	0.0430969	1.4e-06	-0.199221	0.0126	0.0234017	0.0619598	21.3687	0.00149146
genus	Lactococcus	rs4766997	C	T	14306	0.023839	2.06e-06	0.114599	0.0079	-0.0114047	0.1482	23.1092	0.00161275
genus	Lactococcus	rs55910161	C	T	14306	0.0307367	2.36e-06	0.146426	0.0114	-0.00789872	0.4902	22.6946	0.00158385
genus	Tyzzerella3	rs17706273	T	C	14306	0.0274708	5.88e-07	-0.140368	0.0113	0.0120017	0.2868	26.1092	0.00182173
genus	Tyzzerella3	rs4904512	T	C	14306	0.0250306	3.09e-06	-0.117151	0.0091	0.00660174	0.4702	21.9053	0.00152886
genus	Tyzzerella3	rs55799124	A	G	14306	0.0238604	1.34e-06	-0.11435	0.0106	0.00160128	0.88	22.9677	0.00160288
genus	Tyzzerella3	rs67476743	T	G	14306	0.022208	3.74e-09	0.132164	0.0089	-0.00550482	0.5337	35.4166	0.00246954
genus	Tyzzerella3	rs6920448	C	T	14306	0.0305446	4.15e-06	-0.141081	0.0115	-0.0267977	0.0194599	21.3338	0.00148903
genus	Tyzzerella3	rs7019909	T	C	14306	0.0301626	1.76e-06	0.144156	0.0108	-0.0102968	0.3402	22.8417	0.0015941
genus	Tyzzerella3	rs7333521	T	C	14306	0.0453121	4.88e-06	-0.207191	0.0156	0.0103029	0.5121	20.908	0.00145935
genus	Tyzzerella3	rs75091807	G	T	14306	0.0383029	1.71e-06	-0.184966	0.0161	0.0123965	0.4424	23.3196	0.0016274
genus	Tyzzerella3	rs7561370	C	T	14306	0.0286292	1.52e-06	-0.131341	0.0104	0.00480151	0.6443	21.0466	0.00146901
genus	Oscillospira	rs12206468	G	A	14306	0.0269733	1.04e-06	-0.133016	0.0157	0.032203	0.0399098	24.3187	0.00169701
genus	Oscillospira	rs1954532	C	T	14306	0.0175252	2.27e-06	0.0826246	0.0104	0.0006	0.9572	22.2276	0.00155132
genus	Oscillospira	rs28889936	A	C	14306	0.0252838	3.37e-06	0.114051	0.0131	-0.00689617	0.6002	20.3476	0.00142029
genus	Eubacterium	rs10140184	A	C	14306	0.012599	4.96e-06	0.0576795	0.0086	0.0037972	0.6614	20.959	0.00146291
genus	Eubacterium	rs10917203	A	C	14306	0.0130917	3.15e-06	0.0612633	0.0082	-0.0001	0.9938	21.8982	0.00152836
genus	Eubacterium	rs112176119	C	T	14306	0.0245762	3.33e-06	-0.113455	0.0171	0.0208968	0.2204	21.3117	0.00148749
genus	Eubacterium	rs13239072	G	A	14306	0.0142728	1.82e-06	0.0687427	0.0091	-0.0006	0.9438	23.1972	0.00161887
genus	Eubacterium	rs17830032	G	A	14306	0.0310515	2.39e-07	-0.160597	0.0195	-0.00980181	0.6152	26.7491	0.00186629
genus	Eubacterium	rs1999224	G	T	14306	0.0203503	3.75e-06	-0.0949051	0.0121	0.00280393	0.8201	21.7489	0.00151796
genus	Eubacterium	rs2213117	T	G	14306	0.0189012	4.21e-06	0.0877797	0.0119	0.0112025	0.3492	21.568	0.00150535
genus	Prevotella7	rs2240542	C	T	14306	0.0261776	4.84e-06	0.12085	0.0081	-0.00610135	0.4468	21.3125	0.00148754
genus	Prevotella7	rs430270	A	C	14306	0.0297055	2.87e-06	0.139155	0.0088	-0.00939572	0.2852	21.9444	0.00153158
genus	Prevotella7	rs57404562	C	A	14306	0.0316057	6.22e-07	0.155486	0.0095	0.00619918	0.5129	24.202	0.00168888
genus	Prevotella7	rs9959718	G	A	14306	0.0275361	1.9e-06	0.133012	0.0084	-0.00950469	0.2555	23.3333	0.00162836
genus	Eubacterium	rs34297067	A	G	14306	0.0341475	6.6e-08	-0.186907	0.0119	-0.00459941	0.697199	29.9594	0.00208981
genus	Eubacterium	rs61841040	G	T	14306	0.0341609	3.56e-06	0.160621	0.0098	0.00130085	0.898	22.1078	0.00154297
genus	Eubacterium	rs77910827	C	T	14306	0.0413568	9.05e-07	0.201788	0.0135	0.0203966	0.1311	23.8066	0.00166133
genus	Holdemania	rs111745969	A	G	14306	0.0265781	3.71e-06	0.120677	0.0152	-0.0315956	0.0375301	20.6158	0.00143899
genus	Holdemania	rs116500994	G	T	14306	0.0293386	2.34e-06	-0.13755	0.0161	-0.00789872	0.6239	21.9807	0.00153411
genus	Holdemania	rs1867876	T	C	14306	0.0162192	2.74e-07	0.0842919	0.008	-0.00129916	0.8711	27.0093	0.00188441
genus	Holdemania	rs6133067	T	C	14306	0.0178561	5.17e-07	0.0910829	0.0102	0.00180162	0.8622	26.0196	0.00181549
genus	Holdemania	rs77293403	A	G	14306	0.0341775	1.77e-06	0.164556	0.0189	-0.0242047	0.2012	23.1818	0.0016178
genus	Holdemania	rs9500080	C	T	14306	0.0178886	4.09e-07	0.0926764	0.009	-0.0138043	0.1266	26.8402	0.00187264
genus	Lachnospiraceae	rs9932954	A	G	14306	0.0115984	1.25e-06	-0.0561864	0.0081	0.00879859	0.2767	23.4675	0.00163771
genus	Lachnospiraceae	rs160061	G	A	14306	0.0108094	2.12e-06	-0.0513831	0.0074	0.0041988	0.5681	22.5963	0.00157701
genus	Lachnospiraceae	rs68104925	T	C	14306	0.0115385	2.37e-06	-0.0549104	0.008	-0.0153023	0.0572203	22.647	0.00158054
genus	Lachnospiraceae	rs73044693	A	G	14306	0.0229884	3.57e-06	-0.10758	0.0172	-0.0107025	0.5352	21.9001	0.00152849
genus	Lachnospiraceae	rs7616165	G	T	14306	0.0483465	2.77e-06	-0.230542	0.0164	0.0009	0.9559	22.7389	0.00158695
genus	Lachnospiraceae	rs76193507	A	G	14306	0.0499776	2.93e-06	-0.22973	0.0183	-0.0194987	0.2851	21.1293	0.00147477
genus	Lachnospiraceae	rs7832116	A	G	14306	0.0151703	3.57e-06	-0.0714756	0.0098	0.0243029	0.0129799	22.1987	0.0015493
genus	Lachnospiraceae	rs954878	A	G	14306	0.0109082	1.78e-06	-0.0520656	0.0076	0.00160128	0.838	22.7822	0.00158996
genus	Bacteroides	rs11585893	A	G	14306	0.0147633	1.8e-06	-0.0740746	0.0099	-0.00529595	0.5935	25.1751	0.00175667
genus	Bacteroides	rs17619981	T	G	14306	0.0187002	2.69e-06	0.0880978	0.0143	0.027104	0.0585706	22.1941	0.00154898
genus	Bacteroides	rs66474973	G	T	14306	0.0164479	6.81e-07	0.0812515	0.0132	0.00820356	0.5363	24.4029	0.00170288
genus	Bacteroides	rs6795673	C	T	14306	0.0105251	3.38e-07	0.0538565	0.0074	0.0185001	0.0121801	26.1833	0.00182689
genus	Bacteroides	rs9507307	C	T	14306	0.0129128	2.13e-06	0.0604456	0.0093	-0.00799793	0.3899	21.9123	0.00152935
genus	Ruminococcus	rs10931481	A	G	14306	0.0130484	3.38e-06	-0.0610096	0.0078	0.00709511	0.3614	21.8616	0.00152581
genus	Ruminococcus	rs12539819	C	T	14306	0.0240684	4.49e-06	0.110654	0.0176	-0.0003	0.986	21.1368	0.0014753
genus	Ruminococcus	rs1391597	C	T	14306	0.0124874	1.86e-06	0.0590284	0.0083	0.00270365	0.743901	22.3449	0.00155949
genus	Ruminococcus	rs2047242	A	G	14306	0.0133738	2.46e-07	-0.067603	0.0089	-0.00430074	0.632799	25.5518	0.00178291
genus	Ruminococcus	rs289410	A	G	14306	0.0139101	2.27e-06	0.0654926	0.0082	-0.00909848	0.2653	22.1679	0.00154715
genus	Ruminococcus	rs71386687	T	G	14306	0.02386	2.91e-07	0.121037	0.0178	-0.0295005	0.0969393	25.7333	0.00179555
genus	Ruminococcus	rs9870933	G	A	14306	0.0126072	8.49e-07	-0.0621643	0.0076	0.00130085	0.8626	24.3134	0.00169664
genus	Coprococcus1	rs1010560	C	A	14306	0.0122722	1.96e-06	0.0580232	0.009	0.0153979	0.0886503	22.3542	0.00156014
genus	Coprococcus1	rs12794898	G	T	14306	0.0197212	4.92e-06	0.0903299	0.0154	-0.0493995	0.001337	20.9796	0.00146434
genus	Coprococcus1	rs1576241	A	G	14306	0.0109535	3.33e-06	-0.0510343	0.0075	0.014596	0.0500299	21.7079	0.0015151
genus	Coprococcus1	rs4277593	G	A	14306	0.0109914	1.14e-07	-0.0585649	0.0075	-0.0115036	0.1245	28.3902	0.00198057
genus	Coprococcus1	rs56405618	A	G	14306	0.0186508	1.57e-06	-0.08963	0.0133	0.0103029	0.4404	23.0947	0.00161173
genus	Coprococcus1	rs73031725	T	C	14306	0.0355224	1.98e-06	0.167591	0.0205	0.0180011	0.3801	22.2585	0.00155347
genus	Coprococcus1	rs74101919	T	C	14306	0.0144651	1.03e-06	-0.0718988	0.0094	-0.00469894	0.615601	24.7059	0.00172398
genus	Victivallis	rs11899949	G	A	14306	0.0276239	2.77e-06	0.130568	0.0083	0.00369682	0.6567	22.341	0.00155922
genus	Victivallis	rs12512543	A	C	14306	0.0374344	2.54e-06	-0.178036	0.0116	-0.0136958	0.2379	22.619	0.00157859
genus	Victivallis	rs4764863	G	A	14306	0.0246058	8.22e-07	0.121561	0.0075	0.00329542	0.659601	24.407	0.00170316
genus	Victivallis	rs4895919	C	T	14306	0.0247515	2.75e-06	0.116918	0.0078	0.0002	0.9832	22.3131	0.00155727
genus	Victivallis	rs56349194	A	G	14306	0.0315231	6.26e-07	-0.158501	0.0093	-0.0005	0.9552	25.2817	0.00176409
genus	Odoribacter	rs10093869	A	G	14306	0.0125389	3.67e-06	-0.0577795	0.0081	-0.00870203	0.2833	21.2338	0.00148206
genus	Odoribacter	rs28417404	A	G	14306	0.0161372	3.68e-06	-0.0726896	0.0104	0.00859685	0.4071	20.2903	0.0014163
genus	Odoribacter	rs77779484	G	A	14306	0.0268526	6.56e-07	-0.133489	0.0172	0.0108992	0.5252	24.7126	0.00172445
genus	Erysipelotrichaceae	rs75949021	T	C	14306	0.0374238	3.58e-06	-0.169667	0.0172	0.0288008	0.0941608	20.5541	0.00143469
genus	Ruminiclostridium5	rs10827477	A	G	14306	0.0115163	2.19e-06	-0.0547387	0.0081	0.0232993	0.00413	22.5924	0.00157674
genus	Ruminiclostridium5	rs113753996	T	C	14306	0.0174463	3.99e-06	0.0820689	0.0124	-0.00590255	0.6356	22.1284	0.0015444
genus	Ruminiclostridium5	rs1492620	T	C	14306	0.0180073	3.53e-06	-0.0830505	0.0114	0.0164953	0.1505	21.271	0.00148465
genus	Ruminiclostridium5	rs2482038	C	A	14306	0.0108777	1.7e-06	0.0518991	0.0075	0.00849599	0.2565	22.7638	0.00158868
genus	Ruminiclostridium5	rs6121460	G	A	14306	0.0199206	2.64e-06	0.0932955	0.0128	0.00120072	0.9281	21.9339	0.00153085
genus	Ruminiclostridium5	rs79968837	A	G	14306	0.0193507	1.15e-06	-0.0950311	0.0128	0.0075988	0.554799	24.1178	0.00168302
genus	Barnesiella	rs12909713	C	T	14306	0.0120039	4.95e-06	-0.0550716	0.0076	-0.00269636	0.7274	21.048	0.00146911
genus	Barnesiella	rs13242616	C	T	14306	0.0123176	2.29e-06	0.0583747	0.0081	-0.0228959	0.00458997	22.4593	0.00156746
genus	Barnesiella	rs199035	G	A	14306	0.0119716	3e-06	0.0559495	0.0075	-0.0121953	0.1026	21.8418	0.00152443
genus	Barnesiella	rs2276875	A	G	14306	0.0139537	4.65e-07	-0.0697176	0.0103	0.00820356	0.4234	24.9635	0.00174193
genus	Barnesiella	rs2428166	G	A	14306	0.0337309	8.51e-07	-0.165859	0.0197	-0.0002	0.9911	24.1781	0.00168722
genus	Barnesiella	rs35177866	A	G	14306	0.0190133	2.95e-06	0.0917125	0.0149	-0.0297044	0.0461604	23.2671	0.00162375
genus	Barnesiella	rs60316894	C	T	14306	0.025184	1.19e-06	-0.121478	0.0153	0.0120017	0.4317	23.2673	0.00162376
genus	Barnesiella	rs62251337	G	A	14306	0.0149374	4.24e-06	0.0690763	0.0097	0.0235962	0.0153801	21.3849	0.00149259
genus	Barnesiella	rs77455852	T	G	14306	0.0195601	3.16e-06	-0.0891491	0.0144	-0.00380276	0.7905	20.7726	0.00144992
genus	Barnesiella	rs79795328	A	G	14306	0.0176441	4.23e-06	-0.0818645	0.0122	0.0136021	0.266	21.5274	0.00150252
genus	Butyricimonas	rs113054641	G	A	14306	0.0274574	1.74e-07	-0.144881	0.0142	-0.0178989	0.209	27.8422	0.00194241
genus	Butyricimonas	rs1862649	G	A	14306	0.0248176	4.76e-06	0.113124	0.0111	0.0153979	0.1648	20.7773	0.00145025
genus	Butyricimonas	rs62130338	A	G	14306	0.0158324	3.9e-06	0.0732608	0.0088	0.00969686	0.2684	21.4116	0.00149445
genus	Butyricimonas	rs62390301	T	C	14306	0.0174893	7.42e-07	-0.0872983	0.0106	-0.00420116	0.691	24.9153	0.00173857
genus	Butyricimonas	rs7083431	A	C	14306	0.0144439	8.85e-07	0.0703539	0.0082	0.00210221	0.7959	23.7251	0.00165565
genus	Butyricimonas	rs71428626	G	T	14306	0.0289905	4.8e-06	-0.133188	0.0168	0.011597	0.4907	21.1066	0.0014732
genus	Butyricimonas	rs78453362	A	G	14306	0.0327073	4.06e-06	-0.14948	0.0198	0.0248974	0.2098	20.887	0.00145789
genus	Butyricimonas	rs9657374	C	T	14306	0.0148172	4.5e-06	0.0680719	0.008	0.0367988	3.84e-06	21.1059	0.00147314
genus	Methanobrevibacter	rs10202904	G	T	14306	0.0239106	3.09e-06	0.112811	0.0078	0.00210221	0.788501	22.2598	0.00155356
genus	Methanobrevibacter	rs76029318	T	C	14306	0.0454319	1.08e-06	0.222849	0.0129	0.0216016	0.0938102	24.0602	0.001679
genus	Methanobrevibacter	rs894996	C	A	14306	0.0456045	3.82e-06	0.214213	0.0145	0.00250313	0.8661	22.0636	0.00153989
genus	Ruminococcaceae	rs11581881	C	T	14306	0.0144736	4.73e-06	0.0661211	0.0108	-0.0189984	0.0770407	20.8702	0.00145672
genus	Ruminococcaceae	rs12189346	G	A	14306	0.014558	1.68e-06	0.0684961	0.0097	-0.0003	0.9741	22.1375	0.00154504
genus	Ruminococcaceae	rs12485353	G	A	14306	0.0130847	4.19e-06	-0.0607903	0.0089	-0.0153023	0.0866303	21.5845	0.0015065
genus	Ruminococcaceae	rs12781711	C	T	14306	0.0117477	2.55e-08	-0.0656129	0.0085	0.00920221	0.2769	31.1941	0.00217575
genus	Ruminococcaceae	rs16918863	A	C	14306	0.0240157	4.15e-06	0.111491	0.0129	-0.0101978	0.4292	21.5521	0.00150424
genus	Ruminococcaceae	rs75088940	T	C	14306	0.0200712	2.55e-06	-0.0942968	0.0153	0.00389759	0.8	22.0723	0.00154049
genus	Ruminococcaceae	rs76973485	G	T	14306	0.0418213	3.35e-06	0.194976	0.0204	0.0213973	0.2943	21.7354	0.00151701
genus	Family	rs12812672	T	C	14306	0.020828	2.56e-06	-0.096065	0.0143	-0.0071047	0.6193	21.2733	0.00148481
genus	Family	rs16840310	G	A	14306	0.0122149	6.75e-07	0.0608052	0.0076	0.0110003	0.15	24.78	0.00172915
genus	Family	rs16940167	C	T	14306	0.0159898	3.91e-06	0.0732552	0.0096	-0.0147999	0.1221	20.989	0.00146499
genus	Family	rs17156849	G	A	14306	0.0245292	4.19e-06	-0.112891	0.0142	-0.0189003	0.1834	21.1813	0.0014784
genus	Family	rs62029761	A	G	14306	0.0276002	3.89e-06	0.128753	0.0185	0.00549507	0.7647	21.7616	0.00151884
genus	Family	rs62200412	C	T	14306	0.0163834	5.8e-07	-0.0800851	0.0104	0	0.9996	23.8944	0.00166745
genus	Family	rs72730932	C	A	14306	0.0177107	6.89e-07	-0.0899559	0.0121	0.0138049	0.2546	25.7981	0.00180006
genus	Eubacterium	rs11617697	A	G	14306	0.0286241	7.22e-07	-0.143349	0.0201	-0.0103958	0.6047	25.0799	0.00175004
genus	Eubacterium	rs12964517	G	A	14306	0.0123453	2.08e-06	0.0587198	0.0085	-0.00420116	0.6201	22.6238	0.00157892
genus	Eubacterium	rs16884680	G	T	14306	0.0191909	1.74e-06	-0.0906428	0.0122	0.0143018	0.239	22.3088	0.00155697
genus	Eubacterium	rs3809430	T	C	14306	0.0118426	3.55e-06	-0.0548171	0.0076	0.00480151	0.5281	21.4258	0.00149544
genus	Eubacterium	rs73615400	T	C	14306	0.0193428	9.54e-07	-0.0956303	0.0118	0.0105959	0.3696	24.4429	0.00170566
genus	Eubacterium	rs876734	T	C	14306	0.0132532	2.89e-06	0.0618696	0.0087	-0.00970278	0.2674	21.7928	0.00152102
genus	Ruminococcaceae	rs10941294	C	T	14306	0.0260017	2.4e-06	-0.122057	0.0153	0.00969686	0.5284	22.0354	0.00153793
genus	Ruminococcaceae	rs115777838	T	C	14306	0.0386643	4.62e-07	-0.18835	0.0203	-0.00529595	0.7947	23.7307	0.00165605
genus	Ruminococcaceae	rs12638134	T	G	14306	0.0119657	1.21e-06	0.0582548	0.0075	-0.00139902	0.8466	23.7021	0.00165406
genus	Ruminococcaceae	rs56105232	G	A	14306	0.0299132	2.91e-06	0.139276	0.0162	-0.0213994	0.1871	21.6784	0.00151304
genus	Ruminococcaceae	rs72809222	T	C	14306	0.0139838	2.41e-06	0.0671775	0.0089	0.00220242	0.8073	23.078	0.00161057
genus	Ruminococcaceae	rs995642	C	T	14306	0.0126417	1.9e-06	0.060048	0.0079	-0.0223973	0.00484295	22.5624	0.00157465
genus	Butyricicoccus	rs2017189	T	G	14306	0.011024	3.87e-06	0.0506956	0.0079	0.00729656	0.3572	21.1477	0.00147605
genus	Butyricicoccus	rs56221232	T	C	14306	0.0167401	7.62e-07	0.0828027	0.0116	-0.00730327	0.5327	24.4666	0.00170731
genus	Alloprevotella	rs12675596	G	T	14306	0.0290678	9.64e-07	0.145669	0.0084	0.00790113	0.3496	25.1137	0.00175239
genus	Alloprevotella	rs4680035	G	A	14306	0.0259446	4.99e-06	0.119599	0.0076	0.0034961	0.6425	21.2501	0.0014832
genus	Ruminococcaceae	rs12636310	G	A	14306	0.0282037	2.81e-06	0.132725	0.0087	0.0136021	0.12	22.1459	0.00154562
genus	Ruminococcaceae	rs12724320	C	T	14306	0.0249229	1.52e-06	-0.120881	0.0086	0.00950503	0.2687	23.5244	0.00164167
genus	Ruminococcaceae	rs1416041	A	C	14306	0.0339898	7.04e-08	-0.182339	0.0106	-0.00370313	0.726999	28.7781	0.00200757
genus	Ruminococcaceae	rs2729556	T	C	14306	0.0233699	3.19e-06	0.109097	0.0076	0.00599795	0.4307	21.7927	0.00152101
genus	Ruminococcaceae	rs79113084	C	T	14306	0.0317519	2.06e-06	-0.152166	0.012	-0.00630011	0.600101	22.9666	0.00160281
genus	Ruminococcaceae	rs9729514	G	A	14306	0.0394616	2.37e-06	-0.184934	0.0122	-0.0132025	0.2811	21.9626	0.00153285
genus	Family	rs12049454	T	C	14306	0.0134065	1.17e-06	-0.0647298	0.008	-0.0176041	0.0284001	23.3119	0.00162687
genus	Family	rs1426266	C	T	14306	0.0137151	1.25e-06	0.0665521	0.0083	-0.00679685	0.4143	23.5465	0.00164321
genus	Family	rs62414802	C	T	14306	0.013457	4.29e-06	-0.0611904	0.0088	-0.00320486	0.714301	20.6762	0.00144319
genus	Family	rs7119679	G	A	14306	0.0174782	3.52e-06	-0.0809085	0.0104	0.0119005	0.2525	21.4287	0.00149564
genus	Family	rs76463770	A	G	14306	0.0419866	3.77e-06	0.19313	0.0187	0.0586042	0.00172199	21.1582	0.00147679
genus	Allisonella	rs1901739	G	T	14306	0.0248626	3.59e-06	-0.115769	0.0075	-0.00760104	0.3083	21.6816	0.00151327
genus	Allisonella	rs35778461	C	T	14306	0.0297186	1.21e-06	0.146679	0.0087	0.00989883	0.2592	24.3601	0.00169989
genus	Allisonella	rs602075	G	A	14306	0.0296976	3.57e-08	-0.168974	0.0092	-0.0006	0.9463	32.3741	0.00225786
genus	Faecalibacterium	rs1271565	C	T	14306	0.0119649	1.3e-06	-0.0576251	0.0085	0.0168003	0.0484898	23.1956	0.00161876
genus	Faecalibacterium	rs6910935	G	A	14306	0.0277032	1.38e-06	-0.134864	0.0202	0.0117993	0.5572	23.6991	0.00165385
genus	Faecalibacterium	rs75499067	C	T	14306	0.0465522	1.76e-06	0.227585	0.0195	0.0105959	0.5866	23.9005	0.00166788
genus	Terrisporobacter	rs1883097	C	T	14306	0.0454642	4.16e-07	0.226399	0.0149	0.0198048	0.1842	24.7976	0.00173037
genus	Terrisporobacter	rs2872237	A	C	14306	0.0175943	3.97e-06	0.0814505	0.0076	-0.00479847	0.5267	21.4311	0.00149581
genus	Olsenella	rs1035588	A	G	14306	0.0236848	4.86e-06	-0.108148	0.0077	-0.00380276	0.6209	20.8496	0.00145528
genus	Olsenella	rs17148768	G	A	14306	0.0295602	2.2e-06	0.140434	0.0103	0.00640044	0.5343	22.5699	0.00157517
genus	Olsenella	rs2759329	A	G	14306	0.0237218	3.43e-06	0.111131	0.0078	-0.00430074	0.586001	21.947	0.00153176
genus	Olsenella	rs35225860	A	G	14306	0.0482391	3.87e-06	-0.223604	0.0185	0.0208049	0.2605	21.4863	0.00149965
genus	Olsenella	rs62112538	C	T	14306	0.0407033	1.19e-06	-0.19943	0.0156	-0.0240973	0.1227	24.0061	0.00167523
genus	Olsenella	rs72691585	C	A	14306	0.0520814	2.95e-06	-0.249079	0.0136	0.013298	0.3297	22.8723	0.00159624
genus	Bifidobacterium	rs182549	T	C	14306	0.0127294	1.28e-20	-0.119703	0.0098	-0.0109004	0.266	88.4289	0.00614327
genus	Bifidobacterium	rs7322849	T	C	14306	0.0201813	1.08e-08	0.112428	0.0123	0.00310482	0.8023	31.0349	0.00216467
genus	Bifidobacterium	rs73797465	T	G	14306	0.0209236	4.38e-06	-0.0953566	0.0132	0.00490199	0.7082	20.7696	0.00144971
genus	Bifidobacterium	rs75344046	C	T	14306	0.0505979	4.86e-06	0.232354	0.022	0.0271965	0.2164	21.088	0.0014719
genus	Bifidobacterium	rs857444	C	T	14306	0.0121219	3.57e-06	0.0558234	0.0078	-0.00840458	0.2808	21.2076	0.00148023
genus	Eubacterium	rs265534	T	G	14306	0.0120127	2.27e-06	-0.0563756	0.0084	-0.00479847	0.562999	22.0242	0.00153714
genus	Eubacterium	rs4583233	A	C	14306	0.0128122	2.84e-07	0.0670205	0.0085	-0.0101978	0.2294	27.3633	0.00190906
genus	Eubacterium	rs6923695	T	G	14306	0.0229525	4.87e-06	0.103268	0.0158	-0.0160013	0.3104	20.2428	0.00141299
genus	Parasutterella	rs10899911	A	G	14306	0.0148151	1.15e-06	-0.0717102	0.008	0.00930314	0.2447	23.4289	0.00163502
genus	Parasutterella	rs2090816	C	A	14306	0.0177315	2.9e-06	-0.0840967	0.0101	0.013298	0.1879	22.494	0.00156988
genus	Parasutterella	rs35055552	T	C	14306	0.0235433	3.35e-06	0.109554	0.0163	-0.0419957	0.00978994	21.6532	0.00151129
genus	Parasutterella	rs55877868	A	C	14306	0.0228089	2.87e-06	-0.104458	0.0147	0.0246001	0.09342	20.9737	0.00146393
genus	Parasutterella	rs6828768	C	T	14306	0.0132645	1.78e-06	0.0636852	0.0074	-0.0199987	0.00694704	23.0513	0.00160871
genus	Parasutterella	rs7303158	C	T	14306	0.0134256	1.33e-06	0.0646859	0.0076	-0.00129916	0.8669	23.2141	0.00162005
genus	Parasutterella	rs7572229	A	G	14306	0.0132736	6.32e-07	-0.066273	0.0075	0.00930314	0.2112	24.9285	0.00173949
genus	Parasutterella	rs78383039	T	C	14306	0.0297119	1.57e-06	-0.146315	0.0145	-0.00720399	0.6214	24.2503	0.00169224
genus	Parasutterella	rs8039785	G	T	14306	0.0133	3.62e-06	-0.0618345	0.0075	-0.0298015	6.5e-05	21.6152	0.00150864
genus	Parasutterella	rs823424	G	A	14306	0.0156958	4.95e-06	-0.0713448	0.009	0.0158957	0.0760694	20.6613	0.00144216
genus	Subdoligranulum	rs10065321	T	C	14306	0.0108105	2.1e-06	-0.0512828	0.0076	0.0102019	0.1813	22.5036	0.00157055
genus	Subdoligranulum	rs12590825	C	A	14306	0.0109942	2.08e-06	-0.0525287	0.0077	-0.00990083	0.1959	22.8279	0.00159315
genus	Subdoligranulum	rs2114677	C	T	14306	0.0230829	2.72e-06	-0.104176	0.0159	-0.0133998	0.3986	20.3683	0.00142173
genus	Subdoligranulum	rs2171249	C	T	14306	0.0233213	4.51e-06	0.106744	0.0175	0.0268985	0.1242	20.9499	0.00146227
genus	Subdoligranulum	rs3761728	G	T	14306	0.0118866	3.87e-06	0.0543458	0.0082	0.012599	0.1244	20.9034	0.00145903
genus	Subdoligranulum	rs4347804	G	A	14306	0.0357483	2.18e-06	-0.166063	0.0153	0.0104039	0.4974	21.5792	0.00150613
genus	Subdoligranulum	rs6555306	C	T	14306	0.0155463	2.81e-06	0.0740777	0.0104	-0.00539542	0.6065	22.705	0.00158458
genus	Erysipelatoclostridium	rs17804233	C	T	14306	0.0144203	4.59e-06	0.0662914	0.0078	0.0131967	0.0899104	21.1332	0.00147505
genus	Erysipelatoclostridium	rs340991	A	G	14306	0.0158891	3.75e-06	-0.0740482	0.0083	-0.00590255	0.4764	21.7185	0.00151584
genus	Erysipelatoclostridium	rs4697572	A	G	14306	0.0163308	7.59e-07	-0.0810636	0.0087	-0.0131038	0.1344	24.6398	0.00171938
genus	Erysipelatoclostridium	rs58236560	G	T	14306	0.0234426	2.16e-06	-0.111157	0.0136	0.00839514	0.5359	22.4834	0.00156914
genus	Erysipelatoclostridium	rs622418	A	G	14306	0.0143224	3.68e-06	-0.0668051	0.0077	0.00290421	0.706999	21.7564	0.00151848
genus	Erysipelatoclostridium	rs6474512	C	A	14306	0.0143201	3.02e-06	-0.067015	0.0076	-0.0101978	0.1767	21.9004	0.00152851
genus	Erysipelatoclostridium	rs710230	C	T	14306	0.0281514	6.33e-07	-0.143381	0.0173	-0.00760104	0.658701	25.9408	0.00181
genus	Erysipelatoclostridium	rs7221249	G	A	14306	0.0142741	4.31e-09	-0.0839861	0.0075	0.00369682	0.6207	34.6192	0.00241407
genus	Anaerotruncus	rs1272208	T	G	14306	0.0129831	4.28e-06	0.0611743	0.0091	-0.0018982	0.833	22.2014	0.00154949
genus	Anaerotruncus	rs4669806	G	T	14306	0.0122994	2.42e-06	0.0576389	0.0082	0.0031951	0.6996	21.9616	0.00153278
genus	Anaerotruncus	rs6563550	T	C	14306	0.0176745	2.35e-07	0.0877135	0.0107	0.0232993	0.02943	24.6285	0.00171859
genus	Anaerotruncus	rs8005030	C	T	14306	0.0117854	2.28e-06	0.0554447	0.0087	-0.0158044	0.0685094	22.1325	0.00154469
genus	Anaerotruncus	rs9347879	T	C	14306	0.011049	4.22e-06	0.050618	0.0074	0.027104	0.000257	20.9877	0.0014649
genus	Hungatella	rs13128780	T	C	14306	0.0312777	1.75e-06	-0.149725	0.011	-0.00400198	0.7141	22.915	0.00159921
genus	Hungatella	rs72759041	G	T	14306	0.0282242	3.86e-06	-0.126025	0.011	-0.0194006	0.0796104	19.9375	0.0013917
genus	Ruminiclostridium9	rs115044523	G	A	14306	0.0202616	2.37e-06	-0.0980026	0.0142	0.0001	0.9948	23.3953	0.00163268
genus	Ruminiclostridium9	rs12040548	G	T	14306	0.0122359	3.15e-06	0.0570422	0.0081	-0.00509699	0.5263	21.7331	0.00151685
genus	Ruminiclostridium9	rs6082461	C	A	14306	0.0131004	4.87e-06	-0.0586425	0.0087	0.0007	0.9403	20.0381	0.00139872
genus	Ruminiclostridium9	rs918449	G	A	14306	0.0197177	2.56e-06	0.0950908	0.0116	0.0008	0.9464	23.2576	0.00162308
genus	Ruminiclostridium9	rs9522712	T	C	14306	0.0154939	4.66e-06	0.0699728	0.0103	0.0263953	0.0104201	20.3956	0.00142364
genus	Eubacterium	rs12906958	C	T	14306	0.0115935	4.35e-06	-0.0533159	0.0082	-0.0018982	0.8119	21.1487	0.00147613
genus	Eubacterium	rs17159861	C	T	14306	0.0168388	1.04e-08	0.0962228	0.0124	-0.011296	0.3603	32.6538	0.00227733
genus	Eubacterium	rs4076415	G	T	14306	0.0110294	1.99e-06	-0.0515152	0.0082	-0.00630011	0.4447	21.8156	0.0015226
genus	Eubacterium	rs6762473	A	C	14306	0.0112353	4.26e-06	-0.0521584	0.0076	0.00540458	0.4778	21.5516	0.00150421
genus	Eubacterium	rs76898927	G	A	14306	0.0266375	4.79e-06	0.123055	0.0204	0.0209989	0.3039	21.3408	0.00148952
genus	Eubacterium	rs9648214	T	C	14306	0.016431	2.52e-07	-0.0828719	0.0107	-0.0182033	0.0897904	25.4382	0.00177499
genus	Candidatus	rs10090365	G	A	14306	0.0180989	4.17e-06	0.0834413	0.0075	0.0129029	0.0831802	21.2548	0.00148352
genus	Candidatus	rs10108780	A	G	14306	0.0199807	3.64e-06	-0.092834	0.0085	0.0187038	0.02732	21.587	0.00150668
genus	Candidatus	rs4294381	C	T	14306	0.023186	1.37e-06	-0.112197	0.0093	0.0128016	0.1697	23.4159	0.00163411
genus	Candidatus	rs830151	A	G	14306	0.0347932	4.26e-08	-0.194561	0.0144	0.028204	0.05098	31.2696	0.002181
genus	Sutterella	rs13173038	A	G	14306	0.0151627	2.73e-06	-0.0718076	0.0093	0.0217038	0.0194998	22.4279	0.00156527
genus	Sutterella	rs143438747	T	C	14306	0.0306867	3.28e-06	-0.145793	0.0187	-0.0127978	0.494899	22.5722	0.00157532
genus	Sutterella	rs2321387	G	A	14306	0.0124509	1.87e-06	-0.0592876	0.0077	-0.0254046	0.00102499	22.6739	0.00158241
genus	Sutterella	rs7499539	A	G	14306	0.0130998	2.36e-06	0.0617478	0.0078	-0.00950469	0.2252	22.2184	0.00155068
genus	Holdemanella	rs12513188	G	A	14306	0.0195276	4.65e-06	0.0903906	0.0088	-0.00179838	0.8388	21.4264	0.00149548
genus	Holdemanella	rs4541991	T	C	14306	0.0194435	2.1e-06	-0.0927334	0.0087	-0.00249688	0.7777	22.747	0.00158751
genus	Holdemanella	rs607782	C	T	14306	0.0172515	7.19e-07	0.0854214	0.0084	0.0103029	0.218	24.5177	0.00171087
genus	Holdemanella	rs73011279	T	C	14306	0.0199336	1.36e-06	-0.0961669	0.0097	0.002002	0.8388	23.2745	0.00162426
genus	Holdemanella	rs75764681	T	C	14306	0.0598999	1.94e-06	-0.283103	0.0215	-0.00929665	0.665701	22.3376	0.00155898
genus	Holdemanella	rs8113760	G	A	14306	0.01734	4.62e-06	0.078999	0.0084	-0.00560427	0.5032	20.7561	0.00144876
genus	Flavonifractor	rs11811696	T	C	14306	0.0241012	2.07e-06	-0.116063	0.0135	0.00110061	0.937	23.1905	0.00161841
genus	Flavonifractor	rs12030302	G	A	14306	0.0137467	5.61e-07	0.0692276	0.0076	-0.00639948	0.3994	25.3607	0.0017696
genus	Flavonifractor	rs34066017	A	G	14306	0.0159789	1.52e-06	0.0764294	0.0092	0.0006	0.9456	22.8785	0.00159667
genus	Flavonifractor	rs806808	C	T	14306	0.0136557	1.18e-06	-0.0667272	0.0075	0.0189993	0.0109799	23.8769	0.00166623
genus	Eubacterium	rs10131724	C	A	14306	0.0414577	2.39e-06	0.199832	0.0186	-0.0109004	0.5595	23.2338	0.00162142
genus	Eubacterium	rs139749	C	T	14306	0.0171791	8.59e-07	-0.0845439	0.0079	0.0220002	0.00559397	24.2194	0.00169009
genus	Eubacterium	rs16891896	G	A	14306	0.0390573	2.38e-06	-0.174787	0.0138	0.00800193	0.5595	20.0269	0.00139794
genus	Eubacterium	rs17519472	C	T	14306	0.0233984	4.7e-06	0.107804	0.011	0.0122953	0.2623	21.2274	0.00148161
genus	Eubacterium	rs2116427	A	G	14306	0.0182353	4.67e-07	0.0911461	0.0089	-0.0114047	0.1981	24.9833	0.00174331
genus	Eubacterium	rs2229917	A	G	14306	0.0323922	2.16e-06	0.153538	0.0158	-0.0288984	0.0668098	22.4673	0.00156802
genus	Eubacterium	rs57340348	T	C	14306	0.0212166	4.93e-06	-0.0979429	0.0103	-0.0103958	0.3114	21.3105	0.00148741
genus	Eubacterium	rs606117	G	A	14306	0.018056	4.82e-06	-0.0833243	0.0087	-0.00430074	0.6222	21.2961	0.0014864
genus	Eubacterium	rs7000472	G	A	14306	0.016523	4.07e-06	0.0762282	0.0078	-0.0114047	0.1473	21.284	0.00148556
genus	Eubacterium	rs72836424	C	T	14306	0.030069	2.62e-06	-0.139825	0.0133	-0.0289955	0.0293501	21.6238	0.00150924
genus	Paraprevotella	rs140997932	T	C	14306	0.0354178	2.11e-06	-0.162376	0.0173	0.0248051	0.1517	21.0184	0.00146705
genus	Paraprevotella	rs145020347	A	G	14306	0.0262323	4.03e-06	-0.12465	0.0129	-0.023697	0.06601	22.5794	0.00157583
genus	Paraprevotella	rs17785622	A	G	14306	0.0524304	1.93e-06	0.248065	0.0198	-0.0057037	0.774801	22.3854	0.00156231
genus	Paraprevotella	rs2081023	A	G	14306	0.0236507	2.64e-07	-0.122561	0.0101	-0.00519647	0.6083	26.8545	0.00187363
genus	Paraprevotella	rs3008582	T	C	14306	0.0227246	4.36e-06	0.10572	0.01	0.017197	0.0857907	21.6432	0.00151059
genus	Paraprevotella	rs4756632	G	T	14306	0.0289897	3.82e-06	-0.138905	0.0122	-0.0003	0.9833	22.9588	0.00160226
genus	Paraprevotella	rs4767113	C	T	14306	0.018382	2.14e-06	0.0882466	0.0083	-0.0161981	0.0505603	23.0468	0.0016084
genus	Paraprevotella	rs9602779	A	C	14306	0.0220264	6.93e-07	-0.106692	0.0099	0.0156011	0.1148	23.4626	0.00163737
genus	Paraprevotella	rs9900242	A	G	14306	0.0175212	1.14e-06	-0.0852967	0.0076	-0.00999983	0.1903	23.6994	0.00165386
genus	Howardella	rs12452946	A	G	14306	0.0228941	3.8e-06	-0.105833	0.0075	0.00540458	0.4683	21.3695	0.00149152
genus	Howardella	rs1484873	G	A	14306	0.046335	2.56e-06	0.227831	0.0135	0.002002	0.8817	24.1773	0.00168716
genus	Howardella	rs17167098	G	A	14306	0.0352068	1.12e-06	-0.169366	0.0125	0.0320997	0.0100399	23.1419	0.00161502
genus	Howardella	rs36081916	T	C	14306	0.0402987	4.7e-06	-0.18123	0.014	0.00959589	0.4916	20.2245	0.00141171
genus	Howardella	rs609430	T	G	14306	0.0239328	3.34e-06	-0.112045	0.0077	0.00359646	0.6387	21.9178	0.00152973
genus	Howardella	rs672217	G	A	14306	0.0349993	3.52e-06	0.164146	0.0115	0.0208049	0.0710493	21.9959	0.00153517
genus	Sellimonas	rs13417181	T	C	14306	0.0337521	7.62e-07	0.166509	0.012	0.022399	0.0625201	24.3374	0.00169831
genus	Sellimonas	rs2016057	C	A	14306	0.0256153	1.03e-06	0.125878	0.0084	-0.0182033	0.0302301	24.1491	0.00168519
genus	Sellimonas	rs2187447	A	C	14306	0.0527695	3.98e-06	0.243457	0.0176	-0.0146029	0.4044	21.2852	0.00148564
genus	Sellimonas	rs2371572	A	C	14306	0.0250862	4.46e-07	0.127349	0.0076	-0.0304031	7.19e-05	25.7704	0.00179813
genus	Sellimonas	rs4600608	G	A	14306	0.0301702	4.95e-06	0.137152	0.009	-0.00720399	0.4206	20.6656	0.00144246
genus	Sellimonas	rs56203279	T	C	14306	0.0269115	3.72e-06	-0.124045	0.0079	0.00640044	0.4181	21.2463	0.00148293
genus	Dorea	rs13279148	G	A	14306	0.0150878	2.25e-06	0.0715309	0.0108	-0.00789872	0.4616	22.4769	0.00156868
genus	Dorea	rs1899291	T	C	14306	0.0150285	4.57e-06	-0.0697217	0.0098	0.00490199	0.617701	21.5231	0.00150222
genus	Dorea	rs4793307	C	T	14306	0.0122472	4.01e-06	0.0574165	0.0093	-0.00410158	0.659601	21.9786	0.00153396
genus	Dorea	rs62503162	A	G	14306	0.0194379	7.47e-07	-0.0974091	0.0151	0.0154995	0.3059	25.1131	0.00175235
genus	Dorea	rs73729431	C	T	14306	0.0299983	3.17e-06	-0.13745	0.0174	-0.00610135	0.725	20.994	0.00146535
genus	Alistipes	rs1107244	G	A	14306	0.0171182	3.59e-06	0.0758558	0.0107	0.0231049	0.0308198	19.6364	0.00137072
genus	Alistipes	rs11769002	G	A	14306	0.0109389	1.45e-06	-0.0528793	0.0079	0.00579677	0.4619	23.3681	0.00163079
genus	Alistipes	rs67705352	T	G	14306	0.0110864	1.65e-06	-0.0532404	0.0078	-0.0105046	0.1806	23.0622	0.00160947
genus	Alistipes	rs7129639	A	C	14306	0.0109584	1.78e-06	0.0524955	0.0076	-0.0118001	0.1187	22.9483	0.00160153
genus	Alistipes	rs8130320	A	G	14306	0.010717	4.84e-06	-0.049002	0.0074	0.024098	0.001083	20.9065	0.00145925
genus	Coprobacter	rs143662916	C	T	14306	0.0540141	3.07e-06	0.253264	0.0196	-0.0344014	0.0797095	21.9853	0.00153443
genus	Coprobacter	rs213863	T	C	14306	0.0188377	2.35e-06	0.0887412	0.0082	0.00549507	0.499401	22.1919	0.00154883
genus	Coprobacter	rs305411	A	G	14306	0.0264518	1.01e-06	0.129218	0.0109	0.00739729	0.5	23.8636	0.0016653
genus	Coprobacter	rs3828477	G	T	14306	0.019569	2.89e-06	-0.0912179	0.0085	0.00690378	0.4169	21.7282	0.00151651
genus	Coprobacter	rs72821405	T	C	14306	0.0319978	4.76e-06	-0.147365	0.0148	0.0114048	0.4394	21.2104	0.00148043
genus	Prevotella9	rs111509883	T	C	14306	0.0347624	1.24e-06	0.171131	0.0193	-0.00219758	0.9088	24.2347	0.00169116
genus	Prevotella9	rs11685699	C	T	14306	0.0295665	2.03e-06	-0.141357	0.0159	0.00599795	0.706801	22.8578	0.00159523
genus	Prevotella9	rs117271932	A	G	14306	0.0440393	2.82e-06	0.208089	0.02	0.00940408	0.6391	22.3263	0.0015582
genus	Prevotella9	rs2683313	G	A	14306	0.0151603	1.69e-06	0.0724576	0.0081	-0.0006	0.9441	22.843	0.00159419
genus	Prevotella9	rs746764	T	C	14306	0.0193245	2.04e-06	-0.0915771	0.0115	0.0259026	0.02426	22.4573	0.00156732
genus	Prevotella9	rs9428102	A	G	14306	0.0176068	4.62e-06	-0.0778845	0.0096	0.00369682	0.6949	19.5678	0.00136593
genus	Ruminococcaceae	rs10916131	C	T	14306	0.0146753	2.87e-06	-0.069333	0.0098	0.00460057	0.6359	22.3206	0.0015578
genus	Ruminococcaceae	rs10927423	C	A	14306	0.0147712	8.5e-07	-0.0713617	0.0098	-0.00610135	0.5347	23.3399	0.00162882
genus	Ruminococcaceae	rs116974815	C	A	14306	0.0396566	2.03e-06	-0.189731	0.0217	-0.00919757	0.6738	22.89	0.00159747
genus	Ruminococcaceae	rs11750293	G	T	14306	0.0120512	1.76e-06	-0.0578304	0.0083	0.00900038	0.2752	23.0278	0.00160707
genus	Ruminococcaceae	rs12463378	A	G	14306	0.0112086	2.96e-06	-0.0522061	0.0082	-0.00269636	0.7413	21.694	0.00151413
genus	Ruminococcaceae	rs55793120	T	C	14306	0.027414	4.81e-07	0.137396	0.0208	0.036301	0.0814592	25.1191	0.00175276
genus	Ruminococcaceae	rs7120052	A	C	14306	0.0135523	1.97e-06	0.0624796	0.0088	-0.00370313	0.673	21.2545	0.0014835
genus	Ruminococcaceae	rs7155595	C	A	14306	0.0116986	1.15e-06	0.0569929	0.0082	-0.0184979	0.0239502	23.7342	0.00165629
genus	Ruminococcaceae	rs77564310	A	C	14306	0.0140855	3.29e-07	-0.0713093	0.0099	0.00130085	0.8953	25.63	0.00178835
genus	Ruminococcaceae	rs79016051	C	T	14306	0.0189424	2.34e-06	-0.0887747	0.0125	-0.0213994	0.0872308	21.9638	0.00153294
genus	Slackia	rs12440440	A	G	14306	0.0190582	2.63e-06	0.0901934	0.008	-0.014997	0.0601797	22.3968	0.00156311
genus	Slackia	rs16894137	C	T	14306	0.0263047	2.71e-06	-0.122792	0.0104	0.00719583	0.4869	21.7908	0.00152088
genus	Slackia	rs4492265	G	A	14306	0.0191658	2.41e-06	0.0905757	0.0081	0.0001	0.9946	22.3342	0.00155874
genus	Slackia	rs8901	C	T	14306	0.0186813	6.07e-07	0.0934594	0.0076	-0.0036035	0.6307	25.0283	0.00174644
genus	Coprococcus3	rs11080344	C	T	14306	0.0113054	4.79e-06	0.0516921	0.0075	-0.00390238	0.6026	20.9063	0.00145923
genus	Coprococcus3	rs13394391	C	T	14306	0.0150918	2.2e-06	-0.0709302	0.0104	0.00140098	0.8914	22.0892	0.00154167
genus	Coprococcus3	rs178271	C	T	14306	0.0294239	7.81e-07	-0.145257	0.0174	-0.0142973	0.4107	24.371	0.00170066
genus	Coprococcus3	rs7521171	A	G	14306	0.0129279	4.32e-06	0.0596434	0.0094	-0.0132025	0.1587	21.2848	0.00148561
genus	Coprococcus3	rs8100692	T	C	14306	0.0113476	4.16e-07	0.0577411	0.0075	0.0116982	0.1184	25.8918	0.00180659
genus	Eubacterium	rs112617308	T	C	14306	0.0362844	2.38e-06	-0.170873	0.0135	0.0421041	0.00178999	22.1772	0.0015478
genus	Eubacterium	rs2913110	T	C	14306	0.022942	4.56e-06	-0.105143	0.008	0.00810274	0.3063	21.0038	0.00146603
genus	Eubacterium	rs4862235	A	G	14306	0.0225751	3.73e-06	-0.104806	0.0075	0.0062998	0.4007	21.5533	0.00150432
genus	Eubacterium	rs62348779	T	C	14306	0.043286	3.78e-06	-0.201481	0.0165	-0.00620074	0.7069	21.6657	0.00151216
genus	Lachnospira	rs56791201	C	T	14306	0.0110697	2.93e-06	-0.051823	0.0074	-0.0003	0.9694	21.9166	0.00152964
genus	Phascolarctobacterium	rs12618201	A	G	14306	0.0138202	3.38e-06	0.0641657	0.0078	0.00650109	0.4044	21.5564	0.00150454
genus	Phascolarctobacterium	rs1264476	G	T	14306	0.0166041	4.3e-06	-0.0767335	0.0093	-0.0007	0.9398	21.357	0.00149064
genus	Phascolarctobacterium	rs56069061	G	A	14306	0.0230694	1.87e-06	-0.111306	0.0133	-0.0274984	0.0382499	23.279	0.00162458
genus	Phascolarctobacterium	rs56157888	A	C	14306	0.0193976	1.09e-06	0.0954864	0.0115	0.0232993	0.0427701	24.2319	0.00169096
genus	Phascolarctobacterium	rs74540770	G	A	14306	0.0258621	3.6e-06	-0.121014	0.0159	-0.0010994	0.9473	21.8949	0.00152813
genus	Phascolarctobacterium	rs75882962	T	C	14306	0.0190575	3.19e-07	0.0968661	0.0113	0.0034961	0.758	25.8352	0.00180264
genus	Bilophila	rs1241171	G	A	14306	0.0150148	4.24e-06	-0.0692654	0.0087	-0.0239997	0.00564196	21.2811	0.00148535
genus	Bilophila	rs1571225	T	C	14306	0.0170621	1.12e-06	-0.0826826	0.0095	-0.00730327	0.4445	23.4835	0.00163883
genus	Bilophila	rs3827020	C	T	14306	0.0160642	1.79e-06	0.0766479	0.0097	0.00460057	0.637699	22.7658	0.00158882
genus	Bilophila	rs542415	T	C	14306	0.0133436	4.71e-06	-0.0613623	0.0081	-0.00459941	0.572	21.1474	0.00147604
genus	Bilophila	rs6793291	A	C	14306	0.0241633	3.11e-06	-0.112729	0.0145	0.00650109	0.654501	21.765	0.00151908
genus	Bilophila	rs7802841	A	C	14306	0.0137701	1.77e-06	-0.0670097	0.0085	-0.034498	5.01e-05	23.6811	0.00165259
genus	Ruminococcus	rs10904297	A	G	14306	0.0389812	2.69e-06	-0.167804	0.0134	-0.0077995	0.5597	18.5308	0.00129364
genus	Ruminococcus	rs12434631	A	G	14306	0.0153401	2.77e-06	0.074697	0.0102	0.0133994	0.1908	23.711	0.00165467
genus	Ruminococcus	rs35866622	T	C	14306	0.0109421	2.21e-08	-0.0612024	0.0085	0.0352024	3.77e-05	31.285	0.00218207
genus	Ruminococcus	rs4073731	T	C	14306	0.0142221	4.05e-06	0.0651948	0.0095	-0.00789872	0.4053	21.0135	0.00146671
genus	Ruminococcus	rs8080469	G	A	14306	0.0107036	3.5e-06	0.0490727	0.0079	0.00739729	0.3486	21.0194	0.00146712
genus	Escherichia	rs113127095	A	G	14306	0.0323434	3.33e-06	0.151009	0.0186	0.0283995	0.1267	21.7989	0.00152144
genus	Escherichia	rs1154904	G	A	14306	0.0130644	3.04e-06	0.0613376	0.0077	-0.0247024	0.00125199	22.0432	0.00153847
genus	Escherichia	rs592299	T	C	14306	0.0129486	4.77e-06	-0.0592004	0.0076	-0.00159872	0.8339	20.9028	0.00145899
genus	Escherichia	rs73208162	A	G	14306	0.024839	2.19e-06	-0.119296	0.0165	-0.012304	0.4544	23.0666	0.00160978
genus	Lachnospiraceae	rs11128180	A	G	14306	0.0140126	4.52e-06	0.0648288	0.0088	0.0385953	1.25e-05	21.4042	0.00149393
genus	Lachnospiraceae	rs12673420	G	A	14306	0.0118375	2.98e-06	0.0554351	0.0075	-0.0127978	0.088481	21.9306	0.00153062
genus	Lachnospiraceae	rs12747809	A	G	14306	0.0125685	8.65e-07	0.062197	0.0078	0.0193969	0.0130299	24.4891	0.00170888
genus	Lachnospiraceae	rs12894272	G	A	14306	0.0125229	4.34e-06	-0.0579792	0.0079	-0.0118001	0.1322	21.4355	0.00149612
genus	Lachnospiraceae	rs2444793	T	C	14306	0.0118188	4.77e-06	0.0542433	0.0074	-0.00400198	0.590599	21.0642	0.00147024
genus	Lachnospiraceae	rs2882478	G	A	14306	0.0118338	1.21e-06	-0.0577091	0.0075	0.010505	0.1611	23.7815	0.00165959
genus	Lachnospiraceae	rs35182105	A	G	14306	0.024221	4.87e-06	-0.109724	0.0168	-0.0459958	0.00612703	20.522	0.00143245
genus	Rikenellaceae	rs17582787	A	G	14306	0.0339924	3.55e-06	-0.157739	0.0107	-0.00169856	0.8759	21.5335	0.00150294
genus	Rikenellaceae	rs2900503	T	G	14306	0.0326671	1.55e-07	0.172329	0.0105	0.00700447	0.5055	27.8289	0.00194148
genus	Rikenellaceae	rs2998141	C	T	14306	0.0293073	4.42e-06	0.136346	0.0091	-0.0190965	0.0352201	21.6438	0.00151063
genus	Rikenellaceae	rs4717843	G	T	14306	0.0260548	4.72e-06	-0.119376	0.0086	-0.00669752	0.4357	20.9922	0.00146522
genus	Rikenellaceae	rs80309088	G	A	14306	0.0383423	4.56e-06	0.17405	0.0132	-0.00330453	0.8044	20.6059	0.0014383
genus	Rikenellaceae	rs9887954	G	A	14306	0.0249013	4.81e-06	-0.114849	0.0077	0.00849599	0.2727	21.2721	0.00148473
genus	Lachnospiraceae	rs10414815	C	T	14306	0.0230253	4.24e-06	-0.10453	0.016	0.00999983	0.531001	20.6097	0.00143856
genus	Lachnospiraceae	rs11192447	A	G	14306	0.024345	4.69e-07	0.126592	0.014	-0.014997	0.2829	27.0391	0.00188649
genus	Lachnospiraceae	rs12346653	C	T	14306	0.0139569	2.7e-06	0.0657686	0.0082	-0.0102968	0.2057	22.2054	0.00154977
genus	Lachnospiraceae	rs74315802	G	T	14306	0.0183477	3.19e-06	0.0867262	0.0117	0.0193969	0.0988189	22.3428	0.00155934
genus	Lachnospiraceae	rs9981767	A	C	14306	0.0131994	9.96e-07	0.0655062	0.008	-0.0199007	0.0127201	24.6295	0.00171866
genus	Oscillibacter	rs11627628	T	C	14306	0.0290223	1.01e-06	0.143961	0.015	0.0156011	0.2985	24.6052	0.00171697
genus	Oscillibacter	rs11990279	T	C	14306	0.0180457	4.94e-06	-0.0824934	0.0096	-0.00179838	0.8547	20.8973	0.00145861
genus	Oscillibacter	rs12649930	T	G	14306	0.0259612	4.09e-06	0.121589	0.0114	0.0177974	0.1188	21.9351	0.00153093
genus	Oscillibacter	rs133832	A	C	14306	0.0162411	1.15e-06	-0.0795527	0.0085	-0.00669752	0.432	23.9927	0.0016743
genus	Oscillibacter	rs16866406	A	G	14306	0.0208795	3.08e-06	0.0988765	0.0097	0.0252973	0.00956401	22.4257	0.00156512
genus	Oscillibacter	rs16934185	A	G	14306	0.028157	4.38e-06	-0.129568	0.0148	0.0041988	0.7777	21.175	0.00147796
genus	Oscillibacter	rs234108	A	G	14306	0.0152632	9.16e-07	0.0749553	0.0078	0.00749804	0.3362	24.1165	0.00168292
genus	Oscillibacter	rs36095275	C	T	14306	0.0156861	1.4e-06	-0.0752368	0.0078	0.00930314	0.2336	23.0054	0.00160552
genus	Oscillibacter	rs4506202	G	A	14306	0.0152261	3.21e-06	0.0711323	0.0078	0.00800193	0.3037	21.8251	0.00152327
genus	Oscillibacter	rs61883564	A	G	14306	0.0221016	3.39e-06	-0.101351	0.0122	-0.0136958	0.2608	21.0285	0.00146775
genus	Oscillibacter	rs761240	G	T	14306	0.0388812	2.04e-06	0.17664	0.0184	-0.017496	0.3429	20.6395	0.00144064
genus	Oscillibacter	rs9393920	G	A	14306	0.0151081	9.92e-07	0.0744662	0.0078	0.0553964	1.05e-12	24.294	0.00169529
genus	unknown	rs11709800	T	C	14306	0.016634	1.48e-07	0.0879804	0.0087	-0.00550482	0.5298	27.9755	0.00195169
genus	unknown	rs12634544	T	C	14306	0.015882	2.6e-07	-0.0813051	0.0083	0.00490199	0.5587	26.2075	0.00182857
genus	unknown	rs12930556	C	T	14306	0.0139816	4.54e-06	0.064211	0.0075	-0.0171029	0.0231601	21.0914	0.00147213
genus	unknown	rs138437711	A	G	14306	0.0192215	4.66e-06	-0.087484	0.0093	-0.012699	0.1691	20.7149	0.00144589
genus	unknown	rs17291611	A	G	14306	0.0190904	2.3e-06	-0.0905691	0.0116	0.0007	0.9543	22.5076	0.00157083
genus	unknown	rs3010848	G	A	14306	0.0146631	1.78e-06	-0.0696728	0.0078	-0.0225049	0.00369896	22.5775	0.00157569
genus	unknown	rs6595770	T	G	14306	0.01769	1.98e-06	0.0851224	0.0087	0.00690378	0.427	23.1543	0.00161589
genus	unknown	rs72819830	A	G	14306	0.0467216	1.61e-06	0.226767	0.0211	-0.0176041	0.4044	23.5572	0.00164396
genus	unknown	rs1549633	A	C	14306	0.0219252	3.4e-06	0.101844	0.01	-0.0004	0.9666	21.5766	0.00150595
genus	unknown	rs3754624	C	T	14306	0.0200589	2.16e-06	0.0964478	0.0093	0.00359646	0.696599	23.1191	0.00161343
genus	unknown	rs55876211	C	T	14306	0.0196919	2.87e-06	-0.0914764	0.0097	0.0143018	0.1407	21.5796	0.00150616
genus	unknown	rs76784716	A	G	14306	0.0286444	8.43e-07	0.139756	0.0159	0.00460057	0.7732	23.8046	0.0016612
genus	unknown	rs9813022	A	G	14306	0.016401	5.1e-07	-0.0822797	0.0079	0.00709511	0.37	25.1678	0.00175616
genus	unknown	rs1032598	G	A	14306	0.0189039	4.08e-06	-0.0886426	0.0088	0.00859685	0.3273	21.9878	0.00153461
genus	unknown	rs16843660	A	G	14306	0.04907	1.75e-06	0.234697	0.0188	0.00640044	0.7319	22.8762	0.00159651
genus	unknown	rs2336448	T	C	14306	0.0160883	1.43e-06	0.0773742	0.0078	-0.00469894	0.5507	23.1298	0.00161418
genus	unknown	rs35703006	G	T	14306	0.0190779	9.01e-07	0.0926669	0.0091	-0.00630011	0.4876	23.5933	0.00164647
genus	unknown	rs553072	G	A	14306	0.0230198	3.69e-06	0.109193	0.011	0.00480151	0.6638	22.5002	0.00157031
genus	unknown	rs7187855	A	C	14306	0.0418308	2.21e-06	0.199941	0.0171	0.0255024	0.1356	22.8461	0.00159441
genus	unknown	rs17043785	T	C	14306	0.0347133	5.12e-07	-0.176187	0.0129	-0.0120965	0.3485	25.7606	0.00179745
genus	unknown	rs1850003	A	G	14306	0.0177806	2.41e-06	0.084048	0.009	0.00299551	0.737099	22.3441	0.00155943
genus	unknown	rs738193	T	C	14306	0.0165856	3.82e-07	0.0847328	0.0079	-0.0183997	0.0192101	26.1	0.00182109
genus	unknown	rs941000	T	C	14306	0.0163382	3.16e-07	-0.0850266	0.0078	-0.0100988	0.1995	27.0833	0.00188956
genus	unknown	rs111373036	A	G	14306	0.0179766	1.7e-06	-0.0858259	0.0097	-0.00610135	0.5273	22.7941	0.00159079
genus	unknown	rs2136103	T	C	14306	0.0154038	6.73e-07	0.0754533	0.0085	-0.0250048	0.00336302	23.9939	0.00167438
genus	unknown	rs2599390	G	A	14306	0.0198355	3.03e-06	0.094049	0.0109	-0.00149888	0.8918	22.4813	0.001569
genus	unknown	rs6516833	A	G	14306	0.0277636	2.34e-06	0.134075	0.0133	-0.00610135	0.6496	23.3208	0.00162749
genus	unknown	rs10892421	T	C	14306	0.0213953	1.39e-06	0.103858	0.0077	-0.00380276	0.619801	23.5637	0.00164441
genus	unknown	rs13165831	A	G	14306	0.0243306	9.81e-07	-0.120653	0.0097	-0.00730327	0.4483	24.5907	0.00171596
genus	unknown	rs1969793	A	G	14306	0.0218939	3.26e-06	-0.102671	0.0083	0.00790113	0.3408	21.9912	0.00153484
genus	unknown	rs75285799	T	C	14306	0.0275812	3.25e-06	0.132213	0.0097	-0.00279609	0.7715	22.9785	0.00160364
genus	unknown	rs9534068	A	G	14306	0.0211319	3.07e-06	0.098738	0.008	0.00339576	0.673101	21.8319	0.00152374
genus	unknown	rs118104867	C	T	14306	0.0455098	3.44e-06	0.214464	0.0177	0.0322959	0.0681193	22.2075	0.00154991
genus	unknown	rs13409132	A	G	14306	0.0352154	4.37e-06	-0.165419	0.0153	0.00389759	0.7993	22.0651	0.00153999
genus	unknown	rs2191834	T	G	14306	0.0159136	2.5e-06	-0.0746375	0.0084	-0.0116024	0.1669	21.9977	0.00153529
genus	unknown	rs28691777	C	T	14306	0.0266996	6.96e-07	0.137134	0.0141	-0.0141001	0.3184	26.3804	0.00184061
genus	unknown	rs55682560	C	T	14306	0.0261319	4.97e-07	-0.131519	0.0158	0.0129029	0.4155	25.33	0.00176746
genus	unknown	rs6588624	A	G	14306	0.0138147	1.79e-06	0.0662317	0.0076	0.00120072	0.878	22.9852	0.00160411
genus	unknown	rs66714985	A	C	14306	0.0252447	4.85e-06	0.116908	0.0119	0.00530404	0.655799	21.4461	0.00149685
genus	unknown	rs7226487	A	G	14306	0.0138701	3.58e-06	-0.0643682	0.0075	-0.00699547	0.3499	21.5369	0.00150318
genus	unknown	rs7538034	T	G	14306	0.0165982	2.37e-06	-0.078598	0.0091	-0.0223973	0.0136499	22.4234	0.00156496
genus	unknown	rs7725895	A	G	14306	0.0240367	3.94e-06	-0.116224	0.011	-0.001	0.9258	23.3799	0.0016316
genus	unknown	rs11195523	C	A	14306	0.0145351	2.4e-06	-0.0689278	0.0084	0.0113036	0.1793	22.4881	0.00156947
genus	unknown	rs11684166	A	G	14306	0.0168349	3.49e-06	-0.0769635	0.0096	-0.0102968	0.2813	20.9001	0.0014588
genus	unknown	rs11809762	G	A	14306	0.0190198	1.68e-06	-0.0934634	0.0108	-0.00840458	0.4336	24.1474	0.00168508
genus	unknown	rs12147596	C	T	14306	0.0141609	2.86e-07	-0.0719818	0.0084	0.0467982	2.34e-08	25.8383	0.00180286
genus	unknown	rs16823675	C	T	14306	0.0149973	2.33e-07	-0.0767515	0.0089	-0.052004	4.94e-09	26.1907	0.00182741
genus	unknown	rs17086536	C	A	14306	0.022432	3.36e-06	-0.100851	0.012	0.00749804	0.5345	20.2127	0.00141089
genus	unknown	rs35740166	C	T	14306	0.0226824	8.4e-07	-0.112246	0.0135	0.00359646	0.7903	24.4886	0.00170885
genus	unknown	rs72700702	T	C	14306	0.0189005	1.59e-06	-0.091726	0.0124	-0.00149888	0.9033	23.5526	0.00164364
genus	unknown	rs76532867	T	C	14306	0.0242364	2.56e-06	0.112353	0.015	0.0062998	0.6747	21.4898	0.0014999
genus	unknown	rs74603314	T	C	14306	0.0489701	2.28e-06	0.230767	0.0237	0.019295	0.4152	22.2068	0.00154986
genus	unknown	rs7706512	A	G	14306	0.0138979	2.27e-06	-0.0657351	0.0077	-0.0057037	0.4604	22.3716	0.00156135
genus	unknown	rs11150282	T	C	14306	0.0197127	7.36e-07	0.098235	0.0079	-0.00119928	0.8749	24.8336	0.00173288
genus	unknown	rs4129395	G	A	14306	0.0185253	1.22e-06	0.0904264	0.0075	0.0002	0.9779	23.8265	0.00166272
genus	unknown	rs79790072	T	C	14306	0.0488017	3.54e-06	0.226103	0.021	0.0203048	0.3338	21.4656	0.00149821
genus	unknown	rs9864379	T	C	14306	0.0292752	4.66e-08	-0.160521	0.013	-0.0138043	0.2912	30.0652	0.00209717
genus	unknown	rs11251024	G	A	14306	0.0206737	6.63e-07	0.104201	0.0081	-0.0111971	0.1634	25.4043	0.00177263
genus	unknown	rs11606187	A	G	14306	0.0326288	3.31e-06	-0.154539	0.0126	0.015205	0.2276	22.4323	0.00156558
genus	unknown	rs13385922	T	C	14306	0.0201348	3.97e-06	0.0929494	0.0077	-0.0110982	0.1495	21.3107	0.00148742
genus	unknown	rs2172426	T	C	14306	0.0198947	3.17e-07	0.10212	0.0075	-0.0182033	0.01457	26.3479	0.00183836
genus	unknown	rs267959	G	A	14306	0.0209676	2.62e-06	-0.0988612	0.0077	-0.011296	0.142	22.2308	0.00155154
genus	unknown	rs4383094	C	T	14306	0.0320662	4.28e-06	-0.149188	0.0113	-0.0218006	0.0538195	21.6458	0.00151077
genus	unknown	rs60583455	T	C	14306	0.021177	2.6e-07	0.108934	0.0085	0.0221025	0.00879691	26.4605	0.00184619
genus	unknown	rs72671304	T	C	14306	0.0370028	3.8e-06	0.172322	0.0151	0.00540458	0.7195	21.6876	0.00151369
genus	unknown	rs7911787	G	T	14306	0.0470232	3.39e-06	-0.223071	0.0139	-0.0223973	0.1057	22.5041	0.00157058
genus	unknown	rs11257188	A	C	14306	0.0225832	1.85e-06	-0.109509	0.0127	0.0249999	0.0492198	23.5141	0.00164096
genus	unknown	rs55922055	T	C	14306	0.0476043	2.28e-07	-0.239699	0.018	0.00140098	0.9396	25.3536	0.0017691
genus	unknown	rs599752	T	C	14306	0.0137964	4.06e-06	0.0630207	0.0087	0.0101008	0.2449	20.8658	0.00145641
genus	unknown	rs6431586	A	G	14306	0.0205715	2.72e-06	-0.0954152	0.0116	-0.011296	0.3322	21.5131	0.00150152
genus	unknown	rs72846345	T	C	14306	0.0190903	2.58e-06	0.0877661	0.0128	0.0183982	0.1484	21.1363	0.00147526
genus	unknown	rs740358	G	T	14306	0.0264763	9.18e-07	-0.130157	0.0154	-0.0117013	0.4472	24.1669	0.00168643

## Sheet: Supplementary Table2-2
Supplementary Table2-2 IVs related to GM taxa and Schizophrenia (genome-wide statistical significance, P<5.00E-08)
Level	Exposure	SNP	Effect_allele.exposure	Other_allele.exposure	SE.exposure	Pval.exposure	Beta.exposure	SE.outcome	Beta.outcome	Pval.outcome	F
Total	GM	rs10202904	G	T	0.0235357	3.01e-07	0.121754	0.0078	0.00210221	0.788501	26.7616
Total	GM	rs10781552	C	T	0.0116074	2.33115e-06	-0.0552212	0.0081	0.0062998	0.4375	22.633
Total	GM	rs17530232	A	G	0.0224648	2.79126e-06	0.10305	0.0171	0.0117993	0.4924	21.0422
Total	GM	rs111862613	T	C	0.0196746	3.73844e-06	0.090699	0.0129	0.00490199	0.701601	21.2517
Total	GM	rs117107102	A	G	0.0431572	2.91823e-06	0.204683	0.0206	0.0160989	0.4337	22.4935
Total	GM	rs11729256	T	C	0.0150177	6.73e-07	0.0749798	0.0085	0.0037972	0.6568	24.9277
Total	GM	rs112381107	C	T	0.0456962	2.81877e-06	0.211435	0.0159	0.00619918	0.6962	21.4089
Total	GM	rs11599763	C	T	0.0117493	2.49701e-06	0.0555931	0.0079	-0.00489799	0.537901	22.3881
Total	GM	rs11250875	T	C	0.0130939	4.82848e-06	0.06075	0.009	-0.0238044	0.00799503	21.5256
Total	GM	rs11251024	G	A	0.0206737	6.63e-07	0.104201	0.0081	-0.0111971	0.1634	25.4043
Total	GM	rs11606187	A	G	0.0326288	3.30583e-06	-0.154539	0.0126	0.015205	0.2276	22.4323
Total	GM	rs13385922	T	C	0.0201348	3.96826e-06	0.0929494	0.0077	-0.0110982	0.1495	21.3107
Total	GM	rs11770843	C	T	0.0234879	1.9073e-06	0.109431	0.0094	0.0385953	4.16898e-05	21.7066
Total	GM	rs12908520	G	A	0.0130946	2.15139e-06	0.0619104	0.0076	-0.0132025	0.0828705	22.3534
Total	GM	rs1549633	A	C	0.0218634	4.70392e-06	0.0999312	0.01	-0.00039992	0.9666	20.8914
phylum	Actinobacteria	rs7570971	A	C	0.0113623	1.41e-14	0.086653	0.0099	0.0139975	0.1573	58.1614
class	Actinobacteria	rs182549	T	C	0.012066	3.79e-20	-0.111489	0.0098	-0.0109004	0.266	85.3763
order	Bifidobacteriales	rs182549	T	C	0.0126703	5.94e-20	-0.11707	0.0098	-0.0109004	0.266	85.3724
order	Bifidobacteriales	rs7322849	T	C	0.0200996	1.74e-08	0.110676	0.0123	0.00310482	0.8023	30.3202
order	Gastranaerophilales	rs9864379	T	C	0.0292752	4.66e-08	-0.160521	0.013	-0.0138043	0.2912	30.0652
family	Bifidobacteriaceae	rs182549	T	C	0.0126703	5.94e-20	-0.11707	0.0098	-0.0109004	0.266	85.3724
family	Bifidobacteriaceae	rs7322849	T	C	0.0200996	1.74e-08	0.110676	0.0123	0.00310482	0.8023	30.3202
family	Oxalobacteraceae	rs4428215	G	A	0.0230053	4.88e-08	0.12561	0.0084	-0.00139902	0.8668	29.8121
family	Peptostreptococcaceae	rs61841503	G	A	0.0161331	9.8e-09	0.0919658	0.0112	0.0005	0.9665	32.495
family	Streptococcaceae	rs11110281	T	C	0.0225943	1.4e-08	-0.130554	0.0173	0.0007	0.9669	33.3874
family	unknown	rs9864379	T	C	0.0292752	4.66e-08	-0.160521	0.013	-0.0138043	0.2912	30.0652
genus	Romboutsia	rs61841503	G	A	0.0171454	4e-08	0.092888	0.0112	0.0005	0.9665	29.3511
genus	Oxalobacter	rs736744	T	C	0.0211262	2.57e-08	-0.117882	0.0078	0.00609856	0.4343	31.1352
genus	Streptococcus	rs11110281	T	C	0.0227398	2.58e-09	-0.137519	0.0173	0.0007	0.9669	36.5723
genus	Intestinibacter	rs10805326	A	G	0.0139665	3.55e-08	-0.0775151	0.0084	-0.0117013	0.1675	30.8033
genus	Tyzzerella3	rs67476743	T	G	0.022208	3.74e-09	0.132164	0.0089	-0.00550482	0.5337	35.4166
genus	Ruminococcaceae	rs12781711	C	T	0.0117477	2.55e-08	-0.0656129	0.0085	0.00920221	0.2769	31.1941
genus	Allisonella	rs602075	G	A	0.0296976	3.57e-08	-0.168974	0.0092	-0.0006	0.9463	32.3741
genus	Bifidobacterium	rs182549	T	C	0.0127294	1.28e-20	-0.119703	0.0098	-0.0109004	0.266	88.4289
genus	Bifidobacterium	rs7322849	T	C	0.0201813	1.08e-08	0.112428	0.0123	0.00310482	0.8023	31.0349
genus	Erysipelatoclostridium	rs7221249	G	A	0.0142741	4.31e-09	-0.0839861	0.0075	0.00369682	0.6207	34.6192
genus	Eubacterium	rs17159861	C	T	0.0168388	1.04e-08	0.0962228	0.0124	-0.011296	0.3603	32.6538
genus	Candidatus	rs830151	A	G	0.0347932	4.26e-08	-0.194561	0.0144	0.028204	0.05098	31.2696
genus	Ruminococcus	rs35866622	T	C	0.0109421	2.21e-08	-0.0612024	0.0085	0.0352024	3.77e-05	31.285
genus	unknown	rs9864379	T	C	0.0292752	4.66e-08	-0.160521	0.013	-0.0138043	0.2912	30.0652

## Sheet: Supplementary Table2-3
Supplementary Table2-3 Casual effects of MR Analysis between GM and Schizophrenia (locus-wide significance, P<1.00E-05)	Supplementary table 3 Casual effects of MR Analysis between GM and AMD (locus-wide significance, P<1.00E-05)
Level	Exposure	Outcome	Method	nsnp	Beta	SE	Pval	OR	OR_lci95	OR_uci95
phylum	Actinobacteria	Schizophrenia || id:ieu-b-5099	Inverse variance weighted	8	0.0379639	0.0996474	0.703216	1.03869	0.854409	1.26273
phylum	Actinobacteria	Schizophrenia || id:ieu-b-5099	MR Egger	8	0.656096	0.479502	0.220245	1.92725	0.752972	4.93286
phylum	Actinobacteria	Schizophrenia || id:ieu-b-5099	Weighted median	8	0.151135	0.0745327	0.0425838	1.16315	1.00506	1.34611
phylum	Actinobacteria	Schizophrenia || id:ieu-b-5099	Weighted mode	8	0.201246	0.0900243	0.0604811	1.22293	1.02511	1.45892
phylum	Bacteroidetes	Schizophrenia || id:ieu-b-5099	Inverse variance weighted	5	-0.0647037	0.0750932	0.388883	0.937345	0.809057	1.08598
phylum	Bacteroidetes	Schizophrenia || id:ieu-b-5099	MR Egger	5	0.100247	0.208608	0.6637	1.10544	0.734457	1.66382
phylum	Bacteroidetes	Schizophrenia || id:ieu-b-5099	Weighted median	5	-0.103026	0.0767072	0.179236	0.902103	0.776179	1.04846
phylum	Bacteroidetes	Schizophrenia || id:ieu-b-5099	Weighted mode	5	-0.136472	0.104491	0.261572	0.872431	0.710864	1.07072
phylum	Cyanobacteria	Schizophrenia || id:ieu-b-5099	Inverse variance weighted	4	0.0317004	0.0437289	0.468496	1.03221	0.947424	1.12458
phylum	Cyanobacteria	Schizophrenia || id:ieu-b-5099	MR Egger	4	-0.122834	0.166792	0.538125	0.884411	0.637791	1.22639
phylum	Cyanobacteria	Schizophrenia || id:ieu-b-5099	Weighted median	4	0.0537323	0.0529629	0.310331	1.0552	0.951158	1.17063
phylum	Cyanobacteria	Schizophrenia || id:ieu-b-5099	Weighted mode	4	0.0844981	0.0740969	0.336928	1.08817	0.941076	1.25826
phylum	Euryarchaeota	Schizophrenia || id:ieu-b-5099	Inverse variance weighted	5	0.0235884	0.0363619	0.516526	1.02387	0.953438	1.0995
phylum	Euryarchaeota	Schizophrenia || id:ieu-b-5099	MR Egger	5	0.241652	0.117128	0.1311	1.27335	1.01215	1.60195
phylum	Euryarchaeota	Schizophrenia || id:ieu-b-5099	Weighted median	5	0.0277174	0.039961	0.487927	1.02811	0.950653	1.11187
phylum	Euryarchaeota	Schizophrenia || id:ieu-b-5099	Weighted mode	5	0.0464495	0.0503409	0.408383	1.04755	0.949121	1.15618
phylum	Firmicutes	Schizophrenia || id:ieu-b-5099	Inverse variance weighted	6	0.143043	0.0640319	0.0254873	1.15378	1.0177	1.30806
phylum	Firmicutes	Schizophrenia || id:ieu-b-5099	MR Egger	6	-0.243136	0.303511	0.467969	0.784165	0.432567	1.42155
phylum	Firmicutes	Schizophrenia || id:ieu-b-5099	Weighted median	6	0.190362	0.0817262	0.0198446	1.20969	1.03064	1.41984
phylum	Firmicutes	Schizophrenia || id:ieu-b-5099	Weighted mode	6	0.194934	0.126999	0.185392	1.21523	0.947448	1.5587
phylum	Lentisphaerae	Schizophrenia || id:ieu-b-5099	Inverse variance weighted	5	0.0252239	0.0792111	0.750152	1.02554	0.878069	1.19779
phylum	Lentisphaerae	Schizophrenia || id:ieu-b-5099	MR Egger	5	-0.126849	0.297602	0.69867	0.880867	0.491571	1.57846
phylum	Lentisphaerae	Schizophrenia || id:ieu-b-5099	Weighted median	5	0.00341705	0.0497682	0.945261	1.00342	0.910166	1.10624
phylum	Lentisphaerae	Schizophrenia || id:ieu-b-5099	Weighted mode	5	0.00166608	0.0531688	0.976503	1.00167	0.902538	1.11169
phylum	Proteobacteria	Schizophrenia || id:ieu-b-5099	Inverse variance weighted	4	-0.0387188	0.0789592	0.623876	0.962021	0.824087	1.12304
phylum	Proteobacteria	Schizophrenia || id:ieu-b-5099	MR Egger	4	-0.156812	0.241216	0.582332	0.854865	0.532808	1.37159
phylum	Proteobacteria	Schizophrenia || id:ieu-b-5099	Weighted median	4	-0.045449	0.0917812	0.620467	0.955568	0.798245	1.1439
phylum	Proteobacteria	Schizophrenia || id:ieu-b-5099	Weighted mode	4	-0.103508	0.131109	0.487475	0.901669	0.697341	1.16587
phylum	Tenericutes	Schizophrenia || id:ieu-b-5099	Inverse variance weighted	7	0.024286	0.0574912	0.672711	1.02458	0.915398	1.14679
phylum	Tenericutes	Schizophrenia || id:ieu-b-5099	MR Egger	7	0.0865197	0.207732	0.694322	1.09037	0.725688	1.63832
phylum	Tenericutes	Schizophrenia || id:ieu-b-5099	Weighted median	7	0.0548557	0.0631824	0.385278	1.05639	0.933344	1.19565
phylum	Tenericutes	Schizophrenia || id:ieu-b-5099	Weighted mode	7	0.0857326	0.101095	0.428943	1.08951	0.893674	1.32827
phylum	Verrucomicrobia	Schizophrenia || id:ieu-b-5099	Inverse variance weighted	8	-0.00665225	0.0425931	0.87589	0.99337	0.913808	1.07986
phylum	Verrucomicrobia	Schizophrenia || id:ieu-b-5099	MR Egger	8	0.0684266	0.119934	0.589027	1.07082	0.846501	1.35459
phylum	Verrucomicrobia	Schizophrenia || id:ieu-b-5099	Weighted median	8	-0.0229745	0.0585637	0.694837	0.977287	0.871308	1.09616
phylum	Verrucomicrobia	Schizophrenia || id:ieu-b-5099	Weighted mode	8	-0.0319106	0.0837841	0.714597	0.968593	0.821907	1.14146
class	Actinobacteria	Schizophrenia || id:ieu-b-5099	Inverse variance weighted	8	0.0443578	0.0453213	0.327708	1.04536	0.956502	1.14246
class	Actinobacteria	Schizophrenia || id:ieu-b-5099	MR Egger	8	-0.0132517	0.161278	0.937187	0.986836	0.719386	1.35372
class	Actinobacteria	Schizophrenia || id:ieu-b-5099	Weighted median	8	0.0756845	0.0572608	0.186251	1.07862	0.964113	1.20673
class	Actinobacteria	Schizophrenia || id:ieu-b-5099	Weighted mode	8	0.0878364	0.0746904	0.278034	1.09181	0.943125	1.26393
class	Alphaproteobacteria	Schizophrenia || id:ieu-b-5099	Inverse variance weighted	3	-0.0572789	0.0654088	0.381189	0.944331	0.830705	1.0735
class	Alphaproteobacteria	Schizophrenia || id:ieu-b-5099	MR Egger	3	0.00406969	0.202819	0.987228	1.00408	0.674722	1.4942
class	Alphaproteobacteria	Schizophrenia || id:ieu-b-5099	Weighted median	3	-0.0944735	0.0825579	0.252487	0.909852	0.77392	1.06966
class	Alphaproteobacteria	Schizophrenia || id:ieu-b-5099	Weighted mode	3	-0.096737	0.0969306	0.423419	0.907795	0.750721	1.09773
class	Bacilli	Schizophrenia || id:ieu-b-5099	Inverse variance weighted	10	0.144659	0.0883806	0.101678	1.15565	0.971837	1.37422
class	Bacilli	Schizophrenia || id:ieu-b-5099	MR Egger	10	0.224826	0.22525	0.347451	1.2521	0.805201	1.94705
class	Bacilli	Schizophrenia || id:ieu-b-5099	Weighted median	10	0.124775	0.0710869	0.0792164	1.13289	0.98555	1.30227
class	Bacilli	Schizophrenia || id:ieu-b-5099	Weighted mode	10	0.1335	0.0802799	0.130689	1.14282	0.976433	1.33756
class	Bacteroidia	Schizophrenia || id:ieu-b-5099	Inverse variance weighted	5	-0.0145548	0.0923283	0.874739	0.985551	0.822408	1.18106
class	Bacteroidia	Schizophrenia || id:ieu-b-5099	MR Egger	5	0.117476	0.303903	0.724871	1.12465	0.619915	2.04036
class	Bacteroidia	Schizophrenia || id:ieu-b-5099	Weighted median	5	-0.0436593	0.0903076	0.628775	0.95728	0.801988	1.14264
class	Bacteroidia	Schizophrenia || id:ieu-b-5099	Weighted mode	5	-0.0895541	0.108268	0.45464	0.914339	0.739516	1.13049
class	Betaproteobacteria	Schizophrenia || id:ieu-b-5099	Inverse variance weighted	8	0.163092	0.107212	0.128207	1.17714	0.954046	1.45241
class	Betaproteobacteria	Schizophrenia || id:ieu-b-5099	MR Egger	8	0.23969	0.422391	0.590986	1.27086	0.555328	2.90832
class	Betaproteobacteria	Schizophrenia || id:ieu-b-5099	Weighted median	8	0.112578	0.0780398	0.149139	1.11916	0.960425	1.30413
class	Betaproteobacteria	Schizophrenia || id:ieu-b-5099	Weighted mode	8	0.100447	0.102625	0.3603	1.10566	0.904205	1.35201
class	Clostridia	Schizophrenia || id:ieu-b-5099	Inverse variance weighted	8	0.110899	0.0561998	0.0484613	1.11728	1.00075	1.24739
class	Clostridia	Schizophrenia || id:ieu-b-5099	MR Egger	8	-0.108285	0.098462	0.313592	0.897372	0.739878	1.08839
class	Clostridia	Schizophrenia || id:ieu-b-5099	Weighted median	8	0.154409	0.0709096	0.0294393	1.16697	1.01555	1.34097
class	Clostridia	Schizophrenia || id:ieu-b-5099	Weighted mode	8	0.249474	0.0917248	0.029774	1.28335	1.07218	1.53611
class	Coriobacteriia	Schizophrenia || id:ieu-b-5099	Inverse variance weighted	4	0.0341208	0.15628	0.827171	1.03471	0.761712	1.40555
class	Coriobacteriia	Schizophrenia || id:ieu-b-5099	MR Egger	4	1.09476	0.718442	0.267029	2.98847	0.730968	12.218
class	Coriobacteriia	Schizophrenia || id:ieu-b-5099	Weighted median	4	0.099006	0.108167	0.360028	1.10407	0.89315	1.36481
class	Coriobacteriia	Schizophrenia || id:ieu-b-5099	Weighted mode	4	0.117501	0.133586	0.443845	1.12468	0.865603	1.4613
class	Deltaproteobacteria	Schizophrenia || id:ieu-b-5099	Inverse variance weighted	7	0.0271273	0.0455312	0.551311	1.0275	0.939776	1.12341
class	Deltaproteobacteria	Schizophrenia || id:ieu-b-5099	MR Egger	7	0.105018	0.107404	0.373086	1.11073	0.89988	1.37099
class	Deltaproteobacteria	Schizophrenia || id:ieu-b-5099	Weighted median	7	0.0396046	0.0570413	0.487485	1.0404	0.930348	1.16347
class	Deltaproteobacteria	Schizophrenia || id:ieu-b-5099	Weighted mode	7	0.0516118	0.0720386	0.500639	1.05297	0.914311	1.21265
class	Erysipelotrichia	Schizophrenia || id:ieu-b-5099	Inverse variance weighted	8	0.0826546	0.0822094	0.314697	1.08617	0.924524	1.27607
class	Erysipelotrichia	Schizophrenia || id:ieu-b-5099	MR Egger	8	-0.0152637	0.403061	0.97102	0.984852	0.44697	2.17002
class	Erysipelotrichia	Schizophrenia || id:ieu-b-5099	Weighted median	8	0.0407982	0.0722284	0.572176	1.04164	0.904141	1.20005
class	Erysipelotrichia	Schizophrenia || id:ieu-b-5099	Weighted mode	8	-0.00513828	0.107179	0.963102	0.994875	0.806372	1.22744
class	Gammaproteobacteria	Schizophrenia || id:ieu-b-5099	Inverse variance weighted	3	-0.0199425	0.0780567	0.798347	0.980255	0.841193	1.14231
class	Gammaproteobacteria	Schizophrenia || id:ieu-b-5099	MR Egger	3	0.370033	0.602869	0.649544	1.44778	0.444151	4.71928
class	Gammaproteobacteria	Schizophrenia || id:ieu-b-5099	Weighted median	3	-0.0484524	0.0895211	0.588342	0.952703	0.799384	1.13543
class	Gammaproteobacteria	Schizophrenia || id:ieu-b-5099	Weighted mode	3	-0.0622985	0.116415	0.64609	0.939602	0.74791	1.18043
class	Lentisphaeria	Schizophrenia || id:ieu-b-5099	Inverse variance weighted	6	0.0104056	0.0674379	0.877375	1.01046	0.885349	1.15325
class	Lentisphaeria	Schizophrenia || id:ieu-b-5099	MR Egger	6	-0.170951	0.283676	0.579254	0.842863	0.483378	1.46969
class	Lentisphaeria	Schizophrenia || id:ieu-b-5099	Weighted median	6	0.00171575	0.0431491	0.968282	1.00172	0.920483	1.09012
class	Lentisphaeria	Schizophrenia || id:ieu-b-5099	Weighted mode	6	0.0013719	0.0504516	0.979358	1.00137	0.90709	1.10546
class	Melainabacteria	Schizophrenia || id:ieu-b-5099	Inverse variance weighted	4	0.0386172	0.0419887	0.357727	1.03937	0.95726	1.12853
class	Melainabacteria	Schizophrenia || id:ieu-b-5099	MR Egger	4	0.173604	0.135009	0.327264	1.18958	0.913005	1.54995
class	Melainabacteria	Schizophrenia || id:ieu-b-5099	Weighted median	4	0.0315735	0.0494474	0.523131	1.03208	0.936746	1.13711
class	Melainabacteria	Schizophrenia || id:ieu-b-5099	Weighted mode	4	-0.000741	0.0695619	0.992168	0.999259	0.871898	1.14522
class	Methanobacteria	Schizophrenia || id:ieu-b-5099	Inverse variance weighted	4	0.0413155	0.0322262	0.199826	1.04218	0.978389	1.11013
class	Methanobacteria	Schizophrenia || id:ieu-b-5099	MR Egger	4	0.0984605	0.123437	0.508728	1.10347	0.866341	1.40551
class	Methanobacteria	Schizophrenia || id:ieu-b-5099	Weighted median	4	0.0166084	0.0378312	0.660652	1.01675	0.944083	1.095
class	Methanobacteria	Schizophrenia || id:ieu-b-5099	Weighted mode	4	0.0155252	0.0581254	0.806702	1.01565	0.906286	1.1382
class	Mollicutes	Schizophrenia || id:ieu-b-5099	Inverse variance weighted	7	0.024286	0.0574912	0.672711	1.02458	0.915398	1.14679
class	Mollicutes	Schizophrenia || id:ieu-b-5099	MR Egger	7	0.0865197	0.207732	0.694322	1.09037	0.725688	1.63832
class	Mollicutes	Schizophrenia || id:ieu-b-5099	Weighted median	7	0.0548557	0.0641047	0.392152	1.05639	0.931658	1.19782
class	Mollicutes	Schizophrenia || id:ieu-b-5099	Weighted mode	7	0.0857326	0.101317	0.429901	1.08951	0.893286	1.32885
class	Negativicutes	Schizophrenia || id:ieu-b-5099	Inverse variance weighted	7	0.0178039	0.0556338	0.748953	1.01796	0.9128	1.13524
class	Negativicutes	Schizophrenia || id:ieu-b-5099	MR Egger	7	0.0975425	0.175496	0.602294	1.10246	0.781586	1.55506
class	Negativicutes	Schizophrenia || id:ieu-b-5099	Weighted median	7	0.00422351	0.0686597	0.95095	1.00423	0.877789	1.14889
class	Negativicutes	Schizophrenia || id:ieu-b-5099	Weighted mode	7	0.00379025	0.0975644	0.970271	1.0038	0.829082	1.21533
class	Verrucomicrobiae	Schizophrenia || id:ieu-b-5099	Inverse variance weighted	9	-0.00924184	0.0421417	0.826413	0.990801	0.912252	1.07611
class	Verrucomicrobiae	Schizophrenia || id:ieu-b-5099	MR Egger	9	0.148742	0.14112	0.326897	1.16037	0.879981	1.53011
class	Verrucomicrobiae	Schizophrenia || id:ieu-b-5099	Weighted median	9	0.0517857	0.0557147	0.352641	1.05315	0.944202	1.17467
class	Verrucomicrobiae	Schizophrenia || id:ieu-b-5099	Weighted mode	9	0.0683339	0.0794376	0.414702	1.07072	0.916344	1.25111
order	Bacillales	Schizophrenia || id:ieu-b-5099	Inverse variance weighted	4	0.0243121	0.0346535	0.482944	1.02461	0.957328	1.09662
order	Bacillales	Schizophrenia || id:ieu-b-5099	MR Egger	4	-0.0665103	0.145654	0.692733	0.935653	0.703286	1.2448
order	Bacillales	Schizophrenia || id:ieu-b-5099	Weighted median	4	0.0158039	0.0391286	0.686288	1.01593	0.940928	1.09691
order	Bacillales	Schizophrenia || id:ieu-b-5099	Weighted mode	4	0.00472069	0.0549613	0.936964	1.00473	0.902124	1.11901
order	Bacteroidales	Schizophrenia || id:ieu-b-5099	Inverse variance weighted	5	-0.0145548	0.0923283	0.874739	0.985551	0.822408	1.18106
order	Bacteroidales	Schizophrenia || id:ieu-b-5099	MR Egger	5	0.117476	0.303903	0.724871	1.12465	0.619915	2.04036
order	Bacteroidales	Schizophrenia || id:ieu-b-5099	Weighted median	5	-0.0436593	0.0866258	0.614262	0.95728	0.807796	1.13443
order	Bacteroidales	Schizophrenia || id:ieu-b-5099	Weighted mode	5	-0.0895541	0.112269	0.469731	0.914339	0.73374	1.13939
order	Bifidobacteriales	Schizophrenia || id:ieu-b-5099	Inverse variance weighted	6	0.00487287	0.0502627	0.922768	1.00488	0.910609	1.10892
order	Bifidobacteriales	Schizophrenia || id:ieu-b-5099	MR Egger	6	0.202015	0.151106	0.252221	1.22387	0.910144	1.64573
order	Bifidobacteriales	Schizophrenia || id:ieu-b-5099	Weighted median	6	0.0410125	0.062352	0.510694	1.04187	0.922012	1.1773
order	Bifidobacteriales	Schizophrenia || id:ieu-b-5099	Weighted mode	6	0.0679695	0.073942	0.40015	1.07033	0.92593	1.23726
order	Burkholderiales	Schizophrenia || id:ieu-b-5099	Inverse variance weighted	8	0.177483	0.122533	0.147489	1.19421	0.939244	1.51839
order	Burkholderiales	Schizophrenia || id:ieu-b-5099	MR Egger	8	0.172527	0.496314	0.739999	1.1883	0.449217	3.14339
order	Burkholderiales	Schizophrenia || id:ieu-b-5099	Weighted median	8	0.0582047	0.0919781	0.526857	1.05993	0.885084	1.26932
order	Burkholderiales	Schizophrenia || id:ieu-b-5099	Weighted mode	8	0.0842367	0.125292	0.522941	1.08789	0.851007	1.3907
order	Clostridiales	Schizophrenia || id:ieu-b-5099	Inverse variance weighted	8	0.11095	0.0562208	0.0484412	1.11734	1.00076	1.2475
order	Clostridiales	Schizophrenia || id:ieu-b-5099	MR Egger	8	-0.107724	0.0983554	0.315412	0.897875	0.740448	1.08877
order	Clostridiales	Schizophrenia || id:ieu-b-5099	Weighted median	8	0.155606	0.071568	0.0296872	1.16837	1.01545	1.34431
order	Clostridiales	Schizophrenia || id:ieu-b-5099	Weighted mode	8	0.249644	0.0980796	0.038365	1.28357	1.05909	1.55563
order	Coriobacteriales	Schizophrenia || id:ieu-b-5099	Inverse variance weighted	4	0.0341208	0.15628	0.827171	1.03471	0.761712	1.40555
order	Coriobacteriales	Schizophrenia || id:ieu-b-5099	MR Egger	4	1.09476	0.718442	0.267029	2.98847	0.730968	12.218
order	Coriobacteriales	Schizophrenia || id:ieu-b-5099	Weighted median	4	0.099006	0.107727	0.35807	1.10407	0.893921	1.36363
order	Coriobacteriales	Schizophrenia || id:ieu-b-5099	Weighted mode	4	0.117501	0.125388	0.41784	1.12468	0.879624	1.43801
order	Desulfovibrionales	Schizophrenia || id:ieu-b-5099	Inverse variance weighted	8	0.024982	0.0428712	0.56008	1.0253	0.942664	1.11517
order	Desulfovibrionales	Schizophrenia || id:ieu-b-5099	MR Egger	8	0.0934946	0.0997788	0.384915	1.098	0.902965	1.33517
order	Desulfovibrionales	Schizophrenia || id:ieu-b-5099	Weighted median	8	0.0441228	0.059767	0.460364	1.04511	0.929582	1.175
order	Desulfovibrionales	Schizophrenia || id:ieu-b-5099	Weighted mode	8	0.0552743	0.0679179	0.442536	1.05683	0.925108	1.20731
order	Erysipelotrichales	Schizophrenia || id:ieu-b-5099	Inverse variance weighted	8	0.0826546	0.0822094	0.314697	1.08617	0.924524	1.27607
order	Erysipelotrichales	Schizophrenia || id:ieu-b-5099	MR Egger	8	-0.0152637	0.403061	0.97102	0.984852	0.44697	2.17002
order	Erysipelotrichales	Schizophrenia || id:ieu-b-5099	Weighted median	8	0.0407982	0.0767249	0.594902	1.04164	0.896208	1.21068
order	Erysipelotrichales	Schizophrenia || id:ieu-b-5099	Weighted mode	8	-0.00513828	0.104078	0.962004	0.994875	0.811289	1.22
order	Gastranaerophilales	Schizophrenia || id:ieu-b-5099	Inverse variance weighted	4	0.0386287	0.0419449	0.357082	1.03938	0.957353	1.12845
order	Gastranaerophilales	Schizophrenia || id:ieu-b-5099	MR Egger	4	0.17483	0.135231	0.325279	1.19104	0.913728	1.55252
order	Gastranaerophilales	Schizophrenia || id:ieu-b-5099	Weighted median	4	0.0318947	0.0511296	0.532758	1.03241	0.933962	1.14123
order	Gastranaerophilales	Schizophrenia || id:ieu-b-5099	Weighted mode	4	-0.000698	0.0733244	0.992999	0.999302	0.865529	1.15375
order	Lactobacillales	Schizophrenia || id:ieu-b-5099	Inverse variance weighted	9	0.15146	0.096844	0.117827	1.16353	0.962372	1.40674
order	Lactobacillales	Schizophrenia || id:ieu-b-5099	MR Egger	9	0.184685	0.245566	0.476526	1.20284	0.743323	1.94643
order	Lactobacillales	Schizophrenia || id:ieu-b-5099	Weighted median	9	0.11292	0.069431	0.103872	1.11954	0.977102	1.28275
order	Lactobacillales	Schizophrenia || id:ieu-b-5099	Weighted mode	9	0.128604	0.0840914	0.164706	1.13724	0.964433	1.34101
order	Methanobacteriales	Schizophrenia || id:ieu-b-5099	Inverse variance weighted	4	0.0413155	0.0322262	0.199826	1.04218	0.978389	1.11013
order	Methanobacteriales	Schizophrenia || id:ieu-b-5099	MR Egger	4	0.0984605	0.123437	0.508728	1.10347	0.866341	1.40551
order	Methanobacteriales	Schizophrenia || id:ieu-b-5099	Weighted median	4	0.0166084	0.03807	0.662649	1.01675	0.943642	1.09552
order	Methanobacteriales	Schizophrenia || id:ieu-b-5099	Weighted mode	4	0.0155252	0.0523898	0.786301	1.01565	0.916532	1.12548
order	NB1n	Schizophrenia || id:ieu-b-5099	Inverse variance weighted	9	0.0159564	0.0462336	0.73	1.01608	0.928058	1.11246
order	NB1n	Schizophrenia || id:ieu-b-5099	MR Egger	9	0.189484	0.170674	0.303584	1.20863	0.86499	1.68878
order	NB1n	Schizophrenia || id:ieu-b-5099	Weighted median	9	0.0469349	0.0433903	0.27939	1.04805	0.962607	1.14109
order	NB1n	Schizophrenia || id:ieu-b-5099	Weighted mode	9	0.111042	0.0814914	0.210119	1.11744	0.952485	1.31097
order	Pasteurellales	Schizophrenia || id:ieu-b-5099	Inverse variance weighted	7	0.040364	0.0435033	0.353491	1.04119	0.956091	1.13386
order	Pasteurellales	Schizophrenia || id:ieu-b-5099	MR Egger	7	0.0566145	0.112861	0.637231	1.05825	0.848238	1.32025
order	Pasteurellales	Schizophrenia || id:ieu-b-5099	Weighted median	7	0.00803461	0.0541937	0.88214	1.00807	0.906481	1.12104
order	Pasteurellales	Schizophrenia || id:ieu-b-5099	Weighted mode	7	-0.00715794	0.0720236	0.924071	0.992868	0.862152	1.1434
order	Rhodospirillales	Schizophrenia || id:ieu-b-5099	Inverse variance weighted	9	-0.0221951	0.0343685	0.51841	0.978049	0.914336	1.0462
order	Rhodospirillales	Schizophrenia || id:ieu-b-5099	MR Egger	9	-0.163915	0.204602	0.449384	0.848814	0.568396	1.26757
order	Rhodospirillales	Schizophrenia || id:ieu-b-5099	Weighted median	9	-0.0178497	0.0448441	0.690601	0.982309	0.899655	1.07256
order	Rhodospirillales	Schizophrenia || id:ieu-b-5099	Weighted mode	9	-0.0132096	0.0598618	0.830878	0.986877	0.877622	1.10973
order	Selenomonadales	Schizophrenia || id:ieu-b-5099	Inverse variance weighted	7	0.0178039	0.0556338	0.748953	1.01796	0.9128	1.13524
order	Selenomonadales	Schizophrenia || id:ieu-b-5099	MR Egger	7	0.0975425	0.175496	0.602294	1.10246	0.781586	1.55506
order	Selenomonadales	Schizophrenia || id:ieu-b-5099	Weighted median	7	0.00422351	0.0682176	0.950633	1.00423	0.87855	1.1479
order	Selenomonadales	Schizophrenia || id:ieu-b-5099	Weighted mode	7	0.00379025	0.0984169	0.970529	1.0038	0.827698	1.21736
order	Verrucomicrobiales	Schizophrenia || id:ieu-b-5099	Inverse variance weighted	9	-0.00924184	0.0421417	0.826413	0.990801	0.912252	1.07611
order	Verrucomicrobiales	Schizophrenia || id:ieu-b-5099	MR Egger	9	0.148742	0.14112	0.326897	1.16037	0.879981	1.53011
order	Verrucomicrobiales	Schizophrenia || id:ieu-b-5099	Weighted median	9	0.0517857	0.0543456	0.340643	1.05315	0.946739	1.17152
order	Verrucomicrobiales	Schizophrenia || id:ieu-b-5099	Weighted mode	9	0.0683339	0.0848512	0.4439	1.07072	0.906672	1.26446
order	Victivallales	Schizophrenia || id:ieu-b-5099	Inverse variance weighted	6	0.0104056	0.0674379	0.877375	1.01046	0.885349	1.15325
order	Victivallales	Schizophrenia || id:ieu-b-5099	MR Egger	6	-0.170951	0.283676	0.579254	0.842863	0.483378	1.46969
order	Victivallales	Schizophrenia || id:ieu-b-5099	Weighted median	6	0.00171575	0.0435146	0.968548	1.00172	0.919824	1.0909
order	Victivallales	Schizophrenia || id:ieu-b-5099	Weighted mode	6	0.0013719	0.0535906	0.980567	1.00137	0.901527	1.11228
family	Acidaminococcaceae	Schizophrenia || id:ieu-b-5099	Inverse variance weighted	4	-0.0445622	0.0578139	0.440833	0.956416	0.853955	1.07117
family	Acidaminococcaceae	Schizophrenia || id:ieu-b-5099	MR Egger	4	-0.0300302	0.166733	0.873664	0.970416	0.699894	1.3455
family	Acidaminococcaceae	Schizophrenia || id:ieu-b-5099	Weighted median	4	-0.0443361	0.0694447	0.523189	0.956632	0.834896	1.09612
family	Acidaminococcaceae	Schizophrenia || id:ieu-b-5099	Weighted mode	4	-0.0445824	0.0821817	0.625189	0.956397	0.814111	1.12355
family	Alcaligenaceae	Schizophrenia || id:ieu-b-5099	Inverse variance weighted	7	0.170161	0.12777	0.182936	1.1855	0.922868	1.52286
family	Alcaligenaceae	Schizophrenia || id:ieu-b-5099	MR Egger	7	-0.339379	0.674188	0.636079	0.712213	0.189989	2.66987
family	Alcaligenaceae	Schizophrenia || id:ieu-b-5099	Weighted median	7	0.0512314	0.0923871	0.579216	1.05257	0.87823	1.26151
family	Alcaligenaceae	Schizophrenia || id:ieu-b-5099	Weighted mode	7	0.0459319	0.137121	0.749046	1.047	0.800254	1.36983
family	Bacteroidaceae	Schizophrenia || id:ieu-b-5099	Inverse variance weighted	5	0.14143	0.0859772	0.099975	1.15192	0.973279	1.36335
family	Bacteroidaceae	Schizophrenia || id:ieu-b-5099	MR Egger	5	0.0766527	0.547233	0.897478	1.07967	0.369382	3.15576
family	Bacteroidaceae	Schizophrenia || id:ieu-b-5099	Weighted median	5	0.0943515	0.0929824	0.310237	1.09895	0.915858	1.31864
family	Bacteroidaceae	Schizophrenia || id:ieu-b-5099	Weighted mode	5	0.104389	0.132819	0.475845	1.11003	0.855613	1.4401
family	Bacteroidales	Schizophrenia || id:ieu-b-5099	Inverse variance weighted	4	0.00994459	0.0726641	0.891144	1.00999	0.875923	1.16459
family	Bacteroidales	Schizophrenia || id:ieu-b-5099	MR Egger	4	0.154883	0.28113	0.637005	1.16752	0.672918	2.02567
family	Bacteroidales	Schizophrenia || id:ieu-b-5099	Weighted median	4	0.0599912	0.061593	0.33006	1.06183	0.941076	1.19807
family	Bacteroidales	Schizophrenia || id:ieu-b-5099	Weighted mode	4	0.0722334	0.0620819	0.328749	1.07491	0.951755	1.21399
family	Bifidobacteriaceae	Schizophrenia || id:ieu-b-5099	Inverse variance weighted	6	0.00487287	0.0502627	0.922768	1.00488	0.910609	1.10892
family	Bifidobacteriaceae	Schizophrenia || id:ieu-b-5099	MR Egger	6	0.202015	0.151106	0.252221	1.22387	0.910144	1.64573
family	Bifidobacteriaceae	Schizophrenia || id:ieu-b-5099	Weighted median	6	0.0410125	0.0627467	0.513357	1.04187	0.921299	1.17821
family	Bifidobacteriaceae	Schizophrenia || id:ieu-b-5099	Weighted mode	6	0.0679695	0.0806417	0.437757	1.07033	0.913851	1.25361
family	Clostridiales	Schizophrenia || id:ieu-b-5099	Inverse variance weighted	10	0.054407	0.0366483	0.137658	1.05591	0.982727	1.13455
family	Clostridiales	Schizophrenia || id:ieu-b-5099	MR Egger	10	-0.0306612	0.100186	0.767384	0.969804	0.796901	1.18022
family	Clostridiales	Schizophrenia || id:ieu-b-5099	Weighted median	10	0.0242743	0.0458591	0.596582	1.02457	0.936496	1.12093
family	Clostridiales	Schizophrenia || id:ieu-b-5099	Weighted mode	10	0.0180762	0.0728228	0.809534	1.01824	0.8828	1.17446
family	Coriobacteriaceae	Schizophrenia || id:ieu-b-5099	Inverse variance weighted	4	0.0341208	0.15628	0.827171	1.03471	0.761712	1.40555
family	Coriobacteriaceae	Schizophrenia || id:ieu-b-5099	MR Egger	4	1.09476	0.718442	0.267029	2.98847	0.730968	12.218
family	Coriobacteriaceae	Schizophrenia || id:ieu-b-5099	Weighted median	4	0.099006	0.106575	0.352899	1.10407	0.895941	1.36055
family	Coriobacteriaceae	Schizophrenia || id:ieu-b-5099	Weighted mode	4	0.117501	0.129595	0.431417	1.12468	0.872402	1.44992
family	Defluviitaleaceae	Schizophrenia || id:ieu-b-5099	Inverse variance weighted	7	-0.0295299	0.0395099	0.454819	0.970902	0.898553	1.04908
family	Defluviitaleaceae	Schizophrenia || id:ieu-b-5099	MR Egger	7	-0.0056382	0.224013	0.980894	0.994378	0.641014	1.54254
family	Defluviitaleaceae	Schizophrenia || id:ieu-b-5099	Weighted median	7	-0.0186097	0.0515552	0.718124	0.981562	0.887224	1.08593
family	Defluviitaleaceae	Schizophrenia || id:ieu-b-5099	Weighted mode	7	-0.0225024	0.0713675	0.76321	0.977749	0.850116	1.12454
family	Desulfovibrionaceae	Schizophrenia || id:ieu-b-5099	Inverse variance weighted	8	0.0247365	0.042741	0.562755	1.02505	0.942673	1.11461
family	Desulfovibrionaceae	Schizophrenia || id:ieu-b-5099	MR Egger	8	0.0911596	0.0988305	0.39191	1.09544	0.902535	1.32959
family	Desulfovibrionaceae	Schizophrenia || id:ieu-b-5099	Weighted median	8	0.043818	0.0580025	0.449979	1.04479	0.932518	1.17058
family	Desulfovibrionaceae	Schizophrenia || id:ieu-b-5099	Weighted mode	8	0.0540905	0.0642278	0.427527	1.05558	0.930721	1.19719
family	Erysipelotrichaceae	Schizophrenia || id:ieu-b-5099	Inverse variance weighted	8	0.0826546	0.0822094	0.314697	1.08617	0.924524	1.27607
family	Erysipelotrichaceae	Schizophrenia || id:ieu-b-5099	MR Egger	8	-0.0152637	0.403061	0.97102	0.984852	0.44697	2.17002
family	Erysipelotrichaceae	Schizophrenia || id:ieu-b-5099	Weighted median	8	0.0407982	0.0754476	0.588681	1.04164	0.898455	1.20765
family	Erysipelotrichaceae	Schizophrenia || id:ieu-b-5099	Weighted mode	8	-0.00513828	0.102635	0.96147	0.994875	0.813586	1.21656
family	Lachnospiraceae	Schizophrenia || id:ieu-b-5099	Inverse variance weighted	7	-5.68e-05	0.0872339	0.99948	0.999943	0.842792	1.1864
family	Lachnospiraceae	Schizophrenia || id:ieu-b-5099	MR Egger	7	-0.145426	0.355357	0.699305	0.864654	0.43088	1.73512
family	Lachnospiraceae	Schizophrenia || id:ieu-b-5099	Weighted median	7	-0.12033	0.0851807	0.157759	0.886627	0.750298	1.04773
family	Lachnospiraceae	Schizophrenia || id:ieu-b-5099	Weighted mode	7	-0.153811	0.116145	0.233609	0.857434	0.682867	1.07663
family	Lactobacillaceae	Schizophrenia || id:ieu-b-5099	Inverse variance weighted	4	0.00973811	0.047315	0.836936	1.00979	0.920352	1.10791
family	Lactobacillaceae	Schizophrenia || id:ieu-b-5099	MR Egger	4	-0.173755	0.143118	0.348627	0.840503	0.634914	1.11266
family	Lactobacillaceae	Schizophrenia || id:ieu-b-5099	Weighted median	4	-0.00298334	0.0526846	0.954843	0.997021	0.899204	1.10548
family	Lactobacillaceae	Schizophrenia || id:ieu-b-5099	Weighted mode	4	-0.0509185	0.0735616	0.538583	0.950356	0.822753	1.09775
family	Methanobacteriaceae	Schizophrenia || id:ieu-b-5099	Inverse variance weighted	4	0.0413155	0.0322262	0.199826	1.04218	0.978389	1.11013
family	Methanobacteriaceae	Schizophrenia || id:ieu-b-5099	MR Egger	4	0.0984605	0.123437	0.508728	1.10347	0.866341	1.40551
family	Methanobacteriaceae	Schizophrenia || id:ieu-b-5099	Weighted median	4	0.0166084	0.0376266	0.658923	1.01675	0.944462	1.09456
family	Methanobacteriaceae	Schizophrenia || id:ieu-b-5099	Weighted mode	4	0.0155252	0.0532541	0.789642	1.01565	0.91498	1.12739
family	Oxalobacteraceae	Schizophrenia || id:ieu-b-5099	Inverse variance weighted	7	-0.0627014	0.0338876	0.0642739	0.939224	0.878868	1.00373
family	Oxalobacteraceae	Schizophrenia || id:ieu-b-5099	MR Egger	7	-0.0902288	0.211872	0.687916	0.913722	0.603205	1.38409
family	Oxalobacteraceae	Schizophrenia || id:ieu-b-5099	Weighted median	7	-0.0269169	0.0402925	0.50411	0.973442	0.899523	1.05344
family	Oxalobacteraceae	Schizophrenia || id:ieu-b-5099	Weighted mode	7	-0.0235605	0.0478977	0.640273	0.976715	0.889194	1.07285
family	Pasteurellaceae	Schizophrenia || id:ieu-b-5099	Inverse variance weighted	7	0.040364	0.0435033	0.353491	1.04119	0.956091	1.13386
family	Pasteurellaceae	Schizophrenia || id:ieu-b-5099	MR Egger	7	0.0566145	0.112861	0.637231	1.05825	0.848238	1.32025
family	Pasteurellaceae	Schizophrenia || id:ieu-b-5099	Weighted median	7	0.00803461	0.0529521	0.879397	1.00807	0.90869	1.11831
family	Pasteurellaceae	Schizophrenia || id:ieu-b-5099	Weighted mode	7	-0.00715794	0.0750534	0.927125	0.992868	0.857047	1.15021
family	Peptococcaceae	Schizophrenia || id:ieu-b-5099	Inverse variance weighted	8	-0.0367481	0.0657523	0.576239	0.963919	0.847366	1.0965
family	Peptococcaceae	Schizophrenia || id:ieu-b-5099	MR Egger	8	0.225464	0.141444	0.162041	1.2529	0.949551	1.65317
family	Peptococcaceae	Schizophrenia || id:ieu-b-5099	Weighted median	8	-0.029315	0.0616972	0.634685	0.971111	0.8605	1.09594
family	Peptococcaceae	Schizophrenia || id:ieu-b-5099	Weighted mode	8	0.0378506	0.082479	0.660207	1.03858	0.883549	1.2208
family	Peptostreptococcaceae	Schizophrenia || id:ieu-b-5099	Inverse variance weighted	8	0.0573692	0.0417892	0.169807	1.05905	0.975761	1.14944
family	Peptostreptococcaceae	Schizophrenia || id:ieu-b-5099	MR Egger	8	-0.0378872	0.0887483	0.684342	0.962822	0.809099	1.14575
family	Peptostreptococcaceae	Schizophrenia || id:ieu-b-5099	Weighted median	8	0.00531442	0.0528435	0.919893	1.00533	0.906414	1.11504
family	Peptostreptococcaceae	Schizophrenia || id:ieu-b-5099	Weighted mode	8	0.00472131	0.0693074	0.947594	1.00473	0.877111	1.15092
family	Porphyromonadaceae	Schizophrenia || id:ieu-b-5099	Inverse variance weighted	3	0.17065	0.215334	0.428074	1.18608	0.777708	1.80887
family	Porphyromonadaceae	Schizophrenia || id:ieu-b-5099	MR Egger	3	2.76833	1.25064	0.270132	15.932	1.37311	184.857
family	Porphyromonadaceae	Schizophrenia || id:ieu-b-5099	Weighted median	3	-0.00413535	0.125504	0.973714	0.995873	0.778705	1.27361
family	Porphyromonadaceae	Schizophrenia || id:ieu-b-5099	Weighted mode	3	-0.0479663	0.126349	0.740738	0.953166	0.744077	1.22101
family	Prevotellaceae	Schizophrenia || id:ieu-b-5099	Inverse variance weighted	9	0.0748511	0.0394137	0.0575491	1.07772	0.997603	1.16428
family	Prevotellaceae	Schizophrenia || id:ieu-b-5099	MR Egger	9	0.193977	0.100078	0.0937752	1.21407	0.997826	1.47717
family	Prevotellaceae	Schizophrenia || id:ieu-b-5099	Weighted median	9	0.106141	0.0511628	0.0380267	1.11198	1.00588	1.22927
family	Prevotellaceae	Schizophrenia || id:ieu-b-5099	Weighted mode	9	0.125097	0.0755779	0.136476	1.13326	0.977228	1.3142
family	Rhodospirillaceae	Schizophrenia || id:ieu-b-5099	Inverse variance weighted	7	-0.0159684	0.0388706	0.681212	0.984158	0.911964	1.06207
family	Rhodospirillaceae	Schizophrenia || id:ieu-b-5099	MR Egger	7	-0.0752149	0.251026	0.776515	0.927544	0.567097	1.51709
family	Rhodospirillaceae	Schizophrenia || id:ieu-b-5099	Weighted median	7	-0.0120428	0.0499735	0.809567	0.988029	0.895842	1.0897
family	Rhodospirillaceae	Schizophrenia || id:ieu-b-5099	Weighted mode	7	0.0102361	0.0772696	0.898941	1.01029	0.868305	1.17549
family	Rikenellaceae	Schizophrenia || id:ieu-b-5099	Inverse variance weighted	10	0.0120329	0.0513276	0.814649	1.01211	0.91524	1.11922
family	Rikenellaceae	Schizophrenia || id:ieu-b-5099	MR Egger	10	-0.0701773	0.142124	0.634736	0.932229	0.705576	1.23169
family	Rikenellaceae	Schizophrenia || id:ieu-b-5099	Weighted median	10	0.0397999	0.0625117	0.524334	1.0406	0.920606	1.17624
family	Rikenellaceae	Schizophrenia || id:ieu-b-5099	Weighted mode	10	0.128833	0.108428	0.265164	1.1375	0.919721	1.40685
family	Ruminococcaceae	Schizophrenia || id:ieu-b-5099	Inverse variance weighted	5	-0.00808753	0.0685946	0.906144	0.991945	0.867159	1.13469
family	Ruminococcaceae	Schizophrenia || id:ieu-b-5099	MR Egger	5	0.220905	0.217041	0.383707	1.24721	0.815058	1.90848
family	Ruminococcaceae	Schizophrenia || id:ieu-b-5099	Weighted median	5	-0.0241058	0.0674265	0.720708	0.976182	0.855335	1.1141
family	Ruminococcaceae	Schizophrenia || id:ieu-b-5099	Weighted mode	5	-0.0212969	0.0855363	0.815637	0.978928	0.827829	1.15761
family	Streptococcaceae	Schizophrenia || id:ieu-b-5099	Inverse variance weighted	7	0.0317956	0.103925	0.759644	1.03231	0.842066	1.26553
family	Streptococcaceae	Schizophrenia || id:ieu-b-5099	MR Egger	7	-0.29055	0.428049	0.52742	0.747852	0.323186	1.73053
family	Streptococcaceae	Schizophrenia || id:ieu-b-5099	Weighted median	7	-0.0244137	0.0843406	0.772225	0.975882	0.82719	1.1513
family	Streptococcaceae	Schizophrenia || id:ieu-b-5099	Weighted mode	7	-0.0727966	0.115883	0.553024	0.92979	0.740872	1.16688
family	Veillonellaceae	Schizophrenia || id:ieu-b-5099	Inverse variance weighted	9	-0.0578699	0.0457185	0.205589	0.943773	0.862881	1.03225
family	Veillonellaceae	Schizophrenia || id:ieu-b-5099	MR Egger	9	0.0467135	0.123298	0.716017	1.04782	0.822875	1.33426
family	Veillonellaceae	Schizophrenia || id:ieu-b-5099	Weighted median	9	-0.0452089	0.0608003	0.45714	0.955798	0.848422	1.07676
family	Veillonellaceae	Schizophrenia || id:ieu-b-5099	Weighted mode	9	-0.046318	0.0836692	0.594992	0.954738	0.810333	1.12488
family	Verrucomicrobiaceae	Schizophrenia || id:ieu-b-5099	Inverse variance weighted	9	-0.00930557	0.0421562	0.825295	0.990738	0.912167	1.07608
family	Verrucomicrobiaceae	Schizophrenia || id:ieu-b-5099	MR Egger	9	0.14795	0.141229	0.329647	1.15945	0.879098	1.52922
family	Verrucomicrobiaceae	Schizophrenia || id:ieu-b-5099	Weighted median	9	0.0517697	0.0533353	0.331724	1.05313	0.948601	1.16918
family	Verrucomicrobiaceae	Schizophrenia || id:ieu-b-5099	Weighted mode	9	0.0685343	0.0869199	0.453147	1.07094	0.903184	1.26985
family	Victivallaceae	Schizophrenia || id:ieu-b-5099	Inverse variance weighted	9	0.0436139	0.0295238	0.13961	1.04458	0.985848	1.10681
family	Victivallaceae	Schizophrenia || id:ieu-b-5099	MR Egger	9	-0.143786	0.142773	0.347428	0.866073	0.654672	1.14574
family	Victivallaceae	Schizophrenia || id:ieu-b-5099	Weighted median	9	0.00682947	0.0298567	0.819069	1.00685	0.949624	1.06753
family	Victivallaceae	Schizophrenia || id:ieu-b-5099	Weighted mode	9	0.00549986	0.0355203	0.880785	1.00552	0.937893	1.07801
genus	Adlercreutzia	Schizophrenia || id:ieu-b-5099	Inverse variance weighted	4	0.0861104	0.0504198	0.0876604	1.08993	0.987368	1.20314
genus	Adlercreutzia	Schizophrenia || id:ieu-b-5099	MR Egger	4	-0.153301	0.201562	0.52635	0.857871	0.577895	1.27349
genus	Adlercreutzia	Schizophrenia || id:ieu-b-5099	Weighted median	4	0.048725	0.0617892	0.430365	1.04993	0.930176	1.18511
genus	Adlercreutzia	Schizophrenia || id:ieu-b-5099	Weighted mode	4	0.0381736	0.0831694	0.677457	1.03891	0.882639	1.22285
genus	Akkermansia	Schizophrenia || id:ieu-b-5099	Inverse variance weighted	9	-0.00929391	0.0421577	0.825516	0.990749	0.912175	1.07609
genus	Akkermansia	Schizophrenia || id:ieu-b-5099	MR Egger	9	0.147493	0.140995	0.330293	1.15893	0.879099	1.52782
genus	Akkermansia	Schizophrenia || id:ieu-b-5099	Weighted median	9	0.0516407	0.0546279	0.344497	1.053	0.946078	1.172
genus	Akkermansia	Schizophrenia || id:ieu-b-5099	Weighted mode	9	0.0684322	0.0834469	0.435927	1.07083	0.90926	1.2611
genus	Alistipes	Schizophrenia || id:ieu-b-5099	Inverse variance weighted	5	-0.0544546	0.143982	0.705278	0.947001	0.714152	1.25577
genus	Alistipes	Schizophrenia || id:ieu-b-5099	MR Egger	5	1.51816	0.733662	0.130331	4.56381	1.08348	19.2235
genus	Alistipes	Schizophrenia || id:ieu-b-5099	Weighted median	5	-0.0689054	0.11176	0.537535	0.933415	0.749795	1.162
genus	Alistipes	Schizophrenia || id:ieu-b-5099	Weighted mode	5	-0.0835289	0.190215	0.683248	0.919864	0.633592	1.33548
genus	Allisonella	Schizophrenia || id:ieu-b-5099	Inverse variance weighted	3	0.0418958	0.0341027	0.219252	1.04279	0.975363	1.11487
genus	Allisonella	Schizophrenia || id:ieu-b-5099	MR Egger	3	-0.104754	0.2185	0.715398	0.900546	0.586834	1.38196
genus	Allisonella	Schizophrenia || id:ieu-b-5099	Weighted median	3	0.0582465	0.041233	0.157769	1.05998	0.977683	1.1492
genus	Allisonella	Schizophrenia || id:ieu-b-5099	Weighted mode	3	0.0666991	0.0497859	0.312272	1.06897	0.969591	1.17854
genus	Anaerofilum	Schizophrenia || id:ieu-b-5099	Inverse variance weighted	6	0.0617391	0.0408821	0.130999	1.06368	0.981778	1.15242
genus	Anaerofilum	Schizophrenia || id:ieu-b-5099	MR Egger	6	0.0941408	0.263385	0.738833	1.09871	0.655673	1.84112
genus	Anaerofilum	Schizophrenia || id:ieu-b-5099	Weighted median	6	0.064577	0.0441613	0.143659	1.06671	0.978261	1.16315
genus	Anaerofilum	Schizophrenia || id:ieu-b-5099	Weighted mode	6	0.0649614	0.0680927	0.383889	1.06712	0.933793	1.21948
genus	Anaerostipes	Schizophrenia || id:ieu-b-5099	Inverse variance weighted	8	-0.0433204	0.0522231	0.406807	0.957605	0.864436	1.06081
genus	Anaerostipes	Schizophrenia || id:ieu-b-5099	MR Egger	8	-0.0847376	0.208176	0.698096	0.918753	0.610936	1.38166
genus	Anaerostipes	Schizophrenia || id:ieu-b-5099	Weighted median	8	0.0106595	0.0725346	0.883165	1.01072	0.876772	1.16512
genus	Anaerostipes	Schizophrenia || id:ieu-b-5099	Weighted mode	8	0.048417	0.115436	0.687477	1.04961	0.837078	1.3161
genus	Anaerotruncus	Schizophrenia || id:ieu-b-5099	Inverse variance weighted	5	0.131072	0.13201	0.32076	1.14005	0.880146	1.4767
genus	Anaerotruncus	Schizophrenia || id:ieu-b-5099	MR Egger	5	0.217282	0.814812	0.807006	1.24269	0.251642	6.13686
genus	Anaerotruncus	Schizophrenia || id:ieu-b-5099	Weighted median	5	0.0643	0.108988	0.555207	1.06641	0.861297	1.32037
genus	Anaerotruncus	Schizophrenia || id:ieu-b-5099	Weighted mode	5	0.0794455	0.131456	0.578214	1.08269	0.836769	1.40088
genus	Bacteroides	Schizophrenia || id:ieu-b-5099	Inverse variance weighted	5	0.14143	0.0859772	0.099975	1.15192	0.973279	1.36335
genus	Bacteroides	Schizophrenia || id:ieu-b-5099	MR Egger	5	0.0766527	0.547233	0.897478	1.07967	0.369382	3.15576
genus	Bacteroides	Schizophrenia || id:ieu-b-5099	Weighted median	5	0.0943515	0.0971853	0.331627	1.09895	0.908344	1.32954
genus	Bacteroides	Schizophrenia || id:ieu-b-5099	Weighted mode	5	0.104389	0.14989	0.524507	1.11003	0.827458	1.4891
genus	Barnesiella	Schizophrenia || id:ieu-b-5099	Inverse variance weighted	10	-0.0825697	0.06544	0.207034	0.920747	0.80991	1.04675
genus	Barnesiella	Schizophrenia || id:ieu-b-5099	MR Egger	10	0.00445963	0.22138	0.984421	1.00447	0.65087	1.55017
genus	Barnesiella	Schizophrenia || id:ieu-b-5099	Weighted median	10	-0.0999638	0.0648317	0.123098	0.90487	0.796894	1.02748
genus	Barnesiella	Schizophrenia || id:ieu-b-5099	Weighted mode	10	-0.0702635	0.0955571	0.480876	0.932148	0.772939	1.12415
genus	Bifidobacterium	Schizophrenia || id:ieu-b-5099	Inverse variance weighted	5	0.0414461	0.0472615	0.380512	1.04232	0.950102	1.14348
genus	Bifidobacterium	Schizophrenia || id:ieu-b-5099	MR Egger	5	0.224259	0.117392	0.152076	1.25139	0.994187	1.57515
genus	Bifidobacterium	Schizophrenia || id:ieu-b-5099	Weighted median	5	0.0691059	0.0590352	0.241764	1.07155	0.954466	1.203
genus	Bifidobacterium	Schizophrenia || id:ieu-b-5099	Weighted mode	5	0.0819381	0.0715653	0.316084	1.08539	0.943339	1.24883
genus	Bilophila	Schizophrenia || id:ieu-b-5099	Inverse variance weighted	6	0.170914	0.0865032	0.0481767	1.18639	1.00137	1.40559
genus	Bilophila	Schizophrenia || id:ieu-b-5099	MR Egger	6	-0.479948	0.450831	0.347059	0.618815	0.255745	1.49732
genus	Bilophila	Schizophrenia || id:ieu-b-5099	Weighted median	6	0.0785972	0.0756134	0.29859	1.08177	0.932762	1.25458
genus	Bilophila	Schizophrenia || id:ieu-b-5099	Weighted mode	6	0.0654662	0.0857236	0.479518	1.06766	0.902531	1.26299
genus	Butyricimonas	Schizophrenia || id:ieu-b-5099	Inverse variance weighted	8	0.107716	0.0702033	0.124946	1.11373	0.970559	1.27802
genus	Butyricimonas	Schizophrenia || id:ieu-b-5099	MR Egger	8	-0.229387	0.217465	0.332118	0.795021	0.519121	1.21755
genus	Butyricimonas	Schizophrenia || id:ieu-b-5099	Weighted median	8	0.0969659	0.0559752	0.08322	1.10182	0.987335	1.22959
genus	Butyricimonas	Schizophrenia || id:ieu-b-5099	Weighted mode	8	0.120328	0.0756012	0.155497	1.12787	0.972534	1.30801
genus	Butyrivibrio	Schizophrenia || id:ieu-b-5099	Inverse variance weighted	7	-0.0221735	0.0250725	0.376494	0.978071	0.931168	1.02734
genus	Butyrivibrio	Schizophrenia || id:ieu-b-5099	MR Egger	7	0.128829	0.121681	0.338164	1.1375	0.896132	1.44387
genus	Butyrivibrio	Schizophrenia || id:ieu-b-5099	Weighted median	7	-0.000138	0.0333327	0.996691	0.999862	0.936627	1.06737
genus	Butyrivibrio	Schizophrenia || id:ieu-b-5099	Weighted mode	7	0.00764756	0.0481607	0.879042	1.00768	0.916909	1.10743
genus	Candidatus	Schizophrenia || id:ieu-b-5099	Inverse variance weighted	4	-0.0839736	0.0744801	0.259547	0.919456	0.79457	1.06397
genus	Candidatus	Schizophrenia || id:ieu-b-5099	MR Egger	4	-0.308308	0.261403	0.35952	0.734689	0.440142	1.22635
genus	Candidatus	Schizophrenia || id:ieu-b-5099	Weighted median	4	-0.129817	0.0518457	0.0122828	0.878256	0.793394	0.972194
genus	Candidatus	Schizophrenia || id:ieu-b-5099	Weighted mode	4	-0.140729	0.0642284	0.116138	0.868725	0.765967	0.985269
genus	Catenibacterium	Schizophrenia || id:ieu-b-5099	Inverse variance weighted	4	-0.0579937	0.0403874	0.151021	0.943656	0.871837	1.02139
genus	Catenibacterium	Schizophrenia || id:ieu-b-5099	MR Egger	4	-0.907479	0.431295	0.170048	0.40354	0.173285	0.939751
genus	Catenibacterium	Schizophrenia || id:ieu-b-5099	Weighted median	4	-0.0579661	0.0436523	0.18421	0.943682	0.866299	1.02798
genus	Catenibacterium	Schizophrenia || id:ieu-b-5099	Weighted mode	4	-0.063947	0.0672397	0.411751	0.938055	0.822229	1.0702
genus	Christensenellaceae	Schizophrenia || id:ieu-b-5099	Inverse variance weighted	3	-0.0712259	0.08056	0.376623	0.931251	0.79523	1.09054
genus	Christensenellaceae	Schizophrenia || id:ieu-b-5099	MR Egger	3	-0.259458	0.264824	0.506515	0.771469	0.459088	1.29641
genus	Christensenellaceae	Schizophrenia || id:ieu-b-5099	Weighted median	3	-0.0108341	0.100889	0.914482	0.989224	0.811739	1.20552
genus	Christensenellaceae	Schizophrenia || id:ieu-b-5099	Weighted mode	3	0.0160983	0.128902	0.912033	1.01623	0.789347	1.30832
genus	Clostridium	Schizophrenia || id:ieu-b-5099	Inverse variance weighted	6	0.0168239	0.0565301	0.766002	1.01697	0.910305	1.13612
genus	Clostridium	Schizophrenia || id:ieu-b-5099	MR Egger	6	-0.0814229	0.126523	0.554914	0.921804	0.719349	1.18124
genus	Clostridium	Schizophrenia || id:ieu-b-5099	Weighted median	6	-0.00472175	0.0648646	0.94197	0.995289	0.876467	1.13022
genus	Clostridium	Schizophrenia || id:ieu-b-5099	Weighted mode	6	-0.00258374	0.0834801	0.976507	0.99742	0.846873	1.17473
genus	Coprobacter	Schizophrenia || id:ieu-b-5099	Inverse variance weighted	5	-0.0372047	0.0413004	0.367678	0.963479	0.88856	1.04471
genus	Coprobacter	Schizophrenia || id:ieu-b-5099	MR Egger	5	-0.178712	0.11614	0.221484	0.836347	0.666079	1.05014
genus	Coprobacter	Schizophrenia || id:ieu-b-5099	Weighted median	5	-0.0704769	0.0576276	0.22134	0.931949	0.832413	1.04339
genus	Coprobacter	Schizophrenia || id:ieu-b-5099	Weighted mode	5	-0.0950988	0.0850741	0.32624	0.909283	0.769631	1.07428
genus	Coprococcus1	Schizophrenia || id:ieu-b-5099	Inverse variance weighted	7	-0.00923498	0.0993096	0.92591	0.990808	0.815559	1.20371
genus	Coprococcus1	Schizophrenia || id:ieu-b-5099	MR Egger	7	-0.0250162	0.339538	0.944124	0.975294	0.50132	1.89739
genus	Coprococcus1	Schizophrenia || id:ieu-b-5099	Weighted median	7	0.0828221	0.0758815	0.275068	1.08635	0.936219	1.26055
genus	Coprococcus1	Schizophrenia || id:ieu-b-5099	Weighted mode	7	0.116771	0.0986614	0.281351	1.12386	0.926256	1.36363
genus	Coprococcus2	Schizophrenia || id:ieu-b-5099	Inverse variance weighted	3	-0.0105911	0.0712057	0.881759	0.989465	0.860575	1.13766
genus	Coprococcus2	Schizophrenia || id:ieu-b-5099	MR Egger	3	-0.983852	0.787794	0.429834	0.373868	0.0798242	1.75107
genus	Coprococcus2	Schizophrenia || id:ieu-b-5099	Weighted median	3	-0.0400094	0.089985	0.656592	0.96078	0.805429	1.1461
genus	Coprococcus2	Schizophrenia || id:ieu-b-5099	Weighted mode	3	-0.0648434	0.0982273	0.577025	0.937214	0.773083	1.13619
genus	Coprococcus3	Schizophrenia || id:ieu-b-5099	Inverse variance weighted	5	0.0207078	0.0706561	0.769462	1.02092	0.888893	1.17257
genus	Coprococcus3	Schizophrenia || id:ieu-b-5099	MR Egger	5	0.153725	0.247639	0.578723	1.16617	0.717741	1.89477
genus	Coprococcus3	Schizophrenia || id:ieu-b-5099	Weighted median	5	0.0198023	0.0783698	0.800517	1.02	0.874763	1.18935
genus	Coprococcus3	Schizophrenia || id:ieu-b-5099	Weighted mode	5	0.0497615	0.117404	0.693476	1.05102	0.834977	1.32296
genus	Defluviitaleaceae	Schizophrenia || id:ieu-b-5099	Inverse variance weighted	7	-0.0325213	0.039062	0.405095	0.968002	0.896656	1.04502
genus	Defluviitaleaceae	Schizophrenia || id:ieu-b-5099	MR Egger	7	-0.0117707	0.144666	0.938309	0.988298	0.744297	1.31229
genus	Defluviitaleaceae	Schizophrenia || id:ieu-b-5099	Weighted median	7	-0.0264421	0.0520655	0.61155	0.973904	0.879422	1.07854
genus	Defluviitaleaceae	Schizophrenia || id:ieu-b-5099	Weighted mode	7	-0.0333532	0.0668399	0.635543	0.967197	0.848437	1.10258
genus	Desulfovibrio	Schizophrenia || id:ieu-b-5099	Inverse variance weighted	5	-0.14907	0.0495563	0.00262889	0.861509	0.781766	0.949386
genus	Desulfovibrio	Schizophrenia || id:ieu-b-5099	MR Egger	5	-0.214508	0.361823	0.595001	0.806939	0.397055	1.63995
genus	Desulfovibrio	Schizophrenia || id:ieu-b-5099	Weighted median	5	-0.138899	0.06421	0.0305255	0.870316	0.767397	0.987037
genus	Desulfovibrio	Schizophrenia || id:ieu-b-5099	Weighted mode	5	-0.153384	0.0853792	0.146835	0.857801	0.725621	1.01406
genus	Dorea	Schizophrenia || id:ieu-b-5099	Inverse variance weighted	5	-0.0632978	0.0650099	0.330224	0.938664	0.826366	1.06622
genus	Dorea	Schizophrenia || id:ieu-b-5099	MR Egger	5	0.0612251	0.229146	0.806639	1.06314	0.678479	1.66588
genus	Dorea	Schizophrenia || id:ieu-b-5099	Weighted median	5	-0.0710595	0.0799018	0.373823	0.931406	0.796389	1.08931
genus	Dorea	Schizophrenia || id:ieu-b-5099	Weighted mode	5	-0.0863778	0.101232	0.441594	0.917248	0.75217	1.11855
genus	Eggerthella	Schizophrenia || id:ieu-b-5099	Inverse variance weighted	5	-0.0222982	0.0350552	0.524719	0.977949	0.913012	1.0475
genus	Eggerthella	Schizophrenia || id:ieu-b-5099	MR Egger	5	-0.0779562	0.132705	0.598194	0.925005	0.713154	1.19979
genus	Eggerthella	Schizophrenia || id:ieu-b-5099	Weighted median	5	-0.0279336	0.0431173	0.517081	0.972453	0.893648	1.05821
genus	Eggerthella	Schizophrenia || id:ieu-b-5099	Weighted mode	5	-0.0569613	0.059901	0.395491	0.944631	0.839988	1.06231
genus	Eisenbergiella	Schizophrenia || id:ieu-b-5099	Inverse variance weighted	5	0.0746347	0.0444252	0.0929554	1.07749	0.987638	1.17552
genus	Eisenbergiella	Schizophrenia || id:ieu-b-5099	MR Egger	5	0.335536	0.403221	0.466378	1.39869	0.634589	3.08284
genus	Eisenbergiella	Schizophrenia || id:ieu-b-5099	Weighted median	5	0.0682078	0.0549978	0.214905	1.07059	0.961185	1.19244
genus	Eisenbergiella	Schizophrenia || id:ieu-b-5099	Weighted mode	5	0.0288384	0.0729174	0.712665	1.02926	0.892187	1.18739
genus	Enterorhabdus	Schizophrenia || id:ieu-b-5099	Inverse variance weighted	3	-0.0518453	0.0440673	0.239394	0.949476	0.870909	1.03513
genus	Enterorhabdus	Schizophrenia || id:ieu-b-5099	MR Egger	3	-0.027218	0.104418	0.837668	0.973149	0.793044	1.19416
genus	Enterorhabdus	Schizophrenia || id:ieu-b-5099	Weighted median	3	-0.0603199	0.0520086	0.246128	0.941463	0.850223	1.0425
genus	Enterorhabdus	Schizophrenia || id:ieu-b-5099	Weighted mode	3	-0.0647777	0.0564676	0.37003	0.937276	0.839076	1.04697
genus	Erysipelatoclostridium	Schizophrenia || id:ieu-b-5099	Inverse variance weighted	8	0.0557707	0.0391462	0.154251	1.05736	0.979262	1.14168
genus	Erysipelatoclostridium	Schizophrenia || id:ieu-b-5099	MR Egger	8	-0.12902	0.190336	0.523131	0.878956	0.605271	1.27639
genus	Erysipelatoclostridium	Schizophrenia || id:ieu-b-5099	Weighted median	8	0.0580877	0.0535978	0.278467	1.05981	0.954122	1.1772
genus	Erysipelatoclostridium	Schizophrenia || id:ieu-b-5099	Weighted mode	8	-0.0319892	0.0844551	0.716084	0.968517	0.820763	1.14287
genus	Escherichia	Schizophrenia || id:ieu-b-5099	Inverse variance weighted	4	-0.0252942	0.134078	0.850365	0.975023	0.749697	1.26807
genus	Escherichia	Schizophrenia || id:ieu-b-5099	MR Egger	4	0.409995	0.319443	0.327952	1.50681	0.805645	2.81821
genus	Escherichia	Schizophrenia || id:ieu-b-5099	Weighted median	4	0.0729415	0.0866334	0.399813	1.07567	0.907683	1.27474
genus	Escherichia	Schizophrenia || id:ieu-b-5099	Weighted mode	4	0.102846	0.0914274	0.342513	1.10832	0.92649	1.32584
genus	Faecalibacterium	Schizophrenia || id:ieu-b-5099	Inverse variance weighted	3	-0.0483251	0.0940752	0.607471	0.952824	0.792381	1.14575
genus	Faecalibacterium	Schizophrenia || id:ieu-b-5099	MR Egger	3	0.149685	0.120218	0.430772	1.16147	0.917646	1.47007
genus	Faecalibacterium	Schizophrenia || id:ieu-b-5099	Weighted median	3	-0.0159838	0.0762667	0.833997	0.984143	0.847498	1.14282
genus	Faecalibacterium	Schizophrenia || id:ieu-b-5099	Weighted mode	3	0.0175503	0.0816113	0.849667	1.01771	0.867267	1.19424
genus	Flavonifractor	Schizophrenia || id:ieu-b-5099	Inverse variance weighted	4	-0.099546	0.0670499	0.137635	0.905248	0.793768	1.03239
genus	Flavonifractor	Schizophrenia || id:ieu-b-5099	MR Egger	4	0.285014	0.330329	0.479176	1.32978	0.695982	2.54075
genus	Flavonifractor	Schizophrenia || id:ieu-b-5099	Weighted median	4	-0.0492436	0.0749761	0.511315	0.951949	0.82185	1.10264
genus	Flavonifractor	Schizophrenia || id:ieu-b-5099	Weighted mode	4	-0.0163832	0.104887	0.885795	0.98375	0.800946	1.20828
genus	Fusicatenibacter	Schizophrenia || id:ieu-b-5099	Inverse variance weighted	9	-0.0682665	0.0535631	0.202485	0.934012	0.840927	1.0374
genus	Fusicatenibacter	Schizophrenia || id:ieu-b-5099	MR Egger	9	0.202344	0.227138	0.402594	1.22427	0.784392	1.91082
genus	Fusicatenibacter	Schizophrenia || id:ieu-b-5099	Weighted median	9	-0.048209	0.0683874	0.480848	0.952935	0.833394	1.08962
genus	Fusicatenibacter	Schizophrenia || id:ieu-b-5099	Weighted mode	9	0.0429583	0.118991	0.727432	1.04389	0.82674	1.31809
genus	Gordonibacter	Schizophrenia || id:ieu-b-5099	Inverse variance weighted	3	-0.0797159	0.0379077	0.0354749	0.923379	0.857259	0.994598
genus	Gordonibacter	Schizophrenia || id:ieu-b-5099	MR Egger	3	-0.340071	0.227638	0.37553	0.71172	0.455554	1.11193
genus	Gordonibacter	Schizophrenia || id:ieu-b-5099	Weighted median	3	-0.0883741	0.0458753	0.0540546	0.915418	0.8367	1.00154
genus	Gordonibacter	Schizophrenia || id:ieu-b-5099	Weighted mode	3	-0.114059	0.0590592	0.193186	0.892205	0.79468	1.0017
genus	Haemophilus	Schizophrenia || id:ieu-b-5099	Inverse variance weighted	9	-0.0268105	0.032259	0.405916	0.973546	0.913896	1.03709
genus	Haemophilus	Schizophrenia || id:ieu-b-5099	MR Egger	9	0.0158843	0.0770558	0.842549	1.01601	0.873589	1.18165
genus	Haemophilus	Schizophrenia || id:ieu-b-5099	Weighted median	9	-0.0442184	0.0421611	0.294273	0.956745	0.880862	1.03916
genus	Haemophilus	Schizophrenia || id:ieu-b-5099	Weighted mode	9	-0.0835874	0.0684047	0.256506	0.919811	0.804398	1.05178
genus	Holdemanella	Schizophrenia || id:ieu-b-5099	Inverse variance weighted	6	0.0158291	0.0382736	0.679183	1.01596	0.94253	1.0951
genus	Holdemanella	Schizophrenia || id:ieu-b-5099	MR Egger	6	0.0452157	0.110557	0.703504	1.04625	0.842421	1.29941
genus	Holdemanella	Schizophrenia || id:ieu-b-5099	Weighted median	6	0.0225066	0.0478114	0.637829	1.02276	0.931272	1.12324
genus	Holdemanella	Schizophrenia || id:ieu-b-5099	Weighted mode	6	0.0231643	0.0640804	0.732508	1.02343	0.902638	1.1604
genus	Holdemania	Schizophrenia || id:ieu-b-5099	Inverse variance weighted	6	-0.0774446	0.0467631	0.0977005	0.925478	0.844424	1.01431
genus	Holdemania	Schizophrenia || id:ieu-b-5099	MR Egger	6	-0.193564	0.231995	0.451016	0.824017	0.522948	1.29842
genus	Holdemania	Schizophrenia || id:ieu-b-5099	Weighted median	6	-0.0650921	0.057147	0.254691	0.936981	0.837696	1.04803
genus	Holdemania	Schizophrenia || id:ieu-b-5099	Weighted mode	6	-0.00804657	0.087368	0.930195	0.991986	0.835865	1.17727
genus	Howardella	Schizophrenia || id:ieu-b-5099	Inverse variance weighted	6	-0.0258337	0.0405116	0.523677	0.974497	0.900112	1.05503
genus	Howardella	Schizophrenia || id:ieu-b-5099	MR Egger	6	0.0171239	0.162931	0.921357	1.01727	0.739175	1.39999
genus	Howardella	Schizophrenia || id:ieu-b-5099	Weighted median	6	-0.0339358	0.0395714	0.391123	0.966634	0.894495	1.04459
genus	Howardella	Schizophrenia || id:ieu-b-5099	Weighted mode	6	-0.0366541	0.0535944	0.52443	0.96401	0.867882	1.07078
genus	Intestinibacter	Schizophrenia || id:ieu-b-5099	Inverse variance weighted	7	0.0330587	0.0511121	0.517768	1.03361	0.935082	1.14252
genus	Intestinibacter	Schizophrenia || id:ieu-b-5099	MR Egger	7	-0.0826739	0.198436	0.694232	0.920651	0.623998	1.35834
genus	Intestinibacter	Schizophrenia || id:ieu-b-5099	Weighted median	7	0.0418387	0.0593648	0.480952	1.04273	0.928192	1.17139
genus	Intestinibacter	Schizophrenia || id:ieu-b-5099	Weighted mode	7	0.090361	0.0986367	0.394943	1.09457	0.902157	1.32802
genus	Intestinimonas	Schizophrenia || id:ieu-b-5099	Inverse variance weighted	11	0.00133157	0.038087	0.972111	1.00133	0.929304	1.07894
genus	Intestinimonas	Schizophrenia || id:ieu-b-5099	MR Egger	11	-0.0231617	0.104511	0.829557	0.977104	0.796121	1.19923
genus	Intestinimonas	Schizophrenia || id:ieu-b-5099	Weighted median	11	0.00551835	0.0489033	0.910156	1.00553	0.913628	1.10668
genus	Intestinimonas	Schizophrenia || id:ieu-b-5099	Weighted mode	11	-0.0037099	0.0608783	0.952608	0.996297	0.884236	1.12256
genus	Lachnoclostridium	Schizophrenia || id:ieu-b-5099	Inverse variance weighted	6	-0.119156	0.112749	0.290592	0.887669	0.711668	1.1072
genus	Lachnoclostridium	Schizophrenia || id:ieu-b-5099	MR Egger	6	-0.712291	0.536338	0.254869	0.490519	0.171441	1.40345
genus	Lachnoclostridium	Schizophrenia || id:ieu-b-5099	Weighted median	6	-0.0116423	0.0913237	0.898558	0.988425	0.826433	1.18217
genus	Lachnoclostridium	Schizophrenia || id:ieu-b-5099	Weighted mode	6	0.0371544	0.0869982	0.687093	1.03785	0.875148	1.23081
genus	Lactobacillus	Schizophrenia || id:ieu-b-5099	Inverse variance weighted	7	0.011068	0.0514464	0.829661	1.01113	0.914144	1.1184
genus	Lactobacillus	Schizophrenia || id:ieu-b-5099	MR Egger	7	-0.0898228	0.176782	0.632999	0.914093	0.646414	1.29262
genus	Lactobacillus	Schizophrenia || id:ieu-b-5099	Weighted median	7	0.0668368	0.0501309	0.182451	1.06912	0.969069	1.1795
genus	Lactobacillus	Schizophrenia || id:ieu-b-5099	Weighted mode	7	0.078876	0.0753012	0.335231	1.08207	0.933593	1.25416
genus	Lactococcus	Schizophrenia || id:ieu-b-5099	Inverse variance weighted	5	-0.0506795	0.0338595	0.134455	0.950583	0.889546	1.01581
genus	Lactococcus	Schizophrenia || id:ieu-b-5099	MR Egger	5	-0.242992	0.174112	0.257192	0.784278	0.557523	1.10326
genus	Lactococcus	Schizophrenia || id:ieu-b-5099	Weighted median	5	-0.0535846	0.0411549	0.192909	0.947826	0.874373	1.02745
genus	Lactococcus	Schizophrenia || id:ieu-b-5099	Weighted mode	5	-0.0800733	0.0573711	0.235291	0.923049	0.824877	1.0329
genus	Marvinbryantia	Schizophrenia || id:ieu-b-5099	Inverse variance weighted	6	-0.118158	0.0503052	0.0188326	0.888555	0.805126	0.98063
genus	Marvinbryantia	Schizophrenia || id:ieu-b-5099	MR Egger	6	-0.182449	0.206018	0.425862	0.833227	0.556414	1.24775
genus	Marvinbryantia	Schizophrenia || id:ieu-b-5099	Weighted median	6	-0.098214	0.067183	0.143772	0.906455	0.794619	1.03403
genus	Marvinbryantia	Schizophrenia || id:ieu-b-5099	Weighted mode	6	-0.0812421	0.0973094	0.441835	0.92197	0.761878	1.1157
genus	Methanobrevibacter	Schizophrenia || id:ieu-b-5099	Inverse variance weighted	3	0.0487371	0.0371171	0.189162	1.04994	0.976274	1.12917
genus	Methanobrevibacter	Schizophrenia || id:ieu-b-5099	MR Egger	3	0.109806	0.116567	0.519009	1.11606	0.888104	1.40253
genus	Methanobrevibacter	Schizophrenia || id:ieu-b-5099	Weighted median	3	0.026752	0.0442641	0.545596	1.02711	0.941759	1.1202
genus	Methanobrevibacter	Schizophrenia || id:ieu-b-5099	Weighted mode	3	0.0150309	0.0603861	0.826656	1.01514	0.901833	1.14269
genus	Odoribacter	Schizophrenia || id:ieu-b-5099	Inverse variance weighted	3	-0.0189541	0.0825754	0.818451	0.981224	0.834601	1.15361
genus	Odoribacter	Schizophrenia || id:ieu-b-5099	MR Egger	3	-0.265009	0.265111	0.500123	0.767199	0.45629	1.28996
genus	Odoribacter	Schizophrenia || id:ieu-b-5099	Weighted median	3	-0.0794879	0.101265	0.432485	0.923589	0.757321	1.12636
genus	Odoribacter	Schizophrenia || id:ieu-b-5099	Weighted mode	3	-0.0968109	0.122728	0.51287	0.907728	0.713654	1.15458
genus	Olsenella	Schizophrenia || id:ieu-b-5099	Inverse variance weighted	6	-0.00341162	0.0299638	0.90935	0.996594	0.939751	1.05688
genus	Olsenella	Schizophrenia || id:ieu-b-5099	MR Egger	6	-0.0541722	0.0995441	0.615217	0.947269	0.779363	1.15135
genus	Olsenella	Schizophrenia || id:ieu-b-5099	Weighted median	6	-0.0262758	0.0392858	0.5036	0.974066	0.901878	1.05203
genus	Olsenella	Schizophrenia || id:ieu-b-5099	Weighted mode	6	-0.0422847	0.0534611	0.464823	0.958597	0.863235	1.06449
genus	Oscillibacter	Schizophrenia || id:ieu-b-5099	Inverse variance weighted	12	0.126139	0.0652527	0.0532256	1.13444	0.998245	1.28922
genus	Oscillibacter	Schizophrenia || id:ieu-b-5099	MR Egger	12	-0.122388	0.253555	0.63971	0.884805	0.538291	1.45438
genus	Oscillibacter	Schizophrenia || id:ieu-b-5099	Weighted median	12	0.101589	0.0463356	0.0283466	1.10693	1.01083	1.21216
genus	Oscillibacter	Schizophrenia || id:ieu-b-5099	Weighted mode	12	0.109628	0.0674097	0.132167	1.11586	0.977756	1.27348
genus	Oscillospira	Schizophrenia || id:ieu-b-5099	Inverse variance weighted	3	-0.102056	0.0737694	0.16653	0.902979	0.781419	1.04345
genus	Oscillospira	Schizophrenia || id:ieu-b-5099	MR Egger	3	-0.548177	0.349111	0.361015	0.578002	0.291582	1.14577
genus	Oscillospira	Schizophrenia || id:ieu-b-5099	Weighted median	3	-0.0595254	0.0957666	0.534226	0.942212	0.780963	1.13675
genus	Oscillospira	Schizophrenia || id:ieu-b-5099	Weighted mode	3	-0.0323391	0.109687	0.795912	0.968178	0.780886	1.20039
genus	Oxalobacter	Schizophrenia || id:ieu-b-5099	Inverse variance weighted	8	-0.0258537	0.025974	0.319556	0.974478	0.92611	1.02537
genus	Oxalobacter	Schizophrenia || id:ieu-b-5099	MR Egger	8	-0.110889	0.126201	0.413382	0.895038	0.698904	1.14621
genus	Oxalobacter	Schizophrenia || id:ieu-b-5099	Weighted median	8	-0.0194785	0.0341726	0.568675	0.98071	0.917175	1.04865
genus	Oxalobacter	Schizophrenia || id:ieu-b-5099	Weighted mode	8	-0.022037	0.0432658	0.626174	0.978204	0.898671	1.06478
genus	Parabacteroides	Schizophrenia || id:ieu-b-5099	Inverse variance weighted	3	-0.178211	0.104621	0.0884938	0.836766	0.68163	1.02721
genus	Parabacteroides	Schizophrenia || id:ieu-b-5099	MR Egger	3	0.312745	0.896747	0.786373	1.36717	0.235774	7.92775
genus	Parabacteroides	Schizophrenia || id:ieu-b-5099	Weighted median	3	-0.12634	0.116785	0.279332	0.881315	0.701006	1.108
genus	Parabacteroides	Schizophrenia || id:ieu-b-5099	Weighted mode	3	-0.094953	0.142666	0.574178	0.909416	0.687579	1.20282
genus	Paraprevotella	Schizophrenia || id:ieu-b-5099	Inverse variance weighted	9	0.00223818	0.0439899	0.959422	1.00224	0.919448	1.09249
genus	Paraprevotella	Schizophrenia || id:ieu-b-5099	MR Egger	9	-0.035853	0.168324	0.837397	0.964782	0.693664	1.34187
genus	Paraprevotella	Schizophrenia || id:ieu-b-5099	Weighted median	9	0.00275757	0.0461732	0.952377	1.00276	0.915997	1.09774
genus	Paraprevotella	Schizophrenia || id:ieu-b-5099	Weighted mode	9	0.0243446	0.0720776	0.744239	1.02464	0.88965	1.18012
genus	Parasutterella	Schizophrenia || id:ieu-b-5099	Inverse variance weighted	10	-0.0889536	0.0743903	0.231787	0.914888	0.790762	1.0585
genus	Parasutterella	Schizophrenia || id:ieu-b-5099	MR Egger	10	-0.203471	0.319205	0.541653	0.815894	0.436436	1.52527
genus	Parasutterella	Schizophrenia || id:ieu-b-5099	Weighted median	10	-0.137951	0.0589942	0.0193672	0.871141	0.776018	0.977925
genus	Parasutterella	Schizophrenia || id:ieu-b-5099	Weighted mode	10	-0.153408	0.0801927	0.0880398	0.85778	0.733018	1.00378
genus	Peptococcus	Schizophrenia || id:ieu-b-5099	Inverse variance weighted	8	0.0310367	0.0290811	0.28586	1.03152	0.974372	1.09203
genus	Peptococcus	Schizophrenia || id:ieu-b-5099	MR Egger	8	0.121448	0.106115	0.296015	1.12913	0.917101	1.39018
genus	Peptococcus	Schizophrenia || id:ieu-b-5099	Weighted median	8	0.0399378	0.0389579	0.30529	1.04075	0.964236	1.12333
genus	Peptococcus	Schizophrenia || id:ieu-b-5099	Weighted mode	8	0.0944003	0.0686585	0.211547	1.099	0.960626	1.25731
genus	Phascolarctobacterium	Schizophrenia || id:ieu-b-5099	Inverse variance weighted	6	0.11026	0.0496206	0.0262788	1.11657	1.01309	1.23062
genus	Phascolarctobacterium	Schizophrenia || id:ieu-b-5099	MR Egger	6	0.20627	0.231812	0.423846	1.22909	0.780296	1.936
genus	Phascolarctobacterium	Schizophrenia || id:ieu-b-5099	Weighted median	6	0.063219	0.0651387	0.331783	1.06526	0.93758	1.21033
genus	Phascolarctobacterium	Schizophrenia || id:ieu-b-5099	Weighted mode	6	0.0302203	0.0894116	0.749099	1.03068	0.864999	1.2281
genus	Prevotella7	Schizophrenia || id:ieu-b-5099	Inverse variance weighted	4	-0.0356704	0.0317617	0.261412	0.964958	0.906718	1.02694
genus	Prevotella7	Schizophrenia || id:ieu-b-5099	MR Egger	4	0.336861	0.354542	0.442328	1.40054	0.699044	2.80601
genus	Prevotella7	Schizophrenia || id:ieu-b-5099	Weighted median	4	-0.0584372	0.0387827	0.131865	0.943237	0.874196	1.01773
genus	Prevotella7	Schizophrenia || id:ieu-b-5099	Weighted mode	4	-0.0669765	0.058881	0.337961	0.935217	0.833282	1.04962
genus	Prevotella9	Schizophrenia || id:ieu-b-5099	Inverse variance weighted	6	-0.0446035	0.0458751	0.33091	0.956377	0.874136	1.04635
genus	Prevotella9	Schizophrenia || id:ieu-b-5099	MR Egger	6	0.050194	0.122412	0.702786	1.05148	0.82718	1.33659
genus	Prevotella9	Schizophrenia || id:ieu-b-5099	Weighted median	6	-0.0144253	0.0578161	0.802971	0.985678	0.880078	1.10395
genus	Prevotella9	Schizophrenia || id:ieu-b-5099	Weighted mode	6	-0.0224738	0.073921	0.773355	0.977777	0.845896	1.13022
genus	Rikenellaceae	Schizophrenia || id:ieu-b-5099	Inverse variance weighted	6	-0.0208443	0.0308714	0.49955	0.979371	0.921869	1.04046
genus	Rikenellaceae	Schizophrenia || id:ieu-b-5099	MR Egger	6	0.110447	0.198614	0.607787	1.11678	0.756664	1.64828
genus	Rikenellaceae	Schizophrenia || id:ieu-b-5099	Weighted median	6	0.0017821	0.0369814	0.961566	1.00178	0.93174	1.07709
genus	Rikenellaceae	Schizophrenia || id:ieu-b-5099	Weighted mode	6	0.0210638	0.05328	0.708895	1.02129	0.920015	1.13371
genus	Romboutsia	Schizophrenia || id:ieu-b-5099	Inverse variance weighted	3	0.015586	0.0750639	0.835513	1.01571	0.876745	1.1767
genus	Romboutsia	Schizophrenia || id:ieu-b-5099	MR Egger	3	-0.046496	0.453107	0.934901	0.954568	0.392749	2.32006
genus	Romboutsia	Schizophrenia || id:ieu-b-5099	Weighted median	3	0.0106457	0.0885742	0.904333	1.0107	0.849625	1.20232
genus	Romboutsia	Schizophrenia || id:ieu-b-5099	Weighted mode	3	0.00782878	0.0981206	0.943671	1.00786	0.83153	1.22158
genus	Roseburia	Schizophrenia || id:ieu-b-5099	Inverse variance weighted	6	0.173803	0.0950162	0.0673707	1.18982	0.987648	1.43338
genus	Roseburia	Schizophrenia || id:ieu-b-5099	MR Egger	6	-0.1243	0.389196	0.765425	0.883115	0.411839	1.89368
genus	Roseburia	Schizophrenia || id:ieu-b-5099	Weighted median	6	0.0748877	0.0867225	0.387845	1.07776	0.909293	1.27745
genus	Roseburia	Schizophrenia || id:ieu-b-5099	Weighted mode	6	0.0442388	0.100586	0.678433	1.04523	0.858208	1.27301
genus	Ruminiclostridium5	Schizophrenia || id:ieu-b-5099	Inverse variance weighted	6	-0.0971465	0.0794218	0.221265	0.907423	0.776613	1.06027
genus	Ruminiclostridium5	Schizophrenia || id:ieu-b-5099	MR Egger	6	-0.052403	0.354504	0.889636	0.948946	0.473676	1.90109
genus	Ruminiclostridium5	Schizophrenia || id:ieu-b-5099	Weighted median	6	-0.0750193	0.0779801	0.336034	0.927726	0.796235	1.08093
genus	Ruminiclostridium5	Schizophrenia || id:ieu-b-5099	Weighted mode	6	-0.0651058	0.115025	0.595841	0.936968	0.747849	1.17391
genus	Ruminiclostridium6	Schizophrenia || id:ieu-b-5099	Inverse variance weighted	8	0.0326401	0.0527928	0.536398	1.03318	0.931617	1.14581
genus	Ruminiclostridium6	Schizophrenia || id:ieu-b-5099	MR Egger	8	0.00104346	0.158815	0.994971	1.00104	0.733276	1.36659
genus	Ruminiclostridium6	Schizophrenia || id:ieu-b-5099	Weighted median	8	0.000132	0.0599916	0.998251	1.00013	0.889183	1.12492
genus	Ruminiclostridium6	Schizophrenia || id:ieu-b-5099	Weighted mode	8	0.00505319	0.082958	0.953131	1.00507	0.854239	1.18252
genus	Ruminiclostridium9	Schizophrenia || id:ieu-b-5099	Inverse variance weighted	5	0.0505914	0.0785546	0.519557	1.05189	0.901788	1.22698
genus	Ruminiclostridium9	Schizophrenia || id:ieu-b-5099	MR Egger	5	0.102564	0.404163	0.816072	1.10801	0.501779	2.44666
genus	Ruminiclostridium9	Schizophrenia || id:ieu-b-5099	Weighted median	5	-0.000366	0.081692	0.996427	0.999634	0.851733	1.17322
genus	Ruminiclostridium9	Schizophrenia || id:ieu-b-5099	Weighted mode	5	0.00133623	0.0946574	0.989413	1.00134	0.831776	1.20546
genus	Ruminococcus1	Schizophrenia || id:ieu-b-5099	Inverse variance weighted	5	0.0168343	0.0835279	0.840275	1.01698	0.863397	1.19787
genus	Ruminococcus1	Schizophrenia || id:ieu-b-5099	MR Egger	5	-0.230066	0.388003	0.594944	0.794481	0.371371	1.69965
genus	Ruminococcus1	Schizophrenia || id:ieu-b-5099	Weighted median	5	-0.0144687	0.100787	0.88585	0.985635	0.808955	1.2009
genus	Ruminococcus1	Schizophrenia || id:ieu-b-5099	Weighted mode	5	-0.091899	0.153521	0.581683	0.912197	0.675164	1.23245
genus	Ruminococcus2	Schizophrenia || id:ieu-b-5099	Inverse variance weighted	6	0.0167359	0.0463864	0.718255	1.01688	0.928503	1.11366
genus	Ruminococcus2	Schizophrenia || id:ieu-b-5099	MR Egger	6	0.0874707	0.0988214	0.426084	1.09141	0.899227	1.32467
genus	Ruminococcus2	Schizophrenia || id:ieu-b-5099	Weighted median	6	0.0202891	0.0601963	0.73608	1.0205	0.906925	1.14829
genus	Ruminococcus2	Schizophrenia || id:ieu-b-5099	Weighted mode	6	0.0293307	0.067236	0.680859	1.02977	0.902622	1.17482
genus	Sellimonas	Schizophrenia || id:ieu-b-5099	Inverse variance weighted	6	-0.0804116	0.0503256	0.110082	0.922737	0.836064	1.01839
genus	Sellimonas	Schizophrenia || id:ieu-b-5099	MR Egger	6	0.186119	0.265601	0.522081	1.20457	0.715725	2.02728
genus	Sellimonas	Schizophrenia || id:ieu-b-5099	Weighted median	6	-0.0550493	0.040148	0.170325	0.946438	0.874818	1.02392
genus	Sellimonas	Schizophrenia || id:ieu-b-5099	Weighted mode	6	-0.057687	0.0547382	0.340183	0.943945	0.847916	1.05085
genus	Slackia	Schizophrenia || id:ieu-b-5099	Inverse variance weighted	4	-0.0644775	0.042923	0.133054	0.937557	0.861908	1.01985
genus	Slackia	Schizophrenia || id:ieu-b-5099	MR Egger	4	-0.010457	0.360198	0.979476	0.989598	0.488486	2.00477
genus	Slackia	Schizophrenia || id:ieu-b-5099	Weighted median	4	-0.0470454	0.0524144	0.369417	0.954044	0.860899	1.05727
genus	Slackia	Schizophrenia || id:ieu-b-5099	Weighted mode	4	-0.0392778	0.0659289	0.59329	0.961484	0.844933	1.09411
genus	Streptococcus	Schizophrenia || id:ieu-b-5099	Inverse variance weighted	10	0.0389899	0.0565244	0.490327	1.03976	0.930719	1.16158
genus	Streptococcus	Schizophrenia || id:ieu-b-5099	MR Egger	10	-0.261462	0.175672	0.17498	0.769925	0.545649	1.08639
genus	Streptococcus	Schizophrenia || id:ieu-b-5099	Weighted median	10	0.105691	0.0616989	0.0867106	1.11148	0.984877	1.25435
genus	Streptococcus	Schizophrenia || id:ieu-b-5099	Weighted mode	10	0.117319	0.103726	0.287272	1.12448	0.917609	1.37799
genus	Subdoligranulum	Schizophrenia || id:ieu-b-5099	Inverse variance weighted	7	0.0356627	0.0628987	0.570724	1.03631	0.91611	1.17227
genus	Subdoligranulum	Schizophrenia || id:ieu-b-5099	MR Egger	7	-0.0237915	0.167554	0.89263	0.976489	0.703141	1.3561
genus	Subdoligranulum	Schizophrenia || id:ieu-b-5099	Weighted median	7	0.0172224	0.0724488	0.812099	1.01737	0.882694	1.1726
genus	Subdoligranulum	Schizophrenia || id:ieu-b-5099	Weighted mode	7	-0.0647059	0.0928356	0.511893	0.937343	0.781403	1.1244
genus	Sutterella	Schizophrenia || id:ieu-b-5099	Inverse variance weighted	4	0.0126811	0.158415	0.936198	1.01276	0.742441	1.38151
genus	Sutterella	Schizophrenia || id:ieu-b-5099	MR Egger	4	-0.0456486	0.684571	0.952901	0.955378	0.249722	3.65506
genus	Sutterella	Schizophrenia || id:ieu-b-5099	Weighted median	4	-0.048421	0.0876339	0.58058	0.952733	0.802372	1.13127
genus	Sutterella	Schizophrenia || id:ieu-b-5099	Weighted mode	4	-0.122282	0.130066	0.416497	0.884899	0.685771	1.14185
genus	Turicibacter	Schizophrenia || id:ieu-b-5099	Inverse variance weighted	6	0.0314556	0.0535667	0.557054	1.03196	0.929104	1.14619
genus	Turicibacter	Schizophrenia || id:ieu-b-5099	MR Egger	6	0.182452	0.336218	0.616185	1.20016	0.620931	2.31971
genus	Turicibacter	Schizophrenia || id:ieu-b-5099	Weighted median	6	0.064563	0.0564768	0.252965	1.06669	0.954916	1.19155
genus	Turicibacter	Schizophrenia || id:ieu-b-5099	Weighted mode	6	0.125282	0.111315	0.31149	1.13347	0.91129	1.40982
genus	Tyzzerella3	Schizophrenia || id:ieu-b-5099	Inverse variance weighted	9	-0.028163	0.0270182	0.297239	0.97223	0.922084	1.0251
genus	Tyzzerella3	Schizophrenia || id:ieu-b-5099	MR Egger	9	-0.0694596	0.174114	0.701833	0.932898	0.663171	1.31233
genus	Tyzzerella3	Schizophrenia || id:ieu-b-5099	Weighted median	9	-0.0496757	0.0336411	0.139773	0.951538	0.890821	1.01639
genus	Tyzzerella3	Schizophrenia || id:ieu-b-5099	Weighted mode	9	-0.0516118	0.0409701	0.243269	0.949697	0.876417	1.02911
genus	Veillonella	Schizophrenia || id:ieu-b-5099	Inverse variance weighted	4	-0.038991	0.0951267	0.68189	0.961759	0.798166	1.15888
genus	Veillonella	Schizophrenia || id:ieu-b-5099	MR Egger	4	0.791954	2.50901	0.782165	2.20771	0.0161522	301.752
genus	Veillonella	Schizophrenia || id:ieu-b-5099	Weighted median	4	-0.063386	0.0727396	0.383531	0.938581	0.813869	1.0824
genus	Veillonella	Schizophrenia || id:ieu-b-5099	Weighted mode	4	-0.0753728	0.112841	0.551957	0.927398	0.743385	1.15696
genus	Victivallis	Schizophrenia || id:ieu-b-5099	Inverse variance weighted	5	0.0266081	0.028162	0.344749	1.02697	0.971815	1.08524
genus	Victivallis	Schizophrenia || id:ieu-b-5099	MR Egger	5	0.119264	0.185636	0.566299	1.12667	0.783031	1.62111
genus	Victivallis	Schizophrenia || id:ieu-b-5099	Weighted median	5	0.0250253	0.035706	0.483384	1.02534	0.956037	1.09967
genus	Victivallis	Schizophrenia || id:ieu-b-5099	Weighted mode	5	0.0151769	0.0433875	0.744131	1.01529	0.932522	1.10541

## Sheet: Supplementary Table2-4
Supplementary Table2-4 Casual effects of MR Analysis between GM and Schizophrenia (genome-wide statistical significance, P<5.00E-08)
Level	Exposure	outcome	method	nsnp	b	se	pval	or	or_lci95	or_uci95
Total	GM	Schizophrenia || id:ieu-b-5099	Inverse variance weighted	15	-0.0102824	0.0395645	0.794949	0.98977	0.915918	1.06958
Total	GM	Schizophrenia || id:ieu-b-5099	MR Egger	15	0.141225	0.104782	0.200742	1.15168	0.937867	1.41425
Total	GM	Schizophrenia || id:ieu-b-5099	Weighted median	15	0.00456069	0.037811	0.903993	1.00457	0.932815	1.08185
Total	GM	Schizophrenia || id:ieu-b-5099	Weighted mode	15	0.000122249	0.0491088	0.998049	1.00012	0.908345	1.10117
phylum	Actinobacteria	Schizophrenia || id:ieu-b-5099	Wald ratio	1	0.161535	0.114249	0.157395	1.17531	0.939514	1.47029
class	Actinobacteria	Schizophrenia || id:ieu-b-5099	Wald ratio	1	0.0977711	0.087901	0.266015	1.10271	0.928194	1.31004
order	Bifidobacteriales	Schizophrenia || id:ieu-b-5099	Inverse variance weighted	2	0.0695606	0.0668646	0.298191	1.07204	0.940359	1.22215
order	Gastranaerophilales	Schizophrenia || id:ieu-b-5099	Wald ratio	1	0.0859968	0.0809863	0.288295	1.0898	0.929846	1.27728
family	Bifidobacteriaceae	Schizophrenia || id:ieu-b-5099	Inverse variance weighted	2	0.0695606	0.0668646	0.298191	1.07204	0.940359	1.22215
family	Oxalobacteraceae	Schizophrenia || id:ieu-b-5099	Wald ratio	1	-0.0111378	0.0668737	0.867724	0.988924	0.867439	1.12742
family	Peptostreptococcaceae	Schizophrenia || id:ieu-b-5099	Wald ratio	1	0.00543816	0.121784	0.964383	1.00545	0.791948	1.27652
family	Streptococcaceae	Schizophrenia || id:ieu-b-5099	Wald ratio	1	-0.00536364	0.132512	0.967713	0.994651	0.767139	1.28964
family	unknown	Schizophrenia || id:ieu-b-5099	Wald ratio	1	0.0859968	0.0809863	0.288295	1.0898	0.929846	1.27728
genus	Romboutsia	Schizophrenia || id:ieu-b-5099	Wald ratio	1	0.00538417	0.120575	0.964383	1.0054	0.793784	1.27343
genus	Oxalobacter	Schizophrenia || id:ieu-b-5099	Wald ratio	1	-0.0517344	0.0661679	0.434293	0.949581	0.834082	1.08107
genus	Streptococcus	Schizophrenia || id:ieu-b-5099	Wald ratio	1	-0.00509199	0.125801	0.967713	0.994921	0.777508	1.27313
genus	Intestinibacter	Schizophrenia || id:ieu-b-5099	Wald ratio	1	0.150955	0.108366	0.163616	1.16294	0.940407	1.43814
genus	Tyzzerella3	Schizophrenia || id:ieu-b-5099	Wald ratio	1	-0.0416514	0.0673406	0.536233	0.959204	0.8406	1.09454
genus	Ruminococcaceae	Schizophrenia || id:ieu-b-5099	Wald ratio	1	-0.14025	0.129548	0.27898	0.869141	0.674244	1.12038
genus	Allisonella	Schizophrenia || id:ieu-b-5099	Wald ratio	1	0.00354978	0.0544462	0.948016	1.00356	0.901978	1.11657
genus	Bifidobacterium	Schizophrenia || id:ieu-b-5099	Wald ratio	1	0.0276161	0.109403	0.800713	1.028	0.829598	1.27385
genus	Erysipelatoclostridium	Schizophrenia || id:ieu-b-5099	Wald ratio	1	-0.044017	0.0893005	0.622077	0.956938	0.803285	1.13998
genus	Eubacterium	Schizophrenia || id:ieu-b-5099	Wald ratio	1	-0.117394	0.128868	0.362312	0.889235	0.690752	1.14475
genus	Candidatus	Schizophrenia || id:ieu-b-5099	Wald ratio	1	-0.144962	0.0740128	0.0501583	0.865055	0.748243	1.0001
genus	Ruminococcus	Schizophrenia || id:ieu-b-5099	Wald ratio	1	-0.57518	0.138883	3.45104e-05	0.562604	0.428531	0.738622
genus	unknown	Schizophrenia || id:ieu-b-5099	Wald ratio	1	0.0859968	0.0809863	0.288295	1.0898	0.929846	1.27728

## Sheet: Supplementary Table2-5
Supplementary Table2-5 Results of sensitivity analysis (locus-wide significance, P<1.00E-05)
Level	Exposure	IVW_Q	IVW_Q_P	MR_Egger_Q	MR_Egger_Q_P	Egger_intercept	Pleiotropy_P	MR_PRESSO_P
Total	GM	34.7948	0.00157634	29.3684	0.00580176	-0.0158503	0.145174	0.003
phylum	Actinobacteria	27.0042	0.000333	20.962	0.00186364	-0.0371946	0.236503	0.003
phylum	Bacteroidetes	7.00171	0.135798	5.63704	0.130668	-0.015091	0.456725	0.301
phylum	Cyanobacteria	3.16768	0.366487	2.167	0.338408	0.0232837	0.437948	0.58
phylum	Euryarchaeota	6.07471	0.193638	2.37371	0.498547	-0.0339998	0.150077	0.314
phylum	Firmicutes	4.16172	0.526375	2.46737	0.650488	0.0232953	0.262933	0.044
phylum	Lentisphaerae	20.8978	0.000332	19.0803	0.000263	0.0224693	0.630031	0.003
phylum	Proteobacteria	1.16667	0.761009	0.89822	0.638196	0.00816434	0.655995	0.865
phylum	Tenericutes	10.3872	0.109265	10.1862	0.070127	-0.0059191	0.766145	0.117
phylum	Verrucomicrobia	6.17032	0.520009	5.72189	0.455054	-0.00718581	0.527994	0.531
class	Actinobacteria	3.18802	0.867081	3.04948	0.802611	0.00489665	0.722533	0.906
class	Bacilli	40.3675	6.52e-06	39.6119	3.78e-06	-0.00676886	0.706257	<0.001
class	Bacteroidia	9.62072	0.047325	8.98223	0.0295281	-0.0102947	0.675658	0.134
class	Betaproteobacteria	29.2821	0.000129	29.1096	5.8e-05	-0.00524755	0.85668	<0.001
class	Clostridia	10.7285	0.150907	4.43541	0.61797	0.0192186	0.0459898	0.14
class	Coriobacteriia	13.1342	0.00435521	6.17396	0.0456395	-0.0747136	0.272036	0.038
class	Deltaproteobacteria	2.37545	0.882138	1.73429	0.884551	-0.0075623	0.459632	0.889
class	Erysipelotrichia	16.0942	0.0242694	15.9296	0.0141368	0.00646557	0.811672	0.033
class	Lentisphaeria	22.3846	0.000442	20.1821	0.00046	0.0278576	0.544919	0.001
class	Melainabacteria	1.24035	0.743343	0.133635	0.935366	-0.0165081	0.403147	0.844
class	Methanobacteria	1.55636	0.669326	1.32636	0.51521	-0.0101749	0.67885	0.676
class	Mollicutes	10.3872	0.109265	10.1862	0.070127	-0.0059191	0.766145	0.123
class	Negativicutes	0.89397	0.989314	0.664463	0.984862	-0.00585981	0.652107	0.996
class	Verrucomicrobiae	8.82298	0.357449	7.3788	0.390532	-0.0130571	0.280107	0.374
order	Bacillales	3.36433	0.338789	2.78253	0.24876	0.0144473	0.58415	0.523
order	Bacteroidales	9.62072	0.047325	8.98223	0.0295281	-0.0102947	0.675658	0.149
order	Bifidobacteriales	5.29845	0.380553	3.39786	0.493578	-0.016415	0.240093	0.409
order	Burkholderiales	38.0505	2.96e-06	38.0498	1.1e-06	0.000325	0.992068	<0.001
order	Clostridiales	10.7278	0.15094	4.44531	0.616646	0.0191738	0.0461213	0.138
order	Coriobacteriales	13.1342	0.00435521	6.17396	0.0456395	-0.0747136	0.272036	0.047
order	Desulfovibrionales	4.59443	0.709319	4.0162	0.674484	-0.00625805	0.475818	0.731
order	Erysipelotrichales	16.0942	0.0242694	15.9296	0.0141368	0.00646557	0.811672	0.03
order	Gastranaerophilales	1.23808	0.743887	0.115693	0.943795	-0.0166693	0.400447	0.859
order	Lactobacillales	39.016	4.88e-06	38.8924	2.05e-06	-0.00313598	0.885635	<0.001
order	Methanobacteriales	1.55636	0.669326	1.32636	0.51521	-0.0101749	0.67885	0.68
order	NB1n	26.3039	0.000932	22.6916	0.00192863	-0.0218813	0.326206	0.006
order	Pasteurellales	7.62848	0.266604	7.59022	0.180312	-0.00209918	0.880075	0.026
order	Rhodospirillales	4.83901	0.774636	4.3453	0.739256	0.014007	0.504965	0.796
order	Selenomonadales	0.89397	0.989314	0.664463	0.984862	-0.00585981	0.652107	0.99
order	Verrucomicrobiales	8.82298	0.357449	7.3788	0.390532	-0.0130571	0.280107	0.351
order	Victivallales	22.3846	0.000442	20.1821	0.00046	0.0278576	0.544919	0.002
family	Acidaminococcaceae	0.27479	0.964698	0.266155	0.875397	-0.00129889	0.934436	0.721
family	Alcaligenaceae	32.4724	1.32e-05	29.0238	2.29e-05	0.0334759	0.475666	<0.001
family	Bacteroidaceae	6.71318	0.151844	6.68092	0.0827943	0.00440952	0.911806	0.063
family	Bacteroidales	8.04077	0.0451765	7.01859	0.0299179	-0.0151648	0.643455	0.113
family	Bifidobacteriaceae	5.29845	0.380553	3.39786	0.493578	-0.016415	0.240093	0.388
family	Clostridiales	11.3492	0.252528	10.2769	0.246128	0.00918908	0.387603	0.283
family	Coriobacteriaceae	13.1342	0.00435521	6.17396	0.0456395	-0.0747136	0.272036	0.047
family	Defluviitaleaceae	5.58692	0.471014	5.57379	0.349923	-0.00309125	0.91778	0.49
family	Desulfovibrionaceae	4.59904	0.708761	4.04342	0.670801	-0.00609471	0.484195	0.715
family	Erysipelotrichaceae	16.0942	0.0242694	15.9296	0.0141368	0.00646557	0.811672	0.025
family	Lachnospiraceae	13.2336	0.0394734	12.7739	0.0255918	0.0092377	0.689087	0.052
family	Lactobacillaceae	3.38744	0.335656	1.56748	0.456695	0.0193522	0.309757	0.072
family	Methanobacteriaceae	1.55636	0.669326	1.32636	0.51521	-0.0101749	0.67885	0.671
family	Oxalobacteraceae	7.76073	0.256162	7.7338	0.17153	0.00354249	0.900162	0.276
family	Pasteurellaceae	7.62848	0.266604	7.59022	0.180312	-0.00209918	0.880075	0.031
family	Peptococcaceae	20.5274	0.00453639	12.2602	0.0564102	-0.0280264	0.0909727	0.008
family	Peptostreptococcaceae	3.94397	0.786208	2.46373	0.872505	0.00969928	0.269419	0.754
family	Prevotellaceae	3.63046	0.888833	1.95346	0.962371	-0.0104738	0.236398	0.876
family	Rhodospirillaceae	4.9012	0.556546	4.84413	0.435198	0.00564901	0.820667	0.61
family	Rikenellaceae	12.9743	0.163771	12.3727	0.135334	0.00662357	0.550178	0.031
family	Ruminococcaceae	7.05528	0.132996	5.00458	0.171462	-0.0339993	0.348438	0.25
family	Streptococcaceae	23.9523	0.000533	21.3658	0.000691	0.0241999	0.47176	<0.001
family	Veillonellaceae	7.5864	0.474877	6.75224	0.455124	-0.00758876	0.391444	0.524
family	Verrucomicrobiaceae	8.82229	0.357509	7.39109	0.389325	-0.0129925	0.282466	0.348
family	Victivallaceae	13.5462	0.0943874	10.7845	0.1483	0.0289154	0.222457	0.113
genus	Adlercreutzia	2.11916	0.548047	0.614152	0.735595	0.0235171	0.344724	0.008
genus	Akkermansia	8.82243	0.357497	7.39396	0.389044	-0.0129557	0.282974	0.389
genus	Alistipes	19.3387	0.000674	7.54576	0.0563944	-0.0875591	0.118979	0.002
genus	Anaerofilum	7.74063	0.171121	7.71055	0.102775	-0.00367377	0.906622	0.259
genus	Anaerostipes	6.49292	0.48351	6.44731	0.374989	0.00273128	0.843572	0.489
genus	Anaerotruncus	17.371	0.00163703	17.3041	0.000612	-0.00534564	0.921034	0.011
genus	Bacteroides	6.71318	0.151844	6.68092	0.0827943	0.00440952	0.911806	0.06
genus	Barnesiella	19.7251	0.0196869	19.3123	0.0132759	-0.00678094	0.690085	0.025
genus	Bifidobacterium	3.35899	0.49964	0.464766	0.926561	-0.0208023	0.187454	0.5
genus	Bilophila	14.2755	0.0139508	9.28704	0.0543119	0.049227	0.216578	0.048
genus	Butyricimonas	21.0777	0.00365679	14.6628	0.0230479	0.0325736	0.156321	0.016
genus	Butyrivibrio	4.72165	0.579977	3.11338	0.682511	-0.0215227	0.260576	0.697
genus	Candidatus	9.50511	0.0232771	6.77369	0.0338152	0.0256065	0.463937	0.019
genus	Catenibacterium	4.39499	0.221851	0.49225	0.781824	0.119571	0.186874	0.306
genus	Clostridium	6.62901	0.249725	5.56729	0.233878	0.0110334	0.431742	0.263
genus	Coprobacter	4.35937	0.359549	2.67997	0.443642	0.0180757	0.285698	0.465
genus	Coprococcus1	20.9477	0.00187474	20.9376	0.000832	0.00117245	0.962768	0.005
genus	Coprococcus3	5.25669	0.261959	4.75017	0.191032	-0.00932247	0.611208	0.236
genus	Defluviitaleaceae	5.59323	0.470261	5.5683	0.350515	-0.00240924	0.886896	0.512
genus	Desulfovibrio	4.4775	0.345224	4.428	0.218803	0.00597644	0.866371	0.506
genus	Dorea	1.20815	0.876755	0.886997	0.828565	-0.0102153	0.610542	0.87
genus	Eggerthella	1.54653	0.818369	1.35743	0.715544	0.0070629	0.693047	0.825
genus	Eisenbergiella	5.70501	0.222288	4.99755	0.171977	-0.0273917	0.561081	0.333
genus	Erysipelatoclostridium	6.36687	0.497623	5.38266	0.495751	0.0148954	0.359469	0.513
genus	Escherichia	13.0685	0.0044908	6.32956	0.0422234	-0.0359489	0.281903	0.025
genus	Flavonifractor	4.11431	0.249382	2.41569	0.298841	-0.0298913	0.35746	0.351
genus	Fusicatenibacter	8.83717	0.356218	7.27953	0.400367	-0.020337	0.260597	0.184
genus	Gordonibacter	5.56657	0.518017	0.926087	0.954362	-0.000298456	0.978763	0.465
genus	Haemophilus	6.57114	0.583528	6.1989	0.516727	-0.00533022	0.561061	0.213
genus	Holdemanella	2.13217	0.830572	2.05189	0.726215	-0.00315565	0.790987	0.858
genus	Holdemania	5.56124	0.351278	5.21807	0.265645	0.0121767	0.63505	0.005
genus	Howardella	10.262	0.0681418	10.0726	0.0392218	-0.00649504	0.797464	0.029
genus	Intestinibacter	7.81621	0.25188	7.28119	0.200554	0.0105893	0.570887	0.28
genus	Intestinimonas	13.028	0.222112	12.9355	0.165548	0.00253591	0.805443	0.297
genus	Lachnoclostridium	17.6657	0.00339595	13.3921	0.00951085	0.0374293	0.321718	0.008
genus	Lactobacillus	13.3875	0.0372789	12.4888	0.028671	0.0110424	0.574752	0.037
genus	Lactococcus	4.90589	0.297091	3.45092	0.327183	0.026659	0.342598	0.041
genus	Marvinbryantia	4.57586	0.469798	4.45955	0.34737	0.00550485	0.762886	0.583
genus	Olsenella	5.52661	0.355037	5.15214	0.27204	0.00801801	0.618367	0.385
genus	Oscillibacter	50.0558	6.12e-07	45.3869	1.85e-06	0.0235499	0.334379	<0.001
genus	Oxalobacter	6.62439	0.469007	6.13882	0.40782	0.0126473	0.516626	0.599
genus	Paraprevotella	16.7538	0.0327769	16.622	0.0200029	0.00459951	0.820484	0.04
genus	Parasutterella	34.9918	5.98e-05	34.4029	3.43e-05	0.00896188	0.720953	<0.001
genus	Peptococcus	6.70673	0.460041	5.92186	0.432	-0.0115342	0.409756	0.607
genus	Phascolarctobacterium	4.2428	0.515014	4.06019	0.397922	-0.00860712	0.693272	0.738
genus	Prevotella7	2.15223	0.541419	1.03924	0.594746	-0.0509574	0.402062	0.567
genus	Prevotella9	4.65811	0.459012	3.9604	0.411392	-0.0107744	0.450543	0.109
genus	Rikenellaceae	6.19568	0.287642	5.57019	0.233628	-0.018682	0.539436	0.306
genus	Roseburia	11.5325	0.0417859	9.96965	0.0409421	0.0186735	0.472748	0.018
genus	Ruminiclostridium5	9.41999	0.0934399	9.38014	0.0522691	-0.00327609	0.902581	0.002
genus	Ruminiclostridium6	11.7346	0.10963	11.6465	0.070335	0.00364317	0.838343	0.126
genus	Ruminiclostridium9	6.31917	0.176547	6.28271	0.0986372	-0.00380544	0.903384	0.112
genus	Ruminococcus1	6.26999	0.179872	5.48704	0.139416	0.0166924	0.559619	0.084
genus	Ruminococcus2	1.96281	0.854267	1.30567	0.860413	-0.00829443	0.463047	0.878
genus	Sellimonas	17.3235	0.00392539	13.7375	0.00818189	-0.0379338	0.364624	0.017
genus	Slackia	1.96141	0.580454	1.9386	0.379349	-0.00528961	0.893795	0.202
genus	Streptococcus	14.2684	0.113094	10.2001	0.251262	0.0224034	0.111874	0.078
genus	Subdoligranulum	9.13106	0.16634	8.86401	0.114613	0.00482801	0.713903	0.086
genus	Sutterella	18.246	0.000391	18.1743	0.000113	0.00433364	0.937309	0.009
genus	Turicibacter	7.68748	0.174321	7.30755	0.120501	-0.0178431	0.672028	0.24
genus	Tyzzerella3	8.48808	0.387301	8.41852	0.297138	0.00583762	0.816845	0.142
genus	Veillonella	8.90268	0.0306132	8.43892	0.0147066	-0.0609777	0.771765	0.086
genus	Victivallis	0.896287	0.925093	0.641293	0.886918	-0.0127907	0.64834	0.235
