# Supplementary material for: Deconstruct the link between gut microbiota and neurological diseases: application of Mendelian randomization analysis
Source: Front Cell Infect Microbiol. 2025 Mar 6;15:1433131. doi: 10.3389/fcimb.2025.1433131 (PMC11922733; doi:10.3389/fcimb.2025.1433131)
Supplement: Supplementary file 3 [file Table3.xlsx]

## Sheet: Supplementary Table3-1
Supplementary Table3-1 IVs related to GM taxa and Alzheimer's disease (locus-wide significance, P<1.00E-05)
Level	Exposure	SNP	Effect_allele.exposure	Other_allele.exposure	Samplesize.exposure	SE.exposure	Pval.exposure	Beta.exposure	SE.outcome	Beta.outcome	Pval.outcome	F	R2
phylum	Euryarchaeota	rs10202904	G	T	14306	0.0230271	6.19e-07	0.115986	0.0156	0.0087	0.5772	25.3707	0.00177029
phylum	Euryarchaeota	rs34928225	T	C	14306	0.0425421	4.33e-06	0.19977	0.0346	0.0041	0.9065	22.0507	0.00153899
phylum	Euryarchaeota	rs76029318	T	C	14306	0.0438442	1.05e-06	0.214866	0.0356	0.0251	0.4799	24.0166	0.00167596
phylum	Euryarchaeota	rs7635189	A	G	14306	0.0259356	4.64e-06	-0.119983	0.0183	0.0004	0.9811	21.4016	0.00149376
phylum	Euryarchaeota	rs77658038	A	C	14306	0.0340856	4.75e-06	-0.160157	0.0241	-0.0317	0.1888	22.0775	0.00154086
phylum	Firmicutes	rs112334273	G	A	14306	0.0127415	9.26e-07	0.0627459	0.0224	-0.0174	0.4365	24.251	0.00169229
phylum	Firmicutes	rs2009919	C	T	14306	0.0106294	4.95e-07	-0.0536457	0.0222	-0.0033	0.8829	25.4714	0.0017773
phylum	Firmicutes	rs2332027	A	G	14306	0.0104823	4.05e-06	0.0482656	0.0162	-0.0047	0.7724	21.2013	0.00147979
phylum	Firmicutes	rs3792064	G	A	14306	0.0182532	6.75e-07	0.0897349	0.0274	0.0355	0.1947	24.1682	0.00168653
phylum	Firmicutes	rs3852931	T	C	14306	0.0105	4.53e-06	0.0482086	0.0201	-0.0101	0.614899	21.08	0.00147134
phylum	Firmicutes	rs7247191	T	C	14306	0.0157424	4.73e-06	-0.0713033	0.0242	-0.0189	0.435	20.5153	0.00143198
phylum	Lentisphaerae	rs1002941	A	G	14306	0.0233382	4.31e-06	-0.107661	0.0204	0.012	0.5554	21.2805	0.00148531
phylum	Lentisphaerae	rs11770843	C	T	14306	0.0234776	1.14e-06	0.111896	0.0181	0.009	0.6203	22.7155	0.00158531
phylum	Lentisphaerae	rs2825714	A	G	14306	0.0289096	1.5e-06	-0.138226	0.023	0.0139	0.5443	22.861	0.00159545
phylum	Lentisphaerae	rs62570196	C	T	14306	0.0439621	9.64e-07	-0.217203	0.033	0.0413	0.2106	24.4104	0.0017034
phylum	Lentisphaerae	rs77599476	A	G	14306	0.0479918	1.9e-06	0.229981	0.0407	-0.0701	0.0850296	22.9641	0.00160264
phylum	Verrucomicrobia	rs11252894	A	C	14306	0.0162769	1.11e-06	0.0784055	0.0211	0.0354	0.0941001	23.2033	0.0016193
phylum	Verrucomicrobia	rs117107102	A	G	14306	0.0427565	2.68e-06	0.204283	0.0498	0.0229	0.6461	22.8276	0.00159312
phylum	Verrucomicrobia	rs11729256	T	C	14306	0.0146953	2.23e-06	0.0696984	0.0191	0.0174	0.3632	22.4951	0.00156996
phylum	Verrucomicrobia	rs12908520	G	A	14306	0.012823	3.4e-06	0.0594916	0.0158	0.0141	0.3714	21.5244	0.00150231
phylum	Verrucomicrobia	rs2602429	T	C	14306	0.0153487	8.71e-07	-0.0764148	0.0201	0.0013	0.9484	24.7863	0.00172958
phylum	Verrucomicrobia	rs45598138	C	A	14306	0.03054	2.19e-06	-0.143901	0.0397	0.0189	0.6349	22.2019	0.00154952
phylum	Verrucomicrobia	rs74542928	T	C	14306	0.0231324	4.08e-07	0.115994	0.0278	0.0243	0.3814	25.1437	0.00175448
phylum	Verrucomicrobia	rs76430504	T	C	14306	0.025458	3.5e-06	-0.11753	0.0456	0.0355	0.4359	21.3132	0.00148759
phylum	Tenericutes	rs10108398	G	A	14306	0.0153953	1.09e-06	0.0769142	0.0178	0.0131	0.462701	24.9595	0.00174165
phylum	Tenericutes	rs11890098	A	G	14306	0.0153389	9.57e-07	0.074438	0.0189	-0.0141	0.4581	23.5505	0.0016435
phylum	Tenericutes	rs12566890	T	G	14306	0.0230978	3.65e-06	-0.101147	0.0331	-0.0328	0.3215	19.1763	0.00133864
phylum	Tenericutes	rs3768491	G	A	14306	0.0149061	4.23e-06	0.0681052	0.0172	0.0004	0.9808	20.8753	0.00145707
phylum	Tenericutes	rs6043847	T	C	14306	0.0248606	4.55e-06	-0.114937	0.0322	-0.0448	0.1641	21.3745	0.00149187
phylum	Tenericutes	rs72901605	T	C	14306	0.0178119	3.26e-06	-0.0841852	0.0199	0.0268	0.1783	22.3383	0.00155903
phylum	Tenericutes	rs74603314	T	C	14306	0.0462918	1.56e-06	0.221639	0.0478	0.015	0.753701	22.9237	0.00159982
phylum	Proteobacteria	rs12150865	C	T	14306	0.0106407	1.54e-06	0.0511615	0.0195	-0.0027	0.8898	23.1178	0.00161334
phylum	Proteobacteria	rs2347697	G	T	14306	0.0108968	4.27e-06	0.0502281	0.0165	-0.024	0.1448	21.2469	0.00148297
phylum	Proteobacteria	rs2532663	A	G	14306	0.0258034	7.47e-07	0.125578	0.0527	0.0094	0.8583	23.685	0.00165286
phylum	Proteobacteria	rs922773	C	T	14306	0.0157851	3.68e-07	-0.0803778	0.0236	-0.0471	0.0460903	25.9285	0.00180914
phylum	Bacteroidetes	rs111845179	T	C	14306	0.0213837	6.47e-07	0.104177	0.0312	-0.0121	0.6979	23.7344	0.0016563
phylum	Bacteroidetes	rs2032750	C	T	14306	0.0106804	1.71e-06	0.0510857	0.0162	-0.0055	0.7341	22.8783	0.00159666
phylum	Bacteroidetes	rs62575403	C	T	14306	0.0311079	2.96e-06	0.145424	0.041	-0.0239	0.5597	21.854	0.00152528
phylum	Bacteroidetes	rs73512608	G	A	14306	0.0236743	2.54e-07	-0.123117	0.0351	0.0193	0.582801	27.0447	0.00188688
phylum	Bacteroidetes	rs73846128	A	G	14306	0.0133481	4.78e-07	-0.0664262	0.0198	-0.0137	0.4887	24.7651	0.00172811
phylum	Bacteroidetes	rs73975615	G	A	14306	0.0442629	1.2e-06	-0.207163	0.127	0.3738	0.00325702	21.9051	0.00152884
phylum	Cyanobacteria	rs584122	T	C	14306	0.0326827	4.23e-06	0.151774	0.0305	-0.008	0.793299	21.5655	0.00150517
phylum	Cyanobacteria	rs76531781	T	C	14306	0.0493393	2.87e-06	-0.231868	0.0357	0.0422	0.2369	22.0849	0.00154137
phylum	Cyanobacteria	rs789068	G	A	14306	0.0212922	1.57e-07	-0.111385	0.0205	-0.0143	0.4859	27.3661	0.00190926
phylum	Cyanobacteria	rs9864379	T	C	14306	0.0268045	2.03e-07	-0.138933	0.0263	-0.0365	0.1652	26.8655	0.0018744
phylum	Actinobacteria	rs1397793	A	G	14306	0.0111587	3.74e-06	0.0521387	0.0165	0.0069	0.674899	21.832	0.00152375
phylum	Actinobacteria	rs4429415	C	T	14306	0.0111343	2.05e-07	0.0581908	0.0164	0.0364	0.0261102	27.3138	0.00190562
phylum	Actinobacteria	rs55888705	A	G	14306	0.0109975	1.31e-06	0.0534221	0.0164	-0.0103	0.530401	23.5968	0.00164672
phylum	Actinobacteria	rs6496870	C	T	14306	0.0113809	4.62e-06	-0.0510777	0.0163	-0.0091	0.5776	20.1423	0.00140598
phylum	Actinobacteria	rs74037001	G	A	14306	0.0165334	6.71e-07	-0.0819391	0.0247	-0.0009	0.9716	24.5617	0.00171394
phylum	Actinobacteria	rs7570971	A	C	14306	0.0113623	1.41e-14	0.086653	0.0176	0.0285	0.1048	58.1614	0.00404906
phylum	Actinobacteria	rs8047955	G	A	14306	0.0111192	2.66e-06	-0.0521115	0.0176	-0.0008	0.9616	21.9644	0.00153298
phylum	Actinobacteria	rs857444	C	T	14306	0.0109885	3.8e-06	0.0507315	0.0168	0.0144	0.3914	21.3147	0.00148769
phylum	Actinobacteria	rs9833771	C	T	14306	0.0106564	4.07e-06	-0.0490077	0.0173	0.0088	0.612099	21.1499	0.00147621
class	Clostridia	rs10774377	G	A	14306	0.0113858	3.24e-06	-0.052659	0.0196	0.0148	0.448	21.3904	0.00149297
class	Clostridia	rs112334273	G	A	14306	0.0127404	3.81e-07	0.0641008	0.0224	-0.0174	0.4365	25.314	0.00176634
class	Clostridia	rs13179700	C	T	14306	0.0109569	3.37e-06	-0.0511937	0.0162	-0.0052	0.747001	21.8302	0.00152362
class	Clostridia	rs2273429	A	G	14306	0.0153105	4.52e-06	-0.0724037	0.0239	-0.0137	0.5657	22.3637	0.0015608
class	Clostridia	rs6814436	C	T	14306	0.0150815	9.65e-07	-0.0739995	0.0221	-0.0325	0.1415	24.0751	0.00168004
class	Clostridia	rs6815608	C	T	14306	0.0210883	4.02e-07	-0.103803	0.0356	-0.0499	0.1603	24.2291	0.00169077
class	Clostridia	rs72915163	T	C	14306	0.0120557	1.34e-06	-0.0581025	0.0189	0.0137	0.4674	23.2276	0.001621
class	Clostridia	rs992074	T	C	14306	0.0508787	8.78e-07	-0.255639	0.0417	-0.0366	0.3807	25.2454	0.00176156
class	Melainabacteria	rs11150282	T	C	14306	0.0196972	6.03e-07	0.0989487	0.0173	0.0031	0.8571	25.2355	0.00176087
class	Melainabacteria	rs4129395	G	A	14306	0.0185106	1.48e-06	0.0896187	0.0157	0.0011	0.944	23.4399	0.00163579
class	Melainabacteria	rs79790072	T	C	14306	0.0487841	3.29e-06	0.226722	0.0452	0.0174	0.7	21.5989	0.0015075
class	Melainabacteria	rs9864379	T	C	14306	0.0292553	5.36e-08	-0.159735	0.0263	-0.0365	0.1652	29.812	0.00207955
class	Bacilli	rs11110282	A	G	14306	0.0217379	4.85e-06	-0.101189	0.032	0.0329	0.3036	21.6686	0.00151236
class	Bacilli	rs11730038	G	A	14306	0.0128717	1.96e-06	-0.0630747	0.0189	-0.023	0.2247	24.0126	0.00167568
class	Bacilli	rs2952251	G	A	14306	0.0123903	1.08e-06	0.0598868	0.0176	0.0228	0.1941	23.3614	0.00163032
class	Bacilli	rs35344081	G	A	14306	0.0127066	1.01e-06	0.0619529	0.0214	0.0102	0.6326	23.7719	0.00165892
class	Bacilli	rs4028634	C	T	14306	0.0109842	2.21e-06	-0.0520614	0.0169	0.0082	0.628599	22.4644	0.00156782
class	Bacilli	rs4459992	T	C	14306	0.0116362	4.3e-06	0.0535854	0.0186	0.004	0.8308	21.2066	0.00148016
class	Bacilli	rs57872228	C	T	14306	0.0146647	9.22e-07	-0.0714773	0.0216	-0.0143	0.5078	23.7569	0.00165787
class	Bacilli	rs77558518	A	G	14306	0.0222879	1.34e-06	-0.107255	0.0501	0.0435	0.385	23.1578	0.00161613
class	Bacilli	rs78938557	T	C	14306	0.0232858	1.07e-06	0.108007	0.0348	-0.0394	0.2578	21.514	0.00150159
class	Bacilli	rs9581006	T	C	14306	0.0467697	1.79e-06	-0.225309	0.0426	0.0417	0.3278	23.2075	0.00161959
class	Lentisphaeria	rs11770843	C	T	14306	0.0234879	1.91e-06	0.109431	0.0181	0.009	0.6203	21.7066	0.00151501
class	Lentisphaeria	rs17114848	G	A	14306	0.0324332	4.06e-06	0.152377	0.0269	-0.0065	0.8088	22.0729	0.00154053
class	Lentisphaeria	rs2031282	A	G	14306	0.0270329	4.38e-06	0.122368	0.0207	0.027	0.1929	20.4904	0.00143025
class	Lentisphaeria	rs2825714	A	G	14306	0.0289246	1.72e-06	-0.13741	0.023	0.0139	0.5443	22.5685	0.00157507
class	Lentisphaeria	rs62570196	C	T	14306	0.0439866	1.08e-06	-0.21635	0.033	0.0413	0.2106	24.1921	0.00168819
class	Lentisphaeria	rs77599476	A	G	14306	0.0480168	1.86e-06	0.230292	0.0407	-0.0701	0.0850296	23.0023	0.0016053
class	Alphaproteobacteria	rs140912403	C	T	14306	0.0317708	6.2e-07	-0.160677	0.0328	0.0015	0.9647	25.5771	0.00178467
class	Alphaproteobacteria	rs76784716	A	G	14306	0.0267738	5.09e-07	0.133271	0.0307	0.0247	0.4224	24.7771	0.00172895
class	Alphaproteobacteria	rs9813022	A	G	14306	0.0153867	1.05e-06	-0.0751277	0.0175	-0.0021	0.9041	23.8402	0.00166367
class	Actinobacteria	rs11745923	G	T	14306	0.0115529	1.58e-06	0.0563759	0.0164	0.0016	0.9217	23.8125	0.00166175
class	Actinobacteria	rs134366	A	G	14306	0.023501	1.5e-06	-0.111877	0.0336	-0.0135	0.6879	22.6626	0.00158162
class	Actinobacteria	rs1515761	C	T	14306	0.0169884	4.96e-06	-0.0762317	0.0245	-0.003	0.9029	20.1357	0.00140552
class	Actinobacteria	rs182549	T	C	14306	0.012066	3.79e-20	-0.111489	0.0179	-0.0205	0.2514	85.3763	0.00593246
class	Actinobacteria	rs6660520	G	A	14306	0.0134495	1.11e-07	-0.0711483	0.0193	0.0117	0.5425	27.9845	0.00195231
class	Actinobacteria	rs7322849	T	C	14306	0.0192976	6.21e-07	0.0944467	0.0304	0.0237	0.4347	23.9534	0.00167156
class	Actinobacteria	rs8047955	G	A	14306	0.0116762	8.34e-07	-0.0575816	0.0176	-0.0008	0.9616	24.32	0.0016971
class	Deltaproteobacteria	rs112381107	C	T	14306	0.0456908	4.63e-06	0.206594	0.0373	0.0387	0.2985	20.4446	0.00142705
class	Deltaproteobacteria	rs11599763	C	T	14306	0.0117397	3.94e-06	0.0544219	0.0172	-0.0093	0.5897	21.4899	0.0014999
class	Deltaproteobacteria	rs17791387	A	G	14306	0.0154246	1.6e-06	-0.0735881	0.0209	-0.0347	0.0966897	22.7608	0.00158847
class	Deltaproteobacteria	rs2692012	G	A	14306	0.0253336	3.14e-06	-0.110335	0.0369	0.0242	0.5133	18.9685	0.00132416
class	Deltaproteobacteria	rs4506934	C	T	14306	0.02012	3.59e-06	-0.0936514	0.0292	-0.0363	0.2143	21.6657	0.00151216
class	Deltaproteobacteria	rs6058181	C	T	14306	0.0165958	3.4e-07	0.0825716	0.0234	0.021	0.3688	24.7551	0.00172741
class	Deltaproteobacteria	rs62020470	A	G	14306	0.0129358	4.85e-06	-0.0585411	0.0171	-0.0062	0.7165	20.4802	0.00142954
class	Mollicutes	rs10108398	G	A	14306	0.0153953	1.09e-06	0.0769142	0.0178	0.0131	0.462701	24.9595	0.00174165
class	Mollicutes	rs11890098	A	G	14306	0.0153389	9.57e-07	0.074438	0.0189	-0.0141	0.4581	23.5505	0.0016435
class	Mollicutes	rs12566890	T	G	14306	0.0230978	3.65e-06	-0.101147	0.0331	-0.0328	0.3215	19.1763	0.00133864
class	Mollicutes	rs3768491	G	A	14306	0.0149061	4.23e-06	0.0681052	0.0172	0.0004	0.9808	20.8753	0.00145707
class	Mollicutes	rs6043847	T	C	14306	0.0248606	4.55e-06	-0.114937	0.0322	-0.0448	0.1641	21.3745	0.00149187
class	Mollicutes	rs72901605	T	C	14306	0.0178119	3.26e-06	-0.0841852	0.0199	0.0268	0.1783	22.3383	0.00155903
class	Mollicutes	rs74603314	T	C	14306	0.0462918	1.56e-06	0.221639	0.0478	0.015	0.753701	22.9237	0.00159982
class	Negativicutes	rs13086907	G	A	14306	0.0131735	1.95e-06	0.0625312	0.0212	0.0048	0.8188	22.5316	0.0015725
class	Negativicutes	rs1643968	T	C	14306	0.0112298	4.15e-07	-0.0565284	0.0174	-0.0293	0.0922699	25.339	0.00176808
class	Negativicutes	rs4722181	T	G	14306	0.0105798	2e-06	0.0501306	0.0154	-0.0049	0.7516	22.4518	0.00156694
class	Negativicutes	rs60274479	T	C	14306	0.0134137	1.16e-06	-0.0659623	0.0231	0.0189	0.4131	24.1821	0.0016875
class	Negativicutes	rs61249479	A	C	14306	0.0168628	2.95e-06	0.0777075	0.0267	0.0106	0.692201	21.2357	0.00148219
class	Negativicutes	rs71405394	G	A	14306	0.02405	2.17e-06	-0.114178	0.0443	-0.0541	0.222	22.539	0.00157301
class	Negativicutes	rs73232831	G	A	14306	0.0314932	1.87e-06	-0.151829	0.0462	-0.0183	0.692299	23.2421	0.00162201
class	Erysipelotrichia	rs10781552	C	T	14306	0.0116074	2.33e-06	-0.0552212	0.0171	0.0068	0.6902	22.633	0.00157956
class	Erysipelotrichia	rs2300774	A	G	14306	0.0106784	8.95e-07	-0.0524152	0.0168	0.0202	0.2295	24.0936	0.00168133
class	Erysipelotrichia	rs35161940	T	C	14306	0.0167641	1.85e-06	-0.0806041	0.0272	0.0115	0.6724	23.1182	0.00161337
class	Erysipelotrichia	rs4078432	T	C	14306	0.0133764	4.23e-06	0.0608929	0.0209	0.0116	0.578901	20.7231	0.00144647
class	Erysipelotrichia	rs62504403	C	T	14306	0.0127883	1.12e-07	0.0681159	0.0217	-0.0071	0.742299	28.3708	0.00197921
class	Erysipelotrichia	rs7234058	T	C	14306	0.0194091	9.12e-07	-0.0945759	0.0309	-0.0431	0.1635	23.7438	0.00165696
class	Erysipelotrichia	rs8003149	C	T	14306	0.0116888	4.08e-06	0.0538798	0.0176	0.009	0.6084	21.2477	0.00148303
class	Bacteroidia	rs111845179	T	C	14306	0.0213843	9.24e-07	0.102648	0.0312	-0.0121	0.6979	23.0415	0.00160803
class	Bacteroidia	rs2032750	C	T	14306	0.0106807	1.92e-06	0.0508393	0.0162	-0.0055	0.7341	22.6569	0.00158123
class	Bacteroidia	rs55773148	G	A	14306	0.0236759	3.9e-07	-0.121514	0.0366	0.0188	0.6067	26.3414	0.0018379
class	Bacteroidia	rs73975615	G	A	14306	0.0442633	1.22e-06	-0.207018	0.127	0.3738	0.00325702	21.874	0.00152668
class	Bacteroidia	rs7631304	G	A	14306	0.0132957	8.37e-07	-0.0645771	0.0198	-0.014	0.480799	23.5904	0.00164627
class	Bacteroidia	rs929878	T	C	14306	0.012153	4.73e-06	0.0548532	0.0181	-0.009	0.6191	20.3722	0.001422
class	Verrucomicrobiae	rs117107102	A	G	14306	0.0431572	2.92e-06	0.204683	0.0498	0.0229	0.6461	22.4935	0.00156984
class	Verrucomicrobiae	rs11729256	T	C	14306	0.0150177	6.73e-07	0.0749798	0.0191	0.0174	0.3632	24.9277	0.00173943
class	Verrucomicrobiae	rs12908520	G	A	14306	0.0130946	2.17e-06	0.0618926	0.0158	0.0141	0.3714	22.3405	0.00155918
class	Verrucomicrobiae	rs2602429	T	C	14306	0.0156194	2.58e-06	-0.0746844	0.0201	0.0013	0.9484	22.8629	0.00159558
class	Verrucomicrobiae	rs4242783	A	G	14306	0.0147693	2.64e-06	-0.0689292	0.019	-0.0156	0.4124	21.7814	0.00152022
class	Verrucomicrobiae	rs4936098	G	A	14306	0.0135928	1.12e-06	-0.0648843	0.0185	-0.0323	0.0801198	22.7856	0.0015902
class	Verrucomicrobiae	rs74542928	T	C	14306	0.0236422	1.63e-06	0.112164	0.0278	0.0243	0.3814	22.5077	0.00157083
class	Verrucomicrobiae	rs9349825	A	G	14306	0.0147128	2.54e-06	-0.0704036	0.0175	0.0008	0.9623	22.8981	0.00159803
class	Gammaproteobacteria	rs11181912	G	A	14306	0.0118796	9.95e-07	-0.0579153	0.0171	-0.0297	0.0821297	23.7675	0.00165861
class	Gammaproteobacteria	rs6706173	A	C	14306	0.0146392	1.99e-07	0.074251	0.0214	-0.0284	0.185	25.7259	0.00179503
class	Gammaproteobacteria	rs9494710	C	T	14306	0.0120924	4.55e-06	-0.0549673	0.0189	-0.0047	0.802	20.6625	0.00144224
class	Methanobacteria	rs10202904	G	T	14306	0.0235357	3.01e-07	0.121754	0.0156	0.0087	0.5772	26.7616	0.00186716
class	Methanobacteria	rs6776814	T	C	14306	0.0411825	1.63e-06	-0.199566	0.028	-0.0002	0.9941	23.4827	0.00163877
class	Methanobacteria	rs73457410	A	G	14306	0.0436695	1.41e-06	0.21534	0.0418	0.0269	0.5202	24.316	0.00169683
class	Methanobacteria	rs894996	C	A	14306	0.0449076	1.88e-06	0.216999	0.0297	-0.0416	0.1614	23.3494	0.00162948
class	Betaproteobacteria	rs11128180	A	G	14306	0.0128769	3.67e-06	0.0592944	0.019	-0.0001	0.9953	21.2034	0.00147994
class	Betaproteobacteria	rs1511453	A	G	14306	0.0199158	4.76e-06	0.0923492	0.0319	-0.0507	0.1118	21.5016	0.00150072
class	Betaproteobacteria	rs1928341	G	A	14306	0.0110408	2.02e-06	-0.0525581	0.0159	0.009	0.5724	22.661	0.00158151
class	Betaproteobacteria	rs2613606	T	C	14306	0.0109091	2.2e-06	0.0513106	0.0158	-0.0238	0.1318	22.1226	0.001544
class	Betaproteobacteria	rs4033856	T	C	14306	0.0167237	5.17e-07	-0.0832423	0.0252	0.0184	0.4669	24.7756	0.00172884
class	Betaproteobacteria	rs6087811	T	G	14306	0.0198522	7.44e-07	-0.0978177	0.0287	0.0108	0.706801	24.2783	0.00169419
class	Betaproteobacteria	rs62395635	T	C	14306	0.0236	2.94e-06	0.109741	0.032	0.0566	0.0763607	21.6229	0.00150918
class	Betaproteobacteria	rs9964679	A	G	14306	0.0114866	4.85e-06	0.052911	0.0169	-0.0255	0.1309	21.2182	0.00148097
class	Coriobacteriia	rs11250875	T	C	14306	0.0130939	4.83e-06	0.06075	0.0191	-0.0112	0.5559	21.5256	0.00150239
class	Coriobacteriia	rs1816223	G	A	14306	0.0129006	4.84e-06	0.0586265	0.0188	0.0005	0.98	20.6523	0.00144153
class	Coriobacteriia	rs240104	T	C	14306	0.0126849	1.52e-06	-0.0603429	0.019	0.0279	0.1424	22.6297	0.00157933
class	Coriobacteriia	rs34739816	G	T	14306	0.0207666	3.88e-06	0.0965017	0.0317	-0.0198	0.5317	21.5943	0.00150718
class	Coriobacteriia	rs719099	A	G	14306	0.0155815	5.43e-07	0.0778402	0.0266	-0.0215	0.4184	24.9568	0.00174146
order	Verrucomicrobiales	rs117107102	A	G	14306	0.0431572	2.92e-06	0.204683	0.0498	0.0229	0.6461	22.4935	0.00156984
order	Verrucomicrobiales	rs11729256	T	C	14306	0.0150177	6.73e-07	0.0749798	0.0191	0.0174	0.3632	24.9277	0.00173943
order	Verrucomicrobiales	rs12908520	G	A	14306	0.0130946	2.17e-06	0.0618926	0.0158	0.0141	0.3714	22.3405	0.00155918
order	Verrucomicrobiales	rs2602429	T	C	14306	0.0156194	2.58e-06	-0.0746844	0.0201	0.0013	0.9484	22.8629	0.00159558
order	Verrucomicrobiales	rs4242783	A	G	14306	0.0147693	2.64e-06	-0.0689292	0.019	-0.0156	0.4124	21.7814	0.00152022
order	Verrucomicrobiales	rs4936098	G	A	14306	0.0135928	1.12e-06	-0.0648843	0.0185	-0.0323	0.0801198	22.7856	0.0015902
order	Verrucomicrobiales	rs74542928	T	C	14306	0.0236422	1.63e-06	0.112164	0.0278	0.0243	0.3814	22.5077	0.00157083
order	Verrucomicrobiales	rs9349825	A	G	14306	0.0147128	2.54e-06	-0.0704036	0.0175	0.0008	0.9623	22.8981	0.00159803
order	Bifidobacteriales	rs13020688	G	A	14306	0.0122081	1.57e-06	0.0584045	0.0182	0.0001	0.9957	22.8874	0.00159729
order	Bifidobacteriales	rs182549	T	C	14306	0.0126703	5.94e-20	-0.11707	0.0179	-0.0205	0.2514	85.3724	0.00593219
order	Bifidobacteriales	rs4957061	T	C	14306	0.0116907	1.15e-06	0.0569873	0.0261	0.0503	0.0539002	23.7616	0.0016582
order	Bifidobacteriales	rs7322849	T	C	14306	0.0200996	1.74e-08	0.110676	0.0304	0.0237	0.4347	30.3202	0.00211492
order	Bifidobacteriales	rs73797465	T	G	14306	0.0208421	4.85e-06	-0.0942612	0.0391	0.0313	0.4234	20.4542	0.00142772
order	Bifidobacteriales	rs857444	C	T	14306	0.0120669	3.82e-06	0.0553965	0.0168	0.0144	0.3914	21.0753	0.00147101
order	Burkholderiales	rs1928341	G	A	14306	0.0110587	4.52e-06	-0.0507782	0.0159	0.009	0.5724	21.0837	0.0014716
order	Burkholderiales	rs2321387	G	A	14306	0.0109588	3.26e-06	-0.0508514	0.0156	0.0032	0.8387	21.5318	0.00150283
order	Burkholderiales	rs2613606	T	C	14306	0.0109264	4.13e-06	0.0499561	0.0158	-0.0238	0.1318	20.9037	0.00145905
order	Burkholderiales	rs4033856	T	C	14306	0.0167489	5.67e-07	-0.0833445	0.0252	0.0184	0.4669	24.7617	0.00172787
order	Burkholderiales	rs6087811	T	G	14306	0.0198817	2.88e-07	-0.101587	0.0287	0.0108	0.706801	26.1077	0.00182163
order	Burkholderiales	rs62191117	A	G	14306	0.0132471	2.79e-07	0.0679995	0.0204	0.0254	0.2121	26.3493	0.00183845
order	Burkholderiales	rs62395635	T	C	14306	0.0236375	2.9e-06	0.109911	0.032	0.0566	0.0763607	21.6212	0.00150906
order	Burkholderiales	rs7638039	T	C	14306	0.012673	4.84e-06	0.0580987	0.0188	-0.0011	0.9549	21.0172	0.00146696
order	Lactobacillales	rs11110282	A	G	14306	0.0217849	3.96e-06	-0.10239	0.032	0.0329	0.3036	22.0904	0.00154176
order	Lactobacillales	rs2952251	G	A	14306	0.0124177	3.36e-07	0.0629317	0.0176	0.0228	0.1941	25.6836	0.00179209
order	Lactobacillales	rs34989881	A	G	14306	0.0246452	4.09e-06	0.113479	0.0522	0.016	0.759299	21.2015	0.00147981
order	Lactobacillales	rs35344081	G	A	14306	0.0127358	4.16e-07	0.0642442	0.0214	0.0102	0.6326	25.4458	0.00177552
order	Lactobacillales	rs4028634	C	T	14306	0.01101	1.35e-06	-0.0532915	0.0169	0.0082	0.628599	23.4283	0.00163498
order	Lactobacillales	rs57872228	C	T	14306	0.0146994	2.58e-06	-0.0688415	0.0216	-0.0143	0.5078	21.9332	0.0015308
order	Lactobacillales	rs77558518	A	G	14306	0.0223484	1.67e-06	-0.106466	0.0501	0.0435	0.385	22.6949	0.00158388
order	Lactobacillales	rs78938557	T	C	14306	0.0233581	2.31e-06	0.10553	0.0348	-0.0394	0.2578	20.4116	0.00142475
order	Lactobacillales	rs9581006	T	C	14306	0.0469228	1.77e-06	-0.22583	0.0426	0.0417	0.3278	23.163	0.0016165
order	Mollicutes	rs17235252	T	C	14306	0.0255463	2.16e-06	-0.122002	0.0314	-0.0143	0.6489	22.8075	0.00159172
order	Mollicutes	rs7706512	A	G	14306	0.0138979	2.27e-06	-0.0657351	0.0161	-0.0108	0.5023	22.3716	0.00156135
order	NB1n	rs11251024	G	A	14306	0.0206737	6.63e-07	0.104201	0.0171	-0.0153	0.3718	25.4043	0.00177263
order	NB1n	rs11606187	A	G	14306	0.0326288	3.31e-06	-0.154539	0.0257	0.017	0.5076	22.4323	0.00156558
order	NB1n	rs13385922	T	C	14306	0.0201348	3.97e-06	0.0929494	0.0166	-0.0395	0.01734	21.3107	0.00148742
order	NB1n	rs2172426	T	C	14306	0.0198947	3.17e-07	0.10212	0.0161	-0.0199	0.2181	26.3479	0.00183836
order	NB1n	rs267959	G	A	14306	0.0209676	2.62e-06	-0.0988612	0.0165	-0.0124	0.4535	22.2308	0.00155154
order	NB1n	rs4383094	C	T	14306	0.0320662	4.28e-06	-0.149188	0.0266	0.0319	0.23	21.6458	0.00151077
order	NB1n	rs60583455	T	C	14306	0.021177	2.6e-07	0.108934	0.0225	0.0072	0.7485	26.4605	0.00184619
order	NB1n	rs72671304	T	C	14306	0.0370028	3.8e-06	0.172322	0.0287	0.0413	0.1502	21.6876	0.00151369
order	NB1n	rs7911787	G	T	14306	0.0470232	3.39e-06	-0.223071	0.0353	0.009	0.7984	22.5041	0.00157058
order	Gastranaerophilales	rs11150282	T	C	14306	0.0197127	7.36e-07	0.098235	0.0173	0.0031	0.8571	24.8336	0.00173288
order	Gastranaerophilales	rs4129395	G	A	14306	0.0185253	1.22e-06	0.0904264	0.0157	0.0011	0.944	23.8265	0.00166272
order	Gastranaerophilales	rs79790072	T	C	14306	0.0488017	3.54e-06	0.226103	0.0452	0.0174	0.7	21.4656	0.00149821
order	Gastranaerophilales	rs9864379	T	C	14306	0.0292752	4.66e-08	-0.160521	0.0263	-0.0365	0.1652	30.0652	0.00209717
order	Erysipelotrichales	rs10781552	C	T	14306	0.0116074	2.33e-06	-0.0552212	0.0171	0.0068	0.6902	22.633	0.00157956
order	Erysipelotrichales	rs2300774	A	G	14306	0.0106784	8.95e-07	-0.0524152	0.0168	0.0202	0.2295	24.0936	0.00168133
order	Erysipelotrichales	rs35161940	T	C	14306	0.0167641	1.85e-06	-0.0806041	0.0272	0.0115	0.6724	23.1182	0.00161337
order	Erysipelotrichales	rs4078432	T	C	14306	0.0133764	4.23e-06	0.0608929	0.0209	0.0116	0.578901	20.7231	0.00144647
order	Erysipelotrichales	rs62504403	C	T	14306	0.0127883	1.12e-07	0.0681159	0.0217	-0.0071	0.742299	28.3708	0.00197921
order	Erysipelotrichales	rs7234058	T	C	14306	0.0194091	9.12e-07	-0.0945759	0.0309	-0.0431	0.1635	23.7438	0.00165696
order	Erysipelotrichales	rs8003149	C	T	14306	0.0116888	4.08e-06	0.0538798	0.0176	0.009	0.6084	21.2477	0.00148303
order	Clostridiales	rs10774377	G	A	14306	0.0113859	3.81e-06	-0.0523003	0.0196	0.0148	0.448	21.0996	0.0014727
order	Clostridiales	rs112334273	G	A	14306	0.0127404	4.07e-07	0.0639383	0.0224	-0.0174	0.4365	25.1858	0.00175741
order	Clostridiales	rs13179700	C	T	14306	0.0109569	3.52e-06	-0.0510953	0.0162	-0.0052	0.747001	21.7464	0.00151778
order	Clostridiales	rs2273429	A	G	14306	0.0153105	4.17e-06	-0.0726191	0.0239	-0.0137	0.5657	22.4969	0.00157008
order	Clostridiales	rs6814436	C	T	14306	0.0150814	9.06e-07	-0.0741858	0.0221	-0.0325	0.1415	24.1968	0.00168852
order	Clostridiales	rs6815608	C	T	14306	0.0210883	3.72e-07	-0.104089	0.0356	-0.0499	0.1603	24.3628	0.00170008
order	Clostridiales	rs72915163	T	C	14306	0.0120558	1.39e-06	-0.0580246	0.0189	0.0137	0.4674	23.165	0.00161663
order	Clostridiales	rs992074	T	C	14306	0.0508788	8.95e-07	-0.255441	0.0417	-0.0366	0.3807	25.2062	0.00175883
order	Selenomonadales	rs13086907	G	A	14306	0.0131735	1.95e-06	0.0625312	0.0212	0.0048	0.8188	22.5316	0.0015725
order	Selenomonadales	rs1643968	T	C	14306	0.0112298	4.15e-07	-0.0565284	0.0174	-0.0293	0.0922699	25.339	0.00176808
order	Selenomonadales	rs4722181	T	G	14306	0.0105798	2e-06	0.0501306	0.0154	-0.0049	0.7516	22.4518	0.00156694
order	Selenomonadales	rs60274479	T	C	14306	0.0134137	1.16e-06	-0.0659623	0.0231	0.0189	0.4131	24.1821	0.0016875
order	Selenomonadales	rs61249479	A	C	14306	0.0168628	2.95e-06	0.0777075	0.0267	0.0106	0.692201	21.2357	0.00148219
order	Selenomonadales	rs71405394	G	A	14306	0.02405	2.17e-06	-0.114178	0.0443	-0.0541	0.222	22.539	0.00157301
order	Selenomonadales	rs73232831	G	A	14306	0.0314932	1.87e-06	-0.151829	0.0462	-0.0183	0.692299	23.2421	0.00162201
order	Bacillales	rs10233278	T	C	14306	0.0248527	3.51e-06	-0.116319	0.016	-0.005	0.7538	21.9056	0.00152887
order	Bacillales	rs4617108	G	A	14306	0.0525929	1.98e-06	-0.248861	0.0412	-0.0575	0.1624	22.3903	0.00156265
order	Bacillales	rs62640857	A	G	14306	0.0326455	4.49e-06	0.148238	0.0213	-0.0142	0.506001	20.6192	0.00143923
order	Bacillales	rs74420793	A	G	14306	0.0353763	3.07e-06	-0.164413	0.0209	-0.0168	0.4236	21.5997	0.00150756
order	Desulfovibrionales	rs112381107	C	T	14306	0.0456974	3.22e-06	0.21009	0.0373	0.0387	0.2985	21.1362	0.00147526
order	Desulfovibrionales	rs11599763	C	T	14306	0.0117486	2.61e-06	0.0554862	0.0172	-0.0093	0.5897	22.3048	0.00155669
order	Desulfovibrionales	rs17791387	A	G	14306	0.0154369	2.25e-06	-0.0727501	0.0209	-0.0347	0.0966897	22.2099	0.00155008
order	Desulfovibrionales	rs2692012	G	A	14306	0.0253553	2.27e-06	-0.112244	0.0369	0.0242	0.5133	19.597	0.00136797
order	Desulfovibrionales	rs2838334	G	A	14306	0.0124223	4.17e-06	0.0569024	0.018	0.0047	0.7925	20.9825	0.00146454
order	Desulfovibrionales	rs4506934	C	T	14306	0.0201367	2.43e-06	-0.0953383	0.0292	-0.0363	0.2143	22.416	0.00156444
order	Desulfovibrionales	rs6058181	C	T	14306	0.0166098	2.53e-07	0.0836765	0.0234	0.021	0.3688	25.3792	0.00177088
order	Desulfovibrionales	rs9928243	C	A	14306	0.0117811	3.97e-06	-0.0544713	0.0161	-0.0285	0.0764205	21.3778	0.0014921
order	Rhodospirillales	rs1035406	G	A	14306	0.0247994	4.07e-06	-0.114725	0.0257	-0.0009	0.9733	21.401	0.00149371
order	Rhodospirillales	rs11591293	G	T	14306	0.0158186	4.69e-06	0.0722755	0.0158	0.0345	0.0287601	20.8759	0.00145712
order	Rhodospirillales	rs11630875	T	C	14306	0.0202139	3.7e-06	0.0945198	0.021	-0.0169	0.4218	21.8648	0.00152603
order	Rhodospirillales	rs1549633	A	C	14306	0.0216667	3.88e-06	0.0996735	0.0229	-0.0257	0.2605	21.1628	0.00147711
order	Rhodospirillales	rs3754624	C	T	14306	0.0198389	2.68e-06	0.094128	0.0275	-0.0204	0.4579	22.5114	0.00157109
order	Rhodospirillales	rs4278423	T	C	14306	0.0233778	3.98e-06	0.105215	0.0244	0.004	0.8707	20.2557	0.00141389
order	Rhodospirillales	rs7001029	C	T	14306	0.0260989	2.83e-06	0.120726	0.0265	-0.0295	0.2667	21.3972	0.00149345
order	Rhodospirillales	rs76784716	A	G	14306	0.0284399	1.31e-06	0.136039	0.0307	0.0247	0.4224	22.8808	0.00159683
order	Rhodospirillales	rs9813022	A	G	14306	0.0162642	3.07e-07	-0.0830794	0.0175	-0.0021	0.9041	26.0928	0.00182059
order	Pasteurellales	rs10965428	C	A	14306	0.0258219	4.29e-06	-0.119902	0.0273	-0.0459	0.0922699	21.5614	0.00150489
order	Pasteurellales	rs35510	A	G	14306	0.0264958	4.02e-06	0.122729	0.032	-0.0081	0.799	21.4556	0.00149752
order	Pasteurellales	rs4822728	T	C	14306	0.0149032	4.72e-06	0.0685479	0.0168	-0.0145	0.3885	21.1558	0.00147662
order	Pasteurellales	rs72756943	G	A	14306	0.0303029	3.35e-06	0.13988	0.0605	-0.0076	0.8999	21.308	0.00148723
order	Pasteurellales	rs76022354	C	T	14306	0.0500406	1.83e-06	0.24289	0.0427	0.0094	0.8255	23.5599	0.00164415
order	Pasteurellales	rs78909003	T	C	14306	0.0498372	2.05e-06	-0.241159	0.0539	0.002	0.9706	23.4153	0.00163407
order	Pasteurellales	rs9382510	C	T	14306	0.0169965	2.48e-07	-0.0881865	0.0193	0.0003	0.9858	26.9206	0.00187824
order	Enterobacteriales	rs2374342	C	A	14306	0.0126195	4.52e-06	0.0582927	0.0162	0.0188	0.2461	21.3375	0.00148929
order	Enterobacteriales	rs62210023	A	G	14306	0.0130125	3.13e-06	0.0606754	0.0165	0.0071	0.666201	21.7422	0.00151749
order	Enterobacteriales	rs78143293	A	G	14306	0.0170415	1.2e-06	-0.0848521	0.0222	0.0265	0.2325	24.7919	0.00172997
order	Actinomycetales	rs2889192	T	G	14306	0.0194997	3.97e-06	-0.0884052	0.0189	0.0015	0.9359	20.5542	0.00143469
order	Coriobacteriales	rs11250875	T	C	14306	0.0130939	4.83e-06	0.06075	0.0191	-0.0112	0.5559	21.5256	0.00150239
order	Coriobacteriales	rs1816223	G	A	14306	0.0129006	4.84e-06	0.0586265	0.0188	0.0005	0.98	20.6523	0.00144153
order	Coriobacteriales	rs240104	T	C	14306	0.0126849	1.52e-06	-0.0603429	0.019	0.0279	0.1424	22.6297	0.00157933
order	Coriobacteriales	rs34739816	G	T	14306	0.0207666	3.88e-06	0.0965017	0.0317	-0.0198	0.5317	21.5943	0.00150718
order	Coriobacteriales	rs719099	A	G	14306	0.0155815	5.43e-07	0.0778402	0.0266	-0.0215	0.4184	24.9568	0.00174146
order	Methanobacteriales	rs10202904	G	T	14306	0.0235357	3.01e-07	0.121754	0.0156	0.0087	0.5772	26.7616	0.00186716
order	Methanobacteriales	rs6776814	T	C	14306	0.0411825	1.63e-06	-0.199566	0.028	-0.0002	0.9941	23.4827	0.00163877
order	Methanobacteriales	rs73457410	A	G	14306	0.0436695	1.41e-06	0.21534	0.0418	0.0269	0.5202	24.316	0.00169683
order	Methanobacteriales	rs894996	C	A	14306	0.0449076	1.88e-06	0.216999	0.0297	-0.0416	0.1614	23.3494	0.00162948
order	Victivallales	rs11770843	C	T	14306	0.0234879	1.91e-06	0.109431	0.0181	0.009	0.6203	21.7066	0.00151501
order	Victivallales	rs17114848	G	A	14306	0.0324332	4.06e-06	0.152377	0.0269	-0.0065	0.8088	22.0729	0.00154053
order	Victivallales	rs2031282	A	G	14306	0.0270329	4.38e-06	0.122368	0.0207	0.027	0.1929	20.4904	0.00143025
order	Victivallales	rs2825714	A	G	14306	0.0289246	1.72e-06	-0.13741	0.023	0.0139	0.5443	22.5685	0.00157507
order	Victivallales	rs62570196	C	T	14306	0.0439866	1.08e-06	-0.21635	0.033	0.0413	0.2106	24.1921	0.00168819
order	Victivallales	rs77599476	A	G	14306	0.0480168	1.86e-06	0.230292	0.0407	-0.0701	0.0850296	23.0023	0.0016053
order	Bacteroidales	rs111845179	T	C	14306	0.0213843	9.24e-07	0.102648	0.0312	-0.0121	0.6979	23.0415	0.00160803
order	Bacteroidales	rs2032750	C	T	14306	0.0106807	1.92e-06	0.0508393	0.0162	-0.0055	0.7341	22.6569	0.00158123
order	Bacteroidales	rs55773148	G	A	14306	0.0236759	3.9e-07	-0.121514	0.0366	0.0188	0.6067	26.3414	0.0018379
order	Bacteroidales	rs73975615	G	A	14306	0.0442633	1.22e-06	-0.207018	0.127	0.3738	0.00325702	21.874	0.00152668
order	Bacteroidales	rs7631304	G	A	14306	0.0132957	8.37e-07	-0.0645771	0.0198	-0.014	0.480799	23.5904	0.00164627
order	Bacteroidales	rs929878	T	C	14306	0.012153	4.73e-06	0.0548532	0.0181	-0.009	0.6191	20.3722	0.001422
family	Bifidobacteriaceae	rs13020688	G	A	14306	0.0122081	1.57e-06	0.0584045	0.0182	0.0001	0.9957	22.8874	0.00159729
family	Bifidobacteriaceae	rs182549	T	C	14306	0.0126703	5.94e-20	-0.11707	0.0179	-0.0205	0.2514	85.3724	0.00593219
family	Bifidobacteriaceae	rs4957061	T	C	14306	0.0116907	1.15e-06	0.0569873	0.0261	0.0503	0.0539002	23.7616	0.0016582
family	Bifidobacteriaceae	rs7322849	T	C	14306	0.0200996	1.74e-08	0.110676	0.0304	0.0237	0.4347	30.3202	0.00211492
family	Bifidobacteriaceae	rs73797465	T	G	14306	0.0208421	4.85e-06	-0.0942612	0.0391	0.0313	0.4234	20.4542	0.00142772
family	Bifidobacteriaceae	rs857444	C	T	14306	0.0120669	3.82e-06	0.0553965	0.0168	0.0144	0.3914	21.0753	0.00147101
family	Oxalobacteraceae	rs111966731	T	C	14306	0.0445746	4.56e-06	0.204031	0.0386	-0.024	0.534101	20.9516	0.00146239
family	Oxalobacteraceae	rs11246212	C	T	14306	0.0291797	4.51e-06	-0.13607	0.024	-0.0011	0.9635	21.7452	0.0015177
family	Oxalobacteraceae	rs1569853	T	C	14306	0.0281704	7.45e-07	-0.140043	0.0217	-0.0017	0.9379	24.7136	0.00172452
family	Oxalobacteraceae	rs4428215	G	A	14306	0.0230053	4.88e-08	0.12561	0.0189	-0.0015	0.9378	29.8121	0.00207955
family	Oxalobacteraceae	rs6000536	C	T	14306	0.0241355	7.39e-07	-0.118383	0.0211	-0.0142	0.5018	24.0584	0.00167887
family	Oxalobacteraceae	rs736744	T	C	14306	0.0200648	1.49e-07	-0.105642	0.016	-0.0019	0.906	27.7207	0.00193395
family	Oxalobacteraceae	rs934049	G	A	14306	0.0238636	4.21e-06	0.109751	0.0211	0.0145	0.491501	21.1517	0.00147634
family	Clostridiaceae1	rs12341505	G	A	14306	0.0179338	4.54e-06	0.0814503	0.0248	0.0341	0.1695	20.6272	0.00143978
family	Clostridiaceae1	rs2795528	G	A	14306	0.0390911	3.81e-06	-0.180969	0.042	0.0496	0.2378	21.4315	0.00149584
family	Victivallaceae	rs11764871	G	T	14306	0.025656	7.49e-07	0.127099	0.0177	0.0026	0.8828	24.5418	0.00171255
family	Victivallaceae	rs2944282	T	C	14306	0.0257026	1.57e-06	-0.124197	0.0175	-0.0002	0.9895	23.349	0.00162945
family	Victivallaceae	rs4396289	C	T	14306	0.0288525	1.54e-07	-0.152918	0.021	-0.0324	0.1225	28.0899	0.00195966
family	Victivallaceae	rs61702987	T	C	14306	0.0300007	3.08e-06	0.145501	0.0223	0.0157	0.4829	23.5217	0.00164149
family	Victivallaceae	rs62570196	C	T	14306	0.0483077	2.7e-07	-0.246101	0.033	0.0413	0.2106	25.9534	0.00181088
family	Victivallaceae	rs6545794	A	G	14306	0.0410495	5.97e-07	-0.197786	0.0293	0.0067	0.8185	23.2154	0.00162014
family	Victivallaceae	rs7077363	G	A	14306	0.0318366	2.83e-06	0.148942	0.0226	0.0111	0.624901	21.8867	0.00152756
family	Verrucomicrobiaceae	rs117107102	A	G	14306	0.0431572	2.92e-06	0.204683	0.0498	0.0229	0.6461	22.4935	0.00156984
family	Verrucomicrobiaceae	rs11729256	T	C	14306	0.0150177	6.73e-07	0.0749798	0.0191	0.0174	0.3632	24.9277	0.00173943
family	Verrucomicrobiaceae	rs12908520	G	A	14306	0.0130946	2.15e-06	0.0619104	0.0158	0.0141	0.3714	22.3534	0.00156008
family	Verrucomicrobiaceae	rs2602429	T	C	14306	0.0156195	2.7e-06	-0.0745516	0.0201	0.0013	0.9484	22.7814	0.0015899
family	Verrucomicrobiaceae	rs4242783	A	G	14306	0.0147694	2.75e-06	-0.0687992	0.019	-0.0156	0.4124	21.6991	0.00151448
family	Verrucomicrobiaceae	rs4936098	G	A	14306	0.0135928	1.13e-06	-0.0648691	0.0185	-0.0323	0.0801198	22.775	0.00158946
family	Verrucomicrobiaceae	rs74542928	T	C	14306	0.0236422	1.65e-06	0.112124	0.0278	0.0243	0.3814	22.4917	0.00156972
family	Verrucomicrobiaceae	rs9349825	A	G	14306	0.0147128	2.51e-06	-0.0704354	0.0175	0.0008	0.9623	22.9188	0.00159948
family	Bacteroidales	rs17043785	T	C	14306	0.0347133	5.12e-07	-0.176187	0.0347	0.0191	0.5806	25.7606	0.00179745
family	Bacteroidales	rs1850003	A	G	14306	0.0177806	2.41e-06	0.084048	0.0178	0.02	0.2612	22.3441	0.00155943
family	Bacteroidales	rs738193	T	C	14306	0.0165856	3.82e-07	0.0847328	0.0183	0.0137	0.4547	26.1	0.00182109
family	Bacteroidales	rs941000	T	C	14306	0.0163382	3.16e-07	-0.0850266	0.0157	-0.0051	0.7457	27.0833	0.00188956
family	Peptococcaceae	rs117452796	A	G	14306	0.0549569	3.15e-06	-0.257982	0.0364	0.016	0.658999	22.0361	0.00153797
family	Peptococcaceae	rs12634826	T	G	14306	0.0150931	1.01e-06	-0.0739885	0.0185	0.0011	0.9505	24.031	0.00167697
family	Peptococcaceae	rs12992764	T	G	14306	0.0141137	1.46e-06	0.0684213	0.0175	0.0145	0.4076	23.5018	0.0016401
family	Peptococcaceae	rs150600492	A	C	14306	0.0289757	2.31e-06	0.135774	0.0329	0.0035	0.915	21.9566	0.00153243
family	Peptococcaceae	rs35703006	G	T	14306	0.0164355	4.95e-07	0.0812655	0.02	-0.0502	0.01184	24.4482	0.00170603
family	Peptococcaceae	rs4990837	G	A	14306	0.0185869	1.74e-06	-0.0910387	0.0213	-0.0127	0.5518	23.9904	0.00167414
family	Peptococcaceae	rs75430375	C	T	14306	0.0317498	3.41e-06	-0.147941	0.0378	-0.0026	0.9446	21.7118	0.00151537
family	Peptococcaceae	rs75898026	A	G	14306	0.0173541	2.02e-06	-0.0821779	0.0278	0.0078	0.778599	22.4236	0.00156498
family	Enterobacteriaceae	rs2374342	C	A	14306	0.0126195	4.52e-06	0.0582927	0.0162	0.0188	0.2461	21.3375	0.00148929
family	Enterobacteriaceae	rs62210023	A	G	14306	0.0130125	3.13e-06	0.0606754	0.0165	0.0071	0.666201	21.7422	0.00151749
family	Enterobacteriaceae	rs78143293	A	G	14306	0.0170415	1.2e-06	-0.0848521	0.0222	0.0265	0.2325	24.7919	0.00172997
family	Lachnospiraceae	rs11139361	C	T	14306	0.0110503	4.26e-06	-0.0494463	0.016	-0.0001	0.993	20.0226	0.00139764
family	Lachnospiraceae	rs112040820	A	G	14306	0.0117086	2.42e-06	0.0549584	0.0204	-0.0084	0.682801	22.0322	0.0015377
family	Lachnospiraceae	rs11979110	T	C	14306	0.0105069	1.82e-06	-0.0500924	0.0158	0.0054	0.7341	22.7297	0.00158631
family	Lachnospiraceae	rs2159863	A	G	14306	0.0128742	3.7e-06	-0.0585831	0.0192	-0.0133	0.487401	20.7064	0.0014453
family	Lachnospiraceae	rs35524804	T	C	14306	0.0125216	2.45e-06	-0.0607481	0.0198	-0.0197	0.3201	23.5367	0.00164253
family	Lachnospiraceae	rs79086868	T	C	14306	0.0164472	3.01e-06	0.0776723	0.026	-0.0051	0.8434	22.3022	0.00155652
family	Lachnospiraceae	rs9929145	G	A	14306	0.0245233	2.84e-07	-0.125721	0.0359	-0.0108	0.7641	26.282	0.00183376
family	Veillonellaceae	rs111810795	C	T	14306	0.0180573	1.73e-06	-0.0867108	0.031	0.0134	0.6645	23.059	0.00160925
family	Veillonellaceae	rs12186441	G	A	14306	0.0453999	4.53e-06	0.208096	0.0403	0.0272	0.4997	21.0096	0.00146643
family	Veillonellaceae	rs12668619	A	G	14306	0.0117654	2.57e-06	0.055301	0.0167	-0.0006	0.9731	22.0929	0.00154193
family	Veillonellaceae	rs12741784	C	T	14306	0.0119266	1.28e-07	-0.0621452	0.0167	-0.0352	0.0350203	27.1508	0.00189426
family	Veillonellaceae	rs1442060	A	G	14306	0.0112125	4.51e-06	0.0514024	0.0172	-0.0137	0.4258	21.0166	0.00146692
family	Veillonellaceae	rs2175069	G	A	14306	0.0114886	4.64e-06	0.0526752	0.0161	-0.0214	0.1842	21.0222	0.00146731
family	Veillonellaceae	rs4461038	G	A	14306	0.0119467	3.73e-06	0.0554965	0.016	0.0094	0.5587	21.5792	0.00150613
family	Veillonellaceae	rs4797169	T	C	14306	0.0128297	4.49e-06	0.0587799	0.0191	0.0084	0.6598	20.9906	0.00146511
family	Veillonellaceae	rs79535861	A	C	14306	0.0207016	1.58e-06	0.100666	0.0275	0.0354	0.1971	23.646	0.00165015
family	Desulfovibrionaceae	rs112381107	C	T	14306	0.0456962	2.82e-06	0.211435	0.0373	0.0387	0.2985	21.4089	0.00149426
family	Desulfovibrionaceae	rs11599763	C	T	14306	0.0117493	2.5e-06	0.0555931	0.0172	-0.0093	0.5897	22.3881	0.0015625
family	Desulfovibrionaceae	rs17791387	A	G	14306	0.0154381	2.1e-06	-0.0729251	0.0209	-0.0347	0.0966897	22.3134	0.0015573
family	Desulfovibrionaceae	rs2692012	G	A	14306	0.0253568	1.56e-06	-0.114231	0.0369	0.0242	0.5133	20.2945	0.00141659
family	Desulfovibrionaceae	rs2838334	G	A	14306	0.012423	3.82e-06	0.0571419	0.018	0.0047	0.7925	21.1571	0.00147671
family	Desulfovibrionaceae	rs4506934	C	T	14306	0.020138	3.16e-06	-0.0943381	0.0292	-0.0363	0.2143	21.9453	0.00153164
family	Desulfovibrionaceae	rs6058181	C	T	14306	0.0166111	2.7e-07	0.0834742	0.0234	0.021	0.3688	25.2527	0.00176207
family	Desulfovibrionaceae	rs9928243	C	A	14306	0.0117819	4.48e-06	-0.0541732	0.0161	-0.0285	0.0764205	21.1416	0.00147563
family	Defluviitaleaceae	rs112893842	T	C	14306	0.0232545	2.75e-06	0.110761	0.0258	0.0048	0.8513	22.6861	0.00158326
family	Defluviitaleaceae	rs1582238	C	T	14306	0.0167061	1.69e-06	-0.0801923	0.0164	-0.0386	0.01874	23.0417	0.00160804
family	Defluviitaleaceae	rs17051335	C	T	14306	0.0292201	4.58e-06	-0.134314	0.032	-0.0778	0.0150401	21.129	0.00147476
family	Defluviitaleaceae	rs4677103	A	G	14306	0.0197033	9.42e-07	0.0977203	0.0295	-0.0108	0.7151	24.5975	0.00171643
family	Defluviitaleaceae	rs72731813	C	T	14306	0.0293415	2.76e-07	-0.149751	0.0333	-0.0283	0.3946	26.048	0.00181747
family	Defluviitaleaceae	rs9608282	T	G	14306	0.0299429	4.61e-06	0.139014	0.0321	-0.0401	0.2119	21.5541	0.00150438
family	Defluviitaleaceae	rs9725395	A	G	14306	0.0295185	3.41e-06	-0.138357	0.03	0.0265	0.3765	21.9692	0.00153331
family	Porphyromonadaceae	rs17065783	A	G	14306	0.0122235	1.79e-06	-0.059133	0.018	-0.0121	0.5018	23.4028	0.0016332
family	Porphyromonadaceae	rs6953849	A	G	14306	0.0150724	2.44e-06	0.0718149	0.022	0.0075	0.733199	22.702	0.00158437
family	Acidaminococcaceae	rs262812	T	C	14306	0.0142257	3.25e-06	-0.065675	0.0208	0.0049	0.8142	21.3134	0.00148761
family	Acidaminococcaceae	rs2933324	G	A	14306	0.0140257	2.24e-06	0.0662557	0.0172	-0.0304	0.07787	22.315	0.00155741
family	Acidaminococcaceae	rs6589457	G	A	14306	0.0349516	2.32e-06	-0.165911	0.0356	-0.0463	0.1931	22.5329	0.00157259
family	Acidaminococcaceae	rs6923842	T	C	14306	0.0169192	2.21e-06	-0.0796106	0.0198	-0.0128	0.518	22.1402	0.00154523
family	Rhodospirillaceae	rs11591293	G	T	14306	0.0158724	2.67e-06	0.0743184	0.0158	0.0345	0.0287601	21.9234	0.00153012
family	Rhodospirillaceae	rs1549633	A	C	14306	0.0218634	4.7e-06	0.0999312	0.0229	-0.0257	0.2605	20.8914	0.00145819
family	Rhodospirillaceae	rs3754624	C	T	14306	0.0200064	1.71e-06	0.0971389	0.0275	-0.0204	0.4579	23.5748	0.00164519
family	Rhodospirillaceae	rs4278423	T	C	14306	0.0235725	3.12e-06	0.107529	0.0244	0.004	0.8707	20.8085	0.00145241
family	Rhodospirillaceae	rs55876211	C	T	14306	0.0196395	2.87e-06	-0.0911851	0.0202	0.0158	0.4327	21.5569	0.00150458
family	Rhodospirillaceae	rs76784716	A	G	14306	0.0285767	1.49e-06	0.136049	0.0307	0.0247	0.4224	22.6656	0.00158183
family	Rhodospirillaceae	rs9813022	A	G	14306	0.0163583	2.53e-07	-0.0842444	0.0175	-0.0021	0.9041	26.522	0.00185047
family	Peptostreptococcaceae	rs10805326	A	G	14306	0.012276	4.03e-06	-0.0566637	0.017	-0.0224	0.1871	21.3057	0.00148707
family	Peptostreptococcaceae	rs117020988	C	T	14306	0.0372126	1.03e-06	0.182411	0.0365	-0.0393	0.2823	24.0282	0.00167678
family	Peptostreptococcaceae	rs12377846	C	A	14306	0.0511627	7.26e-07	-0.252	0.036	0.0867	0.0160801	24.2602	0.00169293
family	Peptostreptococcaceae	rs1520207	T	C	14306	0.0112476	3.17e-06	-0.0525658	0.0157	-0.0003	0.9835	21.8417	0.00152442
family	Peptostreptococcaceae	rs4692811	C	T	14306	0.0126913	4.21e-07	0.0642075	0.0176	0.0223	0.2044	25.5952	0.00178593
family	Peptostreptococcaceae	rs59987323	C	T	14306	0.011443	2.7e-06	-0.0537078	0.0235	-0.0268	0.2549	22.029	0.00153748
family	Peptostreptococcaceae	rs61841503	G	A	14306	0.0161331	9.8e-09	0.0919658	0.0213	-0.0098	0.647	32.495	0.00226628
family	Peptostreptococcaceae	rs76982728	T	C	14306	0.0266923	3.24e-06	0.124203	0.0371	0.0238	0.5206	21.6517	0.00151118
family	Peptostreptococcaceae	rs9573937	A	G	14306	0.0142907	1.71e-06	-0.0693637	0.0197	0.0002	0.9927	23.559	0.00164409
family	Prevotellaceae	rs12118202	T	C	14306	0.0147265	5.54e-07	-0.0751986	0.0192	-0.0083	0.666699	26.0748	0.00181933
family	Prevotellaceae	rs2206482	T	G	14306	0.0117486	1.3e-06	-0.0569105	0.0155	0.0357	0.0214299	23.4646	0.0016375
family	Prevotellaceae	rs3860225	A	G	14306	0.0167936	5.5e-07	0.083936	0.0222	0.0073	0.7426	24.9809	0.00174314
family	Prevotellaceae	rs4493272	T	C	14306	0.0118027	3.02e-07	-0.0604992	0.0157	-0.0095	0.5454	26.2746	0.00183325
family	Prevotellaceae	rs4685827	T	C	14306	0.0145407	2.77e-06	-0.0679529	0.02	-0.0183	0.3607	21.8396	0.00152428
family	Prevotellaceae	rs912860	A	G	14306	0.0483124	9.3e-07	0.229046	0.0489	-0.0413	0.3988	22.4765	0.00156866
family	Prevotellaceae	rs9586501	G	A	14306	0.0127329	2.59e-06	0.0592681	0.0172	0.0023	0.8954	21.6664	0.00151221
family	Prevotellaceae	rs9958960	G	A	14306	0.0173611	1.06e-07	-0.0914807	0.023	0.0024	0.9186	27.7654	0.00193706
family	Family	rs10759623	C	T	14306	0.032151	5.78e-07	-0.162115	0.0214	-0.0195	0.3632	25.4248	0.00177406
family	Family	rs11547158	A	G	14306	0.0372795	2.7e-06	-0.177599	0.0234	-0.0452	0.0530396	22.6956	0.00158392
family	Family	rs17379710	T	C	14306	0.0252125	3.97e-06	-0.116383	0.0162	0.0069	0.668399	21.3082	0.00148725
family	Family	rs2155352	A	G	14306	0.0302319	6.63e-07	-0.150538	0.0186	0.0075	0.687401	24.7948	0.00173018
family	Family	rs3733511	A	G	14306	0.0274718	3.39e-06	0.128253	0.0167	0.0223	0.1839	21.7952	0.00152118
family	Family	rs488164	G	T	14306	0.025516	4.8e-06	-0.117998	0.0161	0.0055	0.732799	21.3857	0.00149265
family	Family	rs697771	A	G	14306	0.0251491	3.19e-06	-0.117677	0.0161	0.0056	0.730099	21.8947	0.00152811
family	Coriobacteriaceae	rs11250875	T	C	14306	0.0130939	4.83e-06	0.06075	0.0191	-0.0112	0.5559	21.5256	0.00150239
family	Coriobacteriaceae	rs1816223	G	A	14306	0.0129006	4.84e-06	0.0586265	0.0188	0.0005	0.98	20.6523	0.00144153
family	Coriobacteriaceae	rs240104	T	C	14306	0.0126849	1.52e-06	-0.0603429	0.019	0.0279	0.1424	22.6297	0.00157933
family	Coriobacteriaceae	rs34739816	G	T	14306	0.0207666	3.88e-06	0.0965017	0.0317	-0.0198	0.5317	21.5943	0.00150718
family	Coriobacteriaceae	rs719099	A	G	14306	0.0155815	5.43e-07	0.0778402	0.0266	-0.0215	0.4184	24.9568	0.00174146
family	Alcaligenaceae	rs4033856	T	C	14306	0.0168931	1.03e-06	-0.081834	0.0252	0.0184	0.4669	23.4665	0.00163764
family	Alcaligenaceae	rs62191117	A	G	14306	0.0133636	2.76e-07	0.0684302	0.0204	0.0254	0.2121	26.221	0.00182951
family	Alcaligenaceae	rs62395635	T	C	14306	0.0238514	3.35e-06	0.110583	0.032	0.0566	0.0763607	21.4956	0.0015003
family	Alcaligenaceae	rs6969323	A	C	14306	0.0129137	3.89e-06	-0.0593564	0.0181	-0.0172	0.342	21.1268	0.0014746
family	Alcaligenaceae	rs7638039	T	C	14306	0.0127779	2.7e-06	0.0603335	0.0188	-0.0011	0.9549	22.2945	0.00155598
family	Alcaligenaceae	rs9537886	A	C	14306	0.0110683	2.35e-07	-0.0570888	0.0184	0.0051	0.780601	26.6036	0.00185616
family	Alcaligenaceae	rs9964679	A	G	14306	0.0116008	4.47e-06	0.0537051	0.0169	-0.0255	0.1309	21.4316	0.00149585
family	Lactobacillaceae	rs11674854	C	T	14306	0.0175267	2.6e-06	-0.0830224	0.0175	-0.0115	0.5121	22.4383	0.001566
family	Lactobacillaceae	rs16861661	G	A	14306	0.0379293	2.7e-07	-0.193287	0.0372	-0.0121	0.744399	25.969	0.00181196
family	Lactobacillaceae	rs768253	T	G	14306	0.0170604	3.61e-06	-0.0792344	0.0157	-0.005	0.750699	21.5699	0.00150549
family	Lactobacillaceae	rs921925	A	C	14306	0.0201687	5.77e-07	0.0999419	0.0199	0.0011	0.9544	24.555	0.00171347
family	Ruminococcaceae	rs1612733	T	C	14306	0.0238006	4.22e-06	0.108708	0.0509	-0.0837	0.099731	20.8616	0.00145612
family	Ruminococcaceae	rs17376049	T	C	14306	0.0172114	7.3e-07	0.0848534	0.0275	-0.03	0.2764	24.3056	0.0016961
family	Ruminococcaceae	rs2113833	C	T	14306	0.0355009	1.14e-06	-0.169146	0.042	0.0596	0.1559	22.701	0.0015843
family	Ruminococcaceae	rs55793120	T	C	14306	0.0266152	1.44e-07	0.13822	0.0451	0.0268	0.5517	26.9701	0.00188168
family	Ruminococcaceae	rs56199908	T	C	14306	0.0410444	1.66e-06	-0.199327	0.0381	-0.0412	0.2796	23.5844	0.00164585
family	Erysipelotrichaceae	rs10781552	C	T	14306	0.0116074	2.33e-06	-0.0552212	0.0171	0.0068	0.6902	22.633	0.00157956
family	Erysipelotrichaceae	rs2300774	A	G	14306	0.0106784	8.95e-07	-0.0524152	0.0168	0.0202	0.2295	24.0936	0.00168133
family	Erysipelotrichaceae	rs35161940	T	C	14306	0.0167641	1.85e-06	-0.0806041	0.0272	0.0115	0.6724	23.1182	0.00161337
family	Erysipelotrichaceae	rs4078432	T	C	14306	0.0133764	4.23e-06	0.0608929	0.0209	0.0116	0.578901	20.7231	0.00144647
family	Erysipelotrichaceae	rs62504403	C	T	14306	0.0127883	1.12e-07	0.0681159	0.0217	-0.0071	0.742299	28.3708	0.00197921
family	Erysipelotrichaceae	rs7234058	T	C	14306	0.0194091	9.12e-07	-0.0945759	0.0309	-0.0431	0.1635	23.7438	0.00165696
family	Erysipelotrichaceae	rs8003149	C	T	14306	0.0116888	4.08e-06	0.0538798	0.0176	0.009	0.6084	21.2477	0.00148303
family	Family	rs118170811	A	G	14306	0.0317112	1.8e-06	0.151619	0.0509	0.0451	0.3751	22.8603	0.0015954
family	Family	rs3098182	T	G	14306	0.011014	4.04e-06	-0.0508511	0.0156	-0.0348	0.0259203	21.3162	0.0014878
family	Family	rs482905	G	T	14306	0.012717	3.72e-06	0.0596528	0.0184	0.0011	0.9504	22.0035	0.0015357
family	Family	rs6501525	A	G	14306	0.0115587	1.24e-06	0.0561559	0.0193	-0.0154	0.4238	23.6033	0.00164717
family	Family	rs6797051	C	T	14306	0.0171364	4.89e-06	-0.0805985	0.0237	0.0017	0.9435	22.1215	0.00154392
family	Family	rs7514702	T	C	14306	0.0141626	3.92e-06	-0.0663236	0.0203	-0.0136	0.5032	21.9306	0.00153062
family	Clostridiales	rs118104867	C	T	14306	0.0455098	3.44e-06	0.214464	0.0395	-0.0094	0.8114	22.2075	0.00154991
family	Clostridiales	rs13409132	A	G	14306	0.0352154	4.37e-06	-0.165419	0.0373	0.0008	0.9826	22.0651	0.00153999
family	Clostridiales	rs2191834	T	G	14306	0.0159136	2.5e-06	-0.0746375	0.0178	-0.0218	0.2215	21.9977	0.00153529
family	Clostridiales	rs28691777	C	T	14306	0.0266996	6.96e-07	0.137134	0.0309	-0.0201	0.5146	26.3804	0.00184061
family	Clostridiales	rs55682560	C	T	14306	0.0261319	4.97e-07	-0.131519	0.0303	-0.0105	0.727699	25.33	0.00176746
family	Clostridiales	rs6588624	A	G	14306	0.0138147	1.79e-06	0.0662317	0.0156	0.031	0.0465897	22.9852	0.00160411
family	Clostridiales	rs66714985	A	C	14306	0.0252447	4.85e-06	0.116908	0.0302	-0.011	0.7149	21.4461	0.00149685
family	Clostridiales	rs7226487	A	G	14306	0.0138701	3.58e-06	-0.0643682	0.0156	0.0073	0.6402	21.5369	0.00150318
family	Clostridiales	rs7538034	T	G	14306	0.0165982	2.37e-06	-0.078598	0.0193	0.0301	0.12	22.4234	0.00156496
family	Clostridiales	rs7725895	A	G	14306	0.0240367	3.94e-06	-0.116224	0.0296	0.0189	0.5235	23.3799	0.0016316
family	Bacteroidaceae	rs11585893	A	G	14306	0.0147633	1.8e-06	-0.0740746	0.0251	0.0065	0.7956	25.1751	0.00175667
family	Bacteroidaceae	rs17619981	T	G	14306	0.0187002	2.69e-06	0.0880978	0.0347	0.0299	0.3877	22.1941	0.00154898
family	Bacteroidaceae	rs66474973	G	T	14306	0.0164479	6.81e-07	0.0812515	0.0431	-0.085	0.0482903	24.4029	0.00170288
family	Bacteroidaceae	rs6795673	C	T	14306	0.0105251	3.38e-07	0.0538565	0.0161	-0.0317	0.0487304	26.1833	0.00182689
family	Bacteroidaceae	rs9507307	C	T	14306	0.0129128	2.13e-06	0.0604456	0.0242	0.004	0.8685	21.9123	0.00152935
family	Pasteurellaceae	rs10965428	C	A	14306	0.0258219	4.29e-06	-0.119902	0.0273	-0.0459	0.0922699	21.5614	0.00150489
family	Pasteurellaceae	rs35510	A	G	14306	0.0264958	4.02e-06	0.122729	0.032	-0.0081	0.799	21.4556	0.00149752
family	Pasteurellaceae	rs4822728	T	C	14306	0.0149032	4.72e-06	0.0685479	0.0168	-0.0145	0.3885	21.1558	0.00147662
family	Pasteurellaceae	rs72756943	G	A	14306	0.0303029	3.35e-06	0.13988	0.0605	-0.0076	0.8999	21.308	0.00148723
family	Pasteurellaceae	rs76022354	C	T	14306	0.0500406	1.83e-06	0.24289	0.0427	0.0094	0.8255	23.5599	0.00164415
family	Pasteurellaceae	rs78909003	T	C	14306	0.0498372	2.05e-06	-0.241159	0.0539	0.002	0.9706	23.4153	0.00163407
family	Pasteurellaceae	rs9382510	C	T	14306	0.0169965	2.48e-07	-0.0881865	0.0193	0.0003	0.9858	26.9206	0.00187824
family	Methanobacteriaceae	rs10202904	G	T	14306	0.0235357	3.01e-07	0.121754	0.0156	0.0087	0.5772	26.7616	0.00186716
family	Methanobacteriaceae	rs6776814	T	C	14306	0.0411825	1.63e-06	-0.199566	0.028	-0.0002	0.9941	23.4827	0.00163877
family	Methanobacteriaceae	rs73457410	A	G	14306	0.0436695	1.41e-06	0.21534	0.0418	0.0269	0.5202	24.316	0.00169683
family	Methanobacteriaceae	rs894996	C	A	14306	0.0449076	1.88e-06	0.216999	0.0297	-0.0416	0.1614	23.3494	0.00162948
family	Actinomycetaceae	rs2889192	T	G	14306	0.0195009	3.64e-06	-0.0887537	0.0189	0.0015	0.9359	20.714	0.00144583
family	Rikenellaceae	rs1939881	G	A	14306	0.0206213	5.64e-07	-0.105589	0.032	-0.0531	0.0970108	26.2183	0.00182933
family	Rikenellaceae	rs2833282	G	A	14306	0.0156966	4.31e-06	0.0711137	0.0244	-0.0029	0.9039	20.5256	0.0014327
family	Rikenellaceae	rs4264350	T	C	14306	0.0108555	1.35e-06	-0.0526393	0.0159	0.0128	0.4216	23.5137	0.00164093
family	Rikenellaceae	rs62532512	A	C	14306	0.0107399	2.76e-06	0.0504257	0.0157	-0.0107	0.4953	22.0447	0.00153857
family	Rikenellaceae	rs67705352	T	G	14306	0.0110534	6.58e-07	-0.0549688	0.0163	-0.0217	0.1836	24.7309	0.00172573
family	Rikenellaceae	rs6837275	A	G	14306	0.011887	1.45e-06	0.0570355	0.0196	0.0099	0.6132	23.0222	0.00160668
family	Rikenellaceae	rs77885767	C	T	14306	0.0336482	2.85e-06	-0.156209	0.0383	-0.0262	0.494	21.552	0.00150424
family	Rikenellaceae	rs9578457	G	A	14306	0.0315848	3.99e-06	-0.141478	0.0472	-0.1026	0.0297598	20.0642	0.00140054
family	Rikenellaceae	rs9603208	G	T	14306	0.0159596	1.92e-07	0.0821173	0.0247	-0.0296	0.2305	26.4744	0.00184716
family	Streptococcaceae	rs10028567	C	T	14306	0.0190343	3.72e-06	-0.0934027	0.0288	-0.0232	0.4209	24.0794	0.00168034
family	Streptococcaceae	rs11110281	T	C	14306	0.0225943	1.4e-08	-0.130554	0.0319	0.0326	0.3071	33.3874	0.00232837
family	Streptococcaceae	rs2370083	G	T	14306	0.0184509	4.26e-06	-0.0842751	0.0259	0.0181	0.4845	20.8624	0.00145617
family	Streptococcaceae	rs2952251	G	A	14306	0.0126525	3.72e-07	0.0639298	0.0176	0.0228	0.1941	25.5302	0.0017814
family	Streptococcaceae	rs35344081	G	A	14306	0.0129703	2.64e-06	0.0609349	0.0214	0.0102	0.6326	22.0715	0.00154044
family	Streptococcaceae	rs4968759	A	G	14306	0.0111271	8.92e-07	-0.0544035	0.0156	0.0255	0.1026	23.9051	0.00166819
family	Streptococcaceae	rs72739637	A	G	14306	0.0192021	1.82e-06	0.0927983	0.0284	0.005	0.8617	23.3551	0.00162988
family	Streptococcaceae	rs9903102	C	A	14306	0.0154096	4.92e-06	-0.0693015	0.0272	-0.0284	0.2965	20.2257	0.00141179
family	unknown	rs17235252	T	C	14306	0.0255463	2.16e-06	-0.122002	0.0314	-0.0143	0.6489	22.8075	0.00159172
family	unknown	rs74603314	T	C	14306	0.0489701	2.28e-06	0.230767	0.0478	0.015	0.753701	22.2068	0.00154986
family	unknown	rs7706512	A	G	14306	0.0138979	2.27e-06	-0.0657351	0.0161	-0.0108	0.5023	22.3716	0.00156135
family	unknown	rs11251024	G	A	14306	0.0206737	6.63e-07	0.104201	0.0171	-0.0153	0.3718	25.4043	0.00177263
family	unknown	rs11606187	A	G	14306	0.0326288	3.31e-06	-0.154539	0.0257	0.017	0.5076	22.4323	0.00156558
family	unknown	rs13385922	T	C	14306	0.0201348	3.97e-06	0.0929494	0.0166	-0.0395	0.01734	21.3107	0.00148742
family	unknown	rs2172426	T	C	14306	0.0198947	3.17e-07	0.10212	0.0161	-0.0199	0.2181	26.3479	0.00183836
family	unknown	rs267959	G	A	14306	0.0209676	2.62e-06	-0.0988612	0.0165	-0.0124	0.4535	22.2308	0.00155154
family	unknown	rs4383094	C	T	14306	0.0320662	4.28e-06	-0.149188	0.0266	0.0319	0.23	21.6458	0.00151077
family	unknown	rs60583455	T	C	14306	0.021177	2.6e-07	0.108934	0.0225	0.0072	0.7485	26.4605	0.00184619
family	unknown	rs72671304	T	C	14306	0.0370028	3.8e-06	0.172322	0.0287	0.0413	0.1502	21.6876	0.00151369
family	unknown	rs7911787	G	T	14306	0.0470232	3.39e-06	-0.223071	0.0353	0.009	0.7984	22.5041	0.00157058
family	unknown	rs11150282	T	C	14306	0.0197127	7.36e-07	0.098235	0.0173	0.0031	0.8571	24.8336	0.00173288
family	unknown	rs4129395	G	A	14306	0.0185253	1.22e-06	0.0904264	0.0157	0.0011	0.944	23.8265	0.00166272
family	unknown	rs79790072	T	C	14306	0.0488017	3.54e-06	0.226103	0.0452	0.0174	0.7	21.4656	0.00149821
family	unknown	rs9864379	T	C	14306	0.0292752	4.66e-08	-0.160521	0.0263	-0.0365	0.1652	30.0652	0.00209717
genus	Fusicatenibacter	rs1864685	A	C	14306	0.0108105	4.96e-06	-0.0494799	0.0165	0.0038	0.8172	20.9491	0.00146222
genus	Fusicatenibacter	rs2025938	G	A	14306	0.0205426	2.99e-06	-0.0967298	0.0301	0.0139	0.642899	22.1722	0.00154746
genus	Fusicatenibacter	rs2132128	G	A	14306	0.0160344	1.08e-06	-0.0771914	0.0231	0.0202	0.3821	23.1757	0.00161738
genus	Fusicatenibacter	rs3303	T	C	14306	0.020407	3.94e-06	-0.0953657	0.0355	0.0342	0.3351	21.8387	0.00152421
genus	Fusicatenibacter	rs4378146	A	C	14306	0.0125259	7.2e-07	-0.0616691	0.0181	-0.011	0.5437	24.2391	0.00169147
genus	Fusicatenibacter	rs62187631	T	C	14306	0.015924	4.55e-06	-0.0710571	0.0239	-0.018	0.4504	19.9118	0.00138992
genus	Fusicatenibacter	rs62353480	A	G	14306	0.0145589	1.57e-06	-0.0701397	0.0261	-0.0114	0.661601	23.2098	0.00161975
genus	Fusicatenibacter	rs704418	C	T	14306	0.0151073	7.77e-07	-0.0739124	0.0239	0.0385	0.1071	23.9365	0.00167039
genus	Fusicatenibacter	rs8063430	T	C	14306	0.022217	4.93e-06	-0.104026	0.0343	-0.0137	0.6902	21.9237	0.00153013
genus	Peptococcus	rs10031059	C	T	14306	0.0225844	1.24e-07	0.121167	0.0184	-0.0032	0.8634	28.784	0.00200798
genus	Peptococcus	rs11001941	G	A	14306	0.0392217	1.33e-06	-0.195611	0.0323	-0.0036	0.9109	24.8733	0.00173565
genus	Peptococcus	rs2054133	A	G	14306	0.0188332	2.14e-06	-0.0895433	0.0165	-0.0098	0.5539	22.6057	0.00157766
genus	Peptococcus	rs413827	G	A	14306	0.0237523	3.3e-06	0.110229	0.0192	0.0079	0.682501	21.5368	0.00150317
genus	Peptococcus	rs5770862	T	C	14306	0.0356813	3.22e-06	0.162018	0.0387	-0.0118	0.760599	20.6179	0.00143913
genus	Peptococcus	rs6918730	A	G	14306	0.0289742	1.15e-06	-0.135311	0.0238	0.0058	0.8085	21.8094	0.00152217
genus	Peptococcus	rs7033353	G	T	14306	0.018995	2.22e-06	-0.090152	0.0156	0.007	0.656401	22.5254	0.00157207
genus	Peptococcus	rs77681628	C	T	14306	0.0387328	2.69e-07	0.200307	0.0446	0.04	0.37	26.7445	0.00186597
genus	Actinomyces	rs34583783	G	T	14306	0.0268461	4.49e-06	0.126596	0.0247	-0.0004	0.9886	22.2371	0.00155198
genus	Actinomyces	rs4146653	G	A	14306	0.0214182	4.5e-06	0.0985224	0.02	0.032	0.109	21.1594	0.00147688
genus	Eubacterium	rs11876297	T	C	14306	0.0281712	2.67e-06	0.131469	0.0285	0.0483	0.0906296	21.7789	0.00152005
genus	Eubacterium	rs151257695	A	G	14306	0.0454847	3.1e-06	0.20951	0.0383	-0.0151	0.693499	21.2167	0.00148087
genus	Eubacterium	rs2733072	G	A	14306	0.0228306	1.49e-06	0.109644	0.0172	0.0118	0.4927	23.064	0.0016096
genus	Eubacterium	rs3771393	T	C	14306	0.0266671	7.38e-07	-0.130842	0.0173	0.0153	0.3758	24.0737	0.00167994
genus	Eubacterium	rs7104872	G	A	14306	0.0291906	2.73e-06	0.138612	0.0203	-0.0261	0.1972	22.5484	0.00157367
genus	Ruminococcus1	rs11783695	G	T	14306	0.0161398	4.73e-06	-0.0734114	0.023	0.0176	0.4449	20.6886	0.00144406
genus	Ruminococcus1	rs17781867	C	T	14306	0.0211728	1.96e-06	0.0999271	0.0351	-0.0424	0.2278	22.2746	0.00155459
genus	Ruminococcus1	rs7117576	A	G	14306	0.0170891	6.48e-07	0.0829505	0.0252	-0.0171	0.4986	23.5613	0.00164425
genus	Ruminococcus1	rs7583465	C	T	14306	0.0112619	2.56e-06	0.0527654	0.0166	0.0024	0.8828	21.9521	0.00153211
genus	Ruminococcus2	rs12986628	T	C	14306	0.0140168	2.14e-06	-0.0665937	0.019	-0.026	0.1728	22.5719	0.00157531
genus	Ruminococcus2	rs2368224	T	G	14306	0.0438453	3.63e-06	0.199648	0.0477	-0.0254	0.5952	20.734	0.00144723
genus	Ruminococcus2	rs2997412	G	A	14306	0.0122325	4.22e-06	0.0568439	0.0169	-0.0052	0.7595	21.5942	0.00150718
genus	Ruminococcus2	rs58681734	A	G	14306	0.0160787	4.18e-06	0.0723875	0.023	-0.0096	0.676901	20.2687	0.00141479
genus	Ruminococcus2	rs7635831	G	A	14306	0.0129031	1.98e-06	0.0618344	0.0232	0.001	0.967	22.9653	0.00160272
genus	Ruminococcus2	rs78120384	A	G	14306	0.0392045	3.31e-07	-0.192815	0.0422	0.0214	0.6124	24.1885	0.00168794
genus	Desulfovibrio	rs13066142	G	A	14306	0.0250891	3.79e-06	0.119141	0.0289	0.016	0.579101	22.5503	0.0015738
genus	Desulfovibrio	rs16863365	A	G	14306	0.0226964	1.79e-06	0.109402	0.0228	0.036	0.1135	23.2347	0.00162149
genus	Desulfovibrio	rs2456226	A	C	14306	0.0172749	8.55e-07	0.0854927	0.0169	0.0197	0.2445	24.4922	0.00170909
genus	Desulfovibrio	rs2853179	T	C	14306	0.0174234	2.42e-06	-0.0811971	0.0192	-0.0216	0.2597	21.7178	0.00151579
genus	Desulfovibrio	rs6580353	T	C	14306	0.0169735	4.94e-06	0.0770979	0.0189	-0.0251	0.185	20.632	0.00144012
genus	Anaerofilum	rs10794359	C	T	14306	0.02006	2.23e-06	0.0953524	0.0202	0.0001	0.9942	22.5944	0.00157688
genus	Anaerofilum	rs17096874	C	T	14306	0.0268919	2.86e-06	-0.126337	0.0226	0.0157	0.486	22.0708	0.00154039
genus	Anaerofilum	rs4506496	A	G	14306	0.0212861	1.49e-06	-0.10309	0.0176	-0.0009	0.9615	23.4553	0.00163686
genus	Anaerofilum	rs712981	A	C	14306	0.0202902	6.83e-07	0.10076	0.0158	-0.0155	0.3276	24.6606	0.00172083
genus	Anaerofilum	rs79598899	C	T	14306	0.0357284	3.75e-07	0.182586	0.0435	-0.0056	0.8977	26.1161	0.00182221
genus	Anaerofilum	rs816292	T	C	14306	0.02204	2.64e-07	-0.113003	0.0178	-0.0049	0.7838	26.288	0.00183418
genus	Ruminococcaceae	rs12597105	A	G	14306	0.0144415	4.87e-06	-0.0670855	0.0176	0.0168	0.3402	21.5791	0.00150612
genus	Ruminococcaceae	rs2820282	C	A	14306	0.0125917	2.85e-06	0.0592304	0.0173	0.017	0.3261	22.1269	0.0015443
genus	Ruminococcaceae	rs682403	A	G	14306	0.0124671	2.37e-06	-0.0588161	0.0156	-0.0082	0.599799	22.2567	0.00155335
genus	Ruminococcaceae	rs6958419	C	T	14306	0.0124994	2.84e-06	-0.0585718	0.0155	0.0105	0.4977	21.9583	0.00153255
genus	Adlercreutzia	rs13231526	C	A	14306	0.0311654	4.81e-06	0.143237	0.0297	-0.021	0.4798	21.1235	0.00147437
genus	Adlercreutzia	rs2717140	C	T	14306	0.0251081	2.05e-06	-0.119225	0.0276	0.0287	0.2982	22.5479	0.00157364
genus	Adlercreutzia	rs7680684	T	C	14306	0.0168901	9.77e-07	0.083381	0.0171	-0.058	0.000674	24.3708	0.00170064
genus	Adlercreutzia	rs9490822	C	T	14306	0.0155789	2.54e-06	-0.0734512	0.0162	-0.0039	0.8104	22.2292	0.00155143
genus	Lachnospiraceae	rs10093861	G	A	14306	0.0121152	3.06e-06	-0.0568869	0.0156	0.0175	0.2625	22.0477	0.00153878
genus	Lachnospiraceae	rs1363769	C	T	14306	0.0449372	1.58e-06	0.200628	0.0369	0.0113	0.758799	19.9329	0.00139139
genus	Lachnospiraceae	rs2862811	C	T	14306	0.0121736	3.92e-06	-0.0564927	0.0156	-0.0106	0.497299	21.5351	0.00150306
genus	Lachnospiraceae	rs35035870	T	C	14306	0.0414403	2.62e-06	-0.190615	0.0399	0.013	0.744	21.1577	0.00147675
genus	Lachnospiraceae	rs7249113	G	A	14306	0.0133496	3.72e-07	0.0679483	0.0223	0.0025	0.9094	25.9072	0.00180766
genus	Lachnospiraceae	rs72793667	A	G	14306	0.0246589	1.63e-06	-0.116881	0.0413	-0.012	0.7712	22.4668	0.00156798
genus	Lachnospiraceae	rs9788306	C	T	14306	0.0130744	1.39e-06	-0.062804	0.0174	0.0052	0.766999	23.0744	0.00161032
genus	Lachnospiraceae	rs10741777	T	C	14306	0.0194791	7.69e-07	-0.0973842	0.0188	0.0441	0.0189898	24.9942	0.00174407
genus	Lachnospiraceae	rs10793103	T	C	14306	0.0181279	9.35e-08	-0.0974344	0.0175	-0.0129	0.4603	28.8888	0.00201528
genus	Lachnospiraceae	rs10801803	G	A	14306	0.0243085	1.4e-06	-0.117029	0.0228	0.0092	0.685499	23.1777	0.00161752
genus	Lachnospiraceae	rs13024781	T	C	14306	0.0168846	2.29e-06	-0.0798769	0.0155	-0.0137	0.3762	22.38	0.00156194
genus	Lachnospiraceae	rs57091572	A	G	14306	0.0235801	2.86e-06	-0.110443	0.0225	0.0127	0.5717	21.9374	0.00153109
genus	Lachnospiraceae	rs62277846	C	T	14306	0.0212319	1.59e-06	0.102292	0.0197	0.0032	0.8702	23.2116	0.00161988
genus	Lachnospiraceae	rs67078837	T	C	14306	0.0170693	7.68e-07	-0.0845848	0.0157	-0.0134	0.3918	24.5558	0.00171352
genus	Lachnospiraceae	rs955844	A	C	14306	0.0228369	1.81e-06	0.112064	0.0232	-0.0342	0.1411	24.0801	0.00168039
genus	Collinsella	rs2103510	G	A	14306	0.0168217	2.42e-06	0.0786551	0.0235	0.003	0.8985	21.8632	0.00152592
genus	Collinsella	rs73052258	G	A	14306	0.0202658	1.72e-06	0.0930178	0.0271	0.0319	0.2385	21.0671	0.00147044
genus	Collinsella	rs9541268	C	A	14306	0.0197312	8.79e-07	0.09597	0.0267	0.0066	0.8061	23.6572	0.00165093
genus	Enterorhabdus	rs114731706	T	G	14306	0.0382298	2.17e-06	0.182308	0.033	0.0298	0.3667	22.7409	0.00158708
genus	Enterorhabdus	rs3017103	G	A	14306	0.0208995	2.94e-06	-0.0980897	0.0203	-0.0036	0.8601	22.028	0.00153741
genus	Enterorhabdus	rs73331712	T	C	14306	0.055123	4.85e-06	0.26199	0.0391	-0.0443	0.2566	22.5894	0.00157652
genus	Turicibacter	rs11054680	T	C	14306	0.0226997	2.31e-06	-0.104751	0.0249	0.0081	0.7462	21.2949	0.00148632
genus	Turicibacter	rs12603364	T	C	14306	0.0225598	8.67e-07	0.110861	0.0232	0.0504	0.0299502	24.1483	0.00168514
genus	Turicibacter	rs149744580	A	G	14306	0.0315478	7.01e-08	0.169883	0.0383	0.0362	0.3449	28.9976	0.00202285
genus	Turicibacter	rs2834977	T	C	14306	0.0208261	3.96e-06	-0.0959995	0.0218	-0.0181	0.4069	21.2482	0.00148306
genus	Turicibacter	rs4869133	G	A	14306	0.027197	2.55e-06	0.131186	0.0316	0.0051	0.8713	23.2666	0.00162371
genus	Turicibacter	rs55756211	T	C	14306	0.0240708	2.81e-06	-0.115115	0.0262	-0.0312	0.2337	22.8709	0.00159614
genus	Clostridium	rs1942371	G	A	14306	0.034187	4.06e-06	-0.157938	0.0255	0.0202	0.4269	21.3428	0.00148965
genus	Clostridium	rs6890185	C	T	14306	0.0233137	1.12e-06	-0.113424	0.0167	-0.0072	0.6654	23.6694	0.00165178
genus	Eubacterium	rs10248854	C	A	14306	0.0113464	4.21e-06	-0.0527827	0.0171	-0.0183	0.2843	21.6405	0.0015104
genus	Eubacterium	rs10797540	A	G	14306	0.0108389	3.53e-06	0.0503179	0.0157	0.0015	0.9227	21.5514	0.00150419
genus	Eubacterium	rs314726	T	C	14306	0.0109486	1.38e-06	0.0528824	0.0162	-0.0083	0.6095	23.3295	0.00162809
genus	Eubacterium	rs35398954	A	G	14306	0.0174602	5.4e-07	-0.0901402	0.0251	0.0151	0.547299	26.6525	0.00185957
genus	Catenibacterium	rs12404911	C	T	14306	0.0304142	2.8e-06	0.140717	0.02	0.0251	0.211	21.4062	0.00149408
genus	Catenibacterium	rs212393	A	G	14306	0.0286209	3.62e-06	0.135254	0.0173	0.0313	0.0704093	22.3323	0.00155861
genus	Catenibacterium	rs73128290	A	G	14306	0.0284563	4.29e-06	0.129726	0.0179	0.0095	0.5939	20.7825	0.0014506
genus	Catenibacterium	rs77285108	G	A	14306	0.0353447	3.63e-06	-0.161826	0.0254	0.0213	0.4023	20.9627	0.00146317
genus	Marvinbryantia	rs1187983	C	T	14306	0.0193174	2.02e-06	-0.0935456	0.0257	0.0032	0.8998	23.4504	0.00163651
genus	Marvinbryantia	rs2724813	G	A	14306	0.0167551	6.28e-07	0.0840769	0.0204	-0.0092	0.6528	25.1802	0.00175702
genus	Marvinbryantia	rs2842896	C	T	14306	0.0131146	7.25e-07	-0.0649396	0.0167	-0.0209	0.2114	24.5194	0.00171099
genus	Marvinbryantia	rs2863363	G	A	14306	0.0136323	3.11e-06	-0.0634861	0.0161	0.0132	0.4124	21.688	0.00151371
genus	Marvinbryantia	rs61884471	G	A	14306	0.0248431	1.01e-06	0.124426	0.028	-0.0564	0.04348	25.0848	0.00175038
genus	Marvinbryantia	rs72948274	A	C	14306	0.0272212	3.26e-06	-0.126354	0.0342	0.0271	0.4282	21.5458	0.00150381
genus	Butyrivibrio	rs11761679	T	C	14306	0.0321539	2.2e-06	0.154775	0.0217	0.0246	0.2569	23.1704	0.00161701
genus	Butyrivibrio	rs16941336	C	T	14306	0.0267936	1.53e-06	0.127488	0.0264	-0.0179	0.4978	22.64	0.00158005
genus	Butyrivibrio	rs4537857	T	C	14306	0.0260992	1.8e-06	-0.12459	0.017	0.0085	0.6191	22.7883	0.00159039
genus	Butyrivibrio	rs74622183	A	G	14306	0.0428204	2.46e-06	-0.201027	0.0305	0.071	0.0196902	22.0398	0.00153823
genus	Butyrivibrio	rs7752361	G	A	14306	0.0239975	7.69e-07	0.11923	0.016	-0.0185	0.2475	24.6853	0.00172255
genus	Butyrivibrio	rs7763512	A	G	14306	0.0253367	3.11e-06	-0.119846	0.0163	-0.0215	0.1879	22.3742	0.00156153
genus	Eisenbergiella	rs11027642	C	T	14306	0.0284844	4.92e-06	0.129006	0.0234	-0.0231	0.3245	20.5119	0.00143174
genus	Eisenbergiella	rs1508033	A	C	14306	0.0195787	3.23e-06	0.091546	0.016	-0.0138	0.3894	21.8631	0.00152591
genus	Eisenbergiella	rs2683098	T	C	14306	0.022515	2.24e-06	-0.107319	0.0188	-0.0248	0.1866	22.7201	0.00158563
genus	Eisenbergiella	rs3812426	A	G	14306	0.0224159	2.72e-06	-0.106447	0.0183	-0.0013	0.9419	22.5504	0.00157381
genus	Eisenbergiella	rs4462860	G	A	14306	0.0201104	4.16e-06	0.0939071	0.0195	0.0074	0.7035	21.805	0.00152186
genus	Defluviitaleaceae	rs112893842	T	C	14306	0.0232806	1.45e-06	0.11381	0.0258	0.0048	0.8513	23.8986	0.00166774
genus	Defluviitaleaceae	rs1582238	C	T	14306	0.0167257	1.57e-06	-0.0805036	0.0164	-0.0386	0.01874	23.1666	0.00161674
genus	Defluviitaleaceae	rs4344384	T	G	14306	0.0156309	4.83e-06	-0.0715978	0.016	0.0053	0.7408	20.9813	0.00146446
genus	Defluviitaleaceae	rs4677103	A	G	14306	0.0197263	9.6e-07	0.0977912	0.0295	-0.0108	0.7151	24.5758	0.00171492
genus	Defluviitaleaceae	rs72731813	C	T	14306	0.0293796	4.33e-07	-0.147383	0.0333	-0.0283	0.3946	25.1654	0.00175599
genus	Defluviitaleaceae	rs9608282	T	G	14306	0.0299793	2.52e-06	0.142939	0.0321	-0.0401	0.2119	22.7331	0.00158654
genus	Defluviitaleaceae	rs9725395	A	G	14306	0.029554	3.52e-06	-0.13834	0.03	0.0265	0.3765	21.911	0.00152926
genus	Ruminococcaceae	rs10490280	C	T	14306	0.0143309	4.16e-06	-0.0672094	0.019	0.0211	0.2648	21.9944	0.00153507
genus	Ruminococcaceae	rs11243416	T	C	14306	0.0191203	1.67e-06	-0.0925653	0.0322	0.0288	0.3722	23.4373	0.0016356
genus	Ruminococcaceae	rs11613919	G	T	14306	0.0155716	1.63e-06	0.0727604	0.0202	0.0045	0.8254	21.8335	0.00152385
genus	Ruminococcaceae	rs16959793	A	C	14306	0.0131259	2.22e-06	-0.062527	0.0177	0.0016	0.9278	22.6922	0.00158369
genus	Ruminococcaceae	rs3013089	G	A	14306	0.0120346	4.38e-06	-0.0551473	0.0172	0.0121	0.4804	20.9984	0.00146565
genus	Ruminococcaceae	rs4452755	A	C	14306	0.0134741	3.29e-06	-0.0634463	0.0175	-0.0028	0.8714	22.1724	0.00154747
genus	Ruminococcaceae	rs4532474	G	A	14306	0.017045	4.82e-06	0.0769231	0.0221	-0.0091	0.6788	20.3666	0.00142162
genus	Ruminococcaceae	rs646327	G	A	14306	0.0118369	7.83e-07	0.0586696	0.016	0.0263	0.1002	24.5669	0.0017143
genus	Ruminococcaceae	rs6759615	A	G	14306	0.0200204	7.86e-07	0.102523	0.0309	0.0588	0.0571795	26.2239	0.00182972
genus	Ruminococcaceae	rs73341549	T	C	14306	0.0318768	1.51e-07	-0.169857	0.0352	0.0314	0.373	28.3934	0.00198079
genus	Ruminococcaceae	rs10873449	C	T	14306	0.0143973	4.11e-06	-0.0654843	0.0208	0.0001	0.997	20.6877	0.001444
genus	Ruminococcaceae	rs10950694	C	T	14306	0.011412	4.3e-07	-0.0577628	0.0159	0.0016	0.9207	25.6196	0.00178763
genus	Ruminococcaceae	rs114279581	A	G	14306	0.0316034	3.22e-06	-0.146604	0.035	0.0003	0.9931	21.5191	0.00150194
genus	Ruminococcaceae	rs12288512	A	G	14306	0.0144356	3.1e-06	0.066635	0.0196	0.0296	0.1308	21.3076	0.0014872
genus	Ruminococcaceae	rs12458218	T	C	14306	0.0144525	2.41e-06	0.0677322	0.0208	-0.0127	0.5406	21.9636	0.00153292
genus	Ruminococcaceae	rs2893871	G	A	14306	0.015548	3.54e-06	-0.073644	0.0213	0.0047	0.8259	22.435	0.00156577
genus	Ruminococcaceae	rs34781347	G	A	14306	0.0386484	6.05e-07	0.188685	0.0398	0.0043	0.913	23.8348	0.0016633
genus	Ruminococcaceae	rs7449320	C	A	14306	0.0130836	4.81e-06	0.0599163	0.0196	0.001	0.961	20.9718	0.0014638
genus	Ruminococcaceae	rs7555878	G	A	14306	0.0125277	2.81e-06	-0.0586677	0.0193	-0.0177	0.3605	21.9308	0.00153064
genus	Ruminococcus	rs12136548	C	T	14306	0.0196476	3.1e-06	0.0901946	0.017	-0.0083	0.6234	21.0738	0.0014709
genus	Ruminococcus	rs13163520	G	A	14306	0.0233883	5.61e-08	-0.127377	0.0242	-0.0146	0.5452	29.6609	0.00206903
genus	Ruminococcus	rs2909242	A	C	14306	0.018351	7.41e-07	0.0909965	0.017	0.0039	0.818	24.5884	0.0017158
genus	Ruminococcus	rs3124783	G	A	14306	0.0249099	2.67e-06	0.11599	0.0225	0.0403	0.0735495	21.6819	0.00151329
genus	Ruminococcus	rs62167033	T	C	14306	0.0396295	3.5e-06	0.185289	0.0321	0.0436	0.1744	21.8606	0.00152574
genus	Ruminococcus	rs934940	A	C	14306	0.0229588	2.74e-06	-0.105045	0.021	-0.0103	0.625	20.934	0.00146116
genus	Ruminococcus	rs9872758	T	C	14306	0.0176643	1.66e-06	0.0849233	0.0163	0.0092	0.573499	23.1132	0.00161303
genus	Dialister	rs11166701	G	A	14306	0.013186	5.51e-07	-0.0655301	0.0166	-0.0098	0.5544	24.6976	0.00172341
genus	Dialister	rs4753063	A	G	14306	0.0130052	4.86e-06	0.0596297	0.0158	0.0165	0.2939	21.0228	0.00146736
genus	Gordonibacter	rs322296	G	A	14306	0.037722	4.02e-06	0.17869	0.0251	-0.0123	0.6233	22.4394	0.00156607
genus	Gordonibacter	rs72714787	C	A	14306	0.0377102	1.43e-06	0.181405	0.0287	0.021	0.4631	23.1409	0.00161496
genus	Gordonibacter	rs7294633	T	C	14306	0.0249946	3.44e-07	-0.12867	0.0171	-0.0107	0.5309	26.501	0.00184901
genus	Anaerostipes	rs2014785	T	C	14306	0.0112199	4.68e-06	0.0515687	0.0164	-0.0145	0.3754	21.1249	0.00147447
genus	Anaerostipes	rs2396460	C	T	14306	0.0109555	2.91e-06	0.0512653	0.0165	0.001	0.9533	21.8969	0.00152827
genus	Anaerostipes	rs2804244	G	A	14306	0.0110983	2.04e-06	0.053089	0.0157	0.0196	0.2105	22.8821	0.00159692
genus	Anaerostipes	rs3900776	G	A	14306	0.0236302	2.75e-06	-0.110013	0.0323	0.0414	0.2001	21.6747	0.00151279
genus	Anaerostipes	rs62157625	T	C	14306	0.0185548	1.45e-06	0.088573	0.0279	0.0206	0.4607	22.7872	0.00159031
genus	Anaerostipes	rs62215703	G	A	14306	0.0136702	1.98e-06	0.0644965	0.0197	0.0021	0.9133	22.2599	0.00155356
genus	Anaerostipes	rs6726833	C	A	14306	0.0189408	3.32e-06	-0.0877497	0.0293	0.0494	0.0914998	21.4632	0.00149805
genus	Anaerostipes	rs6854026	C	T	14306	0.0109075	3.2e-06	0.0508482	0.0154	0.0058	0.704301	21.7321	0.00151678
genus	Anaerostipes	rs7193624	T	C	14306	0.0150723	5.35e-07	-0.0750642	0.0216	0.0246	0.2557	24.8031	0.00173076
genus	Lachnospiraceae	rs2050911	G	A	14306	0.0153934	1.11e-06	0.0751466	0.0169	0.0037	0.8248	23.8314	0.00166306
genus	Lachnospiraceae	rs437876	T	C	14306	0.0144768	7.17e-08	0.0784637	0.018	-0.0023	0.8997	29.376	0.0020492
genus	Lachnospiraceae	rs573933	T	C	14306	0.0232346	3.11e-06	-0.107898	0.0288	-0.0466	0.1056	21.5653	0.00150516
genus	Lachnospiraceae	rs74034332	G	A	14306	0.0382637	3.33e-06	0.168045	0.05	0.0381	0.4453	19.2876	0.0013464
genus	Lachnospiraceae	rs78848836	A	G	14306	0.0259753	3.38e-06	-0.118868	0.0294	0.0032	0.9137	20.9415	0.00146169
genus	Lachnospiraceae	rs9403580	C	T	14306	0.0229777	3.47e-06	0.107801	0.0271	-0.0164	0.546	22.0106	0.0015362
genus	Lachnospiraceae	rs985416	T	C	14306	0.0181807	1.46e-07	-0.0970258	0.0206	0.0106	0.605399	28.4809	0.00198688
genus	Ruminococcaceae	rs12125734	G	T	14306	0.0257416	2.09e-07	0.133972	0.0267	0.0066	0.8053	27.0868	0.00188981
genus	Ruminococcaceae	rs511258	G	A	14306	0.0162475	4.52e-06	-0.0757474	0.0191	-0.0378	0.0473598	21.7351	0.001517
genus	Ruminococcaceae	rs6769553	A	G	14306	0.0157451	7.91e-08	0.0849743	0.0169	0.0004	0.9806	29.1262	0.00203181
genus	Lactobacillus	rs11674854	C	T	14306	0.0176504	1.59e-06	-0.0852686	0.0175	-0.0115	0.5121	23.3383	0.00162871
genus	Lactobacillus	rs1530559	G	A	14306	0.0178207	4.93e-06	0.0804001	0.0191	0.0357	0.0617504	20.3547	0.00142078
genus	Lactobacillus	rs16861661	G	A	14306	0.038148	1.28e-06	-0.183147	0.0372	-0.0121	0.744399	23.0492	0.00160857
genus	Lactobacillus	rs62314653	C	A	14306	0.0394585	2.24e-06	0.187692	0.0427	0.0348	0.4153	22.6261	0.00157909
genus	Lactobacillus	rs7399658	G	A	14306	0.0221883	3.12e-06	-0.107134	0.0216	0.0061	0.776401	23.3135	0.00162698
genus	Lactobacillus	rs768253	T	G	14306	0.0171791	4.25e-06	-0.079195	0.0157	-0.005	0.750699	21.2518	0.00148331
genus	Lactobacillus	rs921925	A	C	14306	0.0203229	9.72e-07	0.0985077	0.0199	0.0011	0.9544	23.4947	0.0016396
genus	Romboutsia	rs10279978	A	G	14306	0.0127675	1.17e-06	-0.0622202	0.0176	-0.0005	0.9785	23.7493	0.00165734
genus	Romboutsia	rs61841503	G	A	14306	0.0171454	4e-08	0.092888	0.0213	-0.0098	0.647	29.3511	0.00204746
genus	Romboutsia	rs62504452	A	G	14306	0.0156654	4.66e-06	-0.0710048	0.0228	-0.0041	0.8564	20.5444	0.00143401
genus	Parabacteroides	rs115602804	G	A	14306	0.0222736	1.93e-06	0.10308	0.0343	-0.0697	0.0420504	21.4175	0.00149486
genus	Parabacteroides	rs4236095	A	G	14306	0.0157042	1.93e-06	-0.0761961	0.0225	-0.0431	0.0558303	23.5415	0.00164286
genus	Parabacteroides	rs60884758	C	T	14306	0.0142249	5.71e-07	-0.0702667	0.0213	0.0056	0.7925	24.4006	0.00170272
genus	Ruminiclostridium6	rs10829821	T	C	14306	0.0216072	3.47e-06	-0.097606	0.0274	0.0272	0.3212	20.4059	0.00142436
genus	Ruminiclostridium6	rs11992182	A	C	14306	0.0137876	4.65e-06	0.0625299	0.0171	0.0133	0.4382	20.5683	0.00143567
genus	Ruminiclostridium6	rs1756364	G	T	14306	0.0197169	2.54e-07	0.0999189	0.0243	-0.0134	0.5814	25.6814	0.00179193
genus	Ruminiclostridium6	rs61060922	T	G	14306	0.0322283	1.09e-06	0.15913	0.0344	0.0069	0.841	24.3798	0.00170126
genus	Ruminiclostridium6	rs663262	C	T	14306	0.0310715	3.39e-06	0.13498	0.0338	-0.0373	0.2693	18.8718	0.00131742
genus	Ruminiclostridium6	rs71414120	T	G	14306	0.0406434	1.08e-06	0.200894	0.0397	0.0832	0.0361901	24.4317	0.00170488
genus	Ruminiclostridium6	rs72991535	T	G	14306	0.0295174	4.95e-06	0.135604	0.0399	0.074	0.0639705	21.1052	0.00147309
genus	Ruminiclostridium6	rs77193512	A	G	14306	0.0153163	1.3e-06	0.0736533	0.0202	0.0081	0.6899	23.1247	0.00161383
genus	Ruminiclostridium6	rs79968172	G	A	14306	0.0243083	1.66e-06	0.11614	0.0335	0.005	0.8809	22.8273	0.0015931
genus	Eggerthella	rs112205261	T	C	14306	0.0403613	3.35e-06	-0.188618	0.0334	0.0204	0.5423	21.8392	0.00152425
genus	Eggerthella	rs2223081	A	G	14306	0.0221108	3.89e-06	-0.102572	0.0174	-0.0368	0.0343598	21.5203	0.00150203
genus	Eggerthella	rs2240838	G	A	14306	0.0197653	7.36e-07	-0.0980582	0.0175	-0.0198	0.2565	24.6128	0.0017175
genus	Eggerthella	rs3851328	G	T	14306	0.0236527	4.18e-06	0.107774	0.0195	0.015	0.4424	20.7619	0.00144917
genus	Eggerthella	rs76663501	C	T	14306	0.0378576	4.83e-06	0.175349	0.039	-0.0152	0.696299	21.4536	0.00149738
genus	Christensenellaceae	rs17081797	A	G	14306	0.0204253	3.34e-06	-0.0904325	0.0305	-0.012	0.6936	19.6025	0.00136836
genus	Christensenellaceae	rs62467127	C	T	14306	0.0251983	3.25e-06	0.114108	0.0351	-0.0197	0.5745	20.5064	0.00143136
genus	Christensenellaceae	rs892686	A	G	14306	0.011136	3.97e-06	0.0514099	0.0155	-0.0053	0.7346	21.3125	0.00148755
genus	Intestinimonas	rs10262702	T	C	14306	0.0194885	2.06e-06	0.0918017	0.0367	0.0255	0.4879	22.1894	0.00154865
genus	Intestinimonas	rs11258178	A	G	14306	0.0134139	6.98e-07	0.0660742	0.0174	-0.0255	0.142	24.2635	0.00169317
genus	Intestinimonas	rs12226153	A	G	14306	0.0306922	5.12e-07	-0.151142	0.0329	-0.0058	0.8589	24.2501	0.00169223
genus	Intestinimonas	rs1859797	G	A	14306	0.0131793	4.12e-06	0.060368	0.0156	-0.0079	0.6134	20.9811	0.00146445
genus	Intestinimonas	rs2731794	C	T	14306	0.0257529	1.92e-06	0.120632	0.0393	-0.0118	0.764901	21.9418	0.0015314
genus	Intestinimonas	rs2930225	T	G	14306	0.0152948	1.35e-06	-0.0729524	0.0188	-0.0088	0.6404	22.7505	0.00158775
genus	Intestinimonas	rs4784055	T	C	14306	0.038599	8.72e-07	-0.175324	0.0398	0.004	0.9192	20.6315	0.00144008
genus	Intestinimonas	rs62240188	G	A	14306	0.0267179	2.2e-06	0.130074	0.0494	0.0806	0.1032	23.7015	0.00165401
genus	Intestinimonas	rs716604	A	G	14306	0.0165992	8.57e-07	0.0818068	0.0201	-0.0067	0.7399	24.2887	0.00169492
genus	Intestinimonas	rs7170984	T	C	14306	0.0140767	2.98e-06	-0.0658116	0.0188	-0.003	0.8729	21.8576	0.00152553
genus	Intestinimonas	rs72982915	C	T	14306	0.0402743	4.91e-06	0.183158	0.0389	-0.0051	0.8956	20.6822	0.00144361
genus	Senegalimassilia	rs11787826	C	A	14306	0.0171154	2.63e-06	0.081327	0.0155	-0.0024	0.8766	22.5785	0.00157577
genus	Senegalimassilia	rs7225245	A	G	14306	0.0170421	4.18e-06	-0.079173	0.0159	0.0151	0.3427	21.5828	0.00150638
genus	Ruminococcaceae	rs11586410	G	A	14306	0.0169937	3.66e-07	-0.0863422	0.033	0.0367	0.2661	25.8149	0.00180123
genus	Ruminococcaceae	rs12642039	C	T	14306	0.0119397	3.43e-06	0.0553003	0.0171	-0.0102	0.549099	21.452	0.00149727
genus	Ruminococcaceae	rs12731	A	G	14306	0.0115053	4.87e-06	-0.0527684	0.0158	0.0096	0.5443	21.0355	0.00146824
genus	Ruminococcaceae	rs136761	A	G	14306	0.0119155	8.15e-07	0.0587521	0.0167	0.0179	0.2858	24.3121	0.00169655
genus	Ruminococcaceae	rs35559912	T	C	14306	0.0203674	4.89e-06	-0.0925071	0.0366	-0.023	0.5293	20.629	0.00143991
genus	Ruminococcaceae	rs4814689	C	T	14306	0.0230708	4.55e-06	-0.1083	0.0316	0.0339	0.2841	22.0359	0.00153796
genus	Ruminococcaceae	rs5994253	A	G	14306	0.0157621	2.35e-07	-0.0811302	0.0284	0.0322	0.2559	26.4934	0.00184848
genus	Ruminococcaceae	rs7573569	T	C	14306	0.0233638	3.23e-06	0.107739	0.0336	0.0104	0.757801	21.2647	0.00148421
genus	Ruminococcaceae	rs12508214	C	T	14306	0.0168937	4.75e-06	-0.0774649	0.0197	0.0316	0.1078	21.0262	0.00146759
genus	Ruminococcaceae	rs1550196	A	G	14306	0.0262478	1.13e-06	-0.130842	0.0264	-0.0032	0.9043	24.849	0.00173395
genus	Ruminococcaceae	rs2058609	G	A	14306	0.017472	3.12e-06	-0.0816464	0.017	-0.0017	0.9179	21.8368	0.00152408
genus	Ruminococcaceae	rs2192926	A	G	14306	0.0192989	4.88e-06	-0.089048	0.0185	0.0149	0.4204	21.2904	0.001486
genus	Ruminococcaceae	rs4079028	C	T	14306	0.019936	3.28e-06	0.0915623	0.0202	0.0082	0.6824	21.0939	0.00147231
genus	Ruminococcaceae	rs4708333	T	G	14306	0.0174757	1.56e-06	-0.084033	0.0178	-0.0173	0.3308	23.1223	0.00161366
genus	Lachnospiraceae	rs12127733	G	A	14306	0.0246006	3.11e-06	0.115182	0.02	0.0147	0.4642	21.9219	0.00153001
genus	Lachnospiraceae	rs3756315	A	G	14306	0.0188397	3.33e-06	-0.0883469	0.0164	0.0093	0.569101	21.9905	0.00153479
genus	Lachnospiraceae	rs6116753	G	A	14306	0.0209139	2.92e-06	0.0994748	0.0181	-0.0044	0.8063	22.6233	0.00157889
genus	Roseburia	rs16910295	T	C	14306	0.020957	2.91e-06	-0.0980434	0.0324	-0.0123	0.7036	21.8866	0.00152755
genus	Roseburia	rs2160994	C	T	14306	0.0112481	9.7e-07	-0.0550687	0.0177	-0.0003	0.9858	23.9691	0.00167265
genus	Roseburia	rs2943022	T	C	14306	0.0106763	4.11e-06	0.0493786	0.0158	-0.0125	0.4284	21.3912	0.00149303
genus	Roseburia	rs6445851	A	G	14306	0.0108158	3.53e-06	0.0497336	0.016	0.0383	0.0165901	21.1438	0.00147578
genus	Roseburia	rs6930661	C	T	14306	0.0204975	2.48e-06	-0.0961587	0.0287	0.0427	0.1365	22.0077	0.00153599
genus	Roseburia	rs9300744	C	T	14306	0.0126228	4.75e-06	-0.0588452	0.0181	0.0311	0.0858994	21.7325	0.00151682
genus	Lachnoclostridium	rs4738679	A	G	14306	0.011404	4.42e-06	0.0520267	0.0162	-0.0057	0.7249	20.8132	0.00145274
genus	Lachnoclostridium	rs6112314	A	C	14306	0.0108174	2.43e-07	-0.0561715	0.0156	-0.0181	0.2471	26.9641	0.00188127
genus	Lachnoclostridium	rs615997	T	C	14306	0.0106491	2.03e-06	0.0511752	0.0157	-0.029	0.06485	23.0937	0.00161166
genus	Lachnoclostridium	rs62285313	A	G	14306	0.0181565	1.58e-06	0.0864203	0.0274	0.0165	0.5466	22.6552	0.00158111
genus	Lachnoclostridium	rs78068103	A	G	14306	0.0194248	3.67e-06	0.0886199	0.0543	0.0333	0.5389	20.8137	0.00145278
genus	Lachnoclostridium	rs789029	C	T	14306	0.0137974	3.75e-06	-0.0641288	0.0205	-0.0183	0.3724	21.6029	0.00150778
genus	Eubacterium	rs10798999	C	T	14306	0.0126752	2.61e-06	0.0601661	0.019	0.0128	0.499501	22.5317	0.00157251
genus	Eubacterium	rs10808115	C	A	14306	0.0109922	4.42e-06	0.0504747	0.0155	0	0.9992	21.0852	0.0014717
genus	Eubacterium	rs13116360	T	C	14306	0.0297185	2.94e-07	0.154124	0.0403	0.0553	0.1699	26.8959	0.00187652
genus	Eubacterium	rs28584818	A	G	14306	0.0268627	4.43e-06	0.126115	0.0384	0.044	0.2524	22.0411	0.00153832
genus	Eubacterium	rs60254196	G	A	14306	0.0111865	2.7e-06	0.0522832	0.0173	-0.0269	0.1191	21.8442	0.0015246
genus	Eubacterium	rs74018587	C	T	14306	0.043822	3.7e-06	0.208943	0.0462	0.0475	0.304	22.7338	0.00158659
genus	Eubacterium	rs949971	T	G	14306	0.0116101	3.29e-06	-0.0540164	0.0159	-0.0044	0.783599	21.6461	0.00151079
genus	Akkermansia	rs117107102	A	G	14306	0.0431629	3.01e-06	0.204406	0.0498	0.0229	0.6461	22.4267	0.00156519
genus	Akkermansia	rs11729256	T	C	14306	0.0150184	6.58e-07	0.0750473	0.0191	0.0174	0.3632	24.9702	0.0017424
genus	Akkermansia	rs12908520	G	A	14306	0.0130954	2.26e-06	0.061772	0.0158	0.0141	0.3714	22.2508	0.00155293
genus	Akkermansia	rs2602429	T	C	14306	0.0156201	2.72e-06	-0.0745352	0.0201	0.0013	0.9484	22.7696	0.00158908
genus	Akkermansia	rs4242783	A	G	14306	0.0147701	3e-06	-0.0685454	0.019	-0.0156	0.4124	21.5372	0.00150321
genus	Akkermansia	rs4936098	G	A	14306	0.0135934	1.1e-06	-0.0649225	0.0185	-0.0323	0.0801198	22.8105	0.00159193
genus	Akkermansia	rs74542928	T	C	14306	0.0236434	1.48e-06	0.112623	0.0278	0.0243	0.3814	22.69	0.00158354
genus	Akkermansia	rs9349825	A	G	14306	0.0147133	2.6e-06	-0.0703407	0.0175	0.0008	0.9623	22.8556	0.00159508
genus	Oxalobacter	rs10464997	G	A	14306	0.0294804	3.3e-06	0.137691	0.0235	-0.0029	0.9	21.8145	0.00152252
genus	Oxalobacter	rs11108500	A	G	14306	0.0427327	3.74e-06	-0.199099	0.0365	-0.0153	0.674899	21.7079	0.0015151
genus	Oxalobacter	rs12002250	A	C	14306	0.0466317	1.42e-06	0.217122	0.0359	0.0705	0.0496695	21.6793	0.00151311
genus	Oxalobacter	rs1569853	T	C	14306	0.0296981	3.65e-06	-0.138078	0.0217	-0.0017	0.9379	21.6168	0.00150875
genus	Oxalobacter	rs36057338	G	T	14306	0.0421439	8.8e-07	0.207847	0.0309	-0.0107	0.729699	24.3231	0.00169731
genus	Oxalobacter	rs4428215	G	A	14306	0.0242237	7.51e-08	0.130293	0.0189	-0.0015	0.9378	28.9309	0.00201821
genus	Oxalobacter	rs6000536	C	T	14306	0.0253804	2.06e-07	-0.130992	0.0211	-0.0142	0.5018	26.6374	0.00185852
genus	Oxalobacter	rs736744	T	C	14306	0.0211262	2.57e-08	-0.117882	0.016	-0.0019	0.906	31.1352	0.00217165
genus	Streptococcus	rs10448310	A	G	14306	0.0111324	3.31e-06	-0.0517935	0.0156	0.0236	0.1298	21.6458	0.00151077
genus	Streptococcus	rs11110281	T	C	14306	0.0227398	2.58e-09	-0.137519	0.0319	0.0326	0.3071	36.5723	0.00254991
genus	Streptococcus	rs11720390	G	A	14306	0.0228121	3.59e-06	0.107024	0.0302	0.0578	0.0552904	22.0106	0.00153619
genus	Streptococcus	rs11764382	A	G	14306	0.0143671	1.29e-06	-0.0695345	0.0202	0.002	0.9213	23.4241	0.00163468
genus	Streptococcus	rs17708276	A	G	14306	0.0170628	3.04e-06	-0.0793955	0.0233	-0.0554	0.01735	21.6517	0.00151118
genus	Streptococcus	rs1918540	A	G	14306	0.0128148	2.44e-06	-0.059639	0.0189	-0.0006	0.9751	21.6589	0.00151169
genus	Streptococcus	rs4968759	A	G	14306	0.0112068	3.78e-06	-0.0515109	0.0156	0.0255	0.1026	21.1269	0.00147461
genus	Streptococcus	rs6806351	T	C	14306	0.0136647	4.94e-06	-0.0633829	0.0198	0.0018	0.9285	21.5151	0.00150167
genus	Streptococcus	rs72739637	A	G	14306	0.0193213	1.03e-06	0.0959942	0.0284	0.005	0.8617	24.6841	0.00172246
genus	Streptococcus	rs7916711	A	G	14306	0.0217362	2.72e-06	0.102891	0.0365	0.0183	0.616401	22.4072	0.00156383
genus	Streptococcus	rs9903102	C	A	14306	0.0155275	4.18e-06	-0.0709483	0.0272	-0.0284	0.2965	20.8776	0.00145723
genus	Coprococcus2	rs2482516	C	T	14306	0.0164619	4.72e-06	0.0754415	0.0199	0.0164	0.4096	21.002	0.0014659
genus	Coprococcus2	rs6677933	C	T	14306	0.0164216	1.19e-06	-0.0804405	0.0197	-0.017	0.388	23.9949	0.00167445
genus	Coprococcus2	rs72680320	T	C	14306	0.013919	2.27e-06	-0.0649382	0.016	-0.0021	0.8955	21.7663	0.00151917
genus	Veillonella	rs1882878	A	G	14306	0.0163908	2.98e-06	-0.0768966	0.0178	0.0079	0.6582	22.0097	0.00153613
genus	Veillonella	rs2013594	C	T	14306	0.0155153	3.42e-06	0.0720698	0.0169	0.0297	0.0778897	21.5768	0.00150596
genus	Veillonella	rs62376424	C	T	14306	0.0163499	3.65e-06	-0.0762216	0.0175	0.02	0.2511	21.7333	0.00151687
genus	Veillonella	rs742016	A	G	14306	0.0149769	4.66e-06	-0.0688571	0.0164	0.0014	0.9319	21.1375	0.00147535
genus	Clostridium	rs115807074	A	G	14306	0.0492575	4.32e-06	-0.22736	0.039	0.0346	0.3751	21.3051	0.00148703
genus	Clostridium	rs116847295	C	T	14306	0.0246032	4.58e-06	0.110021	0.0372	0.0513	0.1674	19.9971	0.00139586
genus	Clostridium	rs12341505	G	A	14306	0.0180121	4.82e-06	0.0810718	0.0248	0.0341	0.1695	20.2587	0.00141409
genus	Clostridium	rs2795528	G	A	14306	0.0392204	2.72e-06	-0.184315	0.042	0.0496	0.2378	22.085	0.00154138
genus	Clostridium	rs2817172	C	T	14306	0.0124492	2.77e-06	0.058139	0.0172	-0.0374	0.0294897	21.8098	0.0015222
genus	Clostridium	rs550843	T	C	14306	0.0169209	2.05e-06	-0.0783246	0.0253	0.0085	0.7376	21.4264	0.00149548
genus	Eubacterium	rs2973294	G	T	14306	0.0195439	2.39e-06	0.0923559	0.0156	0.0319	0.0412401	22.3309	0.00155852
genus	Eubacterium	rs34561138	G	A	14306	0.045992	2.51e-06	0.216145	0.0344	-0.0301	0.3817	22.0864	0.00154148
genus	Intestinibacter	rs10805326	A	G	14306	0.0139665	3.55e-08	-0.0775151	0.017	-0.0224	0.1871	30.8033	0.00214855
genus	Intestinibacter	rs118030283	G	A	14306	0.0324471	2.67e-06	-0.151829	0.0588	0.0882	0.1336	21.8956	0.00152818
genus	Intestinibacter	rs16938435	T	C	14306	0.0235439	1.8e-06	-0.112189	0.0305	-0.0621	0.0415403	22.7062	0.00158466
genus	Intestinibacter	rs2702387	G	A	14306	0.0132145	4.26e-06	-0.0608559	0.0171	-0.0002	0.9896	21.2082	0.00148027
genus	Intestinibacter	rs4327025	G	A	14306	0.0154397	1.64e-07	-0.0810346	0.0188	0.0163	0.3856	27.5463	0.00192181
genus	Intestinibacter	rs478972	C	T	14306	0.0297116	1.82e-06	0.142681	0.0347	-0.0058	0.8673	23.0611	0.00160939
genus	Intestinibacter	rs6875660	C	T	14306	0.0193905	3.06e-06	0.0890455	0.0244	0.0145	0.5533	21.0885	0.00147193
genus	Haemophilus	rs10781340	A	G	14306	0.0203221	4.32e-06	-0.0948915	0.0225	0.0244	0.2763	21.8031	0.00152173
genus	Haemophilus	rs111582866	G	A	14306	0.026016	1.27e-06	-0.124265	0.0303	-0.0395	0.1922	22.8148	0.00159223
genus	Haemophilus	rs35509	G	A	14306	0.0268779	2.01e-06	0.128249	0.0319	-0.0099	0.7568	22.7676	0.00158894
genus	Haemophilus	rs4822728	T	C	14306	0.0151388	3.48e-06	0.0705861	0.0168	-0.0145	0.3885	21.7398	0.00151732
genus	Haemophilus	rs76022354	C	T	14306	0.0505504	1.83e-06	0.244638	0.0427	0.0094	0.8255	23.4206	0.00163444
genus	Haemophilus	rs78909003	T	C	14306	0.0503924	1.67e-06	-0.246256	0.0539	0.002	0.9706	23.8805	0.00166648
genus	Haemophilus	rs9328464	T	C	14306	0.0148799	1.42e-06	0.0723095	0.016	0.0188	0.2401	23.6151	0.001648
genus	Haemophilus	rs9382510	C	T	14306	0.0172649	7.12e-08	-0.093521	0.0193	0.0003	0.9858	29.342	0.00204683
genus	Haemophilus	rs9895850	T	C	14306	0.0416755	2.14e-06	-0.192957	0.0365	0.0448	0.2201	21.4368	0.0014962
genus	Lactococcus	rs10417872	G	T	14306	0.024522	1.29e-06	-0.118306	0.0182	-0.0183	0.3147	23.2756	0.00162434
genus	Lactococcus	rs123059	C	T	14306	0.0274694	1.27e-06	0.13671	0.0203	0.0328	0.1062	24.7686	0.00172835
genus	Lactococcus	rs2293361	C	T	14306	0.0430969	1.4e-06	-0.199221	0.0317	-0.0123	0.6988	21.3687	0.00149146
genus	Lactococcus	rs4766997	C	T	14306	0.023839	2.06e-06	0.114599	0.0172	-0.0004	0.9829	23.1092	0.00161275
genus	Lactococcus	rs55910161	C	T	14306	0.0307367	2.36e-06	0.146426	0.0219	0.0264	0.228	22.6946	0.00158385
genus	Lactococcus	rs7992246	C	T	14306	0.0230786	4.45e-06	-0.104232	0.0175	-0.0089	0.611699	20.3978	0.00142379
genus	Tyzzerella3	rs17706273	T	C	14306	0.0274708	5.88e-07	-0.140368	0.022	0.0048	0.8274	26.1092	0.00182173
genus	Tyzzerella3	rs4904512	T	C	14306	0.0250306	3.09e-06	-0.117151	0.0209	0.0169	0.4188	21.9053	0.00152886
genus	Tyzzerella3	rs55799124	A	G	14306	0.0238604	1.34e-06	-0.11435	0.0212	0.008	0.706999	22.9677	0.00160288
genus	Tyzzerella3	rs67476743	T	G	14306	0.022208	3.74e-09	0.132164	0.0278	-0.0613	0.0272301	35.4166	0.00246954
genus	Tyzzerella3	rs6920448	C	T	14306	0.0305446	4.15e-06	-0.141081	0.024	0.0156	0.5163	21.3338	0.00148903
genus	Tyzzerella3	rs7019909	T	C	14306	0.0301626	1.76e-06	0.144156	0.0274	0.0067	0.8074	22.8417	0.0015941
genus	Tyzzerella3	rs7333521	T	C	14306	0.0453121	4.88e-06	-0.207191	0.0358	0.0293	0.414	20.908	0.00145935
genus	Tyzzerella3	rs75091807	G	T	14306	0.0383029	1.71e-06	-0.184966	0.0329	-0.016	0.6276	23.3196	0.0016274
genus	Tyzzerella3	rs7561370	C	T	14306	0.0286292	1.52e-06	-0.131341	0.0237	-0.0342	0.1487	21.0466	0.00146901
genus	Oscillospira	rs12206468	G	A	14306	0.0269733	1.04e-06	-0.133016	0.0299	0.0261	0.3823	24.3187	0.00169701
genus	Oscillospira	rs1954532	C	T	14306	0.0175252	2.27e-06	0.0826246	0.0213	0.0047	0.8254	22.2276	0.00155132
genus	Oscillospira	rs28889936	A	C	14306	0.0252838	3.37e-06	0.114051	0.0281	0.0376	0.1808	20.3476	0.00142029
genus	Eubacterium	rs10140184	A	C	14306	0.012599	4.96e-06	0.0576795	0.0184	0.0035	0.8482	20.959	0.00146291
genus	Eubacterium	rs10917203	A	C	14306	0.0130917	3.15e-06	0.0612633	0.0178	-0.0354	0.0467595	21.8982	0.00152836
genus	Eubacterium	rs112176119	C	T	14306	0.0245762	3.33e-06	-0.113455	0.0437	-0.0515	0.2383	21.3117	0.00148749
genus	Eubacterium	rs13239072	G	A	14306	0.0142728	1.82e-06	0.0687427	0.0185	-0.0149	0.4198	23.1972	0.00161887
genus	Eubacterium	rs17830032	G	A	14306	0.0310515	2.39e-07	-0.160597	0.0525	0.0443	0.3992	26.7491	0.00186629
genus	Eubacterium	rs1999224	G	T	14306	0.0203503	3.75e-06	-0.0949051	0.027	-0.0013	0.9613	21.7489	0.00151796
genus	Eubacterium	rs2213117	T	G	14306	0.0189012	4.21e-06	0.0877797	0.0301	-0.0423	0.1603	21.568	0.00150535
genus	Prevotella7	rs2240542	C	T	14306	0.0261776	4.84e-06	0.12085	0.0206	-0.0104	0.611599	21.3125	0.00148754
genus	Prevotella7	rs430270	A	C	14306	0.0297055	2.87e-06	0.139155	0.0224	0.0125	0.5777	21.9444	0.00153158
genus	Prevotella7	rs57404562	C	A	14306	0.0316057	6.22e-07	0.155486	0.0203	0.0001	0.9977	24.202	0.00168888
genus	Prevotella7	rs9608249	A	G	14306	0.0336317	2.07e-06	-0.158213	0.0233	-0.0113	0.6296	22.1303	0.00154453
genus	Prevotella7	rs9959718	G	A	14306	0.0275361	1.9e-06	0.133012	0.0181	-0.0056	0.759	23.3333	0.00162836
genus	Eubacterium	rs34297067	A	G	14306	0.0341475	6.6e-08	-0.186907	0.0213	0.024	0.2589	29.9594	0.00208981
genus	Eubacterium	rs61841040	G	T	14306	0.0341609	3.56e-06	0.160621	0.022	0.0053	0.8091	22.1078	0.00154297
genus	Eubacterium	rs77910827	C	T	14306	0.0413568	9.05e-07	0.201788	0.026	0.0582	0.0250998	23.8066	0.00166133
genus	Holdemania	rs111745969	A	G	14306	0.0265781	3.71e-06	0.120677	0.0423	-0.0181	0.668099	20.6158	0.00143899
genus	Holdemania	rs116500994	G	T	14306	0.0293386	2.34e-06	-0.13755	0.0343	0.022	0.522001	21.9807	0.00153411
genus	Holdemania	rs1867876	T	C	14306	0.0162192	2.74e-07	0.0842919	0.0174	0.0189	0.2772	27.0093	0.00188441
genus	Holdemania	rs6133067	T	C	14306	0.0178561	5.17e-07	0.0910829	0.0261	-0.0165	0.5282	26.0196	0.00181549
genus	Holdemania	rs77293403	A	G	14306	0.0341775	1.77e-06	0.164556	0.0491	-0.0157	0.7491	23.1818	0.0016178
genus	Holdemania	rs9500080	C	T	14306	0.0178886	4.09e-07	0.0926764	0.0189	0.0012	0.9474	26.8402	0.00187264
genus	Lachnospiraceae	rs9932954	A	G	14306	0.0115984	1.25e-06	-0.0561864	0.0179	0.0068	0.7039	23.4675	0.00163771
genus	Lachnospiraceae	rs160061	G	A	14306	0.0108094	2.12e-06	-0.0513831	0.0157	-0.018	0.2524	22.5963	0.00157701
genus	Lachnospiraceae	rs68104925	T	C	14306	0.0115385	2.37e-06	-0.0549104	0.0161	0.0357	0.0263003	22.647	0.00158054
genus	Lachnospiraceae	rs7616165	G	T	14306	0.0483465	2.77e-06	-0.230542	0.0391	0.0088	0.8215	22.7389	0.00158695
genus	Lachnospiraceae	rs76193507	A	G	14306	0.0499776	2.93e-06	-0.22973	0.0369	0.0021	0.954	21.1293	0.00147477
genus	Lachnospiraceae	rs7832116	A	G	14306	0.0151703	3.57e-06	-0.0714756	0.0217	0.0203	0.3493	22.1987	0.0015493
genus	Lachnospiraceae	rs954878	A	G	14306	0.0109082	1.78e-06	-0.0520656	0.0156	0.0277	0.0752402	22.7822	0.00158996
genus	Bacteroides	rs11585893	A	G	14306	0.0147633	1.8e-06	-0.0740746	0.0251	0.0065	0.7956	25.1751	0.00175667
genus	Bacteroides	rs17619981	T	G	14306	0.0187002	2.69e-06	0.0880978	0.0347	0.0299	0.3877	22.1941	0.00154898
genus	Bacteroides	rs66474973	G	T	14306	0.0164479	6.81e-07	0.0812515	0.0431	-0.085	0.0482903	24.4029	0.00170288
genus	Bacteroides	rs6795673	C	T	14306	0.0105251	3.38e-07	0.0538565	0.0161	-0.0317	0.0487304	26.1833	0.00182689
genus	Bacteroides	rs9507307	C	T	14306	0.0129128	2.13e-06	0.0604456	0.0242	0.004	0.8685	21.9123	0.00152935
genus	Ruminococcus	rs10931481	A	G	14306	0.0130484	3.38e-06	-0.0610096	0.0168	0.0042	0.8011	21.8616	0.00152581
genus	Ruminococcus	rs1391597	C	T	14306	0.0124874	1.86e-06	0.0590284	0.0168	-0.0154	0.3598	22.3449	0.00155949
genus	Ruminococcus	rs2047242	A	G	14306	0.0133738	2.46e-07	-0.067603	0.0179	-0.0032	0.8599	25.5518	0.00178291
genus	Ruminococcus	rs289410	A	G	14306	0.0139101	2.27e-06	0.0654926	0.018	0.0228	0.2042	22.1679	0.00154715
genus	Ruminococcus	rs71386687	T	G	14306	0.02386	2.91e-07	0.121037	0.064	-0.0905	0.1572	25.7333	0.00179555
genus	Ruminococcus	rs9870933	G	A	14306	0.0126072	8.49e-07	-0.0621643	0.0164	0.0143	0.3836	24.3134	0.00169664
genus	Coprococcus1	rs1010560	C	A	14306	0.0122722	1.96e-06	0.0580232	0.0194	-0.0254	0.191	22.3542	0.00156014
genus	Coprococcus1	rs12794898	G	T	14306	0.0197212	4.92e-06	0.0903299	0.0287	0.0279	0.3309	20.9796	0.00146434
genus	Coprococcus1	rs1576241	A	G	14306	0.0109535	3.33e-06	-0.0510343	0.0157	0.0167	0.2884	21.7079	0.0015151
genus	Coprococcus1	rs4277593	G	A	14306	0.0109914	1.14e-07	-0.0585649	0.0156	-0.0004	0.9798	28.3902	0.00198057
genus	Coprococcus1	rs56405618	A	G	14306	0.0186508	1.57e-06	-0.08963	0.032	-0.0119	0.7092	23.0947	0.00161173
genus	Coprococcus1	rs73031725	T	C	14306	0.0355224	1.98e-06	0.167591	0.0394	-0.0056	0.8862	22.2585	0.00155347
genus	Coprococcus1	rs74101919	T	C	14306	0.0144651	1.03e-06	-0.0718988	0.0213	-0.0205	0.3346	24.7059	0.00172398
genus	Victivallis	rs11899949	G	A	14306	0.0276239	2.77e-06	0.130568	0.0193	0.0113	0.5582	22.341	0.00155922
genus	Victivallis	rs12512543	A	C	14306	0.0374344	2.54e-06	-0.178036	0.0251	0.0333	0.1843	22.619	0.00157859
genus	Victivallis	rs4764863	G	A	14306	0.0246058	8.22e-07	0.121561	0.0154	-0.008	0.601501	24.407	0.00170316
genus	Victivallis	rs4895919	C	T	14306	0.0247515	2.75e-06	0.116918	0.0161	0.0063	0.693201	22.3131	0.00155727
genus	Victivallis	rs56349194	A	G	14306	0.0315231	6.26e-07	-0.158501	0.0209	-0.0325	0.1198	25.2817	0.00176409
genus	Odoribacter	rs10093869	A	G	14306	0.0125389	3.67e-06	-0.0577795	0.0174	-0.0122	0.4838	21.2338	0.00148206
genus	Odoribacter	rs28417404	A	G	14306	0.0161372	3.68e-06	-0.0726896	0.0242	0.0206	0.3946	20.2903	0.0014163
genus	Odoribacter	rs77779484	G	A	14306	0.0268526	6.56e-07	-0.133489	0.034	0.02	0.5576	24.7126	0.00172445
genus	Erysipelotrichaceae	rs75949021	T	C	14306	0.0374238	3.58e-06	-0.169667	0.0347	-0.0661	0.0570099	20.5541	0.00143469
genus	Ruminiclostridium5	rs10827477	A	G	14306	0.0115163	2.19e-06	-0.0547387	0.018	0.0326	0.0705602	22.5924	0.00157674
genus	Ruminiclostridium5	rs113753996	T	C	14306	0.0174463	3.99e-06	0.0820689	0.0252	0.0197	0.4354	22.1284	0.0015444
genus	Ruminiclostridium5	rs1492620	T	C	14306	0.0180073	3.53e-06	-0.0830505	0.0286	0.0117	0.6818	21.271	0.00148465
genus	Ruminiclostridium5	rs2482038	C	A	14306	0.0108777	1.7e-06	0.0518991	0.0155	-0.0049	0.754899	22.7638	0.00158868
genus	Ruminiclostridium5	rs6121460	G	A	14306	0.0199206	2.64e-06	0.0932955	0.033	0.0376	0.2541	21.9339	0.00153085
genus	Ruminiclostridium5	rs79968837	A	G	14306	0.0193507	1.15e-06	-0.0950311	0.0319	-0.0548	0.0858994	24.1178	0.00168302
genus	Barnesiella	rs12909713	C	T	14306	0.0120039	4.95e-06	-0.0550716	0.016	0.0114	0.4749	21.048	0.00146911
genus	Barnesiella	rs13242616	C	T	14306	0.0123176	2.29e-06	0.0583747	0.0173	0.0216	0.2108	22.4593	0.00156746
genus	Barnesiella	rs199035	G	A	14306	0.0119716	3e-06	0.0559495	0.016	-0.0252	0.1138	21.8418	0.00152443
genus	Barnesiella	rs2276875	A	G	14306	0.0139537	4.65e-07	-0.0697176	0.0226	-0.0424	0.0610703	24.9635	0.00174193
genus	Barnesiella	rs2428166	G	A	14306	0.0337309	8.51e-07	-0.165859	0.0419	0.0095	0.8203	24.1781	0.00168722
genus	Barnesiella	rs60316894	C	T	14306	0.025184	1.19e-06	-0.121478	0.0393	0.0006	0.9885	23.2673	0.00162376
genus	Barnesiella	rs62251337	G	A	14306	0.0149374	4.24e-06	0.0690763	0.0192	0.0008	0.9679	21.3849	0.00149259
genus	Barnesiella	rs79795328	A	G	14306	0.0176441	4.23e-06	-0.0818645	0.0285	0.0131	0.646501	21.5274	0.00150252
genus	Butyricimonas	rs113054641	G	A	14306	0.0274574	1.74e-07	-0.144881	0.0286	0.0004	0.9879	27.8422	0.00194241
genus	Butyricimonas	rs1862649	G	A	14306	0.0248176	4.76e-06	0.113124	0.0299	0.0562	0.0603796	20.7773	0.00145025
genus	Butyricimonas	rs62130338	A	G	14306	0.0158324	3.9e-06	0.0732608	0.0225	0.0123	0.5838	21.4116	0.00149445
genus	Butyricimonas	rs62390301	T	C	14306	0.0174893	7.42e-07	-0.0872983	0.0216	0.0008	0.971	24.9153	0.00173857
genus	Butyricimonas	rs7083431	A	C	14306	0.0144439	8.85e-07	0.0703539	0.0167	0.0034	0.8386	23.7251	0.00165565
genus	Butyricimonas	rs71428626	G	T	14306	0.0289905	4.8e-06	-0.133188	0.0305	-0.01	0.741899	21.1066	0.0014732
genus	Butyricimonas	rs78453362	A	G	14306	0.0327073	4.06e-06	-0.14948	0.0344	0.0307	0.3729	20.887	0.00145789
genus	Butyricimonas	rs9657374	C	T	14306	0.0148172	4.5e-06	0.0680719	0.0176	-0.0143	0.4157	21.1059	0.00147314
genus	Methanobrevibacter	rs10202904	G	T	14306	0.0239106	3.09e-06	0.112811	0.0156	0.0087	0.5772	22.2598	0.00155356
genus	Methanobrevibacter	rs76029318	T	C	14306	0.0454319	1.08e-06	0.222849	0.0356	0.0251	0.4799	24.0602	0.001679
genus	Methanobrevibacter	rs894996	C	A	14306	0.0456045	3.82e-06	0.214213	0.0297	-0.0416	0.1614	22.0636	0.00153989
genus	Ruminococcaceae	rs11581881	C	T	14306	0.0144736	4.73e-06	0.0661211	0.0268	0.004	0.8828	20.8702	0.00145672
genus	Ruminococcaceae	rs12189346	G	A	14306	0.014558	1.68e-06	0.0684961	0.026	0.0354	0.1727	22.1375	0.00154504
genus	Ruminococcaceae	rs12485353	G	A	14306	0.0130847	4.19e-06	-0.0607903	0.0213	0.0136	0.524499	21.5845	0.0015065
genus	Ruminococcaceae	rs12781711	C	T	14306	0.0117477	2.55e-08	-0.0656129	0.0171	0.0034	0.8419	31.1941	0.00217575
genus	Ruminococcaceae	rs16918863	A	C	14306	0.0240157	4.15e-06	0.111491	0.0329	0.0196	0.551899	21.5521	0.00150424
genus	Ruminococcaceae	rs75088940	T	C	14306	0.0200712	2.55e-06	-0.0942968	0.0292	0.0331	0.2567	22.0723	0.00154049
genus	Ruminococcaceae	rs76973485	G	T	14306	0.0418213	3.35e-06	0.194976	0.0376	-0.0408	0.2782	21.7354	0.00151701
genus	Family	rs12812672	T	C	14306	0.020828	2.56e-06	-0.096065	0.0295	0.026	0.3778	21.2733	0.00148481
genus	Family	rs16840310	G	A	14306	0.0122149	6.75e-07	0.0608052	0.016	-0.0243	0.1298	24.78	0.00172915
genus	Family	rs16940167	C	T	14306	0.0159898	3.91e-06	0.0732552	0.0223	-0.0243	0.2772	20.989	0.00146499
genus	Family	rs17156849	G	A	14306	0.0245292	4.19e-06	-0.112891	0.0312	0.0382	0.2201	21.1813	0.0014784
genus	Family	rs62029761	A	G	14306	0.0276002	3.89e-06	0.128753	0.0549	-0.0961	0.0799595	21.7616	0.00151884
genus	Family	rs62200412	C	T	14306	0.0163834	5.8e-07	-0.0800851	0.0313	0.001	0.9733	23.8944	0.00166745
genus	Family	rs72730932	C	A	14306	0.0177107	6.89e-07	-0.0899559	0.0255	-0.0285	0.2637	25.7981	0.00180006
genus	Eubacterium	rs11617697	A	G	14306	0.0286241	7.22e-07	-0.143349	0.0517	0.1336	0.00974002	25.0799	0.00175004
genus	Eubacterium	rs12964517	G	A	14306	0.0123453	2.08e-06	0.0587198	0.0167	-0.0175	0.294	22.6238	0.00157892
genus	Eubacterium	rs16884680	G	T	14306	0.0191909	1.74e-06	-0.0906428	0.0288	-0.0301	0.2956	22.3088	0.00155697
genus	Eubacterium	rs3809430	T	C	14306	0.0118426	3.55e-06	-0.0548171	0.016	-0.0098	0.539499	21.4258	0.00149544
genus	Eubacterium	rs73615400	T	C	14306	0.0193428	9.54e-07	-0.0956303	0.0325	0.0231	0.4764	24.4429	0.00170566
genus	Eubacterium	rs78250280	G	A	14306	0.0164404	3.36e-06	0.0749762	0.03	0.0035	0.9069	20.798	0.00145169
genus	Eubacterium	rs876734	T	C	14306	0.0132532	2.89e-06	0.0618696	0.0194	0.0146	0.4514	21.7928	0.00152102
genus	Ruminococcaceae	rs10941294	C	T	14306	0.0260017	2.4e-06	-0.122057	0.0334	-0.0244	0.466	22.0354	0.00153793
genus	Ruminococcaceae	rs115777838	T	C	14306	0.0386643	4.62e-07	-0.18835	0.0571	-0.1394	0.01464	23.7307	0.00165605
genus	Ruminococcaceae	rs12638134	T	G	14306	0.0119657	1.21e-06	0.0582548	0.0162	-0.0126	0.4376	23.7021	0.00165406
genus	Ruminococcaceae	rs56105232	G	A	14306	0.0299132	2.91e-06	0.139276	0.0426	0.0431	0.311	21.6784	0.00151304
genus	Ruminococcaceae	rs72809222	T	C	14306	0.0139838	2.41e-06	0.0671775	0.0184	-0.0251	0.1722	23.078	0.00161057
genus	Ruminococcaceae	rs995642	C	T	14306	0.0126417	1.9e-06	0.060048	0.0168	-0.0139	0.4085	22.5624	0.00157465
genus	Butyricicoccus	rs2017189	T	G	14306	0.011024	3.87e-06	0.0506956	0.0166	-0.0165	0.3187	21.1477	0.00147605
genus	Butyricicoccus	rs56221232	T	C	14306	0.0167401	7.62e-07	0.0828027	0.0277	0.0131	0.635801	24.4666	0.00170731
genus	Alloprevotella	rs12675596	G	T	14306	0.0290678	9.64e-07	0.145669	0.0177	0.0186	0.2946	25.1137	0.00175239
genus	Alloprevotella	rs4680035	G	A	14306	0.0259446	4.99e-06	0.119599	0.0154	0.0046	0.7659	21.2501	0.0014832
genus	Ruminococcaceae	rs12636310	G	A	14306	0.0282037	2.81e-06	0.132725	0.0193	0.0089	0.6463	22.1459	0.00154562
genus	Ruminococcaceae	rs12724320	C	T	14306	0.0249229	1.52e-06	-0.120881	0.0173	-0.0017	0.9231	23.5244	0.00164167
genus	Ruminococcaceae	rs1416041	A	C	14306	0.0339898	7.04e-08	-0.182339	0.0232	0.0121	0.601399	28.7781	0.00200757
genus	Ruminococcaceae	rs2729556	T	C	14306	0.0233699	3.19e-06	0.109097	0.016	0.0024	0.8785	21.7927	0.00152101
genus	Ruminococcaceae	rs79113084	C	T	14306	0.0317519	2.06e-06	-0.152166	0.0252	0.0371	0.1407	22.9666	0.00160281
genus	Ruminococcaceae	rs9729514	G	A	14306	0.0394616	2.37e-06	-0.184934	0.0263	-0.0254	0.3329	21.9626	0.00153285
genus	Family	rs12049454	T	C	14306	0.0134065	1.17e-06	-0.0647298	0.0172	0.0114	0.5083	23.3119	0.00162687
genus	Family	rs1426266	C	T	14306	0.0137151	1.25e-06	0.0665521	0.0182	0.0347	0.0562497	23.5465	0.00164321
genus	Family	rs62414802	C	T	14306	0.013457	4.29e-06	-0.0611904	0.0162	-0.0379	0.0189701	20.6762	0.00144319
genus	Family	rs7119679	G	A	14306	0.0174782	3.52e-06	-0.0809085	0.0299	0.0421	0.1583	21.4287	0.00149564
genus	Family	rs76463770	A	G	14306	0.0419866	3.77e-06	0.19313	0.0372	0.0291	0.4332	21.1582	0.00147679
genus	Allisonella	rs1901739	G	T	14306	0.0248626	3.59e-06	-0.115769	0.0158	0.0266	0.092081	21.6816	0.00151327
genus	Allisonella	rs35778461	C	T	14306	0.0297186	1.21e-06	0.146679	0.02	0.0114	0.5687	24.3601	0.00169989
genus	Allisonella	rs602075	G	A	14306	0.0296976	3.57e-08	-0.168974	0.0177	0.0218	0.2182	32.3741	0.00225786
genus	Allisonella	rs6742198	A	G	14306	0.0316484	3.35e-06	-0.149152	0.0203	-0.0121	0.551899	22.2103	0.00155011
genus	Faecalibacterium	rs1271565	C	T	14306	0.0119649	1.3e-06	-0.0576251	0.0188	0.0023	0.9031	23.1956	0.00161876
genus	Faecalibacterium	rs6910935	G	A	14306	0.0277032	1.38e-06	-0.134864	0.0402	0.0213	0.595701	23.6991	0.00165385
genus	Faecalibacterium	rs75499067	C	T	14306	0.0465522	1.76e-06	0.227585	0.0386	0.0306	0.4281	23.9005	0.00166788
genus	Terrisporobacter	rs1883097	C	T	14306	0.0454642	4.16e-07	0.226399	0.0352	-0.0897	0.01079	24.7976	0.00173037
genus	Terrisporobacter	rs2872237	A	C	14306	0.0175943	3.97e-06	0.0814505	0.0157	0.0093	0.5556	21.4311	0.00149581
genus	Olsenella	rs1035588	A	G	14306	0.0236848	4.86e-06	-0.108148	0.0163	-0.0202	0.2141	20.8496	0.00145528
genus	Olsenella	rs17148768	G	A	14306	0.0295602	2.2e-06	0.140434	0.0202	0.012	0.553	22.5699	0.00157517
genus	Olsenella	rs2759329	A	G	14306	0.0237218	3.43e-06	0.111131	0.016	-0.0028	0.8597	21.947	0.00153176
genus	Olsenella	rs35225860	A	G	14306	0.0482391	3.87e-06	-0.223604	0.0578	0.0016	0.9782	21.4863	0.00149965
genus	Olsenella	rs6046522	C	T	14306	0.0269928	4.48e-06	0.122938	0.0181	-0.0075	0.677901	20.7432	0.00144787
genus	Olsenella	rs62112538	C	T	14306	0.0407033	1.19e-06	-0.19943	0.0329	0.0209	0.5244	24.0061	0.00167523
genus	Olsenella	rs72691585	C	A	14306	0.0520814	2.95e-06	-0.249079	0.0345	0.0347	0.3149	22.8723	0.00159624
genus	Bifidobacterium	rs182549	T	C	14306	0.0127294	1.28e-20	-0.119703	0.0179	-0.0205	0.2514	88.4289	0.00614327
genus	Bifidobacterium	rs62181700	G	A	14306	0.0131205	2.17e-06	-0.0624643	0.0178	0.025	0.1604	22.6654	0.00158182
genus	Bifidobacterium	rs7322849	T	C	14306	0.0201813	1.08e-08	0.112428	0.0304	0.0237	0.4347	31.0349	0.00216467
genus	Bifidobacterium	rs73797465	T	G	14306	0.0209236	4.38e-06	-0.0953566	0.0391	0.0313	0.4234	20.7696	0.00144971
genus	Bifidobacterium	rs75344046	C	T	14306	0.0505979	4.86e-06	0.232354	0.042	0.0256	0.5423	21.088	0.0014719
genus	Bifidobacterium	rs857444	C	T	14306	0.0121219	3.57e-06	0.0558234	0.0168	0.0144	0.3914	21.2076	0.00148023
genus	Eubacterium	rs265534	T	G	14306	0.0120127	2.27e-06	-0.0563756	0.0155	0.0001	0.9938	22.0242	0.00153714
genus	Eubacterium	rs4583233	A	C	14306	0.0128122	2.84e-07	0.0670205	0.0239	-0.0112	0.6389	27.3633	0.00190906
genus	Eubacterium	rs6923695	T	G	14306	0.0229525	4.87e-06	0.103268	0.0309	0.0439	0.156	20.2428	0.00141299
genus	Parasutterella	rs10899911	A	G	14306	0.0148151	1.15e-06	-0.0717102	0.0173	-0.0104	0.549	23.4289	0.00163502
genus	Parasutterella	rs2090816	C	A	14306	0.0177315	2.9e-06	-0.0840967	0.0213	-0.0083	0.6951	22.494	0.00156988
genus	Parasutterella	rs35055552	T	C	14306	0.0235433	3.35e-06	0.109554	0.0503	-0.0436	0.3867	21.6532	0.00151129
genus	Parasutterella	rs55877868	A	C	14306	0.0228089	2.87e-06	-0.104458	0.0296	0.0471	0.1111	20.9737	0.00146393
genus	Parasutterella	rs6828768	C	T	14306	0.0132645	1.78e-06	0.0636852	0.016	0.0109	0.497299	23.0513	0.00160871
genus	Parasutterella	rs7303158	C	T	14306	0.0134256	1.33e-06	0.0646859	0.0165	0.0133	0.4207	23.2141	0.00162005
genus	Parasutterella	rs7572229	A	G	14306	0.0132736	6.32e-07	-0.066273	0.0156	-0.004	0.7999	24.9285	0.00173949
genus	Parasutterella	rs78383039	T	C	14306	0.0297119	1.57e-06	-0.146315	0.0332	-0.0057	0.8649	24.2503	0.00169224
genus	Parasutterella	rs8039785	G	T	14306	0.0133	3.62e-06	-0.0618345	0.0158	0.013	0.4099	21.6152	0.00150864
genus	Parasutterella	rs823424	G	A	14306	0.0156958	4.95e-06	-0.0713448	0.0194	0.0408	0.0351002	20.6613	0.00144216
genus	Subdoligranulum	rs10065321	T	C	14306	0.0108105	2.1e-06	-0.0512828	0.0163	0.0001	0.9932	22.5036	0.00157055
genus	Subdoligranulum	rs12590825	C	A	14306	0.0109942	2.08e-06	-0.0525287	0.0166	-0.0059	0.724399	22.8279	0.00159315
genus	Subdoligranulum	rs2114677	C	T	14306	0.0230829	2.72e-06	-0.104176	0.0324	-0.0157	0.6282	20.3683	0.00142173
genus	Subdoligranulum	rs2171249	C	T	14306	0.0233213	4.51e-06	0.106744	0.0414	0.0624	0.1317	20.9499	0.00146227
genus	Subdoligranulum	rs3761728	G	T	14306	0.0118866	3.87e-06	0.0543458	0.0175	0.0104	0.5516	20.9034	0.00145903
genus	Subdoligranulum	rs4347804	G	A	14306	0.0357483	2.18e-06	-0.166063	0.042	0.0596	0.1559	21.5792	0.00150613
genus	Subdoligranulum	rs6555306	C	T	14306	0.0155463	2.81e-06	0.0740777	0.0244	-0.0134	0.5843	22.705	0.00158458
genus	Erysipelatoclostridium	rs17804233	C	T	14306	0.0144203	4.59e-06	0.0662914	0.0161	-0.0015	0.9264	21.1332	0.00147505
genus	Erysipelatoclostridium	rs340991	A	G	14306	0.0158891	3.75e-06	-0.0740482	0.0172	0.021	0.2207	21.7185	0.00151584
genus	Erysipelatoclostridium	rs4697572	A	G	14306	0.0163308	7.59e-07	-0.0810636	0.0182	-0.0133	0.4642	24.6398	0.00171938
genus	Erysipelatoclostridium	rs58236560	G	T	14306	0.0234426	2.16e-06	-0.111157	0.0302	-0.0247	0.4123	22.4834	0.00156914
genus	Erysipelatoclostridium	rs622418	A	G	14306	0.0143224	3.68e-06	-0.0668051	0.0176	-0.0264	0.1346	21.7564	0.00151848
genus	Erysipelatoclostridium	rs6474512	C	A	14306	0.0143201	3.02e-06	-0.067015	0.0156	-0.013	0.4046	21.9004	0.00152851
genus	Erysipelatoclostridium	rs710230	C	T	14306	0.0281514	6.33e-07	-0.143381	0.0402	0.0245	0.5426	25.9408	0.00181
genus	Erysipelatoclostridium	rs7221249	G	A	14306	0.0142741	4.31e-09	-0.0839861	0.0166	0.0157	0.3452	34.6192	0.00241407
genus	Anaerotruncus	rs1272208	T	G	14306	0.0129831	4.28e-06	0.0611743	0.0187	0.0369	0.0478795	22.2014	0.00154949
genus	Anaerotruncus	rs4669806	G	T	14306	0.0122994	2.42e-06	0.0576389	0.0179	-0.0148	0.4087	21.9616	0.00153278
genus	Anaerotruncus	rs6563550	T	C	14306	0.0176745	2.35e-07	0.0877135	0.027	-0.0333	0.217	24.6285	0.00171859
genus	Anaerotruncus	rs8005030	C	T	14306	0.0117854	2.28e-06	0.0554447	0.017	-0.0218	0.1998	22.1325	0.00154469
genus	Anaerotruncus	rs9347879	T	C	14306	0.011049	4.22e-06	0.050618	0.0161	0.0134	0.4076	20.9877	0.0014649
genus	Hungatella	rs13128780	T	C	14306	0.0312777	1.75e-06	-0.149725	0.0239	0.0231	0.3331	22.915	0.00159921
genus	Hungatella	rs72759041	G	T	14306	0.0282242	3.86e-06	-0.126025	0.0329	-0.041	0.2128	19.9375	0.0013917
genus	Ruminiclostridium9	rs115044523	G	A	14306	0.0202616	2.37e-06	-0.0980026	0.0276	0.0595	0.0308503	23.3953	0.00163268
genus	Ruminiclostridium9	rs12040548	G	T	14306	0.0122359	3.15e-06	0.0570422	0.0186	0.0181	0.33	21.7331	0.00151685
genus	Ruminiclostridium9	rs6082461	C	A	14306	0.0131004	4.87e-06	-0.0586425	0.0183	-0.0154	0.4015	20.0381	0.00139872
genus	Ruminiclostridium9	rs918449	G	A	14306	0.0197177	2.56e-06	0.0950908	0.0294	-0.0206	0.4831	23.2576	0.00162308
genus	Ruminiclostridium9	rs9522712	T	C	14306	0.0154939	4.66e-06	0.0699728	0.0221	0.0208	0.3463	20.3956	0.00142364
genus	Eubacterium	rs12906958	C	T	14306	0.0115935	4.35e-06	-0.0533159	0.017	0.0121	0.4747	21.1487	0.00147613
genus	Eubacterium	rs17159861	C	T	14306	0.0168388	1.04e-08	0.0962228	0.0263	0.0297	0.2586	32.6538	0.00227733
genus	Eubacterium	rs6762473	A	C	14306	0.0112353	4.26e-06	-0.0521584	0.0162	0.0076	0.6389	21.5516	0.00150421
genus	Eubacterium	rs76898927	G	A	14306	0.0266375	4.79e-06	0.123055	0.0405	-0.0521	0.1988	21.3408	0.00148952
genus	Eubacterium	rs9648214	T	C	14306	0.016431	2.52e-07	-0.0828719	0.0245	-0.0077	0.753401	25.4382	0.00177499
genus	Candidatus	rs10090365	G	A	14306	0.0180989	4.17e-06	0.0834413	0.0163	0.013	0.4254	21.2548	0.00148352
genus	Candidatus	rs10108780	A	G	14306	0.0199807	3.64e-06	-0.092834	0.0185	-0.0076	0.6788	21.587	0.00150668
genus	Candidatus	rs4294381	C	T	14306	0.023186	1.37e-06	-0.112197	0.0199	0.0604	0.00242003	23.4159	0.00163411
genus	Candidatus	rs830151	A	G	14306	0.0347932	4.26e-08	-0.194561	0.0363	-0.072	0.0474504	31.2696	0.002181
genus	Sutterella	rs13173038	A	G	14306	0.0151627	2.73e-06	-0.0718076	0.0195	0.0346	0.0768405	22.4279	0.00156527
genus	Sutterella	rs143438747	T	C	14306	0.0306867	3.28e-06	-0.145793	0.0426	0.0113	0.7903	22.5722	0.00157532
genus	Sutterella	rs2321387	G	A	14306	0.0124509	1.87e-06	-0.0592876	0.0156	0.0032	0.8387	22.6739	0.00158241
genus	Sutterella	rs7499539	A	G	14306	0.0130998	2.36e-06	0.0617478	0.0165	0.0149	0.3675	22.2184	0.00155068
genus	Holdemanella	rs12513188	G	A	14306	0.0195276	4.65e-06	0.0903906	0.0198	0.0219	0.2695	21.4264	0.00149548
genus	Holdemanella	rs4541991	T	C	14306	0.0194435	2.1e-06	-0.0927334	0.0192	0.0343	0.0747291	22.747	0.00158751
genus	Holdemanella	rs607782	C	T	14306	0.0172515	7.19e-07	0.0854214	0.0196	-0.0093	0.6341	24.5177	0.00171087
genus	Holdemanella	rs73011279	T	C	14306	0.0199336	1.36e-06	-0.0961669	0.0212	-0.0106	0.6183	23.2745	0.00162426
genus	Flavonifractor	rs11811696	T	C	14306	0.0241012	2.07e-06	-0.116063	0.0278	0.0747	0.00729894	23.1905	0.00161841
genus	Flavonifractor	rs12030302	G	A	14306	0.0137467	5.61e-07	0.0692276	0.0159	0.0001	0.9959	25.3607	0.0017696
genus	Flavonifractor	rs34066017	A	G	14306	0.0159789	1.52e-06	0.0764294	0.0175	0.018	0.3036	22.8785	0.00159667
genus	Flavonifractor	rs806808	C	T	14306	0.0136557	1.18e-06	-0.0667272	0.0155	-0.0168	0.2797	23.8769	0.00166623
genus	Eubacterium	rs10131724	C	A	14306	0.0414577	2.39e-06	0.199832	0.0582	0.039	0.5023	23.2338	0.00162142
genus	Eubacterium	rs139749	C	T	14306	0.0171791	8.59e-07	-0.0845439	0.0166	-0.0106	0.5234	24.2194	0.00169009
genus	Eubacterium	rs16891896	G	A	14306	0.0390573	2.38e-06	-0.174787	0.0361	0.0484	0.1805	20.0269	0.00139794
genus	Eubacterium	rs17519472	C	T	14306	0.0233984	4.7e-06	0.107804	0.0227	0.0178	0.4308	21.2274	0.00148161
genus	Eubacterium	rs2116427	A	G	14306	0.0182353	4.67e-07	0.0911461	0.0197	0.0172	0.3821	24.9833	0.00174331
genus	Eubacterium	rs2229917	A	G	14306	0.0323922	2.16e-06	0.153538	0.0315	0.0513	0.1034	22.4673	0.00156802
genus	Eubacterium	rs57340348	T	C	14306	0.0212166	4.93e-06	-0.0979429	0.0208	-0.0143	0.492	21.3105	0.00148741
genus	Eubacterium	rs606117	G	A	14306	0.018056	4.82e-06	-0.0833243	0.0167	0.0006	0.9703	21.2961	0.0014864
genus	Eubacterium	rs7000472	G	A	14306	0.016523	4.07e-06	0.0762282	0.0161	-0.011	0.4926	21.284	0.00148556
genus	Eubacterium	rs72836424	C	T	14306	0.030069	2.62e-06	-0.139825	0.0309	-0.0071	0.8173	21.6238	0.00150924
genus	Paraprevotella	rs140997932	T	C	14306	0.0354178	2.11e-06	-0.162376	0.0347	-0.0235	0.4993	21.0184	0.00146705
genus	Paraprevotella	rs145020347	A	G	14306	0.0262323	4.03e-06	-0.12465	0.0271	0.0186	0.4916	22.5794	0.00157583
genus	Paraprevotella	rs17785622	A	G	14306	0.0524304	1.93e-06	0.248065	0.0402	-0.0012	0.9766	22.3854	0.00156231
genus	Paraprevotella	rs2081023	A	G	14306	0.0236507	2.64e-07	-0.122561	0.0251	0.0069	0.7848	26.8545	0.00187363
genus	Paraprevotella	rs3008582	T	C	14306	0.0227246	4.36e-06	0.10572	0.0241	-0.0069	0.7756	21.6432	0.00151059
genus	Paraprevotella	rs4756632	G	T	14306	0.0289897	3.82e-06	-0.138905	0.0315	0.0067	0.8325	22.9588	0.00160226
genus	Paraprevotella	rs4767113	C	T	14306	0.018382	2.14e-06	0.0882466	0.0181	0.0136	0.4533	23.0468	0.0016084
genus	Paraprevotella	rs9602779	A	C	14306	0.0220264	6.93e-07	-0.106692	0.0205	-0.0038	0.8515	23.4626	0.00163737
genus	Paraprevotella	rs9900242	A	G	14306	0.0175212	1.14e-06	-0.0852967	0.0159	-0.0237	0.1368	23.6994	0.00165386
genus	Howardella	rs12452946	A	G	14306	0.0228941	3.8e-06	-0.105833	0.016	-0.0109	0.4975	21.3695	0.00149152
genus	Howardella	rs1484873	G	A	14306	0.046335	2.56e-06	0.227831	0.0353	-0.045	0.2025	24.1773	0.00168716
genus	Howardella	rs17167098	G	A	14306	0.0352068	1.12e-06	-0.169366	0.0223	0.0527	0.0179999	23.1419	0.00161502
genus	Howardella	rs36081916	T	C	14306	0.0402987	4.7e-06	-0.18123	0.033	0.0131	0.6911	20.2245	0.00141171
genus	Howardella	rs609430	T	G	14306	0.0239328	3.34e-06	-0.112045	0.0162	-0.0042	0.7973	21.9178	0.00152973
genus	Howardella	rs672217	G	A	14306	0.0349993	3.52e-06	0.164146	0.0235	-0.024	0.3071	21.9959	0.00153517
genus	Sellimonas	rs2016057	C	A	14306	0.0256153	1.03e-06	0.125878	0.0164	-0.0055	0.7374	24.1491	0.00168519
genus	Sellimonas	rs2187447	A	C	14306	0.0527695	3.98e-06	0.243457	0.0372	0.0218	0.5576	21.2852	0.00148564
genus	Sellimonas	rs2371572	A	C	14306	0.0250862	4.46e-07	0.127349	0.0156	-0.031	0.04655	25.7704	0.00179813
genus	Sellimonas	rs4600608	G	A	14306	0.0301702	4.95e-06	0.137152	0.0217	0.0138	0.5236	20.6656	0.00144246
genus	Sellimonas	rs56203279	T	C	14306	0.0269115	3.72e-06	-0.124045	0.0169	-0.0182	0.2819	21.2463	0.00148293
genus	Dorea	rs13279148	G	A	14306	0.0150878	2.25e-06	0.0715309	0.022	0.0399	0.0701407	22.4769	0.00156868
genus	Dorea	rs1899291	T	C	14306	0.0150285	4.57e-06	-0.0697217	0.0244	-0.0416	0.0881191	21.5231	0.00150222
genus	Dorea	rs4793307	C	T	14306	0.0122472	4.01e-06	0.0574165	0.0188	-0.0107	0.5687	21.9786	0.00153396
genus	Dorea	rs62503162	A	G	14306	0.0194379	7.47e-07	-0.0974091	0.0289	-0.0127	0.6594	25.1131	0.00175235
genus	Dorea	rs73729431	C	T	14306	0.0299983	3.17e-06	-0.13745	0.0373	-0.0727	0.0514897	20.994	0.00146535
genus	Alistipes	rs1107244	G	A	14306	0.0171182	3.59e-06	0.0758558	0.0271	-0.0298	0.2726	19.6364	0.00137072
genus	Alistipes	rs11769002	G	A	14306	0.0109389	1.45e-06	-0.0528793	0.017	0.0079	0.6447	23.3681	0.00163079
genus	Alistipes	rs67705352	T	G	14306	0.0110864	1.65e-06	-0.0532404	0.0163	-0.0217	0.1836	23.0622	0.00160947
genus	Alistipes	rs7129639	A	C	14306	0.0109584	1.78e-06	0.0524955	0.0159	0.0006	0.9706	22.9483	0.00160153
genus	Alistipes	rs8130320	A	G	14306	0.010717	4.84e-06	-0.049002	0.0159	-0.0025	0.8761	20.9065	0.00145925
genus	Coprobacter	rs143662916	C	T	14306	0.0540141	3.07e-06	0.253264	0.0338	-0.0392	0.2459	21.9853	0.00153443
genus	Coprobacter	rs213863	T	C	14306	0.0188377	2.35e-06	0.0887412	0.0177	-0.0149	0.3978	22.1919	0.00154883
genus	Coprobacter	rs305411	A	G	14306	0.0264518	1.01e-06	0.129218	0.0279	-0.0024	0.9305	23.8636	0.0016653
genus	Coprobacter	rs3828477	G	T	14306	0.019569	2.89e-06	-0.0912179	0.0198	0.0242	0.2216	21.7282	0.00151651
genus	Coprobacter	rs72821405	T	C	14306	0.0319978	4.76e-06	-0.147365	0.0326	-0.0359	0.2712	21.2104	0.00148043
genus	Prevotella9	rs11685699	C	T	14306	0.0295665	2.03e-06	-0.141357	0.0296	-0.0064	0.8284	22.8578	0.00159523
genus	Prevotella9	rs117271932	A	G	14306	0.0440393	2.82e-06	0.208089	0.0726	-0.1237	0.0886707	22.3263	0.0015582
genus	Prevotella9	rs2683313	G	A	14306	0.0151603	1.69e-06	0.0724576	0.0168	0.0007	0.9646	22.843	0.00159419
genus	Prevotella9	rs746764	T	C	14306	0.0193245	2.04e-06	-0.0915771	0.0208	0.0122	0.557	22.4573	0.00156732
genus	Prevotella9	rs9428102	A	G	14306	0.0176068	4.62e-06	-0.0778845	0.0187	0.0337	0.0713001	19.5678	0.00136593
genus	Ruminococcaceae	rs10916131	C	T	14306	0.0146753	2.87e-06	-0.069333	0.022	0.0109	0.621199	22.3206	0.0015578
genus	Ruminococcaceae	rs10927423	C	A	14306	0.0147712	8.5e-07	-0.0713617	0.0218	-0.0306	0.1597	23.3399	0.00162882
genus	Ruminococcaceae	rs11750293	G	T	14306	0.0120512	1.76e-06	-0.0578304	0.0184	0.0149	0.4176	23.0278	0.00160707
genus	Ruminococcaceae	rs12463378	A	G	14306	0.0112086	2.96e-06	-0.0522061	0.0171	0.0089	0.6005	21.694	0.00151413
genus	Ruminococcaceae	rs55793120	T	C	14306	0.027414	4.81e-07	0.137396	0.0451	0.0268	0.5517	25.1191	0.00175276
genus	Ruminococcaceae	rs7120052	A	C	14306	0.0135523	1.97e-06	0.0624796	0.0199	-0.0253	0.2047	21.2545	0.0014835
genus	Ruminococcaceae	rs7155595	C	A	14306	0.0116986	1.15e-06	0.0569929	0.0168	-0.0164	0.3282	23.7342	0.00165629
genus	Ruminococcaceae	rs77564310	A	C	14306	0.0140855	3.29e-07	-0.0713093	0.0205	0.0141	0.493	25.63	0.00178835
genus	Ruminococcaceae	rs79016051	C	T	14306	0.0189424	2.34e-06	-0.0887747	0.0321	-0.0244	0.4478	21.9638	0.00153294
genus	Slackia	rs12440440	A	G	14306	0.0190582	2.63e-06	0.0901934	0.0165	0.0343	0.0372701	22.3968	0.00156311
genus	Slackia	rs16894137	C	T	14306	0.0263047	2.71e-06	-0.122792	0.0227	-0.007	0.756901	21.7908	0.00152088
genus	Slackia	rs4492265	G	A	14306	0.0191658	2.41e-06	0.0905757	0.0173	-0.0026	0.8809	22.3342	0.00155874
genus	Slackia	rs8901	C	T	14306	0.0186813	6.07e-07	0.0934594	0.0165	-0.0166	0.3132	25.0283	0.00174644
genus	Coprococcus3	rs11080344	C	T	14306	0.0113054	4.79e-06	0.0516921	0.0164	-0.0035	0.8289	20.9063	0.00145923
genus	Coprococcus3	rs13394391	C	T	14306	0.0150918	2.2e-06	-0.0709302	0.0222	0.026	0.2416	22.0892	0.00154167
genus	Coprococcus3	rs178271	C	T	14306	0.0294239	7.81e-07	-0.145257	0.037	0.077	0.0372701	24.371	0.00170066
genus	Coprococcus3	rs8100692	T	C	14306	0.0113476	4.16e-07	0.0577411	0.016	0.0043	0.7858	25.8918	0.00180659
genus	Eubacterium	rs112617308	T	C	14306	0.0362844	2.38e-06	-0.170873	0.0302	0.0435	0.149	22.1772	0.0015478
genus	Eubacterium	rs2913110	T	C	14306	0.022942	4.56e-06	-0.105143	0.0158	0.0264	0.0944996	21.0038	0.00146603
genus	Eubacterium	rs4862235	A	G	14306	0.0225751	3.73e-06	-0.104806	0.0164	-0.0085	0.6033	21.5533	0.00150432
genus	Lachnospira	rs56791201	C	T	14306	0.0110697	2.93e-06	-0.051823	0.0157	0.0001	0.9949	21.9166	0.00152964
genus	Phascolarctobacterium	rs12618201	A	G	14306	0.0138202	3.38e-06	0.0641657	0.0168	0.0114	0.496	21.5564	0.00150454
genus	Phascolarctobacterium	rs1264476	G	T	14306	0.0166041	4.3e-06	-0.0767335	0.0195	-0.0135	0.4885	21.357	0.00149064
genus	Phascolarctobacterium	rs56069061	G	A	14306	0.0230694	1.87e-06	-0.111306	0.0287	-0.0046	0.8735	23.279	0.00162458
genus	Phascolarctobacterium	rs56157888	A	C	14306	0.0193976	1.09e-06	0.0954864	0.0253	-0.012	0.6336	24.2319	0.00169096
genus	Phascolarctobacterium	rs74540770	G	A	14306	0.0258621	3.6e-06	-0.121014	0.0437	-0.0637	0.1452	21.8949	0.00152813
genus	Phascolarctobacterium	rs75882962	T	C	14306	0.0190575	3.19e-07	0.0968661	0.0232	-0.007	0.7633	25.8352	0.00180264
genus	Bilophila	rs1241171	G	A	14306	0.0150148	4.24e-06	-0.0692654	0.0186	-0.009	0.6297	21.2811	0.00148535
genus	Bilophila	rs1571225	T	C	14306	0.0170621	1.12e-06	-0.0826826	0.0231	0.0586	0.0112499	23.4835	0.00163883
genus	Bilophila	rs3827020	C	T	14306	0.0160642	1.79e-06	0.0766479	0.0334	-0.0261	0.4339	22.7658	0.00158882
genus	Bilophila	rs542415	T	C	14306	0.0133436	4.71e-06	-0.0613623	0.017	0.0098	0.5661	21.1474	0.00147604
genus	Bilophila	rs6793291	A	C	14306	0.0241633	3.11e-06	-0.112729	0.0314	0.0099	0.752899	21.765	0.00151908
genus	Bilophila	rs7802841	A	C	14306	0.0137701	1.77e-06	-0.0670097	0.0167	-0.0099	0.5523	23.6811	0.00165259
genus	Ruminococcus	rs10904297	A	G	14306	0.0389812	2.69e-06	-0.167804	0.0464	-0.0474	0.3069	18.5308	0.00129364
genus	Ruminococcus	rs12434631	A	G	14306	0.0153401	2.77e-06	0.074697	0.0269	0.0249	0.3552	23.711	0.00165467
genus	Ruminococcus	rs35866622	T	C	14306	0.0109421	2.21e-08	-0.0612024	0.0164	0.0392	0.0169602	31.285	0.00218207
genus	Ruminococcus	rs4073731	T	C	14306	0.0142221	4.05e-06	0.0651948	0.0229	0.0048	0.8356	21.0135	0.00146671
genus	Ruminococcus	rs8080469	G	A	14306	0.0107036	3.5e-06	0.0490727	0.0155	0.0084	0.589	21.0194	0.00146712
genus	Escherichia	rs113127095	A	G	14306	0.0323434	3.33e-06	0.151009	0.043	0.0267	0.5349	21.7989	0.00152144
genus	Escherichia	rs1154904	G	A	14306	0.0130644	3.04e-06	0.0613376	0.0181	-0.0019	0.917	22.0432	0.00153847
genus	Escherichia	rs592299	T	C	14306	0.0129486	4.77e-06	-0.0592004	0.016	0.003	0.8531	20.9028	0.00145899
genus	Escherichia	rs73208162	A	G	14306	0.024839	2.19e-06	-0.119296	0.0362	-0.042	0.2453	23.0666	0.00160978
genus	Lachnospiraceae	rs11128180	A	G	14306	0.0140126	4.52e-06	0.0648288	0.019	-0.0001	0.9953	21.4042	0.00149393
genus	Lachnospiraceae	rs12673420	G	A	14306	0.0118375	2.98e-06	0.0554351	0.0162	0.0036	0.8234	21.9306	0.00153062
genus	Lachnospiraceae	rs12747809	A	G	14306	0.0125685	8.65e-07	0.062197	0.0165	-0.0092	0.575999	24.4891	0.00170888
genus	Lachnospiraceae	rs12894272	G	A	14306	0.0125229	4.34e-06	-0.0579792	0.0166	0.017	0.3036	21.4355	0.00149612
genus	Lachnospiraceae	rs2444793	T	C	14306	0.0118188	4.77e-06	0.0542433	0.0156	0.0213	0.1712	21.0642	0.00147024
genus	Lachnospiraceae	rs2882478	G	A	14306	0.0118338	1.21e-06	-0.0577091	0.0159	-0.004	0.8034	23.7815	0.00165959
genus	Lachnospiraceae	rs35182105	A	G	14306	0.024221	4.87e-06	-0.109724	0.0378	0.0272	0.4724	20.522	0.00143245
genus	Rikenellaceae	rs17582787	A	G	14306	0.0339924	3.55e-06	-0.157739	0.0235	0.0237	0.3138	21.5335	0.00150294
genus	Rikenellaceae	rs2900503	T	G	14306	0.0326671	1.55e-07	0.172329	0.0208	-0.0233	0.2625	27.8289	0.00194148
genus	Rikenellaceae	rs2998141	C	T	14306	0.0293073	4.42e-06	0.136346	0.0239	-0.012	0.6155	21.6438	0.00151063
genus	Rikenellaceae	rs80309088	G	A	14306	0.0383423	4.56e-06	0.17405	0.0242	-0.0028	0.9092	20.6059	0.0014383
genus	Rikenellaceae	rs9887954	G	A	14306	0.0249013	4.81e-06	-0.114849	0.0163	0.019	0.2437	21.2721	0.00148473
genus	Lachnospiraceae	rs11192447	A	G	14306	0.024345	4.69e-07	0.126592	0.0315	-0.0479	0.1282	27.0391	0.00188649
genus	Lachnospiraceae	rs12346653	C	T	14306	0.0139569	2.7e-06	0.0657686	0.0185	-0.006	0.744699	22.2054	0.00154977
genus	Lachnospiraceae	rs74315802	G	T	14306	0.0183477	3.19e-06	0.0867262	0.031	-0.0092	0.7673	22.3428	0.00155934
genus	Lachnospiraceae	rs9981767	A	C	14306	0.0131994	9.96e-07	0.0655062	0.0173	-0.0063	0.7141	24.6295	0.00171866
genus	Oscillibacter	rs11627628	T	C	14306	0.0290223	1.01e-06	0.143961	0.0303	-0.0164	0.5874	24.6052	0.00171697
genus	Oscillibacter	rs11990279	T	C	14306	0.0180457	4.94e-06	-0.0824934	0.0182	-0.0142	0.4369	20.8973	0.00145861
genus	Oscillibacter	rs12649930	T	G	14306	0.0259612	4.09e-06	0.121589	0.0288	-0.0122	0.672	21.9351	0.00153093
genus	Oscillibacter	rs133832	A	C	14306	0.0162411	1.15e-06	-0.0795527	0.0175	0.0158	0.3664	23.9927	0.0016743
genus	Oscillibacter	rs16866406	A	G	14306	0.0208795	3.08e-06	0.0988765	0.022	0.0282	0.1994	22.4257	0.00156512
genus	Oscillibacter	rs16934185	A	G	14306	0.028157	4.38e-06	-0.129568	0.0273	-0.0222	0.4148	21.175	0.00147796
genus	Oscillibacter	rs234108	A	G	14306	0.0152632	9.16e-07	0.0749553	0.0159	0.0005	0.977	24.1165	0.00168292
genus	Oscillibacter	rs36095275	C	T	14306	0.0156861	1.4e-06	-0.0752368	0.0162	0.0213	0.19	23.0054	0.00160552
genus	Oscillibacter	rs4506202	G	A	14306	0.0152261	3.21e-06	0.0711323	0.0154	0.0217	0.1596	21.8251	0.00152327
genus	Oscillibacter	rs61883564	A	G	14306	0.0221016	3.39e-06	-0.101351	0.0237	0.0103	0.6637	21.0285	0.00146775
genus	Oscillibacter	rs761240	G	T	14306	0.0388812	2.04e-06	0.17664	0.0621	-0.0312	0.615399	20.6395	0.00144064
genus	unknown	rs11709800	T	C	14306	0.016634	1.48e-07	0.0879804	0.0382	0.0392	0.3046	27.9755	0.00195169
genus	unknown	rs12634544	T	C	14306	0.015882	2.6e-07	-0.0813051	0.0186	-0.0187	0.3142	26.2075	0.00182857
genus	unknown	rs12930556	C	T	14306	0.0139816	4.54e-06	0.064211	0.0164	0.0195	0.2348	21.0914	0.00147213
genus	unknown	rs17291611	A	G	14306	0.0190904	2.3e-06	-0.0905691	0.0221	-0.0006	0.978	22.5076	0.00157083
genus	unknown	rs3010848	G	A	14306	0.0146631	1.78e-06	-0.0696728	0.0169	0.0069	0.684699	22.5775	0.00157569
genus	unknown	rs72819830	A	G	14306	0.0467216	1.61e-06	0.226767	0.0699	-0.0842	0.2281	23.5572	0.00164396
genus	unknown	rs1549633	A	C	14306	0.0219252	3.4e-06	0.101844	0.0229	-0.0257	0.2605	21.5766	0.00150595
genus	unknown	rs3754624	C	T	14306	0.0200589	2.16e-06	0.0964478	0.0275	-0.0204	0.4579	23.1191	0.00161343
genus	unknown	rs55876211	C	T	14306	0.0196919	2.87e-06	-0.0914764	0.0202	0.0158	0.4327	21.5796	0.00150616
genus	unknown	rs76784716	A	G	14306	0.0286444	8.43e-07	0.139756	0.0307	0.0247	0.4224	23.8046	0.0016612
genus	unknown	rs9813022	A	G	14306	0.016401	5.1e-07	-0.0822797	0.0175	-0.0021	0.9041	25.1678	0.00175616
genus	unknown	rs1032598	G	A	14306	0.0189039	4.08e-06	-0.0886426	0.0185	0.0438	0.0181101	21.9878	0.00153461
genus	unknown	rs16843660	A	G	14306	0.04907	1.75e-06	0.234697	0.0434	-0.0277	0.5232	22.8762	0.00159651
genus	unknown	rs2336448	T	C	14306	0.0160883	1.43e-06	0.0773742	0.0165	0.015	0.3605	23.1298	0.00161418
genus	unknown	rs35703006	G	T	14306	0.0190779	9.01e-07	0.0926669	0.02	-0.0502	0.01184	23.5933	0.00164647
genus	unknown	rs553072	G	A	14306	0.0230198	3.69e-06	0.109193	0.0237	0.0084	0.724299	22.5002	0.00157031
genus	unknown	rs17043785	T	C	14306	0.0347133	5.12e-07	-0.176187	0.0347	0.0191	0.5806	25.7606	0.00179745
genus	unknown	rs1850003	A	G	14306	0.0177806	2.41e-06	0.084048	0.0178	0.02	0.2612	22.3441	0.00155943
genus	unknown	rs738193	T	C	14306	0.0165856	3.82e-07	0.0847328	0.0183	0.0137	0.4547	26.1	0.00182109
genus	unknown	rs941000	T	C	14306	0.0163382	3.16e-07	-0.0850266	0.0157	-0.0051	0.7457	27.0833	0.00188956
genus	unknown	rs111373036	A	G	14306	0.0179766	1.7e-06	-0.0858259	0.0212	-0.0138	0.5144	22.7941	0.00159079
genus	unknown	rs2136103	T	C	14306	0.0154038	6.73e-07	0.0754533	0.0167	0.0202	0.2256	23.9939	0.00167438
genus	unknown	rs2599390	G	A	14306	0.0198355	3.03e-06	0.094049	0.0204	-0.003	0.8816	22.4813	0.001569
genus	unknown	rs6516833	A	G	14306	0.0277636	2.34e-06	0.134075	0.035	-0.0166	0.6356	23.3208	0.00162749
genus	unknown	rs10892421	T	C	14306	0.0213953	1.39e-06	0.103858	0.0172	0.004	0.8181	23.5637	0.00164441
genus	unknown	rs13165831	A	G	14306	0.0243306	9.81e-07	-0.120653	0.019	0.0246	0.1952	24.5907	0.00171596
genus	unknown	rs1969793	A	G	14306	0.0218939	3.26e-06	-0.102671	0.0163	-0.0044	0.7865	21.9912	0.00153484
genus	unknown	rs75285799	T	C	14306	0.0275812	3.25e-06	0.132213	0.0225	-0.0452	0.0449304	22.9785	0.00160364
genus	unknown	rs9534068	A	G	14306	0.0211319	3.07e-06	0.098738	0.0168	0.022	0.1912	21.8319	0.00152374
genus	unknown	rs118104867	C	T	14306	0.0455098	3.44e-06	0.214464	0.0395	-0.0094	0.8114	22.2075	0.00154991
genus	unknown	rs13409132	A	G	14306	0.0352154	4.37e-06	-0.165419	0.0373	0.0008	0.9826	22.0651	0.00153999
genus	unknown	rs2191834	T	G	14306	0.0159136	2.5e-06	-0.0746375	0.0178	-0.0218	0.2215	21.9977	0.00153529
genus	unknown	rs28691777	C	T	14306	0.0266996	6.96e-07	0.137134	0.0309	-0.0201	0.5146	26.3804	0.00184061
genus	unknown	rs55682560	C	T	14306	0.0261319	4.97e-07	-0.131519	0.0303	-0.0105	0.727699	25.33	0.00176746
genus	unknown	rs6588624	A	G	14306	0.0138147	1.79e-06	0.0662317	0.0156	0.031	0.0465897	22.9852	0.00160411
genus	unknown	rs66714985	A	C	14306	0.0252447	4.85e-06	0.116908	0.0302	-0.011	0.7149	21.4461	0.00149685
genus	unknown	rs7226487	A	G	14306	0.0138701	3.58e-06	-0.0643682	0.0156	0.0073	0.6402	21.5369	0.00150318
genus	unknown	rs7538034	T	G	14306	0.0165982	2.37e-06	-0.078598	0.0193	0.0301	0.12	22.4234	0.00156496
genus	unknown	rs7725895	A	G	14306	0.0240367	3.94e-06	-0.116224	0.0296	0.0189	0.5235	23.3799	0.0016316
genus	unknown	rs11195523	C	A	14306	0.0145351	2.4e-06	-0.0689278	0.0186	-0.0148	0.4238	22.4881	0.00156947
genus	unknown	rs11684166	A	G	14306	0.0168349	3.49e-06	-0.0769635	0.0219	-0.031	0.1566	20.9001	0.0014588
genus	unknown	rs11809762	G	A	14306	0.0190198	1.68e-06	-0.0934634	0.0249	0.0183	0.4622	24.1474	0.00168508
genus	unknown	rs12147596	C	T	14306	0.0141609	2.86e-07	-0.0719818	0.0175	0.003	0.8654	25.8383	0.00180286
genus	unknown	rs16823675	C	T	14306	0.0149973	2.33e-07	-0.0767515	0.019	-0.0116	0.5417	26.1907	0.00182741
genus	unknown	rs17086536	C	A	14306	0.022432	3.36e-06	-0.100851	0.0284	-0.0241	0.3972	20.2127	0.00141089
genus	unknown	rs35740166	C	T	14306	0.0226824	8.4e-07	-0.112246	0.0306	-0.0145	0.635	24.4886	0.00170885
genus	unknown	rs72700702	T	C	14306	0.0189005	1.59e-06	-0.091726	0.0232	0.0377	0.1051	23.5526	0.00164364
genus	unknown	rs76532867	T	C	14306	0.0242364	2.56e-06	0.112353	0.0282	0.0255	0.3648	21.4898	0.0014999
genus	unknown	rs17235252	T	C	14306	0.0255463	2.16e-06	-0.122002	0.0314	-0.0143	0.6489	22.8075	0.00159172
genus	unknown	rs74603314	T	C	14306	0.0489701	2.28e-06	0.230767	0.0478	0.015	0.753701	22.2068	0.00154986
genus	unknown	rs7706512	A	G	14306	0.0138979	2.27e-06	-0.0657351	0.0161	-0.0108	0.5023	22.3716	0.00156135
genus	unknown	rs11150282	T	C	14306	0.0197127	7.36e-07	0.098235	0.0173	0.0031	0.8571	24.8336	0.00173288
genus	unknown	rs4129395	G	A	14306	0.0185253	1.22e-06	0.0904264	0.0157	0.0011	0.944	23.8265	0.00166272
genus	unknown	rs79790072	T	C	14306	0.0488017	3.54e-06	0.226103	0.0452	0.0174	0.7	21.4656	0.00149821
genus	unknown	rs9864379	T	C	14306	0.0292752	4.66e-08	-0.160521	0.0263	-0.0365	0.1652	30.0652	0.00209717
genus	unknown	rs11251024	G	A	14306	0.0206737	6.63e-07	0.104201	0.0171	-0.0153	0.3718	25.4043	0.00177263
genus	unknown	rs11606187	A	G	14306	0.0326288	3.31e-06	-0.154539	0.0257	0.017	0.5076	22.4323	0.00156558
genus	unknown	rs13385922	T	C	14306	0.0201348	3.97e-06	0.0929494	0.0166	-0.0395	0.01734	21.3107	0.00148742
genus	unknown	rs2172426	T	C	14306	0.0198947	3.17e-07	0.10212	0.0161	-0.0199	0.2181	26.3479	0.00183836
genus	unknown	rs267959	G	A	14306	0.0209676	2.62e-06	-0.0988612	0.0165	-0.0124	0.4535	22.2308	0.00155154
genus	unknown	rs4383094	C	T	14306	0.0320662	4.28e-06	-0.149188	0.0266	0.0319	0.23	21.6458	0.00151077
genus	unknown	rs60583455	T	C	14306	0.021177	2.6e-07	0.108934	0.0225	0.0072	0.7485	26.4605	0.00184619
genus	unknown	rs72671304	T	C	14306	0.0370028	3.8e-06	0.172322	0.0287	0.0413	0.1502	21.6876	0.00151369
genus	unknown	rs7911787	G	T	14306	0.0470232	3.39e-06	-0.223071	0.0353	0.009	0.7984	22.5041	0.00157058
genus	unknown	rs11257188	A	C	14306	0.0225832	1.85e-06	-0.109509	0.0309	-0.0119	0.6991	23.5141	0.00164096
genus	unknown	rs55922055	T	C	14306	0.0476043	2.28e-07	-0.239699	0.0403	0.0157	0.6971	25.3536	0.0017691
genus	unknown	rs599752	T	C	14306	0.0137964	4.06e-06	0.0630207	0.018	0.0068	0.7067	20.8658	0.00145641
genus	unknown	rs72846345	T	C	14306	0.0190903	2.58e-06	0.0877661	0.0237	0.0023	0.9233	21.1363	0.00147526
genus	unknown	rs740358	G	T	14306	0.0264763	9.18e-07	-0.130157	0.0342	-0.0471	0.1688	24.1669	0.00168643

## Sheet: Supplementary Table3-2
Supplementary Table3-2 IVs related to GM taxa and Alzheimer's disease (genome-wide statistical significance, P<5.00E-08)
Level	Exposure	SNP	Effect_allele.exposure	Other_allele.exposure	SE.exposure	Pval.exposure	Beta.exposure	SE.outcome	Beta.outcome	Pval.outcome	F	R2
Total	GM	rs10202904	G	T	0.0235357	3.01e-07	0.121754	0.0156	0.0087	0.5772	26.7616	0.00186716
Total	GM	rs10781552	C	T	0.0116074	2.33115e-06	-0.0552212	0.0171	0.0068	0.6902	22.633	0.00157956
Total	GM	rs112381107	C	T	0.0456962	2.81877e-06	0.211435	0.0373	0.0387	0.2985	21.4089	0.00149426
Total	GM	rs11599763	C	T	0.0117493	2.49701e-06	0.0555931	0.0172	-0.0093	0.5897	22.3881	0.0015625
Total	GM	rs11250875	T	C	0.0130939	4.82848e-06	0.06075	0.0191	-0.0112	0.5559	21.5256	0.00150239
Total	GM	rs11251024	G	A	0.0206737	6.63e-07	0.104201	0.0171	-0.0153	0.3718	25.4043	0.00177263
Total	GM	rs11606187	A	G	0.0326288	3.30583e-06	-0.154539	0.0257	0.017	0.5076	22.4323	0.00156558
Total	GM	rs13385922	T	C	0.0201348	3.96826e-06	0.0929494	0.0166	-0.0395	0.01734	21.3107	0.00148742
Total	GM	rs117107102	A	G	0.0431572	2.91823e-06	0.204683	0.0498	0.0229	0.6461	22.4935	0.00156984
Total	GM	rs11729256	T	C	0.0150177	6.73e-07	0.0749798	0.0191	0.0174	0.3632	24.9277	0.00173943
Total	GM	rs11770843	C	T	0.0234879	1.9073e-06	0.109431	0.0181	0.009	0.6203	21.7066	0.00151501
Total	GM	rs12908520	G	A	0.0130946	2.15139e-06	0.0619104	0.0158	0.0141	0.3714	22.3534	0.00156008
Total	GM	rs1549633	A	C	0.0218634	4.70392e-06	0.0999312	0.0229	-0.0257	0.2605	20.8914	0.00145819
phylum	Actinobacteria	rs7570971	A	C	0.0113623	1.41e-14	0.086653	0.0176	0.0285	0.1048	58.1614	0.00404906
class	Actinobacteria	rs182549	T	C	0.012066	3.79e-20	-0.111489	0.0179	-0.0205	0.2514	85.3763	0.00593246
order	Bifidobacteriales	rs182549	T	C	0.0126703	5.94e-20	-0.11707	0.0179	-0.0205	0.2514	85.3724	0.00593219
order	Bifidobacteriales	rs7322849	T	C	0.0200996	1.74e-08	0.110676	0.0304	0.0237	0.4347	30.3202	0.00211492
order	Gastranaerophilales	rs9864379	T	C	0.0292752	4.66e-08	-0.160521	0.0263	-0.0365	0.1652	30.0652	0.00209717
family	Bifidobacteriaceae	rs182549	T	C	0.0126703	5.94e-20	-0.11707	0.0179	-0.0205	0.2514	85.3724	0.00593219
family	Bifidobacteriaceae	rs7322849	T	C	0.0200996	1.74e-08	0.110676	0.0304	0.0237	0.4347	30.3202	0.00211492
family	Oxalobacteraceae	rs4428215	G	A	0.0230053	4.88e-08	0.12561	0.0189	-0.0015	0.9378	29.8121	0.00207955
family	Peptostreptococcaceae	rs61841503	G	A	0.0161331	9.8e-09	0.0919658	0.0213	-0.0098	0.647	32.495	0.00226628
family	Streptococcaceae	rs11110281	T	C	0.0225943	1.4e-08	-0.130554	0.0319	0.0326	0.3071	33.3874	0.00232837
family	unknown	rs9864379	T	C	0.0292752	4.66e-08	-0.160521	0.0263	-0.0365	0.1652	30.0652	0.00209717
genus	Romboutsia	rs61841503	G	A	0.0171454	4e-08	0.092888	0.0213	-0.0098	0.647	29.3511	0.00204746
genus	Oxalobacter	rs736744	T	C	0.0211262	2.57e-08	-0.117882	0.016	-0.0019	0.906	31.1352	0.00217165
genus	Streptococcus	rs11110281	T	C	0.0227398	2.58e-09	-0.137519	0.0319	0.0326	0.3071	36.5723	0.00254991
genus	Intestinibacter	rs10805326	A	G	0.0139665	3.55e-08	-0.0775151	0.017	-0.0224	0.1871	30.8033	0.00214855
genus	Tyzzerella3	rs67476743	T	G	0.022208	3.74e-09	0.132164	0.0278	-0.0613	0.0272301	35.4166	0.00246954
genus	Ruminococcaceae	rs12781711	C	T	0.0117477	2.55e-08	-0.0656129	0.0171	0.0034	0.8419	31.1941	0.00217575
genus	Allisonella	rs602075	G	A	0.0296976	3.57e-08	-0.168974	0.0177	0.0218	0.2182	32.3741	0.00225786
genus	Bifidobacterium	rs182549	T	C	0.0127294	1.28e-20	-0.119703	0.0179	-0.0205	0.2514	88.4289	0.00614327
genus	Bifidobacterium	rs7322849	T	C	0.0201813	1.08e-08	0.112428	0.0304	0.0237	0.4347	31.0349	0.00216467
genus	Erysipelatoclostridium	rs7221249	G	A	0.0142741	4.31e-09	-0.0839861	0.0166	0.0157	0.3452	34.6192	0.00241407
genus	Eubacterium	rs17159861	C	T	0.0168388	1.04e-08	0.0962228	0.0263	0.0297	0.2586	32.6538	0.00227733
genus	Candidatus	rs830151	A	G	0.0347932	4.26e-08	-0.194561	0.0363	-0.072	0.0474504	31.2696	0.002181
genus	Ruminococcus	rs35866622	T	C	0.0109421	2.21e-08	-0.0612024	0.0164	0.0392	0.0169602	31.285	0.00218207
genus	unknown	rs9864379	T	C	0.0292752	4.66e-08	-0.160521	0.0263	-0.0365	0.1652	30.0652	0.00209717

## Sheet: Supplementary Table3-3
Supplementary Table3-3 Casual effects of MR Analysis between GM and Alzheimer's disease (locus-wide significance, P<1.00E-05)	Supplementary table 3 Casual effects of MR Analysis between GM and AMD (locus-wide significance, P<1.00E-05)
Level	Exposure	Outcome	Method	nsnp	Beta	SE	Pval	OR	OR_lci95	OR_uci95
phylum	Actinobacteria	Alzheimer's disease || id:ieu-a-297	Inverse variance weighted	9	0.175457	0.0979821	0.0733407	1.19179	0.983549	1.44412
phylum	Actinobacteria	Alzheimer's disease || id:ieu-a-297	MR Egger	9	0.534873	0.469218	0.291816	1.70723	0.680591	4.28252
phylum	Actinobacteria	Alzheimer's disease || id:ieu-a-297	Weighted median	9	0.165603	0.128123	0.196175	1.1801	0.918036	1.51699
phylum	Actinobacteria	Alzheimer's disease || id:ieu-a-297	Weighted mode	9	0.221059	0.183716	0.26327	1.2474	0.870207	1.78808
phylum	Bacteroidetes	Alzheimer's disease || id:ieu-a-297	Inverse variance weighted	6	-0.147624	0.17088	0.387639	0.862755	0.617208	1.20599
phylum	Bacteroidetes	Alzheimer's disease || id:ieu-a-297	MR Egger	6	-0.540304	0.439807	0.286596	0.582571	0.246024	1.3795
phylum	Bacteroidetes	Alzheimer's disease || id:ieu-a-297	Weighted median	6	-0.125803	0.167201	0.451807	0.881788	0.635389	1.22374
phylum	Bacteroidetes	Alzheimer's disease || id:ieu-a-297	Weighted mode	6	-0.143215	0.182995	0.469277	0.866568	0.605389	1.24043
phylum	Cyanobacteria	Alzheimer's disease || id:ieu-a-297	Inverse variance weighted	4	0.0171969	0.101473	0.865425	1.01735	0.833859	1.24121
phylum	Cyanobacteria	Alzheimer's disease || id:ieu-a-297	MR Egger	4	-0.49452	0.339403	0.282428	0.609863	0.313564	1.18615
phylum	Cyanobacteria	Alzheimer's disease || id:ieu-a-297	Weighted median	4	-0.000861	0.117059	0.994128	0.999139	0.794298	1.25681
phylum	Cyanobacteria	Alzheimer's disease || id:ieu-a-297	Weighted mode	4	-0.0926368	0.177373	0.637594	0.911525	0.643851	1.29048
phylum	Euryarchaeota	Alzheimer's disease || id:ieu-a-297	Inverse variance weighted	5	0.0833389	0.0686491	0.224754	1.08691	0.950076	1.24345
phylum	Euryarchaeota	Alzheimer's disease || id:ieu-a-297	MR Egger	5	0.181236	0.292961	0.579954	1.1987	0.67505	2.12855
phylum	Euryarchaeota	Alzheimer's disease || id:ieu-a-297	Weighted median	5	0.0751676	0.081167	0.354402	1.07806	0.919505	1.26397
phylum	Euryarchaeota	Alzheimer's disease || id:ieu-a-297	Weighted mode	5	0.0544368	0.105189	0.632101	1.05595	0.859217	1.29772
phylum	Firmicutes	Alzheimer's disease || id:ieu-a-297	Inverse variance weighted	6	0.0556982	0.144758	0.700409	1.05728	0.796103	1.40414
phylum	Firmicutes	Alzheimer's disease || id:ieu-a-297	MR Egger	6	0.926217	0.655968	0.230807	2.52494	0.698039	9.13318
phylum	Firmicutes	Alzheimer's disease || id:ieu-a-297	Weighted median	6	0.0212156	0.188386	0.910333	1.02144	0.706085	1.47765
phylum	Firmicutes	Alzheimer's disease || id:ieu-a-297	Weighted mode	6	-0.133429	0.294117	0.669085	0.875089	0.491694	1.55744
phylum	Lentisphaerae	Alzheimer's disease || id:ieu-a-297	Inverse variance weighted	5	-0.121913	0.0750714	0.104383	0.885225	0.764103	1.02555
phylum	Lentisphaerae	Alzheimer's disease || id:ieu-a-297	MR Egger	5	-0.46605	0.257382	0.167867	0.627476	0.378886	1.03917
phylum	Lentisphaerae	Alzheimer's disease || id:ieu-a-297	Weighted median	5	-0.110704	0.0993299	0.26506	0.895204	0.736835	1.08761
phylum	Lentisphaerae	Alzheimer's disease || id:ieu-a-297	Weighted mode	5	-0.13937	0.131672	0.349531	0.869906	0.672033	1.12604
phylum	Proteobacteria	Alzheimer's disease || id:ieu-a-297	Inverse variance weighted	4	0.0727283	0.244049	0.765698	1.07544	0.666572	1.7351
phylum	Proteobacteria	Alzheimer's disease || id:ieu-a-297	MR Egger	4	1.00711	0.755404	0.314039	2.73768	0.622832	12.0336
phylum	Proteobacteria	Alzheimer's disease || id:ieu-a-297	Weighted median	4	0.0214536	0.244273	0.930015	1.02169	0.632977	1.6491
phylum	Proteobacteria	Alzheimer's disease || id:ieu-a-297	Weighted mode	4	-0.055859	0.434182	0.905772	0.945672	0.403792	2.21474
phylum	Tenericutes	Alzheimer's disease || id:ieu-a-297	Inverse variance weighted	7	0.0366999	0.0947721	0.698576	1.03738	0.861523	1.24914
phylum	Tenericutes	Alzheimer's disease || id:ieu-a-297	MR Egger	7	0.260501	0.310509	0.439753	1.29758	0.706031	2.38476
phylum	Tenericutes	Alzheimer's disease || id:ieu-a-297	Weighted median	7	0.0534397	0.127176	0.674336	1.05489	0.822156	1.35351
phylum	Tenericutes	Alzheimer's disease || id:ieu-a-297	Weighted mode	7	0.0825846	0.185195	0.671285	1.08609	0.755484	1.56137
phylum	Verrucomicrobia	Alzheimer's disease || id:ieu-a-297	Inverse variance weighted	8	0.131856	0.095445	0.16713	1.14094	0.94628	1.37565
phylum	Verrucomicrobia	Alzheimer's disease || id:ieu-a-297	MR Egger	8	-0.101345	0.276159	0.726229	0.903621	0.525914	1.55259
phylum	Verrucomicrobia	Alzheimer's disease || id:ieu-a-297	Weighted median	8	0.175373	0.11952	0.142291	1.19169	0.942814	1.50626
phylum	Verrucomicrobia	Alzheimer's disease || id:ieu-a-297	Weighted mode	8	0.193117	0.170967	0.295879	1.21302	0.86764	1.6959
class	Actinobacteria	Alzheimer's disease || id:ieu-a-297	Inverse variance weighted	7	0.090419	0.0974397	0.353434	1.09463	0.904328	1.32498
class	Actinobacteria	Alzheimer's disease || id:ieu-a-297	MR Egger	7	0.383585	0.353314	0.327169	1.46754	0.734247	2.93316
class	Actinobacteria	Alzheimer's disease || id:ieu-a-297	Weighted median	7	0.123258	0.127368	0.333177	1.13118	0.881277	1.45194
class	Actinobacteria	Alzheimer's disease || id:ieu-a-297	Weighted mode	7	0.163089	0.159681	0.346492	1.17714	0.860807	1.60973
class	Alphaproteobacteria	Alzheimer's disease || id:ieu-a-297	Inverse variance weighted	3	0.061754	0.127752	0.62882	1.0637	0.828084	1.36636
class	Alphaproteobacteria	Alzheimer's disease || id:ieu-a-297	MR Egger	3	0.0839335	0.389374	0.864838	1.08756	0.507002	2.33289
class	Alphaproteobacteria	Alzheimer's disease || id:ieu-a-297	Weighted median	3	0.0230028	0.156855	0.883408	1.02327	0.75244	1.39158
class	Alphaproteobacteria	Alzheimer's disease || id:ieu-a-297	Weighted mode	3	0.00598249	0.166408	0.974587	1.006	0.72602	1.39395
class	Bacilli	Alzheimer's disease || id:ieu-a-297	Inverse variance weighted	10	-0.0235331	0.0944808	0.8033	0.976742	0.811626	1.17545
class	Bacilli	Alzheimer's disease || id:ieu-a-297	MR Egger	10	-0.400218	0.232542	0.123547	0.670174	0.424858	1.05714
class	Bacilli	Alzheimer's disease || id:ieu-a-297	Weighted median	10	-0.158495	0.130481	0.224481	0.853428	0.660844	1.10213
class	Bacilli	Alzheimer's disease || id:ieu-a-297	Weighted mode	10	-0.208607	0.197484	0.318349	0.811714	0.55119	1.19538
class	Bacteroidia	Alzheimer's disease || id:ieu-a-297	Inverse variance weighted	6	-0.14851	0.17968	0.408506	0.861992	0.606117	1.22588
class	Bacteroidia	Alzheimer's disease || id:ieu-a-297	MR Egger	6	-0.643891	0.534034	0.294372	0.525245	0.184409	1.49603
class	Bacteroidia	Alzheimer's disease || id:ieu-a-297	Weighted median	6	-0.120728	0.17859	0.499038	0.886275	0.624525	1.25773
class	Bacteroidia	Alzheimer's disease || id:ieu-a-297	Weighted mode	6	-0.135671	0.194898	0.517382	0.87313	0.595907	1.27932
class	Betaproteobacteria	Alzheimer's disease || id:ieu-a-297	Inverse variance weighted	8	-0.164107	0.123549	0.184087	0.848651	0.666134	1.08118
class	Betaproteobacteria	Alzheimer's disease || id:ieu-a-297	MR Egger	8	0.413152	0.413002	0.355755	1.51158	0.672784	3.39613
class	Betaproteobacteria	Alzheimer's disease || id:ieu-a-297	Weighted median	8	-0.182929	0.149385	0.220744	0.832827	0.621435	1.11613
class	Betaproteobacteria	Alzheimer's disease || id:ieu-a-297	Weighted mode	8	-0.220109	0.207722	0.3245	0.802431	0.534062	1.20566
class	Clostridia	Alzheimer's disease || id:ieu-a-297	Inverse variance weighted	8	0.105241	0.0993476	0.289456	1.11098	0.914406	1.34981
class	Clostridia	Alzheimer's disease || id:ieu-a-297	MR Egger	8	0.281726	0.206976	0.222366	1.32542	0.883426	1.98854
class	Clostridia	Alzheimer's disease || id:ieu-a-297	Weighted median	8	0.136884	0.131494	0.29788	1.1467	0.886172	1.48381
class	Clostridia	Alzheimer's disease || id:ieu-a-297	Weighted mode	8	0.156093	0.159821	0.361267	1.16894	0.854571	1.59894
class	Coriobacteriia	Alzheimer's disease || id:ieu-a-297	Inverse variance weighted	5	-0.224306	0.144702	0.121113	0.799071	0.601744	1.0611
class	Coriobacteriia	Alzheimer's disease || id:ieu-a-297	MR Egger	5	-0.297602	0.833154	0.744593	0.742597	0.145063	3.80144
class	Coriobacteriia	Alzheimer's disease || id:ieu-a-297	Weighted median	5	-0.202854	0.176771	0.251152	0.816397	0.577339	1.15444
class	Coriobacteriia	Alzheimer's disease || id:ieu-a-297	Weighted mode	5	-0.213954	0.225333	0.396133	0.807385	0.519127	1.25571
class	Deltaproteobacteria	Alzheimer's disease || id:ieu-a-297	Inverse variance weighted	7	0.169102	0.101805	0.0967076	1.18424	0.970022	1.44577
class	Deltaproteobacteria	Alzheimer's disease || id:ieu-a-297	MR Egger	7	0.246	0.248573	0.367788	1.2789	0.785682	2.08174
class	Deltaproteobacteria	Alzheimer's disease || id:ieu-a-297	Weighted median	7	0.191315	0.137684	0.164675	1.21084	0.924459	1.58594
class	Deltaproteobacteria	Alzheimer's disease || id:ieu-a-297	Weighted mode	7	0.214967	0.173918	0.262639	1.23982	0.881693	1.74342
class	Erysipelotrichia	Alzheimer's disease || id:ieu-a-297	Inverse variance weighted	7	0.00206293	0.123067	0.986626	1.00207	0.787298	1.27542
class	Erysipelotrichia	Alzheimer's disease || id:ieu-a-297	MR Egger	7	0.702272	0.652877	0.331223	2.01833	0.561374	7.25661
class	Erysipelotrichia	Alzheimer's disease || id:ieu-a-297	Weighted median	7	-0.106083	0.162969	0.515085	0.89935	0.653442	1.2378
class	Erysipelotrichia	Alzheimer's disease || id:ieu-a-297	Weighted mode	7	-0.0977739	0.241594	0.699728	0.906854	0.564792	1.45608
class	Gammaproteobacteria	Alzheimer's disease || id:ieu-a-297	Inverse variance weighted	3	0.0625962	0.271545	0.817689	1.0646	0.625232	1.81271
class	Gammaproteobacteria	Alzheimer's disease || id:ieu-a-297	MR Egger	3	-2.36456	1.76654	0.408479	0.093991	0.00294698	2.99775
class	Gammaproteobacteria	Alzheimer's disease || id:ieu-a-297	Weighted median	3	0.0596504	0.252935	0.813563	1.06147	0.646551	1.74264
class	Gammaproteobacteria	Alzheimer's disease || id:ieu-a-297	Weighted mode	3	0.0457379	0.396904	0.918784	1.0468	0.480853	2.27885
class	Lentisphaeria	Alzheimer's disease || id:ieu-a-297	Inverse variance weighted	6	-0.0569965	0.0761263	0.454032	0.944597	0.813667	1.0966
class	Lentisphaeria	Alzheimer's disease || id:ieu-a-297	MR Egger	6	-0.618393	0.266536	0.0811269	0.53881	0.319562	0.90848
class	Lentisphaeria	Alzheimer's disease || id:ieu-a-297	Weighted median	6	-0.0735455	0.0860563	0.392761	0.929094	0.784887	1.0998
class	Lentisphaeria	Alzheimer's disease || id:ieu-a-297	Weighted mode	6	-0.103583	0.141072	0.49576	0.901601	0.683805	1.18877
class	Melainabacteria	Alzheimer's disease || id:ieu-a-297	Inverse variance weighted	4	0.0925425	0.0886152	0.296338	1.09696	0.922062	1.30503
class	Melainabacteria	Alzheimer's disease || id:ieu-a-297	MR Egger	4	0.270618	0.284804	0.442303	1.31077	0.750064	2.29065
class	Melainabacteria	Alzheimer's disease || id:ieu-a-297	Weighted median	4	0.0526445	0.111187	0.635874	1.05405	0.847654	1.31071
class	Melainabacteria	Alzheimer's disease || id:ieu-a-297	Weighted mode	4	0.0289184	0.137716	0.847132	1.02934	0.785837	1.3483
class	Methanobacteria	Alzheimer's disease || id:ieu-a-297	Inverse variance weighted	4	-0.0131236	0.0722373	0.855839	0.986962	0.856665	1.13708
class	Methanobacteria	Alzheimer's disease || id:ieu-a-297	MR Egger	4	-0.237344	0.272893	0.476145	0.78872	0.461989	1.34652
class	Methanobacteria	Alzheimer's disease || id:ieu-a-297	Weighted median	4	0.0245246	0.0864397	0.776625	1.02483	0.865111	1.21403
class	Methanobacteria	Alzheimer's disease || id:ieu-a-297	Weighted mode	4	0.0553779	0.12489	0.687495	1.05694	0.827451	1.35008
class	Mollicutes	Alzheimer's disease || id:ieu-a-297	Inverse variance weighted	7	0.0366999	0.0947721	0.698576	1.03738	0.861523	1.24914
class	Mollicutes	Alzheimer's disease || id:ieu-a-297	MR Egger	7	0.260501	0.310509	0.439753	1.29758	0.706031	2.38476
class	Mollicutes	Alzheimer's disease || id:ieu-a-297	Weighted median	7	0.0534397	0.129486	0.679822	1.05489	0.818442	1.35966
class	Mollicutes	Alzheimer's disease || id:ieu-a-297	Weighted mode	7	0.0825846	0.187141	0.674456	1.08609	0.752607	1.56734
class	Negativicutes	Alzheimer's disease || id:ieu-a-297	Inverse variance weighted	7	0.130965	0.12508	0.295075	1.13993	0.892087	1.45662
class	Negativicutes	Alzheimer's disease || id:ieu-a-297	MR Egger	7	0.291052	0.402671	0.502185	1.33783	0.607633	2.94553
class	Negativicutes	Alzheimer's disease || id:ieu-a-297	Weighted median	7	0.113691	0.161287	0.480874	1.12041	0.816742	1.53697
class	Negativicutes	Alzheimer's disease || id:ieu-a-297	Weighted mode	7	0.0668074	0.250907	0.79895	1.06909	0.65379	1.7482
class	Verrucomicrobiae	Alzheimer's disease || id:ieu-a-297	Inverse variance weighted	8	0.177304	0.0915237	0.0527149	1.19399	0.99792	1.42859
class	Verrucomicrobiae	Alzheimer's disease || id:ieu-a-297	MR Egger	8	0.0638443	0.320808	0.848827	1.06593	0.568395	1.99896
class	Verrucomicrobiae	Alzheimer's disease || id:ieu-a-297	Weighted median	8	0.218894	0.117053	0.0614768	1.2447	0.989526	1.56568
class	Verrucomicrobiae	Alzheimer's disease || id:ieu-a-297	Weighted mode	8	0.221463	0.17238	0.23976	1.2479	0.890118	1.7495
order	Bacillales	Alzheimer's disease || id:ieu-a-297	Inverse variance weighted	4	0.0620348	0.0707715	0.380731	1.064	0.926189	1.22232
order	Bacillales	Alzheimer's disease || id:ieu-a-297	MR Egger	4	0.344215	0.309285	0.38157	1.41088	0.769524	2.58678
order	Bacillales	Alzheimer's disease || id:ieu-a-297	Weighted median	4	0.0672718	0.0847972	0.427588	1.06959	0.905805	1.26298
order	Bacillales	Alzheimer's disease || id:ieu-a-297	Weighted mode	4	0.0719451	0.120333	0.592044	1.0746	0.84882	1.36043
order	Bacteroidales	Alzheimer's disease || id:ieu-a-297	Inverse variance weighted	6	-0.14851	0.17968	0.408506	0.861992	0.606117	1.22588
order	Bacteroidales	Alzheimer's disease || id:ieu-a-297	MR Egger	6	-0.643891	0.534034	0.294372	0.525245	0.184409	1.49603
order	Bacteroidales	Alzheimer's disease || id:ieu-a-297	Weighted median	6	-0.120728	0.176071	0.492918	0.886275	0.627615	1.25154
order	Bacteroidales	Alzheimer's disease || id:ieu-a-297	Weighted mode	6	-0.135671	0.195044	0.517682	0.87313	0.595736	1.27969
order	Bifidobacteriales	Alzheimer's disease || id:ieu-a-297	Inverse variance weighted	6	0.176016	0.106735	0.0991267	1.19246	0.967361	1.46993
order	Bifidobacteriales	Alzheimer's disease || id:ieu-a-297	MR Egger	6	0.0336368	0.323645	0.922226	1.03421	0.548424	1.95029
order	Bifidobacteriales	Alzheimer's disease || id:ieu-a-297	Weighted median	6	0.183386	0.128838	0.154622	1.20128	0.933201	1.54637
order	Bifidobacteriales	Alzheimer's disease || id:ieu-a-297	Weighted mode	6	0.186215	0.140905	0.243551	1.20468	0.913969	1.58786
order	Burkholderiales	Alzheimer's disease || id:ieu-a-297	Inverse variance weighted	8	-0.0108504	0.114624	0.924584	0.989208	0.790165	1.23839
order	Burkholderiales	Alzheimer's disease || id:ieu-a-297	MR Egger	8	0.541182	0.389869	0.214449	1.71804	0.800146	3.68889
order	Burkholderiales	Alzheimer's disease || id:ieu-a-297	Weighted median	8	-0.0852827	0.1419	0.547837	0.918253	0.695303	1.21269
order	Burkholderiales	Alzheimer's disease || id:ieu-a-297	Weighted mode	8	-0.113432	0.227204	0.632909	0.892765	0.571923	1.3936
order	Clostridiales	Alzheimer's disease || id:ieu-a-297	Inverse variance weighted	8	0.105794	0.0993982	0.287173	1.11159	0.914821	1.35069
order	Clostridiales	Alzheimer's disease || id:ieu-a-297	MR Egger	8	0.283423	0.206834	0.219654	1.32767	0.885173	1.99136
order	Clostridiales	Alzheimer's disease || id:ieu-a-297	Weighted median	8	0.137318	0.138376	0.321022	1.14719	0.874679	1.50461
order	Clostridiales	Alzheimer's disease || id:ieu-a-297	Weighted mode	8	0.154488	0.153141	0.346664	1.16706	0.864444	1.57561
order	Coriobacteriales	Alzheimer's disease || id:ieu-a-297	Inverse variance weighted	5	-0.224306	0.144702	0.121113	0.799071	0.601744	1.0611
order	Coriobacteriales	Alzheimer's disease || id:ieu-a-297	MR Egger	5	-0.297602	0.833154	0.744593	0.742597	0.145063	3.80144
order	Coriobacteriales	Alzheimer's disease || id:ieu-a-297	Weighted median	5	-0.202854	0.175988	0.249052	0.816397	0.578225	1.15267
order	Coriobacteriales	Alzheimer's disease || id:ieu-a-297	Weighted mode	5	-0.213954	0.252408	0.444373	0.807385	0.492297	1.32414
order	Desulfovibrionales	Alzheimer's disease || id:ieu-a-297	Inverse variance weighted	8	0.202665	0.0960526	0.0348636	1.22466	1.01451	1.47835
order	Desulfovibrionales	Alzheimer's disease || id:ieu-a-297	MR Egger	8	0.153735	0.231931	0.532051	1.16618	0.740189	1.83734
order	Desulfovibrionales	Alzheimer's disease || id:ieu-a-297	Weighted median	8	0.205908	0.134984	0.127153	1.22864	0.943027	1.60076
order	Desulfovibrionales	Alzheimer's disease || id:ieu-a-297	Weighted mode	8	0.23318	0.159685	0.187599	1.26261	0.923298	1.72662
order	Enterobacteriales	Alzheimer's disease || id:ieu-a-297	Inverse variance weighted	3	0.0291066	0.188588	0.877342	1.02953	0.711396	1.48994
order	Enterobacteriales	Alzheimer's disease || id:ieu-a-297	MR Egger	3	-1.59223	0.980752	0.35146	0.203471	0.0297625	1.39102
order	Enterobacteriales	Alzheimer's disease || id:ieu-a-297	Weighted median	3	0.091219	0.210831	0.665259	1.09551	0.724691	1.65607
order	Enterobacteriales	Alzheimer's disease || id:ieu-a-297	Weighted mode	3	0.183046	0.280061	0.580476	1.20087	0.693591	2.07917
order	Erysipelotrichales	Alzheimer's disease || id:ieu-a-297	Inverse variance weighted	7	0.00206293	0.123067	0.986626	1.00207	0.787298	1.27542
order	Erysipelotrichales	Alzheimer's disease || id:ieu-a-297	MR Egger	7	0.702272	0.652877	0.331223	2.01833	0.561374	7.25661
order	Erysipelotrichales	Alzheimer's disease || id:ieu-a-297	Weighted median	7	-0.106083	0.163424	0.516255	0.89935	0.652859	1.2389
order	Erysipelotrichales	Alzheimer's disease || id:ieu-a-297	Weighted mode	7	-0.0977739	0.257044	0.716767	0.906854	0.547945	1.50085
order	Gastranaerophilales	Alzheimer's disease || id:ieu-a-297	Inverse variance weighted	4	0.0925453	0.0884949	0.295667	1.09696	0.922282	1.30473
order	Gastranaerophilales	Alzheimer's disease || id:ieu-a-297	MR Egger	4	0.272924	0.285232	0.439619	1.3138	0.751165	2.29786
order	Gastranaerophilales	Alzheimer's disease || id:ieu-a-297	Weighted median	4	0.0527983	0.103964	0.611557	1.05422	0.859873	1.29249
order	Gastranaerophilales	Alzheimer's disease || id:ieu-a-297	Weighted mode	4	0.0291187	0.151264	0.859643	1.02955	0.765398	1.38486
order	Lactobacillales	Alzheimer's disease || id:ieu-a-297	Inverse variance weighted	9	-0.0653443	0.100668	0.516269	0.936745	0.769008	1.14107
order	Lactobacillales	Alzheimer's disease || id:ieu-a-297	MR Egger	9	-0.364513	0.239573	0.171943	0.694535	0.434275	1.11077
order	Lactobacillales	Alzheimer's disease || id:ieu-a-297	Weighted median	9	-0.165724	0.136475	0.224627	0.84728	0.648422	1.10713
order	Lactobacillales	Alzheimer's disease || id:ieu-a-297	Weighted mode	9	-0.221537	0.177846	0.248131	0.801286	0.56546	1.13546
order	Methanobacteriales	Alzheimer's disease || id:ieu-a-297	Inverse variance weighted	4	-0.0131236	0.0722373	0.855839	0.986962	0.856665	1.13708
order	Methanobacteriales	Alzheimer's disease || id:ieu-a-297	MR Egger	4	-0.237344	0.272893	0.476145	0.78872	0.461989	1.34652
order	Methanobacteriales	Alzheimer's disease || id:ieu-a-297	Weighted median	4	0.0245246	0.0887958	0.782401	1.02483	0.861125	1.21965
order	Methanobacteriales	Alzheimer's disease || id:ieu-a-297	Weighted mode	4	0.0553779	0.127367	0.693093	1.05694	0.823442	1.35665
order	NB1n	Alzheimer's disease || id:ieu-a-297	Inverse variance weighted	9	-0.0777731	0.0657671	0.236986	0.925174	0.813283	1.05246
order	NB1n	Alzheimer's disease || id:ieu-a-297	MR Egger	9	0.175895	0.250744	0.505641	1.19231	0.729378	1.94907
order	NB1n	Alzheimer's disease || id:ieu-a-297	Weighted median	9	-0.107419	0.0795734	0.177037	0.898149	0.768448	1.04974
order	NB1n	Alzheimer's disease || id:ieu-a-297	Weighted mode	9	-0.138449	0.121791	0.288533	0.870708	0.685807	1.10546
order	Pasteurellales	Alzheimer's disease || id:ieu-a-297	Inverse variance weighted	7	0.0279829	0.0879612	0.750388	1.02838	0.865523	1.22188
order	Pasteurellales	Alzheimer's disease || id:ieu-a-297	MR Egger	7	0.138317	0.207564	0.534675	1.14834	0.76452	1.72485
order	Pasteurellales	Alzheimer's disease || id:ieu-a-297	Weighted median	7	-0.00421072	0.114376	0.970633	0.995798	0.795815	1.24604
order	Pasteurellales	Alzheimer's disease || id:ieu-a-297	Weighted mode	7	0.0050336	0.15733	0.975515	1.00505	0.738353	1.36807
order	Rhodospirillales	Alzheimer's disease || id:ieu-a-297	Inverse variance weighted	9	-0.00652636	0.0812273	0.935961	0.993495	0.847273	1.16495
order	Rhodospirillales	Alzheimer's disease || id:ieu-a-297	MR Egger	9	-0.547716	0.414681	0.228105	0.578269	0.256535	1.30351
order	Rhodospirillales	Alzheimer's disease || id:ieu-a-297	Weighted median	9	0.0113822	0.097681	0.907237	1.01145	0.83521	1.22487
order	Rhodospirillales	Alzheimer's disease || id:ieu-a-297	Weighted mode	9	-0.0704548	0.15866	0.668765	0.93197	0.682885	1.27191
order	Selenomonadales	Alzheimer's disease || id:ieu-a-297	Inverse variance weighted	7	0.130965	0.12508	0.295075	1.13993	0.892087	1.45662
order	Selenomonadales	Alzheimer's disease || id:ieu-a-297	MR Egger	7	0.291052	0.402671	0.502185	1.33783	0.607633	2.94553
order	Selenomonadales	Alzheimer's disease || id:ieu-a-297	Weighted median	7	0.113691	0.170011	0.503669	1.12041	0.802896	1.56348
order	Selenomonadales	Alzheimer's disease || id:ieu-a-297	Weighted mode	7	0.0668074	0.252444	0.800141	1.06909	0.651823	1.75347
order	Verrucomicrobiales	Alzheimer's disease || id:ieu-a-297	Inverse variance weighted	8	0.177304	0.0915237	0.0527149	1.19399	0.99792	1.42859
order	Verrucomicrobiales	Alzheimer's disease || id:ieu-a-297	MR Egger	8	0.0638443	0.320808	0.848827	1.06593	0.568395	1.99896
order	Verrucomicrobiales	Alzheimer's disease || id:ieu-a-297	Weighted median	8	0.218894	0.111608	0.0498464	1.2447	1.00014	1.54906
order	Verrucomicrobiales	Alzheimer's disease || id:ieu-a-297	Weighted mode	8	0.221463	0.171118	0.236649	1.2479	0.892323	1.74517
order	Victivallales	Alzheimer's disease || id:ieu-a-297	Inverse variance weighted	6	-0.0569965	0.0761263	0.454032	0.944597	0.813667	1.0966
order	Victivallales	Alzheimer's disease || id:ieu-a-297	MR Egger	6	-0.618393	0.266536	0.0811269	0.53881	0.319562	0.90848
order	Victivallales	Alzheimer's disease || id:ieu-a-297	Weighted median	6	-0.0735455	0.0921307	0.424711	0.929094	0.775597	1.11297
order	Victivallales	Alzheimer's disease || id:ieu-a-297	Weighted mode	6	-0.103583	0.151761	0.525229	0.901601	0.669627	1.21394
family	Acidaminococcaceae	Alzheimer's disease || id:ieu-a-297	Inverse variance weighted	4	0.0176778	0.167377	0.915887	1.01783	0.733167	1.41303
family	Acidaminococcaceae	Alzheimer's disease || id:ieu-a-297	MR Egger	4	0.670185	0.380175	0.219983	1.9546	0.927783	4.11783
family	Acidaminococcaceae	Alzheimer's disease || id:ieu-a-297	Weighted median	4	0.135639	0.169471	0.4235	1.14527	0.82158	1.59648
family	Acidaminococcaceae	Alzheimer's disease || id:ieu-a-297	Weighted mode	4	0.198932	0.200438	0.394119	1.2201	0.823719	1.80722
family	Alcaligenaceae	Alzheimer's disease || id:ieu-a-297	Inverse variance weighted	7	0.0696665	0.134682	0.60497	1.07215	0.823402	1.39604
family	Alcaligenaceae	Alzheimer's disease || id:ieu-a-297	MR Egger	7	0.948451	0.57669	0.160963	2.58171	0.833717	7.99458
family	Alcaligenaceae	Alzheimer's disease || id:ieu-a-297	Weighted median	7	0.0164892	0.164371	0.920093	1.01663	0.736624	1.40306
family	Alcaligenaceae	Alzheimer's disease || id:ieu-a-297	Weighted mode	7	-0.055093	0.295265	0.858132	0.946397	0.530565	1.68814
family	Bacteroidaceae	Alzheimer's disease || id:ieu-a-297	Inverse variance weighted	5	-0.234326	0.213982	0.273485	0.791104	0.520102	1.20331
family	Bacteroidaceae	Alzheimer's disease || id:ieu-a-297	MR Egger	5	0.755115	1.21142	0.577243	2.12786	0.198045	22.8624
family	Bacteroidaceae	Alzheimer's disease || id:ieu-a-297	Weighted median	5	-0.0970973	0.235393	0.67998	0.907468	0.572085	1.43947
family	Bacteroidaceae	Alzheimer's disease || id:ieu-a-297	Weighted mode	5	-0.0582713	0.332892	0.869547	0.943394	0.49128	1.81158
family	Bacteroidales	Alzheimer's disease || id:ieu-a-297	Inverse variance weighted	4	0.0782662	0.100583	0.436494	1.08141	0.887918	1.31707
family	Bacteroidales	Alzheimer's disease || id:ieu-a-297	MR Egger	4	-0.346042	0.394108	0.472528	0.707483	0.326772	1.53175
family	Bacteroidales	Alzheimer's disease || id:ieu-a-297	Weighted median	4	0.0936307	0.119414	0.432989	1.09815	0.868993	1.38775
family	Bacteroidales	Alzheimer's disease || id:ieu-a-297	Weighted mode	4	0.131552	0.168535	0.491987	1.1406	0.819733	1.58706
family	Bifidobacteriaceae	Alzheimer's disease || id:ieu-a-297	Inverse variance weighted	6	0.176016	0.106735	0.0991267	1.19246	0.967361	1.46993
family	Bifidobacteriaceae	Alzheimer's disease || id:ieu-a-297	MR Egger	6	0.0336368	0.323645	0.922226	1.03421	0.548424	1.95029
family	Bifidobacteriaceae	Alzheimer's disease || id:ieu-a-297	Weighted median	6	0.183386	0.130391	0.159595	1.20128	0.930363	1.55108
family	Bifidobacteriaceae	Alzheimer's disease || id:ieu-a-297	Weighted mode	6	0.186215	0.13916	0.23848	1.20468	0.9171	1.58244
family	Clostridiales	Alzheimer's disease || id:ieu-a-297	Inverse variance weighted	10	-0.00745825	0.0739972	0.919716	0.992569	0.858565	1.14749
family	Clostridiales	Alzheimer's disease || id:ieu-a-297	MR Egger	10	-0.177742	0.200795	0.401874	0.837158	0.564791	1.24087
family	Clostridiales	Alzheimer's disease || id:ieu-a-297	Weighted median	10	-0.0562949	0.0996309	0.572051	0.94526	0.777578	1.1491
family	Clostridiales	Alzheimer's disease || id:ieu-a-297	Weighted mode	10	-0.0843058	0.12795	0.526459	0.91915	0.715275	1.18114
family	Coriobacteriaceae	Alzheimer's disease || id:ieu-a-297	Inverse variance weighted	5	-0.224306	0.144702	0.121113	0.799071	0.601744	1.0611
family	Coriobacteriaceae	Alzheimer's disease || id:ieu-a-297	MR Egger	5	-0.297602	0.833154	0.744593	0.742597	0.145063	3.80144
family	Coriobacteriaceae	Alzheimer's disease || id:ieu-a-297	Weighted median	5	-0.202854	0.187005	0.278032	0.816397	0.565873	1.17783
family	Coriobacteriaceae	Alzheimer's disease || id:ieu-a-297	Weighted mode	5	-0.213954	0.234734	0.413607	0.807385	0.509649	1.27906
family	Defluviitaleaceae	Alzheimer's disease || id:ieu-a-297	Inverse variance weighted	7	0.119209	0.127617	0.350246	1.1266	0.877287	1.44678
family	Defluviitaleaceae	Alzheimer's disease || id:ieu-a-297	MR Egger	7	-0.437793	0.539438	0.453922	0.645459	0.224228	1.85801
family	Defluviitaleaceae	Alzheimer's disease || id:ieu-a-297	Weighted median	7	0.0577843	0.137026	0.673242	1.05949	0.809946	1.38591
family	Defluviitaleaceae	Alzheimer's disease || id:ieu-a-297	Weighted mode	7	-0.0813006	0.220287	0.724752	0.921917	0.598659	1.41972
family	Desulfovibrionaceae	Alzheimer's disease || id:ieu-a-297	Inverse variance weighted	8	0.201098	0.0958267	0.0358561	1.22274	1.01337	1.47538
family	Desulfovibrionaceae	Alzheimer's disease || id:ieu-a-297	MR Egger	8	0.146486	0.229885	0.547512	1.15776	0.737796	1.81677
family	Desulfovibrionaceae	Alzheimer's disease || id:ieu-a-297	Weighted median	8	0.203852	0.128104	0.111542	1.22612	0.953866	1.57607
family	Desulfovibrionaceae	Alzheimer's disease || id:ieu-a-297	Weighted mode	8	0.229693	0.173173	0.226351	1.25821	0.896079	1.7667
family	Enterobacteriaceae	Alzheimer's disease || id:ieu-a-297	Inverse variance weighted	3	0.0291066	0.188588	0.877342	1.02953	0.711396	1.48994
family	Enterobacteriaceae	Alzheimer's disease || id:ieu-a-297	MR Egger	3	-1.59223	0.980752	0.35146	0.203471	0.0297625	1.39102
family	Enterobacteriaceae	Alzheimer's disease || id:ieu-a-297	Weighted median	3	0.091219	0.214605	0.670796	1.09551	0.71935	1.66837
family	Enterobacteriaceae	Alzheimer's disease || id:ieu-a-297	Weighted mode	3	0.183046	0.264872	0.560954	1.20087	0.714549	2.01818
family	Erysipelotrichaceae	Alzheimer's disease || id:ieu-a-297	Inverse variance weighted	7	0.00206293	0.123067	0.986626	1.00207	0.787298	1.27542
family	Erysipelotrichaceae	Alzheimer's disease || id:ieu-a-297	MR Egger	7	0.702272	0.652877	0.331223	2.01833	0.561374	7.25661
family	Erysipelotrichaceae	Alzheimer's disease || id:ieu-a-297	Weighted median	7	-0.106083	0.1688	0.529706	0.89935	0.646016	1.25203
family	Erysipelotrichaceae	Alzheimer's disease || id:ieu-a-297	Weighted mode	7	-0.0977739	0.240401	0.69833	0.906854	0.566114	1.45268
family	Lachnospiraceae	Alzheimer's disease || id:ieu-a-297	Inverse variance weighted	7	0.0518212	0.122379	0.671967	1.05319	0.828581	1.33868
family	Lachnospiraceae	Alzheimer's disease || id:ieu-a-297	MR Egger	7	0.162316	0.46167	0.739481	1.17623	0.475895	2.9072
family	Lachnospiraceae	Alzheimer's disease || id:ieu-a-297	Weighted median	7	0.0183667	0.153922	0.905018	1.01854	0.753278	1.3772
family	Lachnospiraceae	Alzheimer's disease || id:ieu-a-297	Weighted mode	7	-0.043405	0.213707	0.845766	0.957524	0.629852	1.45566
family	Lactobacillaceae	Alzheimer's disease || id:ieu-a-297	Inverse variance weighted	4	0.0667937	0.0999018	0.503755	1.06907	0.878962	1.30031
family	Lactobacillaceae	Alzheimer's disease || id:ieu-a-297	MR Egger	4	0.0273421	0.343339	0.943778	1.02772	0.524347	2.01433
family	Lactobacillaceae	Alzheimer's disease || id:ieu-a-297	Weighted median	4	0.062815	0.116302	0.589125	1.06483	0.847778	1.33745
family	Lactobacillaceae	Alzheimer's disease || id:ieu-a-297	Weighted mode	4	0.0588351	0.144952	0.712036	1.0606	0.7983	1.40909
family	Methanobacteriaceae	Alzheimer's disease || id:ieu-a-297	Inverse variance weighted	4	-0.0131236	0.0722373	0.855839	0.986962	0.856665	1.13708
family	Methanobacteriaceae	Alzheimer's disease || id:ieu-a-297	MR Egger	4	-0.237344	0.272893	0.476145	0.78872	0.461989	1.34652
family	Methanobacteriaceae	Alzheimer's disease || id:ieu-a-297	Weighted median	4	0.0245246	0.0896149	0.784341	1.02483	0.859744	1.22161
family	Methanobacteriaceae	Alzheimer's disease || id:ieu-a-297	Weighted mode	4	0.0553779	0.125182	0.688165	1.05694	0.826977	1.35085
family	Oxalobacteraceae	Alzheimer's disease || id:ieu-a-297	Inverse variance weighted	7	0.0205049	0.0634961	0.746747	1.02072	0.901273	1.15599
family	Oxalobacteraceae	Alzheimer's disease || id:ieu-a-297	MR Egger	7	-0.285422	0.379369	0.485725	0.751697	0.35737	1.58113
family	Oxalobacteraceae	Alzheimer's disease || id:ieu-a-297	Weighted median	7	0.0119852	0.0766987	0.875826	1.01206	0.870799	1.17623
family	Oxalobacteraceae	Alzheimer's disease || id:ieu-a-297	Weighted mode	7	0.00761623	0.0992329	0.941317	1.00765	0.829543	1.22399
family	Pasteurellaceae	Alzheimer's disease || id:ieu-a-297	Inverse variance weighted	7	0.0279829	0.0879612	0.750388	1.02838	0.865523	1.22188
family	Pasteurellaceae	Alzheimer's disease || id:ieu-a-297	MR Egger	7	0.138317	0.207564	0.534675	1.14834	0.76452	1.72485
family	Pasteurellaceae	Alzheimer's disease || id:ieu-a-297	Weighted median	7	-0.00421072	0.115299	0.970868	0.995798	0.794377	1.24829
family	Pasteurellaceae	Alzheimer's disease || id:ieu-a-297	Weighted mode	7	0.0050336	0.149397	0.974215	1.00505	0.749923	1.34696
family	Peptococcaceae	Alzheimer's disease || id:ieu-a-297	Inverse variance weighted	8	-0.0501034	0.0810598	0.536507	0.951131	0.811411	1.11491
family	Peptococcaceae	Alzheimer's disease || id:ieu-a-297	MR Egger	8	-0.0444304	0.2081	0.838003	0.956542	0.636159	1.43828
family	Peptococcaceae	Alzheimer's disease || id:ieu-a-297	Weighted median	8	-0.0194825	0.114529	0.864924	0.980706	0.78352	1.22752
family	Peptococcaceae	Alzheimer's disease || id:ieu-a-297	Weighted mode	8	-0.0327205	0.12461	0.800432	0.967809	0.758088	1.23555
family	Peptostreptococcaceae	Alzheimer's disease || id:ieu-a-297	Inverse variance weighted	9	-0.0663966	0.0958006	0.488265	0.93576	0.775563	1.12905
family	Peptostreptococcaceae	Alzheimer's disease || id:ieu-a-297	MR Egger	9	-0.455153	0.158924	0.0241997	0.634351	0.46457	0.86618
family	Peptostreptococcaceae	Alzheimer's disease || id:ieu-a-297	Weighted median	9	-0.109229	0.112431	0.331289	0.896525	0.719217	1.11755
family	Peptostreptococcaceae	Alzheimer's disease || id:ieu-a-297	Weighted mode	9	-0.207069	0.150025	0.204854	0.812963	0.605852	1.09087
family	Prevotellaceae	Alzheimer's disease || id:ieu-a-297	Inverse variance weighted	8	-0.0334889	0.0942707	0.722408	0.967066	0.803917	1.16332
family	Prevotellaceae	Alzheimer's disease || id:ieu-a-297	MR Egger	8	-0.081421	0.303061	0.797188	0.921805	0.508942	1.66959
family	Prevotellaceae	Alzheimer's disease || id:ieu-a-297	Weighted median	8	0.0520087	0.117895	0.65911	1.05338	0.83605	1.32722
family	Prevotellaceae	Alzheimer's disease || id:ieu-a-297	Weighted mode	8	0.0871254	0.172297	0.62862	1.09103	0.778351	1.52933
family	Rhodospirillaceae	Alzheimer's disease || id:ieu-a-297	Inverse variance weighted	7	0.0300005	0.0973977	0.758067	1.03046	0.851378	1.2472
family	Rhodospirillaceae	Alzheimer's disease || id:ieu-a-297	MR Egger	7	-0.42279	0.582234	0.5003	0.655216	0.209304	2.05112
family	Rhodospirillaceae	Alzheimer's disease || id:ieu-a-297	Weighted median	7	0.0268578	0.114071	0.81386	1.02722	0.82142	1.28459
family	Rhodospirillaceae	Alzheimer's disease || id:ieu-a-297	Weighted mode	7	-0.047025	0.176427	0.798747	0.954064	0.675149	1.3482
family	Rikenellaceae	Alzheimer's disease || id:ieu-a-297	Inverse variance weighted	9	0.118921	0.119831	0.320999	1.12628	0.890522	1.42446
family	Rikenellaceae	Alzheimer's disease || id:ieu-a-297	MR Egger	9	0.529829	0.316803	0.13836	1.69864	0.912922	3.1606
family	Rikenellaceae	Alzheimer's disease || id:ieu-a-297	Weighted median	9	0.137168	0.146694	0.349755	1.14702	0.860405	1.52912
family	Rikenellaceae	Alzheimer's disease || id:ieu-a-297	Weighted mode	9	0.105796	0.246787	0.679457	1.11159	0.685294	1.80308
family	Ruminococcaceae	Alzheimer's disease || id:ieu-a-297	Inverse variance weighted	5	-0.0762618	0.162001	0.637821	0.926574	0.674499	1.27285
family	Ruminococcaceae	Alzheimer's disease || id:ieu-a-297	MR Egger	5	0.472972	0.468416	0.387	1.60476	0.640745	4.01914
family	Ruminococcaceae	Alzheimer's disease || id:ieu-a-297	Weighted median	5	0.150175	0.165952	0.365501	1.16204	0.839381	1.60872
family	Ruminococcaceae	Alzheimer's disease || id:ieu-a-297	Weighted mode	5	0.133594	0.195091	0.531103	1.14293	0.779748	1.67527
family	Streptococcaceae	Alzheimer's disease || id:ieu-a-297	Inverse variance weighted	8	-0.00278101	0.112787	0.980328	0.997223	0.79944	1.24394
family	Streptococcaceae	Alzheimer's disease || id:ieu-a-297	MR Egger	8	-0.0900414	0.449983	0.848013	0.913893	0.378322	2.20764
family	Streptococcaceae	Alzheimer's disease || id:ieu-a-297	Weighted median	8	0.0446861	0.145798	0.759229	1.0457	0.785781	1.39159
family	Streptococcaceae	Alzheimer's disease || id:ieu-a-297	Weighted mode	8	0.220158	0.252488	0.41214	1.24627	0.759786	2.04426
family	Veillonellaceae	Alzheimer's disease || id:ieu-a-297	Inverse variance weighted	9	0.0999223	0.0968745	0.302325	1.10509	0.913975	1.33616
family	Veillonellaceae	Alzheimer's disease || id:ieu-a-297	MR Egger	9	0.282139	0.259343	0.312673	1.32596	0.79758	2.20439
family	Veillonellaceae	Alzheimer's disease || id:ieu-a-297	Weighted median	9	0.133589	0.131453	0.309511	1.14292	0.883328	1.47881
family	Veillonellaceae	Alzheimer's disease || id:ieu-a-297	Weighted mode	9	0.129765	0.177209	0.484901	1.13856	0.804476	1.61138
family	Verrucomicrobiaceae	Alzheimer's disease || id:ieu-a-297	Inverse variance weighted	8	0.177383	0.0915592	0.0527009	1.19409	0.99793	1.42881
family	Verrucomicrobiaceae	Alzheimer's disease || id:ieu-a-297	MR Egger	8	0.0640146	0.320841	0.848445	1.06611	0.568455	1.99943
family	Verrucomicrobiaceae	Alzheimer's disease || id:ieu-a-297	Weighted median	8	0.219054	0.112208	0.050913	1.2449	0.999127	1.55113
family	Verrucomicrobiaceae	Alzheimer's disease || id:ieu-a-297	Weighted mode	8	0.221503	0.176309	0.249297	1.24795	0.883325	1.76309
family	Victivallaceae	Alzheimer's disease || id:ieu-a-297	Inverse variance weighted	7	0.0272526	0.0540625	0.614195	1.02763	0.924308	1.1425
family	Victivallaceae	Alzheimer's disease || id:ieu-a-297	MR Egger	7	-0.270531	0.25795	0.342308	0.762974	0.460192	1.26497
family	Victivallaceae	Alzheimer's disease || id:ieu-a-297	Weighted median	7	0.0177286	0.072444	0.806672	1.01789	0.883149	1.17318
family	Victivallaceae	Alzheimer's disease || id:ieu-a-297	Weighted mode	7	0.017411	0.108488	0.877764	1.01756	0.822649	1.25866
genus	Adlercreutzia	Alzheimer's disease || id:ieu-a-297	Inverse variance weighted	4	-0.270706	0.162381	0.0954937	0.762841	0.554897	1.04871
genus	Adlercreutzia	Alzheimer's disease || id:ieu-a-297	MR Egger	4	-0.176367	0.783818	0.84287	0.83831	0.180387	3.89587
genus	Adlercreutzia	Alzheimer's disease || id:ieu-a-297	Weighted median	4	-0.177852	0.143229	0.214336	0.837066	0.63218	1.10836
genus	Adlercreutzia	Alzheimer's disease || id:ieu-a-297	Weighted mode	4	-0.136706	0.189425	0.522648	0.872227	0.601711	1.26436
genus	Akkermansia	Alzheimer's disease || id:ieu-a-297	Inverse variance weighted	8	0.177508	0.0915851	0.0526017	1.19424	0.998003	1.42906
genus	Akkermansia	Alzheimer's disease || id:ieu-a-297	MR Egger	8	0.0650852	0.320159	0.845627	1.06725	0.569825	1.9989
genus	Akkermansia	Alzheimer's disease || id:ieu-a-297	Weighted median	8	0.218498	0.110648	0.0483014	1.24421	1.00163	1.54553
genus	Akkermansia	Alzheimer's disease || id:ieu-a-297	Weighted mode	8	0.221327	0.164355	0.220065	1.24773	0.904106	1.72196
genus	Alistipes	Alzheimer's disease || id:ieu-a-297	Inverse variance weighted	5	0.00893519	0.143477	0.950343	1.00898	0.761642	1.33663
genus	Alistipes	Alzheimer's disease || id:ieu-a-297	MR Egger	5	-1.26525	1.14388	0.349411	0.282168	0.0299792	2.6558
genus	Alistipes	Alzheimer's disease || id:ieu-a-297	Weighted median	5	0.0161418	0.194146	0.933738	1.01627	0.694624	1.48686
genus	Alistipes	Alzheimer's disease || id:ieu-a-297	Weighted mode	5	-0.0180777	0.246569	0.945074	0.982085	0.605711	1.59233
genus	Allisonella	Alzheimer's disease || id:ieu-a-297	Inverse variance weighted	4	-0.0614963	0.0733422	0.401758	0.940356	0.814446	1.08573
genus	Allisonella	Alzheimer's disease || id:ieu-a-297	MR Egger	4	0.259031	0.579492	0.698621	1.29567	0.416124	4.03431
genus	Allisonella	Alzheimer's disease || id:ieu-a-297	Weighted median	4	-0.0423691	0.0772887	0.58356	0.958516	0.823777	1.11529
genus	Allisonella	Alzheimer's disease || id:ieu-a-297	Weighted mode	4	-0.125187	0.120943	0.376743	0.882332	0.696119	1.11836
genus	Anaerofilum	Alzheimer's disease || id:ieu-a-297	Inverse variance weighted	6	-0.04618	0.0732388	0.528341	0.95487	0.827184	1.10227
genus	Anaerofilum	Alzheimer's disease || id:ieu-a-297	MR Egger	6	-0.045607	0.479911	0.92886	0.955417	0.372979	2.44738
genus	Anaerofilum	Alzheimer's disease || id:ieu-a-297	Weighted median	6	-0.00915869	0.0882824	0.917373	0.990883	0.833441	1.17807
genus	Anaerofilum	Alzheimer's disease || id:ieu-a-297	Weighted mode	6	0.01434	0.118732	0.908572	1.01444	0.803824	1.28025
genus	Anaerostipes	Alzheimer's disease || id:ieu-a-297	Inverse variance weighted	9	-0.081898	0.103605	0.429247	0.921366	0.752041	1.12881
genus	Anaerostipes	Alzheimer's disease || id:ieu-a-297	MR Egger	9	-0.651031	0.410532	0.156799	0.521508	0.233243	1.16604
genus	Anaerostipes	Alzheimer's disease || id:ieu-a-297	Weighted median	9	0.0210304	0.135047	0.876249	1.02125	0.783752	1.33072
genus	Anaerostipes	Alzheimer's disease || id:ieu-a-297	Weighted mode	9	0.0909041	0.249234	0.724763	1.09516	0.671934	1.78497
genus	Anaerotruncus	Alzheimer's disease || id:ieu-a-297	Inverse variance weighted	5	-0.034124	0.200378	0.864776	0.966452	0.652551	1.43135
genus	Anaerotruncus	Alzheimer's disease || id:ieu-a-297	MR Egger	5	-0.810405	1.30376	0.578246	0.444678	0.0345353	5.72569
genus	Anaerotruncus	Alzheimer's disease || id:ieu-a-297	Weighted median	5	-0.263946	0.204385	0.19656	0.768015	0.51451	1.14643
genus	Anaerotruncus	Alzheimer's disease || id:ieu-a-297	Weighted mode	5	-0.348102	0.27085	0.268084	0.706027	0.415211	1.20053
genus	Bacteroides	Alzheimer's disease || id:ieu-a-297	Inverse variance weighted	5	-0.234326	0.213982	0.273485	0.791104	0.520102	1.20331
genus	Bacteroides	Alzheimer's disease || id:ieu-a-297	MR Egger	5	0.755115	1.21142	0.577243	2.12786	0.198045	22.8624
genus	Bacteroides	Alzheimer's disease || id:ieu-a-297	Weighted median	5	-0.0970973	0.237578	0.682762	0.907468	0.56964	1.44565
genus	Bacteroides	Alzheimer's disease || id:ieu-a-297	Weighted mode	5	-0.0582713	0.334672	0.870232	0.943394	0.48957	1.81791
genus	Barnesiella	Alzheimer's disease || id:ieu-a-297	Inverse variance weighted	8	-0.000816	0.114117	0.994294	0.999184	0.798927	1.24964
genus	Barnesiella	Alzheimer's disease || id:ieu-a-297	MR Egger	8	0.0476047	0.390772	0.907018	1.04876	0.487576	2.25583
genus	Barnesiella	Alzheimer's disease || id:ieu-a-297	Weighted median	8	-0.0349125	0.146511	0.811653	0.96569	0.724645	1.28692
genus	Barnesiella	Alzheimer's disease || id:ieu-a-297	Weighted mode	8	-0.0688191	0.194724	0.734179	0.933496	0.637323	1.3673
genus	Bifidobacterium	Alzheimer's disease || id:ieu-a-297	Inverse variance weighted	6	0.0835207	0.091938	0.363643	1.08711	0.907848	1.30176
genus	Bifidobacterium	Alzheimer's disease || id:ieu-a-297	MR Egger	6	0.229333	0.223449	0.362743	1.25776	0.811698	1.94896
genus	Bifidobacterium	Alzheimer's disease || id:ieu-a-297	Weighted median	6	0.152237	0.110787	0.169397	1.16444	0.937156	1.44683
genus	Bifidobacterium	Alzheimer's disease || id:ieu-a-297	Weighted mode	6	0.166	0.12097	0.228349	1.18057	0.931368	1.49646
genus	Bilophila	Alzheimer's disease || id:ieu-a-297	Inverse variance weighted	6	-0.133922	0.134967	0.321073	0.874658	0.671354	1.13953
genus	Bilophila	Alzheimer's disease || id:ieu-a-297	MR Egger	6	-0.642821	0.793544	0.463341	0.525807	0.111006	2.4906
genus	Bilophila	Alzheimer's disease || id:ieu-a-297	Weighted median	6	-0.0749424	0.159679	0.638832	0.927797	0.678472	1.26874
genus	Bilophila	Alzheimer's disease || id:ieu-a-297	Weighted mode	6	0.0131965	0.213604	0.953131	1.01328	0.666666	1.54012
genus	Butyricimonas	Alzheimer's disease || id:ieu-a-297	Inverse variance weighted	8	0.0286374	0.0852584	0.736954	1.02905	0.87069	1.21622
genus	Butyricimonas	Alzheimer's disease || id:ieu-a-297	MR Egger	8	0.0544978	0.279788	0.851991	1.05601	0.61025	1.82738
genus	Butyricimonas	Alzheimer's disease || id:ieu-a-297	Weighted median	8	0.00943032	0.110021	0.931694	1.00947	0.813662	1.25241
genus	Butyricimonas	Alzheimer's disease || id:ieu-a-297	Weighted mode	8	0.0291938	0.155	0.855949	1.02962	0.759871	1.39514
genus	Butyrivibrio	Alzheimer's disease || id:ieu-a-297	Inverse variance weighted	6	-0.0466805	0.0838599	0.577768	0.954392	0.809737	1.12489
genus	Butyrivibrio	Alzheimer's disease || id:ieu-a-297	MR Egger	6	-0.501518	0.519938	0.389381	0.605611	0.218582	1.67793
genus	Butyrivibrio	Alzheimer's disease || id:ieu-a-297	Weighted median	6	-0.079665	0.08796	0.365097	0.923426	0.777193	1.09717
genus	Butyrivibrio	Alzheimer's disease || id:ieu-a-297	Weighted mode	6	-0.10343	0.146974	0.513012	0.901739	0.676043	1.20278
genus	Candidatus	Alzheimer's disease || id:ieu-a-297	Inverse variance weighted	4	-0.00301368	0.203851	0.988205	0.996991	0.668605	1.48666
genus	Candidatus	Alzheimer's disease || id:ieu-a-297	MR Egger	4	0.28762	0.891135	0.777497	1.33325	0.232468	7.64648
genus	Candidatus	Alzheimer's disease || id:ieu-a-297	Weighted median	4	0.123133	0.135145	0.362233	1.13104	0.867837	1.47406
genus	Candidatus	Alzheimer's disease || id:ieu-a-297	Weighted mode	4	0.161814	0.166619	0.4031	1.17564	0.848097	1.62969
genus	Catenibacterium	Alzheimer's disease || id:ieu-a-297	Inverse variance weighted	4	0.105421	0.0764141	0.167708	1.11118	0.956619	1.29071
genus	Catenibacterium	Alzheimer's disease || id:ieu-a-297	MR Egger	4	-1.13694	0.940732	0.35033	0.3208	0.0507536	2.02769
genus	Catenibacterium	Alzheimer's disease || id:ieu-a-297	Weighted median	4	0.137806	0.0870474	0.113395	1.14775	0.967725	1.36127
genus	Catenibacterium	Alzheimer's disease || id:ieu-a-297	Weighted mode	4	0.177738	0.120365	0.236262	1.19451	0.943482	1.51233
genus	Christensenellaceae	Alzheimer's disease || id:ieu-a-297	Inverse variance weighted	3	-0.0590289	0.181486	0.74499	0.942679	0.660511	1.34539
genus	Christensenellaceae	Alzheimer's disease || id:ieu-a-297	MR Egger	3	-0.0332541	0.542102	0.960997	0.967293	0.334281	2.79901
genus	Christensenellaceae	Alzheimer's disease || id:ieu-a-297	Weighted median	3	-0.108587	0.219	0.620014	0.897101	0.584016	1.37803
genus	Christensenellaceae	Alzheimer's disease || id:ieu-a-297	Weighted mode	3	-0.137019	0.249749	0.638325	0.871954	0.534445	1.4226
genus	Clostridium	Alzheimer's disease || id:ieu-a-297	Inverse variance weighted	6	-0.108564	0.14398	0.450836	0.897121	0.676539	1.18962
genus	Clostridium	Alzheimer's disease || id:ieu-a-297	MR Egger	6	-0.0531672	0.334751	0.881503	0.948221	0.491998	1.82749
genus	Clostridium	Alzheimer's disease || id:ieu-a-297	Weighted median	6	-0.152661	0.140068	0.275754	0.858421	0.652337	1.12961
genus	Clostridium	Alzheimer's disease || id:ieu-a-297	Weighted mode	6	-0.186698	0.163703	0.305756	0.829694	0.601965	1.14357
genus	Collinsella	Alzheimer's disease || id:ieu-a-297	Inverse variance weighted	3	0.149181	0.166891	0.371383	1.16088	0.837006	1.61008
genus	Collinsella	Alzheimer's disease || id:ieu-a-297	MR Egger	3	0.807514	1.8856	0.742409	2.24233	0.0556734	90.3129
genus	Collinsella	Alzheimer's disease || id:ieu-a-297	Weighted median	3	0.0685934	0.205674	0.738753	1.071	0.715675	1.60274
genus	Collinsella	Alzheimer's disease || id:ieu-a-297	Weighted mode	3	0.0545752	0.239122	0.840677	1.05609	0.660932	1.68751
genus	Coprobacter	Alzheimer's disease || id:ieu-a-297	Inverse variance weighted	5	-0.0966947	0.0832206	0.245273	0.907833	0.7712	1.06867
genus	Coprobacter	Alzheimer's disease || id:ieu-a-297	MR Egger	5	-0.0304073	0.226143	0.901552	0.97005	0.622726	1.51109
genus	Coprobacter	Alzheimer's disease || id:ieu-a-297	Weighted median	5	-0.155364	0.107787	0.149473	0.856103	0.693068	1.05749
genus	Coprobacter	Alzheimer's disease || id:ieu-a-297	Weighted mode	5	-0.158278	0.126755	0.27987	0.853613	0.665833	1.09435
genus	Coprococcus1	Alzheimer's disease || id:ieu-a-297	Inverse variance weighted	7	-0.00657871	0.111218	0.952832	0.993443	0.798862	1.23542
genus	Coprococcus1	Alzheimer's disease || id:ieu-a-297	MR Egger	7	0.279697	0.328406	0.433278	1.32273	0.694906	2.51777
genus	Coprococcus1	Alzheimer's disease || id:ieu-a-297	Weighted median	7	-0.00338778	0.140382	0.980747	0.996618	0.75689	1.31227
genus	Coprococcus1	Alzheimer's disease || id:ieu-a-297	Weighted mode	7	0.053306	0.196743	0.795515	1.05475	0.717265	1.55103
genus	Coprococcus2	Alzheimer's disease || id:ieu-a-297	Inverse variance weighted	3	0.151115	0.145068	0.297561	1.16313	0.875273	1.54566
genus	Coprococcus2	Alzheimer's disease || id:ieu-a-297	MR Egger	3	1.04259	1.56676	0.626206	2.83655	0.131564	61.1567
genus	Coprococcus2	Alzheimer's disease || id:ieu-a-297	Weighted median	3	0.197415	0.169776	0.244911	1.21825	0.873414	1.69923
genus	Coprococcus2	Alzheimer's disease || id:ieu-a-297	Weighted mode	3	0.214042	0.210415	0.416073	1.23867	0.820065	1.87097
genus	Coprococcus3	Alzheimer's disease || id:ieu-a-297	Inverse variance weighted	4	-0.23909	0.144507	0.0980213	0.787344	0.593141	1.04513
genus	Coprococcus3	Alzheimer's disease || id:ieu-a-297	MR Egger	4	-0.860301	0.421236	0.177864	0.423035	0.185273	0.965916
genus	Coprococcus3	Alzheimer's disease || id:ieu-a-297	Weighted median	4	-0.216346	0.172356	0.209395	0.805456	0.574552	1.12916
genus	Coprococcus3	Alzheimer's disease || id:ieu-a-297	Weighted mode	4	-0.0329671	0.287509	0.915955	0.96757	0.550745	1.69987
genus	Defluviitaleaceae	Alzheimer's disease || id:ieu-a-297	Inverse variance weighted	7	0.0281231	0.103982	0.786806	1.02852	0.838885	1.26103
genus	Defluviitaleaceae	Alzheimer's disease || id:ieu-a-297	MR Egger	7	-0.339247	0.378098	0.410707	0.712307	0.339487	1.49455
genus	Defluviitaleaceae	Alzheimer's disease || id:ieu-a-297	Weighted median	7	-0.0506918	0.122713	0.679538	0.950572	0.74736	1.20904
genus	Defluviitaleaceae	Alzheimer's disease || id:ieu-a-297	Weighted mode	7	-0.126174	0.186479	0.523866	0.881462	0.611602	1.27039
genus	Desulfovibrio	Alzheimer's disease || id:ieu-a-297	Inverse variance weighted	5	0.150754	0.11074	0.173408	1.16271	0.935854	1.44456
genus	Desulfovibrio	Alzheimer's disease || id:ieu-a-297	MR Egger	5	0.814012	0.712691	0.336287	2.25694	0.558297	9.12381
genus	Desulfovibrio	Alzheimer's disease || id:ieu-a-297	Weighted median	5	0.235269	0.128565	0.0672551	1.26525	0.983421	1.62784
genus	Desulfovibrio	Alzheimer's disease || id:ieu-a-297	Weighted mode	5	0.252071	0.150679	0.169663	1.28669	0.957662	1.72876
genus	Dorea	Alzheimer's disease || id:ieu-a-297	Inverse variance weighted	5	0.333822	0.147383	0.0235129	1.39629	1.04598	1.86394
genus	Dorea	Alzheimer's disease || id:ieu-a-297	MR Egger	5	0.77049	0.532851	0.243959	2.16082	0.76041	6.14033
genus	Dorea	Alzheimer's disease || id:ieu-a-297	Weighted median	5	0.458036	0.190188	0.0160254	1.58097	1.08901	2.29516
genus	Dorea	Alzheimer's disease || id:ieu-a-297	Weighted mode	5	0.556131	0.274158	0.112403	1.74391	1.01896	2.98464
genus	Eggerthella	Alzheimer's disease || id:ieu-a-297	Inverse variance weighted	5	0.120007	0.0891151	0.178092	1.1275	0.946808	1.34269
genus	Eggerthella	Alzheimer's disease || id:ieu-a-297	MR Egger	5	-0.528079	0.336553	0.214641	0.589737	0.304915	1.14061
genus	Eggerthella	Alzheimer's disease || id:ieu-a-297	Weighted median	5	0.146752	0.116046	0.206015	1.15807	0.922472	1.45383
genus	Eggerthella	Alzheimer's disease || id:ieu-a-297	Weighted mode	5	0.182447	0.17887	0.365401	1.20015	0.845237	1.70409
genus	Eisenbergiella	Alzheimer's disease || id:ieu-a-297	Inverse variance weighted	5	-0.00396916	0.080913	0.960876	0.996039	0.849966	1.16721
genus	Eisenbergiella	Alzheimer's disease || id:ieu-a-297	MR Egger	5	-0.165573	0.759266	0.841366	0.847408	0.191334	3.75312
genus	Eisenbergiella	Alzheimer's disease || id:ieu-a-297	Weighted median	5	-0.00612109	0.106853	0.954318	0.993898	0.806096	1.22545
genus	Eisenbergiella	Alzheimer's disease || id:ieu-a-297	Weighted mode	5	-0.0841678	0.155369	0.61677	0.919277	0.677944	1.24652
genus	Enterorhabdus	Alzheimer's disease || id:ieu-a-297	Inverse variance weighted	3	-0.0176777	0.103101	0.863862	0.982478	0.802714	1.2025
genus	Enterorhabdus	Alzheimer's disease || id:ieu-a-297	MR Egger	3	-0.178147	0.322959	0.679095	0.83682	0.444349	1.57594
genus	Enterorhabdus	Alzheimer's disease || id:ieu-a-297	Weighted median	3	-0.00401861	0.128622	0.975075	0.995989	0.774051	1.28156
genus	Enterorhabdus	Alzheimer's disease || id:ieu-a-297	Weighted mode	3	-0.105503	0.174557	0.607006	0.899871	0.639138	1.26697
genus	Erysipelatoclostridium	Alzheimer's disease || id:ieu-a-297	Inverse variance weighted	8	0.020992	0.084499	0.803803	1.02121	0.865346	1.20516
genus	Erysipelatoclostridium	Alzheimer's disease || id:ieu-a-297	MR Egger	8	-0.261533	0.442503	0.576071	0.76987	0.323409	1.83267
genus	Erysipelatoclostridium	Alzheimer's disease || id:ieu-a-297	Weighted median	8	0.0219352	0.113904	0.847291	1.02218	0.817653	1.27786
genus	Erysipelatoclostridium	Alzheimer's disease || id:ieu-a-297	Weighted mode	8	-0.155802	0.187005	0.432269	0.855729	0.593136	1.23458
genus	Escherichia	Alzheimer's disease || id:ieu-a-297	Inverse variance weighted	4	0.102437	0.143788	0.476209	1.10787	0.835781	1.46853
genus	Escherichia	Alzheimer's disease || id:ieu-a-297	MR Egger	4	0.47486	0.405941	0.362628	1.60779	0.72558	3.56265
genus	Escherichia	Alzheimer's disease || id:ieu-a-297	Weighted median	4	0.0457453	0.166405	0.78339	1.04681	0.755476	1.45049
genus	Escherichia	Alzheimer's disease || id:ieu-a-297	Weighted mode	4	-0.017192	0.219075	0.942391	0.982955	0.639813	1.51013
genus	Faecalibacterium	Alzheimer's disease || id:ieu-a-297	Inverse variance weighted	3	0.0455034	0.134337	0.734816	1.04655	0.804289	1.3618
genus	Faecalibacterium	Alzheimer's disease || id:ieu-a-297	MR Egger	3	0.145893	0.244568	0.657584	1.15707	0.71644	1.86871
genus	Faecalibacterium	Alzheimer's disease || id:ieu-a-297	Weighted median	3	0.0517785	0.156442	0.740663	1.05314	0.775034	1.43104
genus	Faecalibacterium	Alzheimer's disease || id:ieu-a-297	Weighted mode	3	0.116571	0.159061	0.539894	1.12364	0.822679	1.53469
genus	Flavonifractor	Alzheimer's disease || id:ieu-a-297	Inverse variance weighted	4	-0.0274704	0.20575	0.893787	0.972903	0.650027	1.45616
genus	Flavonifractor	Alzheimer's disease || id:ieu-a-297	MR Egger	4	-1.71476	0.619566	0.109516	0.180006	0.0534444	0.60628
genus	Flavonifractor	Alzheimer's disease || id:ieu-a-297	Weighted median	4	0.143713	0.145475	0.323207	1.15455	0.868127	1.53548
genus	Flavonifractor	Alzheimer's disease || id:ieu-a-297	Weighted mode	4	0.213732	0.172821	0.304179	1.23829	0.8825	1.73752
genus	Fusicatenibacter	Alzheimer's disease || id:ieu-a-297	Inverse variance weighted	9	-0.0709763	0.109022	0.515027	0.931484	0.752271	1.15339
genus	Fusicatenibacter	Alzheimer's disease || id:ieu-a-297	MR Egger	9	-0.28681	0.489853	0.576591	0.750654	0.287388	1.9607
genus	Fusicatenibacter	Alzheimer's disease || id:ieu-a-297	Weighted median	9	-0.0777266	0.142158	0.584542	0.925217	0.700223	1.22251
genus	Fusicatenibacter	Alzheimer's disease || id:ieu-a-297	Weighted mode	9	0.126929	0.234548	0.603134	1.13534	0.716924	1.79794
genus	Gordonibacter	Alzheimer's disease || id:ieu-a-297	Inverse variance weighted	3	0.0396911	0.0824078	0.63006	1.04049	0.8853	1.22288
genus	Gordonibacter	Alzheimer's disease || id:ieu-a-297	MR Egger	3	-0.151762	0.497435	0.811485	0.859193	0.32409	2.2778
genus	Gordonibacter	Alzheimer's disease || id:ieu-a-297	Weighted median	3	0.0672374	0.0979141	0.492273	1.06955	0.882784	1.29583
genus	Gordonibacter	Alzheimer's disease || id:ieu-a-297	Weighted mode	3	0.095582	0.120383	0.510448	1.1003	0.869038	1.3931
genus	Haemophilus	Alzheimer's disease || id:ieu-a-297	Inverse variance weighted	9	-0.0219784	0.0718011	0.759527	0.978261	0.849839	1.12609
genus	Haemophilus	Alzheimer's disease || id:ieu-a-297	MR Egger	9	-0.0595506	0.17418	0.742468	0.942188	0.669688	1.32557
genus	Haemophilus	Alzheimer's disease || id:ieu-a-297	Weighted median	9	-0.00645593	0.100427	0.948744	0.993565	0.816039	1.20971
genus	Haemophilus	Alzheimer's disease || id:ieu-a-297	Weighted mode	9	-0.036395	0.142171	0.804415	0.964259	0.729752	1.27413
genus	Holdemanella	Alzheimer's disease || id:ieu-a-297	Inverse variance weighted	4	-0.0403493	0.137558	0.769273	0.960454	0.733474	1.25767
genus	Holdemanella	Alzheimer's disease || id:ieu-a-297	MR Egger	4	0.414994	3.97414	0.926362	1.51436	0.000627	3656.68
genus	Holdemanella	Alzheimer's disease || id:ieu-a-297	Weighted median	4	0.000823	0.13922	0.995282	1.00082	0.761818	1.31481
genus	Holdemanella	Alzheimer's disease || id:ieu-a-297	Weighted mode	4	0.0986961	0.23591	0.703826	1.10373	0.695108	1.75257
genus	Holdemania	Alzheimer's disease || id:ieu-a-297	Inverse variance weighted	6	-0.0157381	0.10252	0.877994	0.984385	0.805189	1.20346
genus	Holdemania	Alzheimer's disease || id:ieu-a-297	MR Egger	6	-0.499813	0.486604	0.362404	0.606644	0.233738	1.57449
genus	Holdemania	Alzheimer's disease || id:ieu-a-297	Weighted median	6	-0.0625583	0.127915	0.624798	0.939358	0.731052	1.20702
genus	Holdemania	Alzheimer's disease || id:ieu-a-297	Weighted mode	6	-0.155629	0.185769	0.440363	0.855876	0.594677	1.2318
genus	Howardella	Alzheimer's disease || id:ieu-a-297	Inverse variance weighted	6	-0.108162	0.0654737	0.098535	0.897482	0.789393	1.02037
genus	Howardella	Alzheimer's disease || id:ieu-a-297	MR Egger	6	-0.556925	0.235593	0.0773311	0.572968	0.361068	0.909225
genus	Howardella	Alzheimer's disease || id:ieu-a-297	Weighted median	6	-0.112451	0.080354	0.16168	0.893641	0.763422	1.04607
genus	Howardella	Alzheimer's disease || id:ieu-a-297	Weighted mode	6	-0.147746	0.140656	0.341627	0.86265	0.654796	1.13649
genus	Intestinibacter	Alzheimer's disease || id:ieu-a-297	Inverse variance weighted	7	0.0723231	0.119159	0.543887	1.075	0.851097	1.35781
genus	Intestinibacter	Alzheimer's disease || id:ieu-a-297	MR Egger	7	-0.0522709	0.492873	0.919663	0.949072	0.361208	2.49368
genus	Intestinibacter	Alzheimer's disease || id:ieu-a-297	Weighted median	7	0.0231233	0.133961	0.862956	1.02339	0.787068	1.33068
genus	Intestinibacter	Alzheimer's disease || id:ieu-a-297	Weighted mode	7	0.0280157	0.210066	0.898264	1.02841	0.681326	1.55231
genus	Intestinimonas	Alzheimer's disease || id:ieu-a-297	Inverse variance weighted	11	-0.010369	0.0794143	0.896117	0.989685	0.847028	1.15637
genus	Intestinimonas	Alzheimer's disease || id:ieu-a-297	MR Egger	11	0.135866	0.211502	0.536641	1.14553	0.756784	1.73396
genus	Intestinimonas	Alzheimer's disease || id:ieu-a-297	Weighted median	11	-0.0246886	0.105036	0.814171	0.975614	0.794089	1.19863
genus	Intestinimonas	Alzheimer's disease || id:ieu-a-297	Weighted mode	11	-0.0246447	0.129693	0.853093	0.975657	0.756659	1.25804
genus	Lachnoclostridium	Alzheimer's disease || id:ieu-a-297	Inverse variance weighted	6	0.0483053	0.149433	0.746501	1.04949	0.78303	1.40663
genus	Lachnoclostridium	Alzheimer's disease || id:ieu-a-297	MR Egger	6	1.11536	0.7544	0.213359	3.05067	0.695404	13.383
genus	Lachnoclostridium	Alzheimer's disease || id:ieu-a-297	Weighted median	6	0.214956	0.18734	0.25121	1.23981	0.858791	1.78987
genus	Lachnoclostridium	Alzheimer's disease || id:ieu-a-297	Weighted mode	6	0.285259	0.255924	0.3157	1.33011	0.805453	2.19651
genus	Lactobacillus	Alzheimer's disease || id:ieu-a-297	Inverse variance weighted	7	0.104863	0.0791634	0.185292	1.11056	0.950946	1.29696
genus	Lactobacillus	Alzheimer's disease || id:ieu-a-297	MR Egger	7	0.0103649	0.282063	0.972109	1.01042	0.581306	1.7563
genus	Lactobacillus	Alzheimer's disease || id:ieu-a-297	Weighted median	7	0.0650511	0.10117	0.520231	1.06721	0.875253	1.30127
genus	Lactobacillus	Alzheimer's disease || id:ieu-a-297	Weighted mode	7	0.0609599	0.130697	0.657368	1.06286	0.822665	1.37318
genus	Lactococcus	Alzheimer's disease || id:ieu-a-297	Inverse variance weighted	6	0.12234	0.0630348	0.0522776	1.13014	0.998793	1.27876
genus	Lactococcus	Alzheimer's disease || id:ieu-a-297	MR Egger	6	0.196729	0.340129	0.594001	1.21741	0.62505	2.37117
genus	Lactococcus	Alzheimer's disease || id:ieu-a-297	Weighted median	6	0.122021	0.076045	0.108585	1.12978	0.973335	1.31137
genus	Lactococcus	Alzheimer's disease || id:ieu-a-297	Weighted mode	6	0.15029	0.116867	0.254779	1.16217	0.924252	1.46133
genus	Marvinbryantia	Alzheimer's disease || id:ieu-a-297	Inverse variance weighted	6	-0.133156	0.107713	0.216382	0.875329	0.708735	1.08108
genus	Marvinbryantia	Alzheimer's disease || id:ieu-a-297	MR Egger	6	-0.71172	0.391279	0.14305	0.490799	0.227951	1.05674
genus	Marvinbryantia	Alzheimer's disease || id:ieu-a-297	Weighted median	6	-0.164605	0.140039	0.239825	0.848229	0.644629	1.11613
genus	Marvinbryantia	Alzheimer's disease || id:ieu-a-297	Weighted mode	6	-0.157108	0.21127	0.490542	0.854612	0.564849	1.29302
genus	Methanobrevibacter	Alzheimer's disease || id:ieu-a-297	Inverse variance weighted	3	-0.01154	0.097903	0.90617	0.988526	0.815927	1.19764
genus	Methanobrevibacter	Alzheimer's disease || id:ieu-a-297	MR Egger	3	-0.199415	0.388561	0.698139	0.81921	0.382512	1.75447
genus	Methanobrevibacter	Alzheimer's disease || id:ieu-a-297	Weighted median	3	0.0515	0.112986	0.648528	1.05285	0.843705	1.31384
genus	Methanobrevibacter	Alzheimer's disease || id:ieu-a-297	Weighted mode	3	0.0916728	0.138329	0.575669	1.09601	0.835728	1.43734
genus	Odoribacter	Alzheimer's disease || id:ieu-a-297	Inverse variance weighted	3	-0.0715688	0.167922	0.669961	0.930932	0.669853	1.29377
genus	Odoribacter	Alzheimer's disease || id:ieu-a-297	MR Egger	3	-0.418761	0.504427	0.558906	0.657862	0.24477	1.76812
genus	Odoribacter	Alzheimer's disease || id:ieu-a-297	Weighted median	3	-0.121117	0.201129	0.547052	0.885931	0.597303	1.31403
genus	Odoribacter	Alzheimer's disease || id:ieu-a-297	Weighted mode	3	-0.188368	0.24979	0.52948	0.82831	0.507653	1.35151
genus	Olsenella	Alzheimer's disease || id:ieu-a-297	Inverse variance weighted	7	-0.00997014	0.058665	0.865049	0.990079	0.882538	1.11073
genus	Olsenella	Alzheimer's disease || id:ieu-a-297	MR Egger	7	-0.262489	0.210865	0.268361	0.769135	0.508757	1.16277
genus	Olsenella	Alzheimer's disease || id:ieu-a-297	Weighted median	7	-0.0359667	0.0739745	0.626822	0.964672	0.834471	1.11519
genus	Olsenella	Alzheimer's disease || id:ieu-a-297	Weighted mode	7	-0.0680912	0.116045	0.578753	0.934175	0.744131	1.17276
genus	Oscillibacter	Alzheimer's disease || id:ieu-a-297	Inverse variance weighted	11	0.00905976	0.0680669	0.894114	1.0091	0.883069	1.15312
genus	Oscillibacter	Alzheimer's disease || id:ieu-a-297	MR Egger	11	-0.0744639	0.282816	0.798253	0.928241	0.53324	1.61584
genus	Oscillibacter	Alzheimer's disease || id:ieu-a-297	Weighted median	11	-0.0629766	0.0909425	0.488631	0.938965	0.785666	1.12218
genus	Oscillibacter	Alzheimer's disease || id:ieu-a-297	Weighted mode	11	-0.123636	0.170508	0.48501	0.883701	0.632653	1.23437
genus	Oscillospira	Alzheimer's disease || id:ieu-a-297	Inverse variance weighted	3	0.0468425	0.155721	0.763559	1.04796	0.772309	1.42199
genus	Oscillospira	Alzheimer's disease || id:ieu-a-297	MR Egger	3	-0.278341	1.04333	0.834027	0.757039	0.0979538	5.8508
genus	Oscillospira	Alzheimer's disease || id:ieu-a-297	Weighted median	3	0.0269263	0.184322	0.883856	1.02729	0.715807	1.47432
genus	Oscillospira	Alzheimer's disease || id:ieu-a-297	Weighted mode	3	-0.0424881	0.234141	0.872729	0.958402	0.605679	1.51654
genus	Oxalobacter	Alzheimer's disease || id:ieu-a-297	Inverse variance weighted	8	0.0493214	0.0553218	0.372642	1.05056	0.942604	1.17088
genus	Oxalobacter	Alzheimer's disease || id:ieu-a-297	MR Egger	8	0.246619	0.263881	0.386073	1.27969	0.76293	2.14647
genus	Oxalobacter	Alzheimer's disease || id:ieu-a-297	Weighted median	8	0.0133516	0.0720377	0.852961	1.01344	0.879992	1.16713
genus	Oxalobacter	Alzheimer's disease || id:ieu-a-297	Weighted mode	8	-0.00313507	0.0947661	0.974533	0.99687	0.827889	1.20034
genus	Parabacteroides	Alzheimer's disease || id:ieu-a-297	Inverse variance weighted	3	-0.0155237	0.353881	0.96501	0.984596	0.492072	1.9701
genus	Parabacteroides	Alzheimer's disease || id:ieu-a-297	MR Egger	3	-2.2977	2.52202	0.529608	0.10049	0.000717	14.0898
genus	Parabacteroides	Alzheimer's disease || id:ieu-a-297	Weighted median	3	-0.00668853	0.275458	0.980628	0.993334	0.578922	1.70439
genus	Parabacteroides	Alzheimer's disease || id:ieu-a-297	Weighted mode	3	0.0101749	0.37129	0.980626	1.01023	0.487945	2.09154
genus	Paraprevotella	Alzheimer's disease || id:ieu-a-297	Inverse variance weighted	9	0.0399288	0.0669201	0.550732	1.04074	0.912804	1.1866
genus	Paraprevotella	Alzheimer's disease || id:ieu-a-297	MR Egger	9	-0.160376	0.227311	0.503274	0.851824	0.54558	1.32997
genus	Paraprevotella	Alzheimer's disease || id:ieu-a-297	Weighted median	9	0.00442606	0.088854	0.960272	1.00444	0.843894	1.19552
genus	Paraprevotella	Alzheimer's disease || id:ieu-a-297	Weighted mode	9	-0.0289393	0.126047	0.82417	0.971475	0.75882	1.24373
genus	Parasutterella	Alzheimer's disease || id:ieu-a-297	Inverse variance weighted	10	-0.045492	0.0859245	0.596499	0.955527	0.807426	1.13079
genus	Parasutterella	Alzheimer's disease || id:ieu-a-297	MR Egger	10	-0.241231	0.382451	0.545797	0.78566	0.371267	1.66258
genus	Parasutterella	Alzheimer's disease || id:ieu-a-297	Weighted median	10	0.0624166	0.115488	0.58888	1.06441	0.848793	1.33479
genus	Parasutterella	Alzheimer's disease || id:ieu-a-297	Weighted mode	10	0.113386	0.155937	0.485632	1.12006	0.8251	1.52047
genus	Peptococcus	Alzheimer's disease || id:ieu-a-297	Inverse variance weighted	8	0.0158134	0.0637747	0.804168	1.01594	0.896565	1.15121
genus	Peptococcus	Alzheimer's disease || id:ieu-a-297	MR Egger	8	0.061528	0.241245	0.807207	1.06346	0.662779	1.70637
genus	Peptococcus	Alzheimer's disease || id:ieu-a-297	Weighted median	8	-0.00671022	0.0768797	0.930447	0.993312	0.854367	1.15485
genus	Peptococcus	Alzheimer's disease || id:ieu-a-297	Weighted mode	8	-0.0253894	0.121384	0.840275	0.97493	0.76851	1.23679
genus	Phascolarctobacterium	Alzheimer's disease || id:ieu-a-297	Inverse variance weighted	6	0.0819839	0.108812	0.451183	1.08544	0.876965	1.34347
genus	Phascolarctobacterium	Alzheimer's disease || id:ieu-a-297	MR Egger	6	-0.024895	0.522223	0.964264	0.975412	0.35048	2.71465
genus	Phascolarctobacterium	Alzheimer's disease || id:ieu-a-297	Weighted median	6	0.0633354	0.137584	0.645273	1.06538	0.813565	1.39515
genus	Phascolarctobacterium	Alzheimer's disease || id:ieu-a-297	Weighted mode	6	0.0324461	0.174435	0.85975	1.03298	0.733853	1.45403
genus	Prevotella7	Alzheimer's disease || id:ieu-a-297	Inverse variance weighted	5	0.00673967	0.0656835	0.918274	1.00676	0.885148	1.14509
genus	Prevotella7	Alzheimer's disease || id:ieu-a-297	MR Egger	5	0.430228	0.673152	0.568196	1.53761	0.411005	5.75233
genus	Prevotella7	Alzheimer's disease || id:ieu-a-297	Weighted median	5	-0.000922	0.0786178	0.990644	0.999079	0.856404	1.16552
genus	Prevotella7	Alzheimer's disease || id:ieu-a-297	Weighted mode	5	-0.0150195	0.0961196	0.883398	0.985093	0.81594	1.18931
genus	Prevotella9	Alzheimer's disease || id:ieu-a-297	Inverse variance weighted	5	-0.159339	0.112232	0.155687	0.852707	0.68433	1.06251
genus	Prevotella9	Alzheimer's disease || id:ieu-a-297	MR Egger	5	-0.207302	0.449219	0.675863	0.812775	0.336967	1.96044
genus	Prevotella9	Alzheimer's disease || id:ieu-a-297	Weighted median	5	-0.0603917	0.138923	0.663771	0.941396	0.716999	1.23602
genus	Prevotella9	Alzheimer's disease || id:ieu-a-297	Weighted mode	5	-0.0270396	0.174281	0.884218	0.973323	0.691681	1.36965
genus	Rikenellaceae	Alzheimer's disease || id:ieu-a-297	Inverse variance weighted	5	-0.112917	0.0635494	0.0755957	0.893225	0.788618	1.01171
genus	Rikenellaceae	Alzheimer's disease || id:ieu-a-297	MR Egger	5	0.04335	0.377714	0.915878	1.0443	0.498093	2.18949
genus	Rikenellaceae	Alzheimer's disease || id:ieu-a-297	Weighted median	5	-0.136012	0.0769875	0.0772816	0.872832	0.750581	1.01499
genus	Rikenellaceae	Alzheimer's disease || id:ieu-a-297	Weighted mode	5	-0.145733	0.0973712	0.208818	0.864388	0.714208	1.04615
genus	Romboutsia	Alzheimer's disease || id:ieu-a-297	Inverse variance weighted	3	-0.0326584	0.155767	0.833932	0.967869	0.713222	1.31343
genus	Romboutsia	Alzheimer's disease || id:ieu-a-297	MR Egger	3	-0.363072	0.894091	0.754433	0.695536	0.120574	4.01223
genus	Romboutsia	Alzheimer's disease || id:ieu-a-297	Weighted median	3	-0.0252464	0.176279	0.886117	0.97507	0.690214	1.37749
genus	Romboutsia	Alzheimer's disease || id:ieu-a-297	Weighted mode	3	0.0190997	0.211522	0.93628	1.01928	0.673355	1.54293
genus	Roseburia	Alzheimer's disease || id:ieu-a-297	Inverse variance weighted	6	-0.0732823	0.194355	0.706134	0.929338	0.634944	1.36023
genus	Roseburia	Alzheimer's disease || id:ieu-a-297	MR Egger	6	-0.611505	0.808118	0.491352	0.542534	0.111312	2.6443
genus	Roseburia	Alzheimer's disease || id:ieu-a-297	Weighted median	6	-0.160429	0.181123	0.375755	0.851778	0.597243	1.21479
genus	Roseburia	Alzheimer's disease || id:ieu-a-297	Weighted mode	6	-0.272505	0.269197	0.357852	0.76147	0.44927	1.29062
genus	Ruminiclostridium5	Alzheimer's disease || id:ieu-a-297	Inverse variance weighted	6	0.0555417	0.170928	0.745225	1.05711	0.756178	1.47781
genus	Ruminiclostridium5	Alzheimer's disease || id:ieu-a-297	MR Egger	6	1.20038	0.535279	0.0883735	3.32138	1.16327	9.48325
genus	Ruminiclostridium5	Alzheimer's disease || id:ieu-a-297	Weighted median	6	0.0508708	0.178267	0.775366	1.05219	0.741906	1.49223
genus	Ruminiclostridium5	Alzheimer's disease || id:ieu-a-297	Weighted mode	6	0.093342	0.29166	0.761882	1.09784	0.619829	1.94448
genus	Ruminiclostridium6	Alzheimer's disease || id:ieu-a-297	Inverse variance weighted	9	0.0871853	0.0939471	0.353395	1.0911	0.9076	1.3117
genus	Ruminiclostridium6	Alzheimer's disease || id:ieu-a-297	MR Egger	9	0.233961	0.276525	0.425485	1.2636	0.734895	2.17266
genus	Ruminiclostridium6	Alzheimer's disease || id:ieu-a-297	Weighted median	9	0.0472644	0.120929	0.695912	1.0484	0.827161	1.32881
genus	Ruminiclostridium6	Alzheimer's disease || id:ieu-a-297	Weighted mode	9	0.0432853	0.197584	0.832079	1.04424	0.708943	1.5381
genus	Ruminiclostridium9	Alzheimer's disease || id:ieu-a-297	Inverse variance weighted	5	-0.0238805	0.190368	0.900172	0.976402	0.672333	1.41799
genus	Ruminiclostridium9	Alzheimer's disease || id:ieu-a-297	MR Egger	5	-1.51055	0.617192	0.0918874	0.220788	0.0658585	0.740186
genus	Ruminiclostridium9	Alzheimer's disease || id:ieu-a-297	Weighted median	5	0.211655	0.19773	0.284429	1.23572	0.838705	1.82067
genus	Ruminiclostridium9	Alzheimer's disease || id:ieu-a-297	Weighted mode	5	0.291316	0.300753	0.387585	1.33819	0.742182	2.41281
genus	Ruminococcus1	Alzheimer's disease || id:ieu-a-297	Inverse variance weighted	4	-0.195137	0.159655	0.221616	0.822722	0.601661	1.125
genus	Ruminococcus1	Alzheimer's disease || id:ieu-a-297	MR Egger	4	-0.85141	0.694291	0.344871	0.426813	0.109457	1.66429
genus	Ruminococcus1	Alzheimer's disease || id:ieu-a-297	Weighted median	4	-0.218287	0.188637	0.247198	0.803895	0.555429	1.16351
genus	Ruminococcus1	Alzheimer's disease || id:ieu-a-297	Weighted mode	4	-0.232596	0.243845	0.41052	0.792473	0.491383	1.27806
genus	Ruminococcus2	Alzheimer's disease || id:ieu-a-297	Inverse variance weighted	6	-0.0251039	0.112507	0.823434	0.975209	0.782221	1.21581
genus	Ruminococcus2	Alzheimer's disease || id:ieu-a-297	MR Egger	6	-0.187987	0.247645	0.490065	0.828625	0.509986	1.34635
genus	Ruminococcus2	Alzheimer's disease || id:ieu-a-297	Weighted median	6	-0.109394	0.140392	0.435862	0.896378	0.680749	1.18031
genus	Ruminococcus2	Alzheimer's disease || id:ieu-a-297	Weighted mode	6	-0.116561	0.190063	0.566516	0.889976	0.613187	1.2917
genus	Sellimonas	Alzheimer's disease || id:ieu-a-297	Inverse variance weighted	5	-0.0115826	0.0752166	0.877618	0.988484	0.85299	1.1455
genus	Sellimonas	Alzheimer's disease || id:ieu-a-297	MR Egger	5	0.230426	0.434808	0.632863	1.25914	0.536978	2.95249
genus	Sellimonas	Alzheimer's disease || id:ieu-a-297	Weighted median	5	0.0549625	0.0810482	0.497679	1.0565	0.901323	1.2384
genus	Sellimonas	Alzheimer's disease || id:ieu-a-297	Weighted mode	5	0.111997	0.136297	0.457396	1.11851	0.856291	1.46103
genus	Slackia	Alzheimer's disease || id:ieu-a-297	Inverse variance weighted	4	0.0551765	0.119589	0.644523	1.05673	0.835924	1.33585
genus	Slackia	Alzheimer's disease || id:ieu-a-297	MR Egger	4	-0.111924	1.24077	0.936345	0.894112	0.078565	10.1755
genus	Slackia	Alzheimer's disease || id:ieu-a-297	Weighted median	4	0.00669872	0.116847	0.954283	1.00672	0.800657	1.26582
genus	Slackia	Alzheimer's disease || id:ieu-a-297	Weighted mode	4	-0.0340793	0.163909	0.848609	0.966495	0.700935	1.33267
genus	Streptococcus	Alzheimer's disease || id:ieu-a-297	Inverse variance weighted	11	0.0346525	0.116094	0.765331	1.03526	0.824572	1.29978
genus	Streptococcus	Alzheimer's disease || id:ieu-a-297	MR Egger	11	0.501361	0.375866	0.215011	1.65097	0.790305	3.44891
genus	Streptococcus	Alzheimer's disease || id:ieu-a-297	Weighted median	11	-0.0167753	0.131069	0.898159	0.983365	0.760582	1.2714
genus	Streptococcus	Alzheimer's disease || id:ieu-a-297	Weighted mode	11	-0.0429305	0.192843	0.828313	0.957978	0.656453	1.398
genus	Subdoligranulum	Alzheimer's disease || id:ieu-a-297	Inverse variance weighted	7	0.0156479	0.118352	0.894814	1.01577	0.805476	1.28097
genus	Subdoligranulum	Alzheimer's disease || id:ieu-a-297	MR Egger	7	-0.213502	0.31544	0.52855	0.807751	0.435281	1.49894
genus	Subdoligranulum	Alzheimer's disease || id:ieu-a-297	Weighted median	7	0.0686301	0.152553	0.652799	1.07104	0.794236	1.44431
genus	Subdoligranulum	Alzheimer's disease || id:ieu-a-297	Weighted mode	7	0.126606	0.248721	0.628906	1.13497	0.697057	1.84799
genus	Sutterella	Alzheimer's disease || id:ieu-a-297	Inverse variance weighted	4	-0.090131	0.150282	0.548675	0.913811	0.680666	1.22682
genus	Sutterella	Alzheimer's disease || id:ieu-a-297	MR Egger	4	-0.28452	0.674856	0.714308	0.752376	0.200441	2.82412
genus	Sutterella	Alzheimer's disease || id:ieu-a-297	Weighted median	4	-0.0630457	0.169827	0.710462	0.938901	0.67307	1.30972
genus	Sutterella	Alzheimer's disease || id:ieu-a-297	Weighted mode	4	-0.0359183	0.24662	0.893439	0.964719	0.59494	1.56433
genus	Turicibacter	Alzheimer's disease || id:ieu-a-297	Inverse variance weighted	6	0.196002	0.0927927	0.0346643	1.21653	1.01423	1.45918
genus	Turicibacter	Alzheimer's disease || id:ieu-a-297	MR Egger	6	0.213394	0.553486	0.719459	1.23787	0.418349	3.6628
genus	Turicibacter	Alzheimer's disease || id:ieu-a-297	Weighted median	6	0.202504	0.120123	0.0918332	1.22446	0.9676	1.54952
genus	Turicibacter	Alzheimer's disease || id:ieu-a-297	Weighted mode	6	0.210612	0.169191	0.268362	1.23443	0.886032	1.71983
genus	Tyzzerella3	Alzheimer's disease || id:ieu-a-297	Inverse variance weighted	9	-0.0531549	0.060963	0.383252	0.948233	0.841438	1.06858
genus	Tyzzerella3	Alzheimer's disease || id:ieu-a-297	MR Egger	9	0.0383736	0.380177	0.922431	1.03912	0.493233	2.18916
genus	Tyzzerella3	Alzheimer's disease || id:ieu-a-297	Weighted median	9	-0.0644283	0.0801309	0.421375	0.937603	0.801328	1.09705
genus	Tyzzerella3	Alzheimer's disease || id:ieu-a-297	Weighted mode	9	-0.096295	0.117482	0.43615	0.908196	0.721401	1.14336
genus	Veillonella	Alzheimer's disease || id:ieu-a-297	Inverse variance weighted	4	0.00328015	0.144457	0.981884	1.00329	0.755893	1.33165
genus	Veillonella	Alzheimer's disease || id:ieu-a-297	MR Egger	4	-2.61429	3.48793	0.531711	0.0732201	7.86e-05	68.1735
genus	Veillonella	Alzheimer's disease || id:ieu-a-297	Weighted median	4	-0.0670635	0.14417	0.641809	0.935136	0.704945	1.24049
genus	Veillonella	Alzheimer's disease || id:ieu-a-297	Weighted mode	4	-0.105731	0.202711	0.638018	0.899666	0.604687	1.33854
genus	Victivallis	Alzheimer's disease || id:ieu-a-297	Inverse variance weighted	5	0.0189277	0.0671671	0.778097	1.01911	0.893401	1.1625
genus	Victivallis	Alzheimer's disease || id:ieu-a-297	MR Egger	5	-0.0957779	0.503554	0.861292	0.908666	0.338665	2.43802
genus	Victivallis	Alzheimer's disease || id:ieu-a-297	Weighted median	5	0.0426107	0.0835755	0.610159	1.04353	0.885859	1.22927
genus	Victivallis	Alzheimer's disease || id:ieu-a-297	Weighted mode	5	0.0482887	0.125678	0.720362	1.04947	0.820338	1.34261

## Sheet: Supplementary Table3-4
Supplementary Table3-4 Casual effects of MR Analysis between GM and Alzheimer's disease (genome-wide statistical significance, P<5.00E-08)
Level	Exposure	Method	nsnp	Beta	SE	Pval	OR	OR_lci95	OR_uci95
Total	GM	Inverse variance weighted	13	-0.0311647	0.0551252	0.571839	0.969316	0.870045	1.07991
Total	GM	MR Egger	13	0.079898	0.156567	0.619918	1.08318	0.796942	1.47222
Total	GM	Weighted median	13	0.0115043	0.0801641	0.885888	1.01157	0.864488	1.18368
Total	GM	Weighted mode	13	0.0905385	0.116084	0.450538	1.09476	0.871982	1.37446
phylum	Actinobacteria	Wald ratio	1	0.328898	0.203109	0.105379	1.38944	0.933144	2.06885
class	Actinobacteria	Wald ratio	1	0.183875	0.160554	0.252105	1.20187	0.877383	1.64635
order	Bifidobacteriales	Inverse variance weighted	2	0.184342	0.133596	0.167635	1.20243	0.925421	1.56235
order	Gastranaerophilales	Wald ratio	1	0.227385	0.163841	0.165188	1.25531	0.910515	1.73068
family	Bifidobacteriaceae	Inverse variance weighted	2	0.184342	0.133596	0.167635	1.20243	0.925421	1.56235
family	Oxalobacteraceae	Wald ratio	1	-0.0119417	0.150466	0.936742	0.988129	0.735758	1.32707
family	Peptostreptococcaceae	Wald ratio	1	-0.106561	0.231608	0.645449	0.89892	0.570916	1.41537
family	Streptococcaceae	Wald ratio	1	-0.249705	0.244343	0.306808	0.77903	0.482575	1.2576
family	unknown	Wald ratio	1	0.227385	0.163841	0.165188	1.25531	0.910515	1.73068
genus	Romboutsia	Wald ratio	1	-0.105503	0.229308	0.645449	0.899871	0.574102	1.4105
genus	Oxalobacter	Wald ratio	1	0.0161178	0.135729	0.905473	1.01625	0.77887	1.32597
genus	Streptococcus	Wald ratio	1	-0.237058	0.231968	0.306808	0.788945	0.500716	1.24309
genus	Intestinibacter	Wald ratio	1	0.288976	0.219312	0.187622	1.33506	0.868597	2.05203
genus	Tyzzerella3	Wald ratio	1	-0.463818	0.210345	0.0274516	0.628878	0.416406	0.949764
genus	Ruminococcaceae	Wald ratio	1	-0.0518191	0.260619	0.842395	0.949501	0.569707	1.58248
genus	Allisonella	Wald ratio	1	-0.129014	0.10475	0.218084	0.878962	0.715822	1.07928
genus	Bifidobacterium	Inverse variance weighted	2	0.180519	0.130859	0.167742	1.19784	0.926849	1.54806
genus	Erysipelatoclostridium	Wald ratio	1	-0.186936	0.197652	0.344259	0.829497	0.56308	1.22197
genus	Eubacterium	Wald ratio	1	0.308659	0.273324	0.258781	1.3616	0.796876	2.32652
genus	Candidatus	Wald ratio	1	0.370064	0.186574	0.0473148	1.44783	1.00439	2.08704
genus	Ruminococcus	Wald ratio	1	-0.640498	0.267963	0.0168372	0.52703	0.311703	0.891108
genus	unknown	Wald ratio	1	0.227385	0.163841	0.165188	1.25531	0.910515	1.73068

## Sheet: Supplementary Table3-5
Supplementary Table3-5 Results of sensitivity analysis (locus-wide significance, P<1.00E-05)
Level	Exposure	IVW_Q	IVW_Q_P	MR_Egger_Q	MR_Egger_Q_P	Egger_intercept	Pleiotropy_P	MR_PRESSO_P
Total	GM	12.1041	0.437352	11.5005	0.402334	-0.0115789	0.463315	0.414
phylum	Actinobacteria	6.21964	0.622644	5.60614	0.586414	-0.021709	0.459151	0.693
phylum	Bacteroidetes	8.74438	0.119705	7.07917	0.131763	0.0350817	0.386973	0.34
phylum	Cyanobacteria	3.84198	0.27904	1.39826	0.497016	0.0784777	0.25843	0.536
phylum	Euryarchaeota	1.07904	0.897583	0.960886	0.810715	-0.0143556	0.753726	0.94
phylum	Firmicutes	3.10269	0.684157	1.25141	0.869565	-0.0533684	0.245254	0.602
phylum	Lentisphaerae	2.85405	0.582539	0.900071	0.825411	0.0508931	0.256587	0.756
phylum	Proteobacteria	5.97294	0.112934	3.2527	0.196646	-0.0614168	0.325146	0.113
phylum	Tenericutes	5.77863	0.44844	5.18262	0.394003	-0.0208668	0.482466	0.473
phylum	Verrucomicrobia	4.34496	0.739297	3.53514	0.739288	0.0217883	0.402845	0.792
class	Actinobacteria	1.61381	0.95158	0.868624	0.972451	-0.0244525	0.427464	0.981
class	Bacilli	8.09519	0.524583	4.95246	0.762645	0.0312474	0.114202	0.156
class	Bacteroidia	8.74495	0.11968	7.03671	0.133961	0.0365191	0.380208	0.342
class	Betaproteobacteria	8.94168	0.256871	6.6096	0.358464	-0.0399003	0.195912	0.188
class	Clostridia	5.90618	0.550746	4.96145	0.548767	-0.0158277	0.368601	0.617
class	Coriobacteriia	1.14138	0.887652	1.1334	0.769017	0.00496099	0.934448	0.916
class	Deltaproteobacteria	4.27875	0.639011	4.16376	0.526088	-0.00711509	0.748309	0.669
class	Erysipelotrichia	4.40445	0.622117	3.21183	0.667366	-0.04443	0.324605	0.63
class	Lentisphaeria	6.2089	0.286419	1.46061	0.833595	0.0842614	0.0948444	0.445
class	Melainabacteria	1.02069	0.796246	0.587835	0.745338	-0.0218871	0.578195	0.793
class	Methanobacteria	2.6541	0.448085	1.92813	0.381339	0.0382248	0.483944	0.514
class	Mollicutes	5.77863	0.44844	5.18262	0.394003	-0.0208668	0.482466	0.488
class	Negativicutes	4.36704	0.627136	4.1921	0.522103	-0.0113801	0.69312	0.292
class	Verrucomicrobiae	2.5776	0.921142	2.44143	0.874964	0.00917432	0.724796	0.901
order	Bacillales	2.36768	0.499678	1.48928	0.474904	-0.0432011	0.447578	0.567
order	Bacteroidales	8.74495	0.11968	7.03671	0.133961	0.0365191	0.380208	0.363
order	Bifidobacteriales	4.2895	0.508531	4.06819	0.396856	0.01246	0.665144	0.572
order	Burkholderiales	7.9782	0.33452	5.80877	0.44495	-0.0368475	0.191205	0.454
order	Clostridiales	5.8955	0.552003	4.93648	0.551985	-0.0159278	0.365254	0.632
order	Coriobacteriales	1.14138	0.887652	1.1334	0.769017	0.00496099	0.934448	0.912
order	Desulfovibrionales	5.6562	0.580416	5.60248	0.469158	0.00428408	0.824412	0.633
order	Erysipelotrichales	4.40445	0.622117	3.21183	0.667366	-0.04443	0.324605	0.627
order	Gastranaerophilales	1.01765	0.79698	0.575135	0.750086	-0.0221935	0.574355	0.874
order	Lactobacillales	6.30267	0.613369	4.40891	0.731656	0.027507	0.211188	0.15
order	Methanobacteriales	2.6541	0.448085	1.92813	0.381339	0.0382248	0.483944	0.477
order	NB1n	10.784	0.214239	9.32174	0.230374	-0.0316357	0.329514	0.012
order	Pasteurellales	3.60049	0.730555	3.25607	0.660573	-0.0140524	0.582786	0.709
order	Rhodospirillales	9.14696	0.330051	7.30502	0.397827	0.0533978	0.225672	0.352
order	Selenomonadales	4.36704	0.627136	4.1921	0.522103	-0.0113801	0.69312	0.312
order	Verrucomicrobiales	2.5776	0.921142	2.44143	0.874964	0.00917432	0.724796	0.913
order	Victivallales	6.2089	0.286419	1.46061	0.833595	0.0842614	0.0948444	0.411
family	Acidaminococcaceae	5.26913	0.153118	1.9579	0.375706	-0.0576386	0.210418	0.213
family	Alcaligenaceae	8.11019	0.230141	5.4584	0.362529	-0.0590047	0.179841	0.522
family	Bacteroidaceae	6.61874	0.157461	5.38043	0.145968	-0.0655514	0.466962	0.15
family	Bacteroidales	1.62594	0.653524	0.38604	0.824465	0.0415434	0.381376	0.678
family	Bifidobacteriaceae	4.2895	0.508531	4.06819	0.396856	0.01246	0.665144	0.619
family	Clostridiales	9.23036	0.416287	8.35831	0.399274	0.0178453	0.387632	0.517
family	Coriobacteriaceae	1.14138	0.887652	1.1334	0.769017	0.00496099	0.934448	0.905
family	Defluviitaleaceae	12.8183	0.0460143	10.4588	0.0632316	0.0645636	0.336787	0.069
family	Desulfovibrionaceae	5.70411	0.574692	5.6358	0.465197	0.00479928	0.802564	0.635
family	Erysipelotrichaceae	4.40445	0.622117	3.21183	0.667366	-0.04443	0.324605	0.631
family	Lachnospiraceae	1.70584	0.94467	1.64422	0.89585	-0.00701197	0.813838	0.849
family	Lactobacillaceae	0.195099	0.978377	0.180675	0.913623	0.00401478	0.915379	0.454
family	Methanobacteriaceae	2.6541	0.448085	1.92813	0.381339	0.0382248	0.483944	0.511
family	Oxalobacteraceae	1.2361	0.975064	0.567062	0.989462	0.0389664	0.450593	0.979
family	Pasteurellaceae	3.60049	0.730555	3.25607	0.660573	-0.0140524	0.582786	0.735
family	Peptococcaceae	7.23858	0.404469	7.23749	0.299441	-0.00065	0.977002	0.472
family	Peptostreptococcaceae	11.5328	0.173299	3.5323	0.831793	0.0402558	0.0254605	0.132
family	Prevotellaceae	7.41169	0.387309	7.37704	0.287381	0.00381845	0.8722	0.421
family	Rhodospirillaceae	7.75541	0.256576	6.89566	0.228516	0.0428374	0.465564	0.274
family	Rikenellaceae	11.1626	0.192654	8.75042	0.271075	-0.0308253	0.207382	0.213
family	Ruminococcaceae	7.04026	0.133776	4.65532	0.198847	-0.0808971	0.303214	0.251
family	Streptococcaceae	7.87951	0.343338	7.82661	0.251084	0.00678358	0.847049	0.064
family	Veillonellaceae	8.54665	0.381969	7.89381	0.342051	-0.0135801	0.471583	0.406
family	Verrucomicrobiaceae	2.57715	0.921176	2.44123	0.874986	0.00916363	0.725025	0.904
family	Victivallaceae	4.50348	0.608875	3.10956	0.6831	0.0463415	0.290843	0.711
genus	Adlercreutzia	6.82284	0.0777641	6.77045	0.0338699	-0.00920552	0.912377	0.112
genus	Akkermansia	2.574	0.921422	2.43971	0.875153	0.00908654	0.726597	0.901
genus	Alistipes	3.21974	0.521749	1.95909	0.580942	0.0696942	0.343278	0.547
genus	Allisonella	4.07618	0.253355	3.52545	0.171577	-0.0467529	0.632427	0.395
genus	Anaerofilum	1.14239	0.950283	1.14239	0.88749	-6.39e-05	0.999094	0.841
genus	Anaerostipes	8.18546	0.415567	6.13597	0.523965	0.0372	0.195353	0.46
genus	Anaerotruncus	8.37493	0.0787704	7.46702	0.0584118	0.0469452	0.588485	0.12
genus	Bacteroides	6.61874	0.157461	5.38043	0.145968	-0.0655514	0.466962	0.168
genus	Barnesiella	8.33154	0.304269	8.30794	0.2164	-0.00360815	0.900394	0.406
genus	Bifidobacterium	4.81375	0.439031	4.26043	0.371907	-0.0159098	0.510929	0.592
genus	Bilophila	6.73671	0.240969	6.08946	0.192566	0.0379896	0.549943	0.156
genus	Butyricimonas	5.32604	0.620241	5.31662	0.503892	-0.00258362	0.925852	0.539
genus	Butyrivibrio	9.87838	0.0787554	8.25497	0.0826724	0.0615621	0.425227	0.112
genus	Candidatus	13.9503	0.00297362	13.1924	0.00136554	-0.0320015	0.766919	0.017
genus	Catenibacterium	3.569	0.311923	1.81521	0.40349	0.173438	0.316476	0.408
genus	Clostridium	9.71084	0.0838554	9.62535	0.0472344	-0.00661844	0.859667	0.165
genus	Coprobacter	3.41759	0.49052	3.30628	0.346769	-0.00918298	0.771477	0.68
genus	Coprococcus1	4.87263	0.56025	4.0143	0.547359	-0.021721	0.396725	0.654
genus	Coprococcus3	3.04333	0.384993	0.583071	0.747115	0.0451921	0.257305	0.439
genus	Defluviitaleaceae	8.77418	0.186682	7.28631	0.200203	0.0385861	0.358651	0.212
genus	Desulfovibrio	4.91196	0.29645	3.78995	0.285057	-0.0610137	0.415505	0.46
genus	Dorea	4.60533	0.33024	3.70247	0.295436	-0.0360082	0.455249	0.427
genus	Eggerthella	4.7268	0.316495	0.784758	0.853109	0.078609	0.141306	0.35
genus	Eisenbergiella	3.60523	0.462059	3.55088	0.314223	0.0168877	0.844061	0.609
genus	Erysipelatoclostridium	6.85097	0.44456	6.39865	0.380045	0.0225182	0.539006	0.453
genus	Escherichia	1.27031	0.736195	0.307875	0.857326	-0.0304696	0.430018	0.903
genus	Flavonifractor	9.39718	0.0244508	1.70992	0.425301	0.131238	0.10919	0.072
genus	Fusicatenibacter	5.41703	0.712214	5.21278	0.634014	0.0158975	0.664981	0.789
genus	Haemophilus	6.56023	0.584735	6.50417	0.48226	0.00456576	0.819622	0.652
genus	Holdemanella	4.75361	0.190754	4.72256	0.0942996	-0.0415159	0.919175	0.28
genus	Holdemania	2.2567	0.812605	1.2211	0.874613	0.049835	0.366392	0.935
genus	Howardella	5.78453	0.327753	1.89664	0.754762	0.0662743	0.119926	0.32
genus	Intestinibacter	8.72878	0.189415	8.61055	0.125643	0.0112158	0.803759	0.239
genus	Intestinimonas	6.03617	0.812215	5.47966	0.790653	-0.0142052	0.474704	0.694
genus	Lachnoclostridium	6.28613	0.279365	4.14413	0.386851	-0.0642918	0.223848	0.288
genus	Lactobacillus	3.12499	0.793004	3.00315	0.6995	0.00983132	0.741268	0.274
genus	Lactococcus	1.71777	0.886654	1.66823	0.79648	-0.00975001	0.834778	0.621
genus	Marvinbryantia	5.47054	0.361187	3.12143	0.537714	0.0501393	0.200124	0.353
genus	Olsenella	3.47807	0.746885	1.92366	0.859604	0.0363048	0.267707	0.723
genus	Oscillibacter	8.33947	0.595715	8.24689	0.50947	0.00783913	0.767838	0.612
genus	Oxalobacter	3.85192	0.796666	3.26721	0.774639	-0.0293345	0.473461	0.582
genus	Paraprevotella	3.5981	0.891444	2.74792	0.907301	0.0243713	0.387177	0.905
genus	Parasutterella	9.80034	0.36689	9.47219	0.30404	0.0150662	0.612854	0.497
genus	Peptococcus	1.66131	0.976194	1.62271	0.950931	-0.00564386	0.850718	0.999
genus	Phascolarctobacterium	2.83856	0.724859	2.79477	0.592736	0.00943457	0.844475	0.714
genus	Prevotella7	0.886705	0.92646	0.487118	0.921712	-0.0599677	0.57219	0.933
genus	Prevotella9	4.3509	0.360595	4.33295	0.227684	0.00464351	0.91827	0.541
genus	Rikenellaceae	0.738998	0.946434	0.56285	0.904882	-0.0234209	0.702949	0.944
genus	Roseburia	11.3437	0.0449758	10.1413	0.038113	0.0337573	0.528906	0.096
genus	Ruminiclostridium5	8.23395	0.143805	3.35768	0.499845	-0.0811896	0.0918071	0.172
genus	Ruminiclostridium6	10.082	0.259321	9.63807	0.210028	-0.0166024	0.587916	0.298
genus	Ruminiclostridium9	7.64927	0.105305	1.54336	0.6723	0.108667	0.0899835	0.323
genus	Ruminococcus1	1.03225	0.793449	0.0888847	0.956531	0.0475038	0.433867	0.871
genus	Ruminococcus2	2.63425	0.756155	2.08913	0.719371	0.0154807	0.501292	0.731
genus	Sellimonas	5.93379	0.204148	5.35964	0.147279	-0.0335248	0.610428	0.232
genus	Slackia	5.09002	0.165323	5.04364	0.0803134	0.0163093	0.904544	0.172
genus	Streptococcus	16.5654	0.0845506	13.9429	0.124372	-0.0355318	0.22555	0.083
genus	Subdoligranulum	5.28395	0.507944	4.66977	0.457495	0.0173819	0.468697	0.545
genus	Sutterella	3.63984	0.303073	3.48422	0.175151	0.0141194	0.793226	0.383
genus	Turicibacter	3.39042	0.64003	3.3894	0.494893	-0.00203656	0.9761	0.624
genus	Tyzzerella3	8.38062	0.3972	8.30975	0.306074	-0.0129843	0.813976	0.516
genus	Veillonella	4.59804	0.20371	3.58615	0.166447	0.192266	0.530885	0.47
genus	Victivallis	4.84775	0.303279	4.7634	0.189965	0.0157247	0.832532	0.385
