# Supplementary material for: Deconstruct the link between gut microbiota and neurological diseases: application of Mendelian randomization analysis
Source: Front Cell Infect Microbiol. 2025 Mar 6;15:1433131. doi: 10.3389/fcimb.2025.1433131 (PMC11922733; doi:10.3389/fcimb.2025.1433131)
Supplement: Supplementary file 4 [file Table4.xlsx]

## Sheet: Supplementary Table4-1
Supplementary Table4-1 IVs related to GM taxa and brain cancer (locus-wide significance, P<1.00E-05)
Level	Exposure	SNP	Effect_allele.exposure	Other_allele.exposure	Samplesize.exposure	SE.exposure	Pval.exposure	Beta.exposure	SE.outcome	Beta.outcome	Pval.outcome	F	R2
phylum	Euryarchaeota	rs10202904	G	T	14306	0.0230271	6.18885e-07	0.115986	9.46399e-05	0.000162499	0.0860003	25.3707	0.00177029
phylum	Euryarchaeota	rs34928225	T	C	14306	0.0425421	4.33092e-06	0.19977	0.000171567	-0.000311908	0.0690001	22.0507	0.00153899
phylum	Euryarchaeota	rs76029318	T	C	14306	0.0438442	1.04621e-06	0.214866	0.000180549	-0.000335052	0.0629999	24.0166	0.00167596
phylum	Euryarchaeota	rs7635189	A	G	14306	0.0259356	4.635e-06	-0.119983	0.000103025	-0.000117342	0.25	21.4016	0.00149376
phylum	Euryarchaeota	rs77658038	A	C	14306	0.0340856	4.75423e-06	-0.160157	0.000150232	7.30259e-05	0.630001	22.0775	0.00154086
phylum	Firmicutes	rs112334273	G	A	14306	0.0127415	9.26446e-07	0.0627459	0.000114156	-4.50381e-05	0.69	24.251	0.00169229
phylum	Firmicutes	rs2009919	C	T	14306	0.0106294	4.94721e-07	-0.0536457	9.83884e-05	-8.85435e-05	0.37	25.4714	0.0017773
phylum	Firmicutes	rs2332027	A	G	14306	0.0104823	4.04548e-06	0.0482656	9.34659e-05	0.000123937	0.18	21.2013	0.00147979
phylum	Firmicutes	rs3792064	G	A	14306	0.0182532	6.75492e-07	0.0897349	0.000167291	8.78586e-05	0.6	24.1682	0.00168653
phylum	Firmicutes	rs3852931	T	C	14306	0.0105	4.52595e-06	0.0482086	9.61035e-05	-0.000207951	0.0299999	21.08	0.00147134
phylum	Firmicutes	rs7247191	T	C	14306	0.0157424	4.73097e-06	-0.0713033	0.000146267	0.000103245	0.48	20.5153	0.00143198
phylum	Lentisphaerae	rs1002941	A	G	14306	0.0233382	4.30884e-06	-0.107661	0.000104735	-3.09568e-06	0.98	21.2805	0.00148531
phylum	Lentisphaerae	rs11770843	C	T	14306	0.0234776	1.13813e-06	0.111896	0.00010456	0.000289232	0.00569994	22.7155	0.00158531
phylum	Lentisphaerae	rs2825714	A	G	14306	0.0289096	1.49772e-06	-0.138226	0.000131712	-0.000160684	0.22	22.861	0.00159545
phylum	Lentisphaerae	rs62570196	C	T	14306	0.0439621	9.64473e-07	-0.217203	0.000174437	-0.000120778	0.49	24.4104	0.0017034
phylum	Lentisphaerae	rs77599476	A	G	14306	0.0479918	1.90265e-06	0.229981	0.00020536	3.79455e-05	0.85	22.9641	0.00160264
phylum	Verrucomicrobia	rs11252894	A	C	14306	0.0162769	1.10555e-06	0.0784055	0.000118732	-0.000133932	0.26	23.2033	0.0016193
phylum	Verrucomicrobia	rs117107102	A	G	14306	0.0427565	2.67935e-06	0.204283	0.000235965	0.000355089	0.13	22.8276	0.00159312
phylum	Verrucomicrobia	rs11729256	T	C	14306	0.0146953	2.23404e-06	0.0696984	0.000106951	0.000147836	0.17	22.4951	0.00156996
phylum	Verrucomicrobia	rs12908520	G	A	14306	0.012823	3.40447e-06	0.0594916	9.44014e-05	-0.000164122	0.0819993	21.5244	0.00150231
phylum	Verrucomicrobia	rs2602429	T	C	14306	0.0153487	8.71044e-07	-0.0764148	0.00011404	8.52807e-05	0.450001	24.7863	0.00172958
phylum	Verrucomicrobia	rs45598138	C	A	14306	0.03054	2.19129e-06	-0.143901	0.000210588	-0.000127806	0.54	22.2019	0.00154952
phylum	Verrucomicrobia	rs74542928	T	C	14306	0.0231324	4.08376e-07	0.115994	0.000156543	-0.000208622	0.18	25.1437	0.00175448
phylum	Verrucomicrobia	rs76430504	T	C	14306	0.025458	3.49559e-06	-0.11753	0.000194218	0.000173029	0.37	21.3132	0.00148759
phylum	Tenericutes	rs10108398	G	A	14306	0.0153953	1.09001e-06	0.0769142	0.000105198	0.000130474	0.21	24.9595	0.00174165
phylum	Tenericutes	rs11890098	A	G	14306	0.0153389	9.56577e-07	0.074438	0.000109331	-0.000160099	0.14	23.5505	0.0016435
phylum	Tenericutes	rs12566890	T	G	14306	0.0230978	3.65098e-06	-0.101147	0.000176044	-0.000217101	0.22	19.1763	0.00133864
phylum	Tenericutes	rs3768491	G	A	14306	0.0149061	4.2335e-06	0.0681052	0.000103745	0.00013795	0.18	20.8753	0.00145707
phylum	Tenericutes	rs6043847	T	C	14306	0.0248606	4.55481e-06	-0.114937	0.000195239	-0.000118716	0.54	21.3745	0.00149187
phylum	Tenericutes	rs72901605	T	C	14306	0.0178119	3.25792e-06	-0.0841852	0.000118982	-9.67058e-06	0.94	22.3383	0.00155903
phylum	Tenericutes	rs74603314	T	C	14306	0.0462918	1.5569e-06	0.221639	0.000223551	-8.50185e-05	0.7	22.9237	0.00159982
phylum	Proteobacteria	rs12150865	C	T	14306	0.0106407	1.54085e-06	0.0511615	9.17883e-05	8.69455e-05	0.34	23.1178	0.00161334
phylum	Proteobacteria	rs2347697	G	T	14306	0.0108968	4.26914e-06	0.0502281	9.79606e-05	-6.51841e-05	0.51	21.2469	0.00148297
phylum	Proteobacteria	rs2532663	A	G	14306	0.0258034	7.4681e-07	0.125578	0.000196116	0.000195327	0.32	23.685	0.00165286
phylum	Proteobacteria	rs922773	C	T	14306	0.0157851	3.67959e-07	-0.0803778	0.00013436	-4.3499e-05	0.75	25.9285	0.00180914
phylum	Bacteroidetes	rs111845179	T	C	14306	0.0213837	6.47187e-07	0.104177	0.000202587	0.000197761	0.33	23.7344	0.0016563
phylum	Bacteroidetes	rs2032750	C	T	14306	0.0106804	1.70836e-06	0.0510857	9.39562e-05	8.85145e-06	0.92	22.8783	0.00159666
phylum	Bacteroidetes	rs62575403	C	T	14306	0.0311079	2.95951e-06	0.145424	0.000215614	-0.000261053	0.23	21.854	0.00152528
phylum	Bacteroidetes	rs73512608	G	A	14306	0.0236743	2.53893e-07	-0.123117	0.000217587	0.000110318	0.61	27.0447	0.00188688
phylum	Bacteroidetes	rs73846128	A	G	14306	0.0133481	4.783e-07	-0.0664262	0.000123145	-0.000222708	0.0710003	24.7651	0.00172811
phylum	Cyanobacteria	rs584122	T	C	14306	0.0326827	4.22776e-06	0.151774	0.000184426	0.000239938	0.19	21.5655	0.00150517
phylum	Cyanobacteria	rs76531781	T	C	14306	0.0493393	2.87336e-06	-0.231868	0.00021258	-0.000291507	0.17	22.0849	0.00154137
phylum	Cyanobacteria	rs789068	G	A	14306	0.0212922	1.5717e-07	-0.111385	0.000121744	1.35756e-05	0.91	27.3661	0.00190926
phylum	Cyanobacteria	rs9864379	T	C	14306	0.0268045	2.03334e-07	-0.138933	0.000151231	-5.29486e-05	0.73	26.8655	0.0018744
phylum	Actinobacteria	rs1397793	A	G	14306	0.0111587	3.73766e-06	0.0521387	0.000102443	7.08285e-05	0.49	21.832	0.00152375
phylum	Actinobacteria	rs4429415	C	T	14306	0.0111343	2.05145e-07	0.0581908	9.92839e-05	0.000157773	0.11	27.3138	0.00190562
phylum	Actinobacteria	rs55888705	A	G	14306	0.0109975	1.31241e-06	0.0534221	9.70353e-05	-6.80069e-05	0.48	23.5968	0.00164672
phylum	Actinobacteria	rs6496870	C	T	14306	0.0113809	4.61743e-06	-0.0510777	9.95878e-05	7.16437e-06	0.94	20.1423	0.00140598
phylum	Actinobacteria	rs74037001	G	A	14306	0.0165334	6.71243e-07	-0.0819391	0.000135791	-0.000149006	0.27	24.5617	0.00171394
phylum	Actinobacteria	rs7570971	A	C	14306	0.0113623	1.41351e-14	0.086653	0.00010148	-1.03703e-05	0.92	58.1614	0.00404906
phylum	Actinobacteria	rs8047955	G	A	14306	0.0111192	2.66201e-06	-0.0521115	9.77829e-05	8.5714e-05	0.38	21.9644	0.00153298
phylum	Actinobacteria	rs857444	C	T	14306	0.0109885	3.80347e-06	0.0507315	9.81921e-05	-9.61627e-05	0.33	21.3147	0.00148769
class	Clostridia	rs10774377	G	A	14306	0.0113858	3.24399e-06	-0.052659	0.000101971	9.12828e-05	0.37	21.3904	0.00149297
class	Clostridia	rs112334273	G	A	14306	0.0127404	3.81408e-07	0.0641008	0.000114156	-4.50381e-05	0.69	25.314	0.00176634
class	Clostridia	rs13179700	C	T	14306	0.0109569	3.37085e-06	-0.0511937	9.86364e-05	-0.000118626	0.23	21.8302	0.00152362
class	Clostridia	rs2273429	A	G	14306	0.0153105	4.52137e-06	-0.0724037	0.000144588	-0.000297019	0.04	22.3637	0.0015608
class	Clostridia	rs6814436	C	T	14306	0.0150815	9.65095e-07	-0.0739995	0.000135137	-9.80276e-05	0.47	24.0751	0.00168004
class	Clostridia	rs6815608	C	T	14306	0.0210883	4.01856e-07	-0.103803	0.000205314	-9.27385e-05	0.649999	24.2291	0.00169077
class	Clostridia	rs72915163	T	C	14306	0.0120557	1.34295e-06	-0.0581025	0.000107945	-6.64052e-05	0.54	23.2276	0.001621
class	Clostridia	rs992074	T	C	14306	0.0508787	8.77506e-07	-0.255639	0.000214707	5.71922e-06	0.98	25.2454	0.00176156
class	Melainabacteria	rs11150282	T	C	14306	0.0196972	6.02893e-07	0.0989487	0.00010092	-7.98272e-05	0.43	25.2355	0.00176087
class	Melainabacteria	rs4129395	G	A	14306	0.0185106	1.48057e-06	0.0896187	9.40853e-05	4.78458e-05	0.61	23.4399	0.00163579
class	Melainabacteria	rs79790072	T	C	14306	0.0487841	3.29011e-06	0.226722	0.000207799	-7.23087e-05	0.73	21.5989	0.0015075
class	Melainabacteria	rs9864379	T	C	14306	0.0292553	5.36056e-08	-0.159735	0.000151231	-5.29486e-05	0.73	29.812	0.00207955
class	Bacilli	rs11110282	A	G	14306	0.0217379	4.85445e-06	-0.101189	0.000191715	-0.000170284	0.37	21.6686	0.00151236
class	Bacilli	rs11730038	G	A	14306	0.0128717	1.96024e-06	-0.0630747	0.000110179	3.53293e-05	0.75	24.0126	0.00167568
class	Bacilli	rs2952251	G	A	14306	0.0123903	1.07895e-06	0.0598868	0.000105817	-4.27176e-05	0.69	23.3614	0.00163032
class	Bacilli	rs35344081	G	A	14306	0.0127066	1.01499e-06	0.0619529	0.000110068	0.000285358	0.00949992	23.7719	0.00165892
class	Bacilli	rs4028634	C	T	14306	0.0109842	2.2076e-06	-0.0520614	9.62051e-05	3.53291e-05	0.709999	22.4644	0.00156782
class	Bacilli	rs4459992	T	C	14306	0.0116362	4.29833e-06	0.0535854	0.000101314	-0.000129337	0.2	21.2066	0.00148016
class	Bacilli	rs57872228	C	T	14306	0.0146647	9.21977e-07	-0.0714773	0.000130066	-9.17745e-05	0.48	23.7569	0.00165787
class	Bacilli	rs77558518	A	G	14306	0.0222879	1.33773e-06	-0.107255	0.00018244	-0.000179047	0.33	23.1578	0.00161613
class	Bacilli	rs78938557	T	C	14306	0.0232858	1.06891e-06	0.108007	0.000190688	0.000451457	0.0179999	21.514	0.00150159
class	Bacilli	rs9581006	T	C	14306	0.0467697	1.79457e-06	-0.225309	0.000238898	-0.000413515	0.0830004	23.2075	0.00161959
class	Lentisphaeria	rs11770843	C	T	14306	0.0234879	1.9073e-06	0.109431	0.00010456	0.000289232	0.00569994	21.7066	0.00151501
class	Lentisphaeria	rs17114848	G	A	14306	0.0324332	4.05864e-06	0.152377	0.000144431	-0.000276873	0.0549997	22.0729	0.00154053
class	Lentisphaeria	rs2031282	A	G	14306	0.0270329	4.38258e-06	0.122368	0.000131923	9.65307e-06	0.94	20.4904	0.00143025
class	Lentisphaeria	rs2825714	A	G	14306	0.0289246	1.72211e-06	-0.13741	0.000131712	-0.000160684	0.22	22.5685	0.00157507
class	Lentisphaeria	rs62570196	C	T	14306	0.0439866	1.07924e-06	-0.21635	0.000174437	-0.000120778	0.49	24.1921	0.00168819
class	Lentisphaeria	rs77599476	A	G	14306	0.0480168	1.86132e-06	0.230292	0.00020536	3.79455e-05	0.85	23.0023	0.0016053
class	Alphaproteobacteria	rs140912403	C	T	14306	0.0317708	6.20369e-07	-0.160677	0.000196498	-0.00016123	0.41	25.5771	0.00178467
class	Alphaproteobacteria	rs76784716	A	G	14306	0.0267738	5.09143e-07	0.133271	0.000186272	1.38816e-06	0.99	24.7771	0.00172895
class	Alphaproteobacteria	rs9813022	A	G	14306	0.0153867	1.05334e-06	-0.0751277	0.000102282	2.39454e-05	0.81	23.8402	0.00166367
class	Actinobacteria	rs11745923	G	T	14306	0.0115529	1.58132e-06	0.0563759	9.51391e-05	-0.000114913	0.23	23.8125	0.00166175
class	Actinobacteria	rs134366	A	G	14306	0.023501	1.50428e-06	-0.111877	0.000206869	7.35196e-05	0.719999	22.6626	0.00158162
class	Actinobacteria	rs1515761	C	T	14306	0.0169884	4.96364e-06	-0.0762317	0.000134557	-0.000243364	0.0710003	20.1357	0.00140552
class	Actinobacteria	rs182549	T	C	14306	0.012066	3.78966e-20	-0.111489	0.000105289	7.53419e-05	0.47	85.3763	0.00593246
class	Actinobacteria	rs6660520	G	A	14306	0.0134495	1.10652e-07	-0.0711483	0.000118157	3.58292e-05	0.760001	27.9845	0.00195231
class	Actinobacteria	rs72767435	T	C	14306	0.0273626	2.56803e-06	-0.126352	0.000218688	5.66769e-08	1	21.3231	0.00148828
class	Actinobacteria	rs7322849	T	C	14306	0.0192976	6.20798e-07	0.0944467	0.000202893	-0.000302072	0.14	23.9534	0.00167156
class	Actinobacteria	rs8047955	G	A	14306	0.0116762	8.3372e-07	-0.0575816	9.77829e-05	8.5714e-05	0.38	24.32	0.0016971
class	Deltaproteobacteria	rs112381107	C	T	14306	0.0456908	4.63052e-06	0.206594	0.000215769	-0.000120871	0.58	20.4446	0.00142705
class	Deltaproteobacteria	rs11599763	C	T	14306	0.0117397	3.94121e-06	0.0544219	9.61002e-05	-6.40154e-06	0.95	21.4899	0.0014999
class	Deltaproteobacteria	rs17791387	A	G	14306	0.0154246	1.60221e-06	-0.0735881	0.000121545	0.000208207	0.0870001	22.7608	0.00158847
class	Deltaproteobacteria	rs2692012	G	A	14306	0.0253336	3.14188e-06	-0.110335	0.000189541	0.000126726	0.5	18.9685	0.00132416
class	Deltaproteobacteria	rs4506934	C	T	14306	0.02012	3.58889e-06	-0.0936514	0.000153862	-0.000238109	0.12	21.6657	0.00151216
class	Deltaproteobacteria	rs6058181	C	T	14306	0.0165958	3.39555e-07	0.0825716	0.000143767	-0.00020157	0.16	24.7551	0.00172741
class	Deltaproteobacteria	rs62020470	A	G	14306	0.0129358	4.85087e-06	-0.0585411	0.000103863	-0.000118841	0.25	20.4802	0.00142954
class	Mollicutes	rs10108398	G	A	14306	0.0153953	1.09001e-06	0.0769142	0.000105198	0.000130474	0.21	24.9595	0.00174165
class	Mollicutes	rs11890098	A	G	14306	0.0153389	9.56577e-07	0.074438	0.000109331	-0.000160099	0.14	23.5505	0.0016435
class	Mollicutes	rs12566890	T	G	14306	0.0230978	3.65098e-06	-0.101147	0.000176044	-0.000217101	0.22	19.1763	0.00133864
class	Mollicutes	rs3768491	G	A	14306	0.0149061	4.2335e-06	0.0681052	0.000103745	0.00013795	0.18	20.8753	0.00145707
class	Mollicutes	rs6043847	T	C	14306	0.0248606	4.55481e-06	-0.114937	0.000195239	-0.000118716	0.54	21.3745	0.00149187
class	Mollicutes	rs72901605	T	C	14306	0.0178119	3.25792e-06	-0.0841852	0.000118982	-9.67058e-06	0.94	22.3383	0.00155903
class	Mollicutes	rs74603314	T	C	14306	0.0462918	1.5569e-06	0.221639	0.000223551	-8.50185e-05	0.7	22.9237	0.00159982
class	Negativicutes	rs13086907	G	A	14306	0.0131735	1.95488e-06	0.0625312	0.000113566	4.43357e-05	0.7	22.5316	0.0015725
class	Negativicutes	rs1643968	T	C	14306	0.0112298	4.14601e-07	-0.0565284	0.000102207	-0.000201584	0.0490004	25.339	0.00176808
class	Negativicutes	rs4722181	T	G	14306	0.0105798	2.00111e-06	0.0501306	9.35824e-05	6.18649e-05	0.51	22.4518	0.00156694
class	Negativicutes	rs60274479	T	C	14306	0.0134137	1.1623e-06	-0.0659623	0.000120471	-5.61872e-05	0.64	24.1821	0.0016875
class	Negativicutes	rs61249479	A	C	14306	0.0168628	2.95474e-06	0.0777075	0.000165189	-0.000103546	0.53	21.2357	0.00148219
class	Negativicutes	rs71405394	G	A	14306	0.02405	2.16631e-06	-0.114178	0.000186512	0.000187909	0.31	22.539	0.00157301
class	Negativicutes	rs73232831	G	A	14306	0.0314932	1.87452e-06	-0.151829	0.000201614	0.000113591	0.57	23.2421	0.00162201
class	Erysipelotrichia	rs10781552	C	T	14306	0.0116074	2.33115e-06	-0.0552212	0.000101357	-0.000134096	0.19	22.633	0.00157956
class	Erysipelotrichia	rs17530232	A	G	14306	0.0224648	2.79126e-06	0.10305	0.000187458	-2.6002e-05	0.89	21.0422	0.0014687
class	Erysipelotrichia	rs2300774	A	G	14306	0.0106784	8.95468e-07	-0.0524152	9.60183e-05	4.74278e-05	0.62	24.0936	0.00168133
class	Erysipelotrichia	rs35161940	T	C	14306	0.0167641	1.8451e-06	-0.0806041	0.000147059	-7.06851e-06	0.96	23.1182	0.00161337
class	Erysipelotrichia	rs4078432	T	C	14306	0.0133764	4.23107e-06	0.0608929	0.000122041	0.000137508	0.26	20.7231	0.00144647
class	Erysipelotrichia	rs62504403	C	T	14306	0.0127883	1.12264e-07	0.0681159	0.000109078	-5.11359e-05	0.64	28.3708	0.00197921
class	Erysipelotrichia	rs7234058	T	C	14306	0.0194091	9.12347e-07	-0.0945759	0.000155786	-5.58653e-05	0.719999	23.7438	0.00165696
class	Erysipelotrichia	rs8003149	C	T	14306	0.0116888	4.08479e-06	0.0538798	0.000104443	9.65227e-05	0.36	21.2477	0.00148303
class	Bacteroidia	rs111845179	T	C	14306	0.0213843	9.23996e-07	0.102648	0.000202587	0.000197761	0.33	23.0415	0.00160803
class	Bacteroidia	rs2032750	C	T	14306	0.0106807	1.91509e-06	0.0508393	9.39562e-05	8.85145e-06	0.92	22.6569	0.00158123
class	Bacteroidia	rs55773148	G	A	14306	0.0236759	3.89583e-07	-0.121514	0.00021759	0.00011015	0.61	26.3414	0.0018379
class	Bacteroidia	rs7631304	G	A	14306	0.0132957	8.36778e-07	-0.0645771	0.000123067	-0.000225434	0.0669993	23.5904	0.00164627
class	Bacteroidia	rs929878	T	C	14306	0.012153	4.7338e-06	0.0548532	0.00010621	3.23388e-05	0.760001	20.3722	0.001422
class	Verrucomicrobiae	rs111862613	T	C	14306	0.0196746	3.73844e-06	0.090699	0.000126314	0.000189848	0.13	21.2517	0.0014833
class	Verrucomicrobiae	rs117107102	A	G	14306	0.0431572	2.91823e-06	0.204683	0.000235965	0.000355089	0.13	22.4935	0.00156984
class	Verrucomicrobiae	rs11729256	T	C	14306	0.0150177	6.73085e-07	0.0749798	0.000106951	0.000147836	0.17	24.9277	0.00173943
class	Verrucomicrobiae	rs12908520	G	A	14306	0.0130946	2.17165e-06	0.0618926	9.44014e-05	-0.000164122	0.0819993	22.3405	0.00155918
class	Verrucomicrobiae	rs2602429	T	C	14306	0.0156194	2.58297e-06	-0.0746844	0.00011404	8.52807e-05	0.450001	22.8629	0.00159558
class	Verrucomicrobiae	rs4242783	A	G	14306	0.0147693	2.63615e-06	-0.0689292	0.000106523	0.000121454	0.25	21.7814	0.00152022
class	Verrucomicrobiae	rs4936098	G	A	14306	0.0135928	1.1222e-06	-0.0648843	9.71598e-05	0.00014065	0.15	22.7856	0.0015902
class	Verrucomicrobiae	rs74542928	T	C	14306	0.0236422	1.63222e-06	0.112164	0.000156543	-0.000208622	0.18	22.5077	0.00157083
class	Verrucomicrobiae	rs9349825	A	G	14306	0.0147128	2.53688e-06	-0.0704036	0.000106294	3.08634e-05	0.77	22.8981	0.00159803
class	Gammaproteobacteria	rs11181912	G	A	14306	0.0118796	9.94764e-07	-0.0579153	9.97524e-05	-5.83712e-05	0.56	23.7675	0.00165861
class	Gammaproteobacteria	rs6706173	A	C	14306	0.0146392	1.99494e-07	0.074251	0.000131703	0.000105294	0.42	25.7259	0.00179503
class	Gammaproteobacteria	rs9494710	C	T	14306	0.0120924	4.54611e-06	-0.0549673	9.66316e-05	9.72257e-06	0.92	20.6625	0.00144224
class	Methanobacteria	rs10202904	G	T	14306	0.0235357	3.01432e-07	0.121754	9.46399e-05	0.000162499	0.0860003	26.7616	0.00186716
class	Methanobacteria	rs6776814	T	C	14306	0.0411825	1.63061e-06	-0.199566	0.000157544	0.000370504	0.0189998	23.4827	0.00163877
class	Methanobacteria	rs73457410	A	G	14306	0.0436695	1.40854e-06	0.21534	0.000174693	-0.000251399	0.15	24.316	0.00169683
class	Methanobacteria	rs894996	C	A	14306	0.0449076	1.87556e-06	0.216999	0.000175418	0.000203505	0.25	23.3494	0.00162948
class	Betaproteobacteria	rs11128180	A	G	14306	0.0128769	3.67147e-06	0.0592944	0.000109997	8.96946e-05	0.41	21.2034	0.00147994
class	Betaproteobacteria	rs1511453	A	G	14306	0.0199158	4.75762e-06	0.0923492	0.000196891	0.000104475	0.6	21.5016	0.00150072
class	Betaproteobacteria	rs1928341	G	A	14306	0.0110408	2.0153e-06	-0.0525581	9.4709e-05	-5.27514e-06	0.96	22.661	0.00158151
class	Betaproteobacteria	rs2613606	T	C	14306	0.0109091	2.19816e-06	0.0513106	9.43213e-05	-7.29588e-05	0.44	22.1226	0.001544
class	Betaproteobacteria	rs4033856	T	C	14306	0.0167237	5.17166e-07	-0.0832423	0.000145165	-0.000168768	0.24	24.7756	0.00172884
class	Betaproteobacteria	rs6087811	T	G	14306	0.0198522	7.44303e-07	-0.0978177	0.000177838	0.00012488	0.48	24.2783	0.00169419
class	Betaproteobacteria	rs62395635	T	C	14306	0.0236	2.9409e-06	0.109741	0.000191193	-2.55141e-05	0.89	21.6229	0.00150918
class	Betaproteobacteria	rs9964679	A	G	14306	0.0114866	4.84585e-06	0.052911	0.00010308	-0.000107493	0.3	21.2182	0.00148097
class	Coriobacteriia	rs11250875	T	C	14306	0.0130939	4.82848e-06	0.06075	0.000116245	1.61049e-05	0.89	21.5256	0.00150239
class	Coriobacteriia	rs1816223	G	A	14306	0.0129006	4.84117e-06	0.0586265	0.000115896	-5.90105e-05	0.61	20.6523	0.00144153
class	Coriobacteriia	rs34739816	G	T	14306	0.0207666	3.88356e-06	0.0965017	0.000178639	-7.8478e-05	0.66	21.5943	0.00150718
class	Coriobacteriia	rs719099	A	G	14306	0.0155815	5.43313e-07	0.0778402	0.000143521	2.11683e-05	0.88	24.9568	0.00174146
order	Verrucomicrobiales	rs111862613	T	C	14306	0.0196746	3.73844e-06	0.090699	0.000126314	0.000189848	0.13	21.2517	0.0014833
order	Verrucomicrobiales	rs117107102	A	G	14306	0.0431572	2.91823e-06	0.204683	0.000235965	0.000355089	0.13	22.4935	0.00156984
order	Verrucomicrobiales	rs11729256	T	C	14306	0.0150177	6.73085e-07	0.0749798	0.000106951	0.000147836	0.17	24.9277	0.00173943
order	Verrucomicrobiales	rs12908520	G	A	14306	0.0130946	2.17165e-06	0.0618926	9.44014e-05	-0.000164122	0.0819993	22.3405	0.00155918
order	Verrucomicrobiales	rs2602429	T	C	14306	0.0156194	2.58297e-06	-0.0746844	0.00011404	8.52807e-05	0.450001	22.8629	0.00159558
order	Verrucomicrobiales	rs4242783	A	G	14306	0.0147693	2.63615e-06	-0.0689292	0.000106523	0.000121454	0.25	21.7814	0.00152022
order	Verrucomicrobiales	rs4936098	G	A	14306	0.0135928	1.1222e-06	-0.0648843	9.71598e-05	0.00014065	0.15	22.7856	0.0015902
order	Verrucomicrobiales	rs74542928	T	C	14306	0.0236422	1.63222e-06	0.112164	0.000156543	-0.000208622	0.18	22.5077	0.00157083
order	Verrucomicrobiales	rs9349825	A	G	14306	0.0147128	2.53688e-06	-0.0704036	0.000106294	3.08634e-05	0.77	22.8981	0.00159803
order	Bifidobacteriales	rs13020688	G	A	14306	0.0122081	1.57373e-06	0.0584045	9.67124e-05	8.58795e-05	0.37	22.8874	0.00159729
order	Bifidobacteriales	rs182549	T	C	14306	0.0126703	5.94155e-20	-0.11707	0.000105289	7.53419e-05	0.47	85.3724	0.00593219
order	Bifidobacteriales	rs4957061	T	C	14306	0.0116907	1.1517e-06	0.0569873	9.46493e-05	-0.000135583	0.15	23.7616	0.0016582
order	Bifidobacteriales	rs7322849	T	C	14306	0.0200996	1.74032e-08	0.110676	0.000202893	-0.000302072	0.14	30.3202	0.00211492
order	Bifidobacteriales	rs73797465	T	G	14306	0.0208421	4.84953e-06	-0.0942612	0.000190663	-4.35762e-05	0.82	20.4542	0.00142772
order	Bifidobacteriales	rs857444	C	T	14306	0.0120669	3.8249e-06	0.0553965	9.81921e-05	-9.61627e-05	0.33	21.0753	0.00147101
order	Burkholderiales	rs1928341	G	A	14306	0.0110587	4.51513e-06	-0.0507782	9.4709e-05	-5.27514e-06	0.96	21.0837	0.0014716
order	Burkholderiales	rs2321387	G	A	14306	0.0109588	3.25784e-06	-0.0508514	9.44002e-05	-0.00014256	0.13	21.5318	0.00150283
order	Burkholderiales	rs2613606	T	C	14306	0.0109264	4.13361e-06	0.0499561	9.43213e-05	-7.29588e-05	0.44	20.9037	0.00145905
order	Burkholderiales	rs4033856	T	C	14306	0.0167489	5.66826e-07	-0.0833445	0.000145165	-0.000168768	0.24	24.7617	0.00172787
order	Burkholderiales	rs6087811	T	G	14306	0.0198817	2.88377e-07	-0.101587	0.000177838	0.00012488	0.48	26.1077	0.00182163
order	Burkholderiales	rs62191117	A	G	14306	0.0132471	2.791e-07	0.0679995	0.000115345	6.36224e-06	0.96	26.3493	0.00183845
order	Burkholderiales	rs62395635	T	C	14306	0.0236375	2.90228e-06	0.109911	0.000191193	-2.55141e-05	0.89	21.6212	0.00150906
order	Burkholderiales	rs7638039	T	C	14306	0.012673	4.83593e-06	0.0580987	0.000108786	7.02411e-05	0.52	21.0172	0.00146696
order	Lactobacillales	rs11110282	A	G	14306	0.0217849	3.95667e-06	-0.10239	0.000191715	-0.000170284	0.37	22.0904	0.00154176
order	Lactobacillales	rs2952251	G	A	14306	0.0124177	3.36457e-07	0.0629317	0.000105817	-4.27176e-05	0.69	25.6836	0.00179209
order	Lactobacillales	rs34989881	A	G	14306	0.0246452	4.09355e-06	0.113479	0.000182954	-1.47353e-05	0.94	21.2015	0.00147981
order	Lactobacillales	rs35344081	G	A	14306	0.0127358	4.16064e-07	0.0642442	0.000110068	0.000285358	0.00949992	25.4458	0.00177552
order	Lactobacillales	rs4028634	C	T	14306	0.01101	1.34806e-06	-0.0532915	9.62051e-05	3.53291e-05	0.709999	23.4283	0.00163498
order	Lactobacillales	rs57872228	C	T	14306	0.0146994	2.5825e-06	-0.0688415	0.000130066	-9.17745e-05	0.48	21.9332	0.0015308
order	Lactobacillales	rs77558518	A	G	14306	0.0223484	1.67436e-06	-0.106466	0.00018244	-0.000179047	0.33	22.6949	0.00158388
order	Lactobacillales	rs78938557	T	C	14306	0.0233581	2.31089e-06	0.10553	0.000190688	0.000451457	0.0179999	20.4116	0.00142475
order	Lactobacillales	rs9581006	T	C	14306	0.0469228	1.76596e-06	-0.22583	0.000238898	-0.000413515	0.0830004	23.163	0.0016165
order	Mollicutes	rs74603314	T	C	14306	0.0489701	2.27641e-06	0.230767	0.000223551	-8.50185e-05	0.7	22.2068	0.00154986
order	Mollicutes	rs7706512	A	G	14306	0.0138979	2.27206e-06	-0.0657351	9.36399e-05	-4.18353e-05	0.66	22.3716	0.00156135
order	NB1n	rs11251024	G	A	14306	0.0206737	6.62796e-07	0.104201	9.87994e-05	-6.5048e-05	0.51	25.4043	0.00177263
order	NB1n	rs11606187	A	G	14306	0.0326288	3.30583e-06	-0.154539	0.000158123	6.5555e-05	0.68	22.4323	0.00156558
order	NB1n	rs13385922	T	C	14306	0.0201348	3.96826e-06	0.0929494	9.59418e-05	3.81982e-05	0.69	21.3107	0.00148742
order	NB1n	rs2172426	T	C	14306	0.0198947	3.17424e-07	0.10212	9.47707e-05	0.000115178	0.22	26.3479	0.00183836
order	NB1n	rs267959	G	A	14306	0.0209676	2.61993e-06	-0.0988612	0.00010063	-9.48158e-05	0.35	22.2308	0.00155154
order	NB1n	rs4383094	C	T	14306	0.0320662	4.28134e-06	-0.149188	0.000147364	-6.1489e-05	0.68	21.6458	0.00151077
order	NB1n	rs60583455	T	C	14306	0.021177	2.59579e-07	0.108934	9.73544e-05	0.000161768	0.0969996	26.4605	0.00184619
order	NB1n	rs72671304	T	C	14306	0.0370028	3.79577e-06	0.172322	0.000175579	-0.00040885	0.02	21.6876	0.00151369
order	NB1n	rs7911787	G	T	14306	0.0470232	3.38821e-06	-0.223071	0.000207429	2.00748e-05	0.92	22.5041	0.00157058
order	Gastranaerophilales	rs11150282	T	C	14306	0.0197127	7.36055e-07	0.098235	0.00010092	-7.98272e-05	0.43	24.8336	0.00173288
order	Gastranaerophilales	rs4129395	G	A	14306	0.0185253	1.21742e-06	0.0904264	9.40853e-05	4.78458e-05	0.61	23.8265	0.00166272
order	Gastranaerophilales	rs79790072	T	C	14306	0.0488017	3.5381e-06	0.226103	0.000207799	-7.23087e-05	0.73	21.4656	0.00149821
order	Gastranaerophilales	rs9864379	T	C	14306	0.0292752	4.65876e-08	-0.160521	0.000151231	-5.29486e-05	0.73	30.0652	0.00209717
order	Erysipelotrichales	rs10781552	C	T	14306	0.0116074	2.33115e-06	-0.0552212	0.000101357	-0.000134096	0.19	22.633	0.00157956
order	Erysipelotrichales	rs17530232	A	G	14306	0.0224648	2.79126e-06	0.10305	0.000187458	-2.6002e-05	0.89	21.0422	0.0014687
order	Erysipelotrichales	rs2300774	A	G	14306	0.0106784	8.95468e-07	-0.0524152	9.60183e-05	4.74278e-05	0.62	24.0936	0.00168133
order	Erysipelotrichales	rs35161940	T	C	14306	0.0167641	1.8451e-06	-0.0806041	0.000147059	-7.06851e-06	0.96	23.1182	0.00161337
order	Erysipelotrichales	rs4078432	T	C	14306	0.0133764	4.23107e-06	0.0608929	0.000122041	0.000137508	0.26	20.7231	0.00144647
order	Erysipelotrichales	rs62504403	C	T	14306	0.0127883	1.12264e-07	0.0681159	0.000109078	-5.11359e-05	0.64	28.3708	0.00197921
order	Erysipelotrichales	rs7234058	T	C	14306	0.0194091	9.12347e-07	-0.0945759	0.000155786	-5.58653e-05	0.719999	23.7438	0.00165696
order	Erysipelotrichales	rs8003149	C	T	14306	0.0116888	4.08479e-06	0.0538798	0.000104443	9.65227e-05	0.36	21.2477	0.00148303
order	Clostridiales	rs10774377	G	A	14306	0.0113859	3.80899e-06	-0.0523003	0.000101971	9.12828e-05	0.37	21.0996	0.0014727
order	Clostridiales	rs112334273	G	A	14306	0.0127404	4.07258e-07	0.0639383	0.000114156	-4.50381e-05	0.69	25.1858	0.00175741
order	Clostridiales	rs13179700	C	T	14306	0.0109569	3.52111e-06	-0.0510953	9.86364e-05	-0.000118626	0.23	21.7464	0.00151778
order	Clostridiales	rs2273429	A	G	14306	0.0153105	4.16869e-06	-0.0726191	0.000144588	-0.000297019	0.04	22.4969	0.00157008
order	Clostridiales	rs6814436	C	T	14306	0.0150814	9.06296e-07	-0.0741858	0.000135137	-9.80276e-05	0.47	24.1968	0.00168852
order	Clostridiales	rs6815608	C	T	14306	0.0210883	3.71989e-07	-0.104089	0.000205314	-9.27385e-05	0.649999	24.3628	0.00170008
order	Clostridiales	rs72915163	T	C	14306	0.0120558	1.39104e-06	-0.0580246	0.000107945	-6.64052e-05	0.54	23.165	0.00161663
order	Clostridiales	rs992074	T	C	14306	0.0508788	8.95385e-07	-0.255441	0.000214707	5.71922e-06	0.98	25.2062	0.00175883
order	Selenomonadales	rs13086907	G	A	14306	0.0131735	1.95488e-06	0.0625312	0.000113566	4.43357e-05	0.7	22.5316	0.0015725
order	Selenomonadales	rs1643968	T	C	14306	0.0112298	4.14601e-07	-0.0565284	0.000102207	-0.000201584	0.0490004	25.339	0.00176808
order	Selenomonadales	rs4722181	T	G	14306	0.0105798	2.00111e-06	0.0501306	9.35824e-05	6.18649e-05	0.51	22.4518	0.00156694
order	Selenomonadales	rs60274479	T	C	14306	0.0134137	1.1623e-06	-0.0659623	0.000120471	-5.61872e-05	0.64	24.1821	0.0016875
order	Selenomonadales	rs61249479	A	C	14306	0.0168628	2.95474e-06	0.0777075	0.000165189	-0.000103546	0.53	21.2357	0.00148219
order	Selenomonadales	rs71405394	G	A	14306	0.02405	2.16631e-06	-0.114178	0.000186512	0.000187909	0.31	22.539	0.00157301
order	Selenomonadales	rs73232831	G	A	14306	0.0314932	1.87452e-06	-0.151829	0.000201614	0.000113591	0.57	23.2421	0.00162201
order	Bacillales	rs10233278	T	C	14306	0.0248527	3.508e-06	-0.116319	9.50947e-05	-7.38238e-05	0.44	21.9056	0.00152887
order	Bacillales	rs4617108	G	A	14306	0.0525929	1.97506e-06	-0.248861	0.000196994	4.59691e-05	0.82	22.3903	0.00156265
order	Bacillales	rs62640857	A	G	14306	0.0326455	4.49262e-06	0.148238	0.000122266	7.59617e-05	0.53	20.6192	0.00143923
order	Bacillales	rs74420793	A	G	14306	0.0353763	3.07319e-06	-0.164413	0.000127917	0.000102508	0.42	21.5997	0.00150756
order	Desulfovibrionales	rs112381107	C	T	14306	0.0456974	3.21655e-06	0.21009	0.000215769	-0.000120871	0.58	21.1362	0.00147526
order	Desulfovibrionales	rs11599763	C	T	14306	0.0117486	2.60699e-06	0.0554862	9.61002e-05	-6.40154e-06	0.95	22.3048	0.00155669
order	Desulfovibrionales	rs17791387	A	G	14306	0.0154369	2.25294e-06	-0.0727501	0.000121545	0.000208207	0.0870001	22.2099	0.00155008
order	Desulfovibrionales	rs2692012	G	A	14306	0.0253553	2.27023e-06	-0.112244	0.000189541	0.000126726	0.5	19.597	0.00136797
order	Desulfovibrionales	rs2838334	G	A	14306	0.0124223	4.16793e-06	0.0569024	0.00010055	5.79857e-05	0.56	20.9825	0.00146454
order	Desulfovibrionales	rs4506934	C	T	14306	0.0201367	2.42996e-06	-0.0953383	0.000153862	-0.000238109	0.12	22.416	0.00156444
order	Desulfovibrionales	rs6058181	C	T	14306	0.0166098	2.52773e-07	0.0836765	0.000143767	-0.00020157	0.16	25.3792	0.00177088
order	Desulfovibrionales	rs9928243	C	A	14306	0.0117811	3.96634e-06	-0.0544713	9.51878e-05	9.97136e-07	0.99	21.3778	0.0014921
order	Rhodospirillales	rs1035406	G	A	14306	0.0247994	4.07165e-06	-0.114725	0.000147774	6.16587e-05	0.68	21.401	0.00149371
order	Rhodospirillales	rs11591293	G	T	14306	0.0158186	4.68533e-06	0.0722755	9.56519e-05	4.45614e-05	0.64	20.8759	0.00145712
order	Rhodospirillales	rs11630875	T	C	14306	0.0202139	3.70382e-06	0.0945198	0.00012253	-5.33974e-05	0.66	21.8648	0.00152603
order	Rhodospirillales	rs1549633	A	C	14306	0.0216667	3.88025e-06	0.0996735	0.000132259	4.99343e-05	0.709999	21.1628	0.00147711
order	Rhodospirillales	rs3754624	C	T	14306	0.0198389	2.68368e-06	0.094128	0.000120425	-2.2393e-05	0.85	22.5114	0.00157109
order	Rhodospirillales	rs4278423	T	C	14306	0.0233778	3.98043e-06	0.105215	0.000143368	9.20312e-05	0.52	20.2557	0.00141389
order	Rhodospirillales	rs7001029	C	T	14306	0.0260989	2.83067e-06	0.120726	0.000161212	8.89435e-05	0.58	21.3972	0.00149345
order	Rhodospirillales	rs76784716	A	G	14306	0.0284399	1.31383e-06	0.136039	0.000186272	1.38816e-06	0.99	22.8808	0.00159683
order	Rhodospirillales	rs9813022	A	G	14306	0.0162642	3.07213e-07	-0.0830794	0.000102282	2.39454e-05	0.81	26.0928	0.00182059
order	Pasteurellales	rs10965428	C	A	14306	0.0258219	4.29151e-06	-0.119902	0.000171538	0.000200247	0.24	21.5614	0.00150489
order	Pasteurellales	rs35510	A	G	14306	0.0264958	4.01578e-06	0.122729	0.000160323	-5.60181e-05	0.73	21.4556	0.00149752
order	Pasteurellales	rs4822728	T	C	14306	0.0149032	4.71846e-06	0.0685479	9.63654e-05	-6.2689e-05	0.52	21.1558	0.00147662
order	Pasteurellales	rs72756943	G	A	14306	0.0303029	3.3522e-06	0.13988	0.000173461	8.02672e-05	0.64	21.308	0.00148723
order	Pasteurellales	rs76022354	C	T	14306	0.0500406	1.82856e-06	0.24289	0.000227787	-0.000187443	0.41	23.5599	0.00164415
order	Pasteurellales	rs78909003	T	C	14306	0.0498372	2.04894e-06	-0.241159	0.000210086	-1.91639e-06	0.99	23.4153	0.00163407
order	Pasteurellales	rs9382510	C	T	14306	0.0169965	2.476e-07	-0.0881865	0.000110464	-4.75971e-05	0.67	26.9206	0.00187824
order	Enterobacteriales	rs2374342	C	A	14306	0.0126195	4.51617e-06	0.0582927	9.75663e-05	0.000178236	0.0680002	21.3375	0.00148929
order	Enterobacteriales	rs62210023	A	G	14306	0.0130125	3.13163e-06	0.0606754	9.90855e-05	-5.03647e-05	0.61	21.7422	0.00151749
order	Actinomycetales	rs2889192	T	G	14306	0.0194997	3.96725e-06	-0.0884052	0.000111299	6.61964e-05	0.55	20.5542	0.00143469
order	Actinomycetales	rs35011108	A	G	14306	0.0503803	1.87659e-06	0.241546	0.000218648	-0.000563434	0.01	22.9868	0.00160422
order	Coriobacteriales	rs11250875	T	C	14306	0.0130939	4.82848e-06	0.06075	0.000116245	1.61049e-05	0.89	21.5256	0.00150239
order	Coriobacteriales	rs1816223	G	A	14306	0.0129006	4.84117e-06	0.0586265	0.000115896	-5.90105e-05	0.61	20.6523	0.00144153
order	Coriobacteriales	rs34739816	G	T	14306	0.0207666	3.88356e-06	0.0965017	0.000178639	-7.8478e-05	0.66	21.5943	0.00150718
order	Coriobacteriales	rs719099	A	G	14306	0.0155815	5.43313e-07	0.0778402	0.000143521	2.11683e-05	0.88	24.9568	0.00174146
order	Methanobacteriales	rs10202904	G	T	14306	0.0235357	3.01432e-07	0.121754	9.46399e-05	0.000162499	0.0860003	26.7616	0.00186716
order	Methanobacteriales	rs6776814	T	C	14306	0.0411825	1.63061e-06	-0.199566	0.000157544	0.000370504	0.0189998	23.4827	0.00163877
order	Methanobacteriales	rs73457410	A	G	14306	0.0436695	1.40854e-06	0.21534	0.000174693	-0.000251399	0.15	24.316	0.00169683
order	Methanobacteriales	rs894996	C	A	14306	0.0449076	1.87556e-06	0.216999	0.000175418	0.000203505	0.25	23.3494	0.00162948
order	Victivallales	rs11770843	C	T	14306	0.0234879	1.9073e-06	0.109431	0.00010456	0.000289232	0.00569994	21.7066	0.00151501
order	Victivallales	rs17114848	G	A	14306	0.0324332	4.05864e-06	0.152377	0.000144431	-0.000276873	0.0549997	22.0729	0.00154053
order	Victivallales	rs2031282	A	G	14306	0.0270329	4.38258e-06	0.122368	0.000131923	9.65307e-06	0.94	20.4904	0.00143025
order	Victivallales	rs2825714	A	G	14306	0.0289246	1.72211e-06	-0.13741	0.000131712	-0.000160684	0.22	22.5685	0.00157507
order	Victivallales	rs62570196	C	T	14306	0.0439866	1.07924e-06	-0.21635	0.000174437	-0.000120778	0.49	24.1921	0.00168819
order	Victivallales	rs77599476	A	G	14306	0.0480168	1.86132e-06	0.230292	0.00020536	3.79455e-05	0.85	23.0023	0.0016053
order	Bacteroidales	rs111845179	T	C	14306	0.0213843	9.23996e-07	0.102648	0.000202587	0.000197761	0.33	23.0415	0.00160803
order	Bacteroidales	rs2032750	C	T	14306	0.0106807	1.91509e-06	0.0508393	9.39562e-05	8.85145e-06	0.92	22.6569	0.00158123
order	Bacteroidales	rs55773148	G	A	14306	0.0236759	3.89583e-07	-0.121514	0.00021759	0.00011015	0.61	26.3414	0.0018379
order	Bacteroidales	rs7631304	G	A	14306	0.0132957	8.36778e-07	-0.0645771	0.000123067	-0.000225434	0.0669993	23.5904	0.00164627
order	Bacteroidales	rs929878	T	C	14306	0.012153	4.7338e-06	0.0548532	0.00010621	3.23388e-05	0.760001	20.3722	0.001422
family	Bifidobacteriaceae	rs13020688	G	A	14306	0.0122081	1.57373e-06	0.0584045	9.67124e-05	8.58795e-05	0.37	22.8874	0.00159729
family	Bifidobacteriaceae	rs182549	T	C	14306	0.0126703	5.94155e-20	-0.11707	0.000105289	7.53419e-05	0.47	85.3724	0.00593219
family	Bifidobacteriaceae	rs4957061	T	C	14306	0.0116907	1.1517e-06	0.0569873	9.46493e-05	-0.000135583	0.15	23.7616	0.0016582
family	Bifidobacteriaceae	rs7322849	T	C	14306	0.0200996	1.74032e-08	0.110676	0.000202893	-0.000302072	0.14	30.3202	0.00211492
family	Bifidobacteriaceae	rs73797465	T	G	14306	0.0208421	4.84953e-06	-0.0942612	0.000190663	-4.35762e-05	0.82	20.4542	0.00142772
family	Bifidobacteriaceae	rs857444	C	T	14306	0.0120669	3.8249e-06	0.0553965	9.81921e-05	-9.61627e-05	0.33	21.0753	0.00147101
family	Oxalobacteraceae	rs111966731	T	C	14306	0.0445746	4.56321e-06	0.204031	0.000196121	6.22744e-05	0.75	20.9516	0.00146239
family	Oxalobacteraceae	rs11246212	C	T	14306	0.0291797	4.50837e-06	-0.13607	0.00014034	6.15523e-05	0.66	21.7452	0.0015177
family	Oxalobacteraceae	rs1569853	T	C	14306	0.0281704	7.45178e-07	-0.140043	0.000129464	-5.35569e-05	0.68	24.7136	0.00172452
family	Oxalobacteraceae	rs4428215	G	A	14306	0.0230053	4.87933e-08	0.12561	0.00011178	0.000134076	0.23	29.8121	0.00207955
family	Oxalobacteraceae	rs6000536	C	T	14306	0.0241355	7.3872e-07	-0.118383	0.000117112	-0.000143579	0.22	24.0584	0.00167887
family	Oxalobacteraceae	rs736744	T	C	14306	0.0200648	1.49417e-07	-0.105642	9.55973e-05	-0.000120367	0.21	27.7207	0.00193395
family	Oxalobacteraceae	rs934049	G	A	14306	0.0238636	4.21143e-06	0.109751	0.00011101	0.000163047	0.14	21.1517	0.00147634
family	Clostridiaceae1	rs12341505	G	A	14306	0.0179338	4.54485e-06	0.0814503	0.000134695	4.94543e-05	0.709999	20.6272	0.00143978
family	Clostridiaceae1	rs2795528	G	A	14306	0.0390911	3.80627e-06	-0.180969	0.000201241	-0.000178427	0.38	21.4315	0.00149584
family	Victivallaceae	rs11671100	A	C	14306	0.0349472	4.08037e-06	-0.160034	0.000121414	5.03177e-05	0.68	20.9701	0.00146368
family	Victivallaceae	rs11764871	G	T	14306	0.025656	7.4929e-07	0.127099	0.000102984	0.000208193	0.0430002	24.5418	0.00171255
family	Victivallaceae	rs2944282	T	C	14306	0.0257026	1.56603e-06	-0.124197	0.000102473	0.000148298	0.15	23.349	0.00162945
family	Victivallaceae	rs4396289	C	T	14306	0.0288525	1.53784e-07	-0.152918	0.000124185	-9.03273e-05	0.47	28.0899	0.00195966
family	Victivallaceae	rs61702987	T	C	14306	0.0300007	3.07921e-06	0.145501	0.000119903	3.2129e-05	0.79	23.5217	0.00164149
family	Victivallaceae	rs62570196	C	T	14306	0.0483077	2.69855e-07	-0.246101	0.000174437	-0.000120778	0.49	25.9534	0.00181088
family	Victivallaceae	rs6545794	A	G	14306	0.0410495	5.97008e-07	-0.197786	0.000182751	0.000218907	0.23	23.2154	0.00162014
family	Victivallaceae	rs67832247	C	T	14306	0.0266695	3.23802e-06	-0.123489	0.000109157	0.000311735	0.00430002	21.4401	0.00149644
family	Victivallaceae	rs7077363	G	A	14306	0.0318366	2.83374e-06	0.148942	0.000126981	0.000237268	0.0619998	21.8867	0.00152756
family	Verrucomicrobiaceae	rs111862613	T	C	14306	0.0196746	3.7313e-06	0.0907065	0.000126314	0.000189848	0.13	21.2552	0.00148355
family	Verrucomicrobiaceae	rs117107102	A	G	14306	0.0431572	2.91823e-06	0.204683	0.000235965	0.000355089	0.13	22.4935	0.00156984
family	Verrucomicrobiaceae	rs11729256	T	C	14306	0.0150177	6.73085e-07	0.0749798	0.000106951	0.000147836	0.17	24.9277	0.00173943
family	Verrucomicrobiaceae	rs12908520	G	A	14306	0.0130946	2.15139e-06	0.0619104	9.44014e-05	-0.000164122	0.0819993	22.3534	0.00156008
family	Verrucomicrobiaceae	rs2602429	T	C	14306	0.0156195	2.69942e-06	-0.0745516	0.00011404	8.52807e-05	0.450001	22.7814	0.0015899
family	Verrucomicrobiaceae	rs4242783	A	G	14306	0.0147694	2.75442e-06	-0.0687992	0.000106523	0.000121454	0.25	21.6991	0.00151448
family	Verrucomicrobiaceae	rs4936098	G	A	14306	0.0135928	1.1293e-06	-0.0648691	9.71598e-05	0.00014065	0.15	22.775	0.00158946
family	Verrucomicrobiaceae	rs74542928	T	C	14306	0.0236422	1.64611e-06	0.112124	0.000156543	-0.000208622	0.18	22.4917	0.00156972
family	Verrucomicrobiaceae	rs9349825	A	G	14306	0.0147128	2.51287e-06	-0.0704354	0.000106294	3.08634e-05	0.77	22.9188	0.00159948
family	Bacteroidales	rs17043785	T	C	14306	0.0347133	5.11835e-07	-0.176187	0.000211938	0.00043746	0.0389996	25.7606	0.00179745
family	Bacteroidales	rs1850003	A	G	14306	0.0177806	2.4053e-06	0.084048	0.000102696	-0.000133605	0.19	22.3441	0.00155943
family	Bacteroidales	rs738193	T	C	14306	0.0165856	3.82164e-07	0.0847328	9.7037e-05	7.71351e-05	0.43	26.1	0.00182109
family	Bacteroidales	rs941000	T	C	14306	0.0163382	3.15559e-07	-0.0850266	9.46986e-05	-0.000177135	0.061	27.0833	0.00188956
family	Peptococcaceae	rs117452796	A	G	14306	0.0549569	3.15297e-06	-0.257982	0.000209011	-0.000424658	0.0420001	22.0361	0.00153797
family	Peptococcaceae	rs12634826	T	G	14306	0.0150931	1.01109e-06	-0.0739885	0.000101815	1.59042e-05	0.88	24.031	0.00167697
family	Peptococcaceae	rs12992764	T	G	14306	0.0141137	1.46157e-06	0.0684213	9.70547e-05	9.21322e-05	0.34	23.5018	0.0016401
family	Peptococcaceae	rs150600492	A	C	14306	0.0289757	2.31308e-06	0.135774	0.000181866	-0.000112528	0.54	21.9566	0.00153243
family	Peptococcaceae	rs35703006	G	T	14306	0.0164355	4.94778e-07	0.0812655	0.000116068	-8.96706e-05	0.44	24.4482	0.00170603
family	Peptococcaceae	rs4990837	G	A	14306	0.0185869	1.74193e-06	-0.0910387	0.000134844	0.000115962	0.39	23.9904	0.00167414
family	Peptococcaceae	rs75430375	C	T	14306	0.0317498	3.40847e-06	-0.147941	0.00018634	-7.65021e-05	0.68	21.7118	0.00151537
family	Peptococcaceae	rs75898026	A	G	14306	0.0173541	2.02209e-06	-0.0821779	0.000119335	5.03246e-05	0.67	22.4236	0.00156498
family	Enterobacteriaceae	rs2374342	C	A	14306	0.0126195	4.51617e-06	0.0582927	9.75663e-05	0.000178236	0.0680002	21.3375	0.00148929
family	Enterobacteriaceae	rs62210023	A	G	14306	0.0130125	3.13163e-06	0.0606754	9.90855e-05	-5.03647e-05	0.61	21.7422	0.00151749
family	Lachnospiraceae	rs11139361	C	T	14306	0.0110503	4.26265e-06	-0.0494463	9.69421e-05	7.35971e-05	0.450001	20.0226	0.00139764
family	Lachnospiraceae	rs112040820	A	G	14306	0.0117086	2.41835e-06	0.0549584	0.000104989	3.63769e-05	0.73	22.0322	0.0015377
family	Lachnospiraceae	rs11979110	T	C	14306	0.0105069	1.81844e-06	-0.0500924	9.33913e-05	-1.70026e-05	0.86	22.7297	0.00158631
family	Lachnospiraceae	rs2159863	A	G	14306	0.0128742	3.69556e-06	-0.0585831	0.000114642	-2.45575e-05	0.83	20.7064	0.0014453
family	Lachnospiraceae	rs35524804	T	C	14306	0.0125216	2.44997e-06	-0.0607481	0.000109126	5.42136e-05	0.62	23.5367	0.00164253
family	Lachnospiraceae	rs79086868	T	C	14306	0.0164472	3.01426e-06	0.0776723	0.000139816	9.36944e-05	0.5	22.3022	0.00155652
family	Lachnospiraceae	rs9929145	G	A	14306	0.0245233	2.83596e-07	-0.125721	0.000197106	0.000289276	0.14	26.282	0.00183376
family	Veillonellaceae	rs111810795	C	T	14306	0.0180573	1.72926e-06	-0.0867108	0.000151063	0.000246715	0.1	23.059	0.00160925
family	Veillonellaceae	rs12186441	G	A	14306	0.0453999	4.52856e-06	0.208096	0.000212777	3.6382e-05	0.86	21.0096	0.00146643
family	Veillonellaceae	rs12668619	A	G	14306	0.0117654	2.57365e-06	0.055301	9.71457e-05	0.000293749	0.0025	22.0929	0.00154193
family	Veillonellaceae	rs12741784	C	T	14306	0.0119266	1.28493e-07	-0.0621452	9.68723e-05	-0.000217342	0.025	27.1508	0.00189426
family	Veillonellaceae	rs1442060	A	G	14306	0.0112125	4.50671e-06	0.0514024	9.48041e-05	-6.47862e-05	0.49	21.0166	0.00146692
family	Veillonellaceae	rs2175069	G	A	14306	0.0114886	4.63554e-06	0.0526752	9.625e-05	0.000192296	0.0460002	21.0222	0.00146731
family	Veillonellaceae	rs4461038	G	A	14306	0.0119467	3.73474e-06	0.0554965	9.73964e-05	-0.000120735	0.22	21.5792	0.00150613
family	Veillonellaceae	rs4797169	T	C	14306	0.0128297	4.49345e-06	0.0587799	0.000108944	1.84806e-05	0.87	20.9906	0.00146511
family	Veillonellaceae	rs79535861	A	C	14306	0.0207016	1.57688e-06	0.100666	0.000154137	-1.43232e-05	0.93	23.646	0.00165015
family	Desulfovibrionaceae	rs112381107	C	T	14306	0.0456962	2.81877e-06	0.211435	0.000215769	-0.000120871	0.58	21.4089	0.00149426
family	Desulfovibrionaceae	rs11599763	C	T	14306	0.0117493	2.49701e-06	0.0555931	9.61002e-05	-6.40154e-06	0.95	22.3881	0.0015625
family	Desulfovibrionaceae	rs17791387	A	G	14306	0.0154381	2.09677e-06	-0.0729251	0.000121545	0.000208207	0.0870001	22.3134	0.0015573
family	Desulfovibrionaceae	rs2692012	G	A	14306	0.0253568	1.5639e-06	-0.114231	0.000189541	0.000126726	0.5	20.2945	0.00141659
family	Desulfovibrionaceae	rs2838334	G	A	14306	0.012423	3.82375e-06	0.0571419	0.00010055	5.79857e-05	0.56	21.1571	0.00147671
family	Desulfovibrionaceae	rs4506934	C	T	14306	0.020138	3.16046e-06	-0.0943381	0.000153862	-0.000238109	0.12	21.9453	0.00153164
family	Desulfovibrionaceae	rs6058181	C	T	14306	0.0166111	2.69911e-07	0.0834742	0.000143767	-0.00020157	0.16	25.2527	0.00176207
family	Desulfovibrionaceae	rs9928243	C	A	14306	0.0117819	4.48477e-06	-0.0541732	9.51878e-05	9.97136e-07	0.99	21.1416	0.00147563
family	Defluviitaleaceae	rs112893842	T	C	14306	0.0232545	2.7503e-06	0.110761	0.000142615	5.37176e-05	0.709999	22.6861	0.00158326
family	Defluviitaleaceae	rs17051335	C	T	14306	0.0292201	4.58121e-06	-0.134314	0.000184218	-0.000160207	0.38	21.129	0.00147476
family	Defluviitaleaceae	rs4677103	A	G	14306	0.0197033	9.42193e-07	0.0977203	0.000121896	3.64498e-05	0.760001	24.5975	0.00171643
family	Defluviitaleaceae	rs55658617	T	C	14306	0.0361844	1.40608e-06	0.177314	0.000172757	-0.00029646	0.0860003	24.0128	0.0016757
family	Defluviitaleaceae	rs72731813	C	T	14306	0.0293415	2.75778e-07	-0.149751	0.000170169	0.000292483	0.0860003	26.048	0.00181747
family	Defluviitaleaceae	rs9608282	T	G	14306	0.0299429	4.60829e-06	0.139014	0.000176479	2.35735e-05	0.89	21.5541	0.00150438
family	Defluviitaleaceae	rs9725395	A	G	14306	0.0295185	3.41374e-06	-0.138357	0.000173773	0.000345478	0.0470002	21.9692	0.00153331
family	Porphyromonadaceae	rs10858364	G	T	14306	0.012085	4.31062e-06	0.055316	0.000113978	6.03397e-05	0.6	20.9512	0.00146236
family	Porphyromonadaceae	rs17065783	A	G	14306	0.0122235	1.79349e-06	-0.059133	0.000109154	2.49631e-05	0.82	23.4028	0.0016332
family	Porphyromonadaceae	rs6953849	A	G	14306	0.0150724	2.44478e-06	0.0718149	0.000132694	-0.000199197	0.13	22.702	0.00158437
family	Acidaminococcaceae	rs262812	T	C	14306	0.0142257	3.24908e-06	-0.065675	0.000106388	-5.75966e-05	0.59	21.3134	0.00148761
family	Acidaminococcaceae	rs2933324	G	A	14306	0.0140257	2.23676e-06	0.0662557	0.000104232	9.90263e-05	0.34	22.315	0.00155741
family	Acidaminococcaceae	rs6589457	G	A	14306	0.0349516	2.3151e-06	-0.165911	0.000209442	-0.000220157	0.29	22.5329	0.00157259
family	Acidaminococcaceae	rs6923842	T	C	14306	0.0169192	2.21304e-06	-0.0796106	0.000119969	-4.90807e-05	0.68	22.1402	0.00154523
family	Rhodospirillaceae	rs11591293	G	T	14306	0.0158724	2.67147e-06	0.0743184	9.56519e-05	4.45614e-05	0.64	21.9234	0.00153012
family	Rhodospirillaceae	rs1549633	A	C	14306	0.0218634	4.70392e-06	0.0999312	0.000132259	4.99343e-05	0.709999	20.8914	0.00145819
family	Rhodospirillaceae	rs3754624	C	T	14306	0.0200064	1.71479e-06	0.0971389	0.000120425	-2.2393e-05	0.85	23.5748	0.00164519
family	Rhodospirillaceae	rs4278423	T	C	14306	0.0235725	3.12018e-06	0.107529	0.000143368	9.20312e-05	0.52	20.8085	0.00145241
family	Rhodospirillaceae	rs55876211	C	T	14306	0.0196395	2.86682e-06	-0.0911851	0.000121416	-0.000219144	0.0710003	21.5569	0.00150458
family	Rhodospirillaceae	rs76784716	A	G	14306	0.0285767	1.48988e-06	0.136049	0.000186272	1.38816e-06	0.99	22.6656	0.00158183
family	Rhodospirillaceae	rs9813022	A	G	14306	0.0163583	2.53122e-07	-0.0842444	0.000102282	2.39454e-05	0.81	26.522	0.00185047
family	Peptostreptococcaceae	rs10805326	A	G	14306	0.012276	4.03395e-06	-0.0566637	0.000103456	8.03877e-06	0.94	21.3057	0.00148707
family	Peptostreptococcaceae	rs117020988	C	T	14306	0.0372126	1.02795e-06	0.182411	0.000212763	8.76821e-07	1	24.0282	0.00167678
family	Peptostreptococcaceae	rs12377846	C	A	14306	0.0511627	7.26256e-07	-0.252	0.000218119	-0.000240558	0.27	24.2602	0.00169293
family	Peptostreptococcaceae	rs4692811	C	T	14306	0.0126913	4.21124e-07	0.0642075	0.000105746	5.96703e-05	0.57	25.5952	0.00178593
family	Peptostreptococcaceae	rs59987323	C	T	14306	0.011443	2.70085e-06	-0.0537078	0.00010192	-0.000114523	0.26	22.029	0.00153748
family	Peptostreptococcaceae	rs61841503	G	A	14306	0.0161331	9.80122e-09	0.0919658	0.000124711	0.000337539	0.00680002	32.495	0.00226628
family	Peptostreptococcaceae	rs76982728	T	C	14306	0.0266923	3.24056e-06	0.124203	0.000203998	-0.00028398	0.16	21.6517	0.00151118
family	Peptostreptococcaceae	rs9573937	A	G	14306	0.0142907	1.70589e-06	-0.0693637	0.00011679	3.41701e-05	0.77	23.559	0.00164409
family	Prevotellaceae	rs12118202	T	C	14306	0.0147265	5.5423e-07	-0.0751986	0.000114849	-1.39861e-05	0.9	26.0748	0.00181933
family	Prevotellaceae	rs148376875	T	G	14306	0.0179163	2.08027e-06	0.084515	0.000142961	-0.000114146	0.42	22.2521	0.00155302
family	Prevotellaceae	rs2206482	T	G	14306	0.0117486	1.30377e-06	-0.0569105	9.40773e-05	2.2304e-05	0.81	23.4646	0.0016375
family	Prevotellaceae	rs3860225	A	G	14306	0.0167936	5.4968e-07	0.083936	0.000135628	0.000161821	0.23	24.9809	0.00174314
family	Prevotellaceae	rs4493272	T	C	14306	0.0118027	3.02315e-07	-0.0604992	9.55187e-05	-4.93604e-05	0.61	26.2746	0.00183325
family	Prevotellaceae	rs4685827	T	C	14306	0.0145407	2.77192e-06	-0.0679529	0.000115292	-9.89431e-05	0.39	21.8396	0.00152428
family	Prevotellaceae	rs912860	A	G	14306	0.0483124	9.29929e-07	0.229046	0.000291649	-0.000192802	0.51	22.4765	0.00156866
family	Prevotellaceae	rs9586501	G	A	14306	0.0127329	2.58988e-06	0.0592681	0.000101327	0.000279439	0.00580003	21.6664	0.00151221
family	Prevotellaceae	rs9958960	G	A	14306	0.0173611	1.06324e-07	-0.0914807	0.000134118	-6.0829e-06	0.96	27.7654	0.00193706
family	unknown	rs10759623	C	T	14306	0.032151	5.78309e-07	-0.162115	0.000121984	-0.000126426	0.3	25.4248	0.00177406
family	unknown	rs11547158	A	G	14306	0.0372795	2.70222e-06	-0.177599	0.000135595	-0.00012904	0.34	22.6956	0.00158392
family	unknown	rs17379710	T	C	14306	0.0252125	3.97109e-06	-0.116383	9.42714e-05	-0.000113131	0.23	21.3082	0.00148725
family	unknown	rs2155352	A	G	14306	0.0302319	6.63437e-07	-0.150538	0.000113738	-0.000136088	0.23	24.7948	0.00173018
family	unknown	rs3733511	A	G	14306	0.0274718	3.38556e-06	0.128253	0.000102195	2.88604e-05	0.780001	21.7952	0.00152118
family	unknown	rs488164	G	T	14306	0.025516	4.79789e-06	-0.117998	9.58682e-05	7.72485e-05	0.42	21.3857	0.00149265
family	unknown	rs697771	A	G	14306	0.0251491	3.19374e-06	-0.117677	9.49628e-05	-3.03881e-05	0.75	21.8947	0.00152811
family	Coriobacteriaceae	rs11250875	T	C	14306	0.0130939	4.82848e-06	0.06075	0.000116245	1.61049e-05	0.89	21.5256	0.00150239
family	Coriobacteriaceae	rs1816223	G	A	14306	0.0129006	4.84117e-06	0.0586265	0.000115896	-5.90105e-05	0.61	20.6523	0.00144153
family	Coriobacteriaceae	rs34739816	G	T	14306	0.0207666	3.88356e-06	0.0965017	0.000178639	-7.8478e-05	0.66	21.5943	0.00150718
family	Coriobacteriaceae	rs719099	A	G	14306	0.0155815	5.43313e-07	0.0778402	0.000143521	2.11683e-05	0.88	24.9568	0.00174146
family	Alcaligenaceae	rs4033856	T	C	14306	0.0168931	1.02903e-06	-0.081834	0.000145165	-0.000168768	0.24	23.4665	0.00163764
family	Alcaligenaceae	rs62191117	A	G	14306	0.0133636	2.75943e-07	0.0684302	0.000115345	6.36224e-06	0.96	26.221	0.00182951
family	Alcaligenaceae	rs62395635	T	C	14306	0.0238514	3.34696e-06	0.110583	0.000191193	-2.55141e-05	0.89	21.4956	0.0015003
family	Alcaligenaceae	rs6969323	A	C	14306	0.0129137	3.8858e-06	-0.0593564	0.000109981	-0.000162915	0.14	21.1268	0.0014746
family	Alcaligenaceae	rs7638039	T	C	14306	0.0127779	2.70477e-06	0.0603335	0.000108786	7.02411e-05	0.52	22.2945	0.00155598
family	Alcaligenaceae	rs9537886	A	C	14306	0.0110683	2.35109e-07	-0.0570888	9.38041e-05	-0.000138083	0.14	26.6036	0.00185616
family	Alcaligenaceae	rs9964679	A	G	14306	0.0116008	4.47384e-06	0.0537051	0.00010308	-0.000107493	0.3	21.4316	0.00149585
family	Lactobacillaceae	rs11674854	C	T	14306	0.0175267	2.59543e-06	-0.0830224	9.64531e-05	-0.000123687	0.2	22.4383	0.001566
family	Lactobacillaceae	rs16861661	G	A	14306	0.0379293	2.70128e-07	-0.193287	0.000183262	6.72402e-05	0.709999	25.969	0.00181196
family	Lactobacillaceae	rs768253	T	G	14306	0.0170604	3.60761e-06	-0.0792344	9.57605e-05	-1.24274e-05	0.9	21.5699	0.00150549
family	Lactobacillaceae	rs921925	A	C	14306	0.0201687	5.77192e-07	0.0999419	0.000115001	0.000163941	0.15	24.555	0.00171347
family	Ruminococcaceae	rs1612733	T	C	14306	0.0238006	4.22435e-06	0.108708	0.000205982	0.00043556	0.0340001	20.8616	0.00145612
family	Ruminococcaceae	rs17376049	T	C	14306	0.0172114	7.29625e-07	0.0848534	0.000147858	0.000239747	0.1	24.3056	0.0016961
family	Ruminococcaceae	rs2113833	C	T	14306	0.0355009	1.14464e-06	-0.169146	0.000232025	-0.00022672	0.33	22.701	0.0015843
family	Ruminococcaceae	rs55793120	T	C	14306	0.0266152	1.44338e-07	0.13822	0.000206567	-0.00015025	0.47	26.9701	0.00188168
family	Ruminococcaceae	rs56199908	T	C	14306	0.0410444	1.66414e-06	-0.199327	0.000202881	3.93258e-05	0.85	23.5844	0.00164585
family	Erysipelotrichaceae	rs10781552	C	T	14306	0.0116074	2.33115e-06	-0.0552212	0.000101357	-0.000134096	0.19	22.633	0.00157956
family	Erysipelotrichaceae	rs17530232	A	G	14306	0.0224648	2.79126e-06	0.10305	0.000187458	-2.6002e-05	0.89	21.0422	0.0014687
family	Erysipelotrichaceae	rs2300774	A	G	14306	0.0106784	8.95468e-07	-0.0524152	9.60183e-05	4.74278e-05	0.62	24.0936	0.00168133
family	Erysipelotrichaceae	rs35161940	T	C	14306	0.0167641	1.8451e-06	-0.0806041	0.000147059	-7.06851e-06	0.96	23.1182	0.00161337
family	Erysipelotrichaceae	rs4078432	T	C	14306	0.0133764	4.23107e-06	0.0608929	0.000122041	0.000137508	0.26	20.7231	0.00144647
family	Erysipelotrichaceae	rs62504403	C	T	14306	0.0127883	1.12264e-07	0.0681159	0.000109078	-5.11359e-05	0.64	28.3708	0.00197921
family	Erysipelotrichaceae	rs7234058	T	C	14306	0.0194091	9.12347e-07	-0.0945759	0.000155786	-5.58653e-05	0.719999	23.7438	0.00165696
family	Erysipelotrichaceae	rs8003149	C	T	14306	0.0116888	4.08479e-06	0.0538798	0.000104443	9.65227e-05	0.36	21.2477	0.00148303
family	Family	rs118170811	A	G	14306	0.0317112	1.80356e-06	0.151619	0.000206034	0.000165369	0.42	22.8603	0.0015954
family	Family	rs3098182	T	G	14306	0.011014	4.04027e-06	-0.0508511	9.37297e-05	-8.97416e-05	0.34	21.3162	0.0014878
family	Family	rs482905	G	T	14306	0.012717	3.72349e-06	0.0596528	0.000107954	9.32685e-05	0.39	22.0035	0.0015357
family	Family	rs6501525	A	G	14306	0.0115587	1.23726e-06	0.0561559	9.77875e-05	-0.000152271	0.12	23.6033	0.00164717
family	Family	rs6797051	C	T	14306	0.0171364	4.89283e-06	-0.0805985	0.000142561	0.000124489	0.38	22.1215	0.00154392
family	Family	rs7514702	T	C	14306	0.0141626	3.91643e-06	-0.0663236	0.000122241	-0.000235998	0.0539995	21.9306	0.00153062
family	Clostridiales	rs118104867	C	T	14306	0.0455098	3.43598e-06	0.214464	0.000214247	0.000194111	0.36	22.2075	0.00154991
family	Clostridiales	rs13409132	A	G	14306	0.0352154	4.3723e-06	-0.165419	0.000207338	-0.000214887	0.3	22.0651	0.00153999
family	Clostridiales	rs2191834	T	G	14306	0.0159136	2.50196e-06	-0.0746375	0.000107293	9.14139e-05	0.39	21.9977	0.00153529
family	Clostridiales	rs28691777	C	T	14306	0.0266996	6.95697e-07	0.137134	0.000188384	-0.000404245	0.032	26.3804	0.00184061
family	Clostridiales	rs55682560	C	T	14306	0.0261319	4.97038e-07	-0.131519	0.000174694	2.20255e-05	0.9	25.33	0.00176746
family	Clostridiales	rs6588624	A	G	14306	0.0138147	1.79287e-06	0.0662317	9.40115e-05	5.08148e-05	0.59	22.9852	0.00160411
family	Clostridiales	rs66714985	A	C	14306	0.0252447	4.85333e-06	0.116908	0.000181848	-1.88374e-05	0.92	21.4461	0.00149685
family	Clostridiales	rs7226487	A	G	14306	0.0138701	3.58286e-06	-0.0643682	9.41537e-05	-1.62854e-05	0.86	21.5369	0.00150318
family	Clostridiales	rs7538034	T	G	14306	0.0165982	2.36706e-06	-0.078598	0.000113246	7.03297e-07	1	22.4234	0.00156496
family	Clostridiales	rs7725895	A	G	14306	0.0240367	3.94357e-06	-0.116224	0.000188859	-0.000247983	0.19	23.3799	0.0016316
family	Bacteroidaceae	rs11585893	A	G	14306	0.0147633	1.79511e-06	-0.0740746	0.000135697	-2.32109e-05	0.86	25.1751	0.00175667
family	Bacteroidaceae	rs17619981	T	G	14306	0.0187002	2.68683e-06	0.0880978	0.000155252	-0.000115777	0.46	22.1941	0.00154898
family	Bacteroidaceae	rs66474973	G	T	14306	0.0164479	6.80973e-07	0.0812515	0.000146175	6.0233e-05	0.68	24.4029	0.00170288
family	Bacteroidaceae	rs6795673	C	T	14306	0.0105251	3.37909e-07	0.0538565	9.41258e-05	6.7607e-05	0.47	26.1833	0.00182689
family	Bacteroidaceae	rs9507307	C	T	14306	0.0129128	2.12711e-06	0.0604456	0.000118432	-0.000139041	0.24	21.9123	0.00152935
family	Pasteurellaceae	rs10965428	C	A	14306	0.0258219	4.29151e-06	-0.119902	0.000171538	0.000200247	0.24	21.5614	0.00150489
family	Pasteurellaceae	rs35510	A	G	14306	0.0264958	4.01578e-06	0.122729	0.000160323	-5.60181e-05	0.73	21.4556	0.00149752
family	Pasteurellaceae	rs4822728	T	C	14306	0.0149032	4.71846e-06	0.0685479	9.63654e-05	-6.2689e-05	0.52	21.1558	0.00147662
family	Pasteurellaceae	rs72756943	G	A	14306	0.0303029	3.3522e-06	0.13988	0.000173461	8.02672e-05	0.64	21.308	0.00148723
family	Pasteurellaceae	rs76022354	C	T	14306	0.0500406	1.82856e-06	0.24289	0.000227787	-0.000187443	0.41	23.5599	0.00164415
family	Pasteurellaceae	rs78909003	T	C	14306	0.0498372	2.04894e-06	-0.241159	0.000210086	-1.91639e-06	0.99	23.4153	0.00163407
family	Pasteurellaceae	rs9382510	C	T	14306	0.0169965	2.476e-07	-0.0881865	0.000110464	-4.75971e-05	0.67	26.9206	0.00187824
family	Methanobacteriaceae	rs10202904	G	T	14306	0.0235357	3.01432e-07	0.121754	9.46399e-05	0.000162499	0.0860003	26.7616	0.00186716
family	Methanobacteriaceae	rs6776814	T	C	14306	0.0411825	1.63061e-06	-0.199566	0.000157544	0.000370504	0.0189998	23.4827	0.00163877
family	Methanobacteriaceae	rs73457410	A	G	14306	0.0436695	1.40854e-06	0.21534	0.000174693	-0.000251399	0.15	24.316	0.00169683
family	Methanobacteriaceae	rs894996	C	A	14306	0.0449076	1.87556e-06	0.216999	0.000175418	0.000203505	0.25	23.3494	0.00162948
family	Actinomycetaceae	rs2889192	T	G	14306	0.0195009	3.64418e-06	-0.0887537	0.000111299	6.61964e-05	0.55	20.714	0.00144583
family	Actinomycetaceae	rs35011108	A	G	14306	0.0503796	1.82671e-06	0.241826	0.000218648	-0.000563434	0.01	23.0407	0.00160798
family	Rikenellaceae	rs1939881	G	A	14306	0.0206213	5.64378e-07	-0.105589	0.000197283	0.000132133	0.5	26.2183	0.00182933
family	Rikenellaceae	rs2833282	G	A	14306	0.0156966	4.31102e-06	0.0711137	0.000142525	-7.5305e-05	0.6	20.5256	0.0014327
family	Rikenellaceae	rs4264350	T	C	14306	0.0108555	1.34831e-06	-0.0526393	9.49712e-05	-5.69284e-05	0.55	23.5137	0.00164093
family	Rikenellaceae	rs62532512	A	C	14306	0.0107399	2.76427e-06	0.0504257	9.4675e-05	-0.000125241	0.19	22.0447	0.00153857
family	Rikenellaceae	rs67705352	T	G	14306	0.0110534	6.57552e-07	-0.0549688	9.72681e-05	5.77815e-06	0.95	24.7309	0.00172573
family	Rikenellaceae	rs6837275	A	G	14306	0.011887	1.447e-06	0.0570355	0.000104747	-0.000206861	0.0479999	23.0222	0.00160668
family	Rikenellaceae	rs74474130	T	G	14306	0.0295688	3.61377e-06	0.137747	0.000195343	9.71297e-06	0.96	21.7019	0.00151468
family	Rikenellaceae	rs77885767	C	T	14306	0.0336482	2.84695e-06	-0.156209	0.000217429	-4.5997e-05	0.83	21.552	0.00150424
family	Rikenellaceae	rs9578457	G	A	14306	0.0315848	3.99448e-06	-0.141478	0.000206575	-0.000246236	0.23	20.0642	0.00140054
family	Rikenellaceae	rs9603208	G	T	14306	0.0159596	1.91801e-07	0.0821173	0.000151158	0.000122418	0.42	26.4744	0.00184716
family	Streptococcaceae	rs10028567	C	T	14306	0.0190343	3.72495e-06	-0.0934027	0.000161737	-0.00015325	0.34	24.0794	0.00168034
family	Streptococcaceae	rs11110281	T	C	14306	0.0225943	1.40136e-08	-0.130554	0.000192203	-0.000162711	0.4	33.3874	0.00232837
family	Streptococcaceae	rs2370083	G	T	14306	0.0184509	4.25667e-06	-0.0842751	0.000153479	-0.000231018	0.13	20.8624	0.00145617
family	Streptococcaceae	rs2952251	G	A	14306	0.0126525	3.72237e-07	0.0639298	0.000105817	-4.27176e-05	0.69	25.5302	0.0017814
family	Streptococcaceae	rs35344081	G	A	14306	0.0129703	2.63846e-06	0.0609349	0.000110068	0.000285358	0.00949992	22.0715	0.00154044
family	Streptococcaceae	rs4968759	A	G	14306	0.0111271	8.91887e-07	-0.0544035	9.42623e-05	-1.13057e-05	0.9	23.9051	0.00166819
family	Streptococcaceae	rs9903102	C	A	14306	0.0154096	4.91802e-06	-0.0693015	0.000133794	1.89106e-05	0.89	20.2257	0.00141179
family	unknown	rs74603314	T	C	14306	0.0489701	2.27641e-06	0.230767	0.000223551	-8.50185e-05	0.7	22.2068	0.00154986
family	unknown	rs7706512	A	G	14306	0.0138979	2.27206e-06	-0.0657351	9.36399e-05	-4.18353e-05	0.66	22.3716	0.00156135
family	unknown	rs11251024	G	A	14306	0.0206737	6.62796e-07	0.104201	9.87994e-05	-6.5048e-05	0.51	25.4043	0.00177263
family	unknown	rs11606187	A	G	14306	0.0326288	3.30583e-06	-0.154539	0.000158123	6.5555e-05	0.68	22.4323	0.00156558
family	unknown	rs13385922	T	C	14306	0.0201348	3.96826e-06	0.0929494	9.59418e-05	3.81982e-05	0.69	21.3107	0.00148742
family	unknown	rs2172426	T	C	14306	0.0198947	3.17424e-07	0.10212	9.47707e-05	0.000115178	0.22	26.3479	0.00183836
family	unknown	rs267959	G	A	14306	0.0209676	2.61993e-06	-0.0988612	0.00010063	-9.48158e-05	0.35	22.2308	0.00155154
family	unknown	rs4383094	C	T	14306	0.0320662	4.28134e-06	-0.149188	0.000147364	-6.1489e-05	0.68	21.6458	0.00151077
family	unknown	rs60583455	T	C	14306	0.021177	2.59579e-07	0.108934	9.73544e-05	0.000161768	0.0969996	26.4605	0.00184619
family	unknown	rs72671304	T	C	14306	0.0370028	3.79577e-06	0.172322	0.000175579	-0.00040885	0.02	21.6876	0.00151369
family	unknown	rs7911787	G	T	14306	0.0470232	3.38821e-06	-0.223071	0.000207429	2.00748e-05	0.92	22.5041	0.00157058
family	unknown	rs11150282	T	C	14306	0.0197127	7.36055e-07	0.098235	0.00010092	-7.98272e-05	0.43	24.8336	0.00173288
family	unknown	rs4129395	G	A	14306	0.0185253	1.21742e-06	0.0904264	9.40853e-05	4.78458e-05	0.61	23.8265	0.00166272
family	unknown	rs79790072	T	C	14306	0.0488017	3.5381e-06	0.226103	0.000207799	-7.23087e-05	0.73	21.4656	0.00149821
family	unknown	rs9864379	T	C	14306	0.0292752	4.65876e-08	-0.160521	0.000151231	-5.29486e-05	0.73	30.0652	0.00209717
genus	Fusicatenibacter	rs1864685	A	C	14306	0.0108105	4.96158e-06	-0.0494799	9.37474e-05	3.31043e-06	0.97	20.9491	0.00146222
genus	Fusicatenibacter	rs2025938	G	A	14306	0.0205426	2.98834e-06	-0.0967298	0.000170249	-0.000223961	0.19	22.1722	0.00154746
genus	Fusicatenibacter	rs2132128	G	A	14306	0.0160344	1.07686e-06	-0.0771914	0.000142121	-0.000172612	0.22	23.1757	0.00161738
genus	Fusicatenibacter	rs3303	T	C	14306	0.020407	3.93895e-06	-0.0953657	0.000168633	-0.000157027	0.35	21.8387	0.00152421
genus	Fusicatenibacter	rs4378146	A	C	14306	0.0125259	7.20444e-07	-0.0616691	0.000107726	-0.000130113	0.23	24.2391	0.00169147
genus	Fusicatenibacter	rs62187631	T	C	14306	0.015924	4.54527e-06	-0.0710571	0.000130033	0.000264381	0.0420001	19.9118	0.00138992
genus	Fusicatenibacter	rs62353480	A	G	14306	0.0145589	1.56769e-06	-0.0701397	0.000123044	-0.000191775	0.12	23.2098	0.00161975
genus	Fusicatenibacter	rs704418	C	T	14306	0.0151073	7.77428e-07	-0.0739124	0.000135795	-3.98395e-05	0.77	23.9365	0.00167039
genus	Fusicatenibacter	rs8063430	T	C	14306	0.022217	4.9289e-06	-0.104026	0.000202508	-0.000197762	0.33	21.9237	0.00153013
genus	Peptococcus	rs10031059	C	T	14306	0.0225844	1.23637e-07	0.121167	0.00011082	4.70891e-06	0.97	28.784	0.00200798
genus	Peptococcus	rs11001941	G	A	14306	0.0392217	1.32859e-06	-0.195611	0.000190012	1.8577e-05	0.92	24.8733	0.00173565
genus	Peptococcus	rs2054133	A	G	14306	0.0188332	2.14166e-06	-0.0895433	9.45612e-05	0.000138039	0.14	22.6057	0.00157766
genus	Peptococcus	rs413827	G	A	14306	0.0237523	3.30088e-06	0.110229	0.000115932	2.54886e-06	0.98	21.5368	0.00150317
genus	Peptococcus	rs5770862	T	C	14306	0.0356813	3.21959e-06	0.162018	0.000178106	-0.00022239	0.21	20.6179	0.00143913
genus	Peptococcus	rs6918730	A	G	14306	0.0289742	1.14731e-06	-0.135311	0.000147971	-0.000247074	0.0949992	21.8094	0.00152217
genus	Peptococcus	rs7033353	G	T	14306	0.018995	2.21958e-06	-0.090152	9.50588e-05	8.55442e-05	0.37	22.5254	0.00157207
genus	Peptococcus	rs77681628	C	T	14306	0.0387328	2.68838e-07	0.200307	0.000196289	9.5271e-05	0.630001	26.7445	0.00186597
genus	Actinomyces	rs34583783	G	T	14306	0.0268461	4.48528e-06	0.126596	0.000149321	-7.98403e-06	0.96	22.2371	0.00155198
genus	Eubacterium	rs11876297	T	C	14306	0.0281712	2.66557e-06	0.131469	0.000110669	-0.000126871	0.25	21.7789	0.00152005
genus	Eubacterium	rs151257695	A	G	14306	0.0454847	3.09678e-06	0.20951	0.000180974	0.000126141	0.49	21.2167	0.00148087
genus	Eubacterium	rs2733072	G	A	14306	0.0228306	1.49091e-06	0.109644	9.58896e-05	6.42075e-05	0.5	23.064	0.0016096
genus	Eubacterium	rs3771393	T	C	14306	0.0266671	7.37904e-07	-0.130842	0.000105804	-6.29391e-05	0.55	24.0737	0.00167994
genus	Eubacterium	rs7104872	G	A	14306	0.0291906	2.73149e-06	0.138612	0.000120603	-0.000108142	0.37	22.5484	0.00157367
genus	Ruminococcus1	rs11783695	G	T	14306	0.0161398	4.72683e-06	-0.0734114	0.000137051	1.60608e-05	0.91	20.6886	0.00144406
genus	Ruminococcus1	rs17781867	C	T	14306	0.0211728	1.96336e-06	0.0999271	0.000167279	-0.000247447	0.14	22.2746	0.00155459
genus	Ruminococcus1	rs6493760	T	C	14306	0.0115885	3.38361e-06	-0.0535262	9.64871e-05	2.25693e-05	0.82	21.3343	0.00148906
genus	Ruminococcus1	rs7117576	A	G	14306	0.0170891	6.47978e-07	0.0829505	0.000143729	-0.000214994	0.13	23.5613	0.00164425
genus	Ruminococcus1	rs7583465	C	T	14306	0.0112619	2.55611e-06	0.0527654	9.53101e-05	0.000170525	0.0739997	21.9521	0.00153211
genus	Ruminococcus2	rs12986628	T	C	14306	0.0140168	2.142e-06	-0.0665937	0.000111503	-6.93761e-05	0.53	22.5719	0.00157531
genus	Ruminococcus2	rs2368224	T	G	14306	0.0438453	3.62928e-06	0.199648	0.000266262	-0.000299332	0.26	20.734	0.00144723
genus	Ruminococcus2	rs58681734	A	G	14306	0.0160787	4.18177e-06	0.0723875	0.00013464	-0.00021976	0.1	20.2687	0.00141479
genus	Ruminococcus2	rs75140805	T	G	14306	0.0176445	3.95294e-06	0.0836825	0.000142208	-0.000214444	0.13	22.4932	0.00156982
genus	Ruminococcus2	rs7635831	G	A	14306	0.0129031	1.98052e-06	0.0618344	0.000106116	-2.58677e-05	0.81	22.9653	0.00160272
genus	Ruminococcus2	rs78120384	A	G	14306	0.0392045	3.31184e-07	-0.192815	0.000217979	0.000213248	0.33	24.1885	0.00168794
genus	Desulfovibrio	rs13066142	G	A	14306	0.0250891	3.78669e-06	0.119141	0.000170024	0.000252429	0.14	22.5503	0.0015738
genus	Desulfovibrio	rs16863365	A	G	14306	0.0226964	1.79449e-06	0.109402	0.000139561	-0.000124386	0.37	23.2347	0.00162149
genus	Desulfovibrio	rs2456226	A	C	14306	0.0172749	8.5487e-07	0.0854927	0.000100028	-3.776e-05	0.709999	24.4922	0.00170909
genus	Desulfovibrio	rs2853179	T	C	14306	0.0174234	2.42438e-06	-0.0811971	0.000111308	0.000133615	0.23	21.7178	0.00151579
genus	Desulfovibrio	rs6580353	T	C	14306	0.0169735	4.93856e-06	0.0770979	0.000114486	-9.13921e-05	0.42	20.632	0.00144012
genus	Anaerofilum	rs10794359	C	T	14306	0.02006	2.23496e-06	0.0953524	9.56056e-05	0.00013606	0.15	22.5944	0.00157688
genus	Anaerofilum	rs17096874	C	T	14306	0.0268919	2.86029e-06	-0.126337	0.00012608	-0.00026288	0.0369999	22.0708	0.00154039
genus	Anaerofilum	rs4506496	A	G	14306	0.0212861	1.48659e-06	-0.10309	9.9183e-05	-4.22455e-05	0.67	23.4553	0.00163686
genus	Anaerofilum	rs712981	A	C	14306	0.0202902	6.83109e-07	0.10076	9.55769e-05	-9.81775e-05	0.3	24.6606	0.00172083
genus	Anaerofilum	rs79598899	C	T	14306	0.0357284	3.74731e-07	0.182586	0.000170739	0.000114639	0.5	26.1161	0.00182221
genus	Anaerofilum	rs816292	T	C	14306	0.02204	2.6404e-07	-0.113003	0.000106439	9.07689e-05	0.39	26.288	0.00183418
genus	Ruminococcaceae	rs12597105	A	G	14306	0.0144415	4.87304e-06	-0.0670855	0.00010445	-1.50384e-05	0.89	21.5791	0.00150612
genus	Ruminococcaceae	rs2820282	C	A	14306	0.0125917	2.85384e-06	0.0592304	9.43937e-05	6.14433e-05	0.52	22.1269	0.0015443
genus	Ruminococcaceae	rs682403	A	G	14306	0.0124671	2.36537e-06	-0.0588161	9.34414e-05	-9.08362e-05	0.33	22.2567	0.00155335
genus	Ruminococcaceae	rs6958419	C	T	14306	0.0124994	2.84165e-06	-0.0585718	9.35475e-05	2.22296e-05	0.81	21.9583	0.00153255
genus	Adlercreutzia	rs13231526	C	A	14306	0.0311654	4.8136e-06	0.143237	0.000177174	-0.000213049	0.23	21.1235	0.00147437
genus	Adlercreutzia	rs2717140	C	T	14306	0.0251081	2.04593e-06	-0.119225	0.000152326	-1.3425e-05	0.93	22.5479	0.00157364
genus	Adlercreutzia	rs7680684	T	C	14306	0.0168901	9.769e-07	0.083381	0.000102529	-8.82619e-05	0.39	24.3708	0.00170064
genus	Adlercreutzia	rs9490822	C	T	14306	0.0155789	2.54419e-06	-0.0734512	9.46248e-05	-1.40595e-05	0.88	22.2292	0.00155143
genus	Lachnospiraceae	rs10093861	G	A	14306	0.0121152	3.05626e-06	-0.0568869	9.33275e-05	-6.72876e-05	0.47	22.0477	0.00153878
genus	Lachnospiraceae	rs1363769	C	T	14306	0.0449372	1.58161e-06	0.200628	0.000210931	-0.00019869	0.35	19.9329	0.00139139
genus	Lachnospiraceae	rs2862811	C	T	14306	0.0121736	3.91913e-06	-0.0564927	9.40077e-05	-6.3155e-05	0.5	21.5351	0.00150306
genus	Lachnospiraceae	rs35035870	T	C	14306	0.0414403	2.62029e-06	-0.190615	0.000224031	-1.88064e-05	0.93	21.1577	0.00147675
genus	Lachnospiraceae	rs7249113	G	A	14306	0.0133496	3.721e-07	0.0679483	0.000103572	4.84682e-05	0.64	25.9072	0.00180766
genus	Lachnospiraceae	rs72793667	A	G	14306	0.0246589	1.63422e-06	-0.116881	0.000172447	3.18484e-05	0.85	22.4668	0.00156798
genus	Lachnospiraceae	rs9788306	C	T	14306	0.0130744	1.38618e-06	-0.062804	0.000102457	-2.86908e-06	0.98	23.0744	0.00161032
genus	Lachnospiraceae	rs10741777	T	C	14306	0.0194791	7.68652e-07	-0.0973842	0.000109912	0.000137855	0.21	24.9942	0.00174407
genus	Lachnospiraceae	rs10793103	T	C	14306	0.0181279	9.34932e-08	-0.0974344	0.000101142	5.89097e-05	0.56	28.8888	0.00201528
genus	Lachnospiraceae	rs10801803	G	A	14306	0.0243085	1.4003e-06	-0.117029	0.000138675	4.84354e-05	0.73	23.1777	0.00161752
genus	Lachnospiraceae	rs13024781	T	C	14306	0.0168846	2.29166e-06	-0.0798769	9.42074e-05	-4.76836e-05	0.61	22.38	0.00156194
genus	Lachnospiraceae	rs57091572	A	G	14306	0.0235801	2.85825e-06	-0.110443	0.00012944	-4.42212e-05	0.73	21.9374	0.00153109
genus	Lachnospiraceae	rs62277846	C	T	14306	0.0212319	1.58891e-06	0.102292	0.000116655	2.56471e-05	0.83	23.2116	0.00161988
genus	Lachnospiraceae	rs67078837	T	C	14306	0.0170693	7.68192e-07	-0.0845848	9.40112e-05	0.00010084	0.28	24.5558	0.00171352
genus	Lachnospiraceae	rs955844	A	C	14306	0.0228369	1.80992e-06	0.112064	0.000126855	-0.000120483	0.34	24.0801	0.00168039
genus	Collinsella	rs2103510	G	A	14306	0.0168217	2.42477e-06	0.0786551	0.000137793	8.97781e-05	0.51	21.8632	0.00152592
genus	Collinsella	rs9541268	C	A	14306	0.0197312	8.79427e-07	0.09597	0.000144976	5.02051e-05	0.73	23.6572	0.00165093
genus	Enterorhabdus	rs114731706	T	G	14306	0.0382298	2.1734e-06	0.182308	0.000203521	0.000158344	0.44	22.7409	0.00158708
genus	Enterorhabdus	rs3017103	G	A	14306	0.0208995	2.94042e-06	-0.0980897	0.000121749	8.69898e-05	0.47	22.028	0.00153741
genus	Enterorhabdus	rs73331712	T	C	14306	0.055123	4.8492e-06	0.26199	0.000221074	-0.000206439	0.35	22.5894	0.00157652
genus	Turicibacter	rs11054680	T	C	14306	0.0226997	2.30978e-06	-0.104751	0.000144013	-9.34638e-05	0.52	21.2949	0.00148632
genus	Turicibacter	rs12603364	T	C	14306	0.0225598	8.66603e-07	0.110861	0.000144567	2.69431e-06	0.99	24.1483	0.00168514
genus	Turicibacter	rs149744580	A	G	14306	0.0315478	7.00971e-08	0.169883	0.000200151	-0.00020128	0.31	28.9976	0.00202285
genus	Turicibacter	rs2834977	T	C	14306	0.0208261	3.95585e-06	-0.0959995	0.00013012	0.00017309	0.18	21.2482	0.00148306
genus	Turicibacter	rs4869133	G	A	14306	0.027197	2.5537e-06	0.131186	0.000171156	-0.000149725	0.38	23.2666	0.00162371
genus	Turicibacter	rs55756211	T	C	14306	0.0240708	2.8053e-06	-0.115115	0.000152824	0.000342179	0.025	22.8709	0.00159614
genus	Clostridium	rs1942371	G	A	14306	0.034187	4.0634e-06	-0.157938	0.0001479	0.000178451	0.23	21.3428	0.00148965
genus	Clostridium	rs6890185	C	T	14306	0.0233137	1.12243e-06	-0.113424	9.95353e-05	-3.46165e-05	0.73	23.6694	0.00165178
genus	Eubacterium	rs10248854	C	A	14306	0.0113464	4.20678e-06	-0.0527827	9.79366e-05	1.0894e-05	0.91	21.6405	0.0015104
genus	Eubacterium	rs10797540	A	G	14306	0.0108389	3.53387e-06	0.0503179	9.43901e-05	0.000108086	0.25	21.5514	0.00150419
genus	Eubacterium	rs314726	T	C	14306	0.0109486	1.37965e-06	0.0528824	9.50371e-05	4.81531e-05	0.61	23.3295	0.00162809
genus	Eubacterium	rs35398954	A	G	14306	0.0174602	5.39946e-07	-0.0901402	0.000151208	4.37287e-05	0.77	26.6525	0.00185957
genus	Catenibacterium	rs12404911	C	T	14306	0.0304142	2.79892e-06	0.140717	0.000119741	-5.01439e-05	0.68	21.4062	0.00149408
genus	Catenibacterium	rs212393	A	G	14306	0.0286209	3.62485e-06	0.135254	9.99593e-05	-0.000139511	0.16	22.3323	0.00155861
genus	Catenibacterium	rs73128290	A	G	14306	0.0284563	4.29368e-06	0.129726	0.000105134	1.73608e-06	0.99	20.7825	0.0014506
genus	Catenibacterium	rs77285108	G	A	14306	0.0353447	3.62677e-06	-0.161826	0.00012789	-0.000205368	0.11	20.9627	0.00146317
genus	Marvinbryantia	rs1187983	C	T	14306	0.0193174	2.02428e-06	-0.0935456	0.00013725	-0.000136015	0.32	23.4504	0.00163651
genus	Marvinbryantia	rs2724813	G	A	14306	0.0167551	6.28449e-07	0.0840769	0.000122765	-0.000122664	0.32	25.1802	0.00175702
genus	Marvinbryantia	rs2842896	C	T	14306	0.0131146	7.25371e-07	-0.0649396	9.58802e-05	7.89298e-05	0.41	24.5194	0.00171099
genus	Marvinbryantia	rs2863363	G	A	14306	0.0136323	3.11279e-06	-0.0634861	9.72081e-05	-4.1348e-05	0.67	21.688	0.00151371
genus	Marvinbryantia	rs61884471	G	A	14306	0.0248431	1.01163e-06	0.124426	0.00018	5.51444e-05	0.760001	25.0848	0.00175038
genus	Marvinbryantia	rs72948274	A	C	14306	0.0272212	3.25912e-06	-0.126354	0.000200648	-0.000165544	0.41	21.5458	0.00150381
genus	Butyrivibrio	rs11761679	T	C	14306	0.0321539	2.20232e-06	0.154775	0.0001253	0.000117549	0.35	23.1704	0.00161701
genus	Butyrivibrio	rs16941336	C	T	14306	0.0267936	1.53183e-06	0.127488	0.000105842	-6.90691e-05	0.51	22.64	0.00158005
genus	Butyrivibrio	rs4537857	T	C	14306	0.0260992	1.80194e-06	-0.12459	0.000102439	-1.24414e-05	0.9	22.7883	0.00159039
genus	Butyrivibrio	rs72723662	C	T	14306	0.0449336	7.86249e-07	0.224078	0.000170393	-0.000200749	0.24	24.8689	0.00173534
genus	Butyrivibrio	rs74622183	A	G	14306	0.0428204	2.45748e-06	-0.201027	0.000172618	-0.000219597	0.2	22.0398	0.00153823
genus	Butyrivibrio	rs7752361	G	A	14306	0.0239975	7.69113e-07	0.11923	9.38395e-05	-0.000134798	0.15	24.6853	0.00172255
genus	Butyrivibrio	rs7763512	A	G	14306	0.0253367	3.10656e-06	-0.119846	9.65029e-05	0.00010099	0.3	22.3742	0.00156153
genus	Eisenbergiella	rs11027642	C	T	14306	0.0284844	4.9187e-06	0.129006	0.000142709	-1.9089e-05	0.89	20.5119	0.00143174
genus	Eisenbergiella	rs1508033	A	C	14306	0.0195787	3.22887e-06	0.091546	9.79024e-05	-0.000137322	0.16	21.8631	0.00152591
genus	Eisenbergiella	rs2683098	T	C	14306	0.022515	2.23748e-06	-0.107319	0.00011458	9.46715e-05	0.41	22.7201	0.00158563
genus	Eisenbergiella	rs3812426	A	G	14306	0.0224159	2.71688e-06	-0.106447	0.000110707	-0.000162371	0.14	22.5504	0.00157381
genus	Eisenbergiella	rs4462860	G	A	14306	0.0201104	4.16217e-06	0.0939071	9.97007e-05	-0.00021226	0.0329997	21.805	0.00152186
genus	Defluviitaleaceae	rs112893842	T	C	14306	0.0232806	1.44534e-06	0.11381	0.000142615	5.37176e-05	0.709999	23.8986	0.00166774
genus	Defluviitaleaceae	rs4344384	T	G	14306	0.0156309	4.83237e-06	-0.0715978	9.38645e-05	9.30629e-05	0.32	20.9813	0.00146446
genus	Defluviitaleaceae	rs4677103	A	G	14306	0.0197263	9.59555e-07	0.0977912	0.000121896	3.64498e-05	0.760001	24.5758	0.00171492
genus	Defluviitaleaceae	rs55658617	T	C	14306	0.0362226	2.15293e-06	0.174369	0.000172757	-0.00029646	0.0860003	23.1728	0.00161718
genus	Defluviitaleaceae	rs72731813	C	T	14306	0.0293796	4.33112e-07	-0.147383	0.000170169	0.000292483	0.0860003	25.1654	0.00175599
genus	Defluviitaleaceae	rs9608282	T	G	14306	0.0299793	2.52046e-06	0.142939	0.000176479	2.35735e-05	0.89	22.7331	0.00158654
genus	Defluviitaleaceae	rs9725395	A	G	14306	0.029554	3.51925e-06	-0.13834	0.000173773	0.000345478	0.0470002	21.911	0.00152926
genus	Ruminococcaceae	rs10490280	C	T	14306	0.0143309	4.15547e-06	-0.0672094	0.000109343	0.000120606	0.27	21.9944	0.00153507
genus	Ruminococcaceae	rs11243416	T	C	14306	0.0191203	1.66882e-06	-0.0925653	0.000162634	-4.72034e-05	0.77	23.4373	0.0016356
genus	Ruminococcaceae	rs11613919	G	T	14306	0.0155716	1.6251e-06	0.0727604	0.000126594	8.23885e-05	0.52	21.8335	0.00152385
genus	Ruminococcaceae	rs16959793	A	C	14306	0.0131259	2.21707e-06	-0.062527	0.000105426	-0.000129352	0.22	22.6922	0.00158369
genus	Ruminococcaceae	rs3013089	G	A	14306	0.0120346	4.38137e-06	-0.0551473	9.5335e-05	9.12916e-05	0.34	20.9984	0.00146565
genus	Ruminococcaceae	rs4452755	A	C	14306	0.0134741	3.29337e-06	-0.0634463	0.000104744	4.67276e-05	0.66	22.1724	0.00154747
genus	Ruminococcaceae	rs4532474	G	A	14306	0.017045	4.82125e-06	0.0769231	0.000139095	-7.4106e-05	0.59	20.3666	0.00142162
genus	Ruminococcaceae	rs646327	G	A	14306	0.0118369	7.83177e-07	0.0586696	9.35507e-05	8.17858e-05	0.38	24.5669	0.0017143
genus	Ruminococcaceae	rs6759615	A	G	14306	0.0200204	7.86231e-07	0.102523	0.00017707	2.44379e-05	0.89	26.2239	0.00182972
genus	Ruminococcaceae	rs73341549	T	C	14306	0.0318768	1.50952e-07	-0.169857	0.000216334	-0.000185064	0.39	28.3934	0.00198079
genus	Ruminococcaceae	rs10873449	C	T	14306	0.0143973	4.11169e-06	-0.0654843	0.000125865	0.000103273	0.41	20.6877	0.001444
genus	Ruminococcaceae	rs10950694	C	T	14306	0.011412	4.29804e-07	-0.0577628	9.50348e-05	1.14075e-06	0.99	25.6196	0.00178763
genus	Ruminococcaceae	rs114279581	A	G	14306	0.0316034	3.21855e-06	-0.146604	0.000195628	8.91345e-05	0.649999	21.5191	0.00150194
genus	Ruminococcaceae	rs12288512	A	G	14306	0.0144356	3.10277e-06	0.066635	0.000115578	-1.42052e-05	0.9	21.3076	0.0014872
genus	Ruminococcaceae	rs12458218	T	C	14306	0.0144525	2.41024e-06	0.0677322	0.000124385	-7.64957e-05	0.54	21.9636	0.00153292
genus	Ruminococcaceae	rs2893871	G	A	14306	0.015548	3.53843e-06	-0.073644	0.00013053	-9.96285e-05	0.450001	22.435	0.00156577
genus	Ruminococcaceae	rs34781347	G	A	14306	0.0386484	6.04728e-07	0.188685	0.000203937	-0.000181897	0.37	23.8348	0.0016633
genus	Ruminococcaceae	rs7449320	C	A	14306	0.0130836	4.80773e-06	0.0599163	0.000112947	-0.000195768	0.0830004	20.9718	0.0014638
genus	Ruminococcaceae	rs7555878	G	A	14306	0.0125277	2.81022e-06	-0.0586677	0.000106301	5.10063e-05	0.630001	21.9308	0.00153064
genus	Ruminococcus	rs12136548	C	T	14306	0.0196476	3.09628e-06	0.0901946	0.000100821	-3.88297e-05	0.7	21.0738	0.0014709
genus	Ruminococcus	rs13163520	G	A	14306	0.0233883	5.61009e-08	-0.127377	0.000124131	0.000239699	0.0530005	29.6609	0.00206903
genus	Ruminococcus	rs2909242	A	C	14306	0.018351	7.40952e-07	0.0909965	9.82084e-05	-3.33989e-05	0.73	24.5884	0.0017158
genus	Ruminococcus	rs3124783	G	A	14306	0.0249099	2.6652e-06	0.11599	0.000134282	-0.000118696	0.38	21.6819	0.00151329
genus	Ruminococcus	rs62167033	T	C	14306	0.0396295	3.49526e-06	0.185289	0.000184586	-9.07141e-05	0.62	21.8606	0.00152574
genus	Ruminococcus	rs934940	A	C	14306	0.0229588	2.73703e-06	-0.105045	0.000124286	-0.000179914	0.15	20.934	0.00146116
genus	Ruminococcus	rs9872758	T	C	14306	0.0176643	1.66027e-06	0.0849233	9.32139e-05	-4.58348e-05	0.62	23.1132	0.00161303
genus	Dialister	rs11166701	G	A	14306	0.013186	5.50744e-07	-0.0655301	9.36643e-05	0.000106308	0.26	24.6976	0.00172341
genus	Dialister	rs4753063	A	G	14306	0.0130052	4.8568e-06	0.0596297	9.40577e-05	-0.000112188	0.23	21.0228	0.00146736
genus	Gordonibacter	rs322296	G	A	14306	0.037722	4.0242e-06	0.17869	0.000145281	5.70939e-05	0.69	22.4394	0.00156607
genus	Gordonibacter	rs72714787	C	A	14306	0.0377102	1.42889e-06	0.181405	0.000156319	-5.10065e-05	0.74	23.1409	0.00161496
genus	Gordonibacter	rs7294633	T	C	14306	0.0249946	3.43764e-07	-0.12867	0.000102778	3.6117e-05	0.73	26.501	0.00184901
genus	Anaerostipes	rs2014785	T	C	14306	0.0112199	4.68058e-06	0.0515687	9.80361e-05	-4.43406e-05	0.649999	21.1249	0.00147447
genus	Anaerostipes	rs2396460	C	T	14306	0.0109555	2.91092e-06	0.0512653	9.49189e-05	1.25759e-05	0.89	21.8969	0.00152827
genus	Anaerostipes	rs2804244	G	A	14306	0.0110983	2.04052e-06	0.053089	9.36307e-05	3.08328e-05	0.74	22.8821	0.00159692
genus	Anaerostipes	rs3900776	G	A	14306	0.0236302	2.74764e-06	-0.110013	0.000182557	-2.96817e-05	0.87	21.6747	0.00151279
genus	Anaerostipes	rs62157625	T	C	14306	0.0185548	1.44907e-06	0.088573	0.000148964	5.9285e-05	0.69	22.7872	0.00159031
genus	Anaerostipes	rs6726833	C	A	14306	0.0189408	3.32216e-06	-0.0877497	0.000178002	-6.48596e-05	0.719999	21.4632	0.00149805
genus	Anaerostipes	rs6854026	C	T	14306	0.0109075	3.1958e-06	0.0508482	9.37358e-05	5.3712e-05	0.57	21.7321	0.00151678
genus	Anaerostipes	rs7193624	T	C	14306	0.0150723	5.35476e-07	-0.0750642	0.000130167	-0.000124683	0.34	24.8031	0.00173076
genus	Lachnospiraceae	rs2050911	G	A	14306	0.0153934	1.10647e-06	0.0751466	0.000102581	-5.07205e-05	0.62	23.8314	0.00166306
genus	Lachnospiraceae	rs437876	T	C	14306	0.0144768	7.16556e-08	0.0784637	9.76486e-05	1.01354e-06	0.99	29.376	0.0020492
genus	Lachnospiraceae	rs573933	T	C	14306	0.0232346	3.10506e-06	-0.107898	0.000162838	-0.000127321	0.43	21.5653	0.00150516
genus	Lachnospiraceae	rs74034332	G	A	14306	0.0382637	3.3335e-06	0.168045	0.000217761	9.97379e-05	0.649999	19.2876	0.0013464
genus	Lachnospiraceae	rs78848836	A	G	14306	0.0259753	3.38174e-06	-0.118868	0.000162083	8.16229e-05	0.61	20.9415	0.00146169
genus	Lachnospiraceae	rs9403580	C	T	14306	0.0229777	3.46785e-06	0.107801	0.00015455	-7.48849e-05	0.630001	22.0106	0.0015362
genus	Lachnospiraceae	rs985416	T	C	14306	0.0181807	1.45589e-07	-0.0970258	0.000118781	0.000150689	0.2	28.4809	0.00198688
genus	Ruminococcaceae	rs12125734	G	T	14306	0.0257416	2.09426e-07	0.133972	0.000156357	-0.000258472	0.0980009	27.0868	0.00188981
genus	Ruminococcaceae	rs511258	G	A	14306	0.0162475	4.52054e-06	-0.0757474	0.000104841	-2.07565e-05	0.84	21.7351	0.001517
genus	Ruminococcaceae	rs6769553	A	G	14306	0.0157451	7.91061e-08	0.0849743	0.000103006	-4.14908e-05	0.69	29.1262	0.00203181
genus	Lactobacillus	rs11674854	C	T	14306	0.0176504	1.59199e-06	-0.0852686	9.64531e-05	-0.000123687	0.2	23.3383	0.00162871
genus	Lactobacillus	rs1530559	G	A	14306	0.0178207	4.93106e-06	0.0804001	9.43977e-05	1.29561e-05	0.89	20.3547	0.00142078
genus	Lactobacillus	rs16861661	G	A	14306	0.038148	1.27809e-06	-0.183147	0.000183262	6.72402e-05	0.709999	23.0492	0.00160857
genus	Lactobacillus	rs62314653	C	A	14306	0.0394585	2.24383e-06	0.187692	0.000210707	-0.000252328	0.23	22.6261	0.00157909
genus	Lactobacillus	rs7399658	G	A	14306	0.0221883	3.12097e-06	-0.107134	0.000116209	-9.85366e-06	0.93	23.3135	0.00162698
genus	Lactobacillus	rs768253	T	G	14306	0.0171791	4.24766e-06	-0.079195	9.57605e-05	-1.24274e-05	0.9	21.2518	0.00148331
genus	Lactobacillus	rs921925	A	C	14306	0.0203229	9.71673e-07	0.0985077	0.000115001	0.000163941	0.15	23.4947	0.0016396
genus	Romboutsia	rs10279978	A	G	14306	0.0127675	1.17009e-06	-0.0622202	0.000100758	0.000109954	0.28	23.7493	0.00165734
genus	Romboutsia	rs61841503	G	A	14306	0.0171454	3.99595e-08	0.092888	0.000124711	0.000337539	0.00680002	29.3511	0.00204746
genus	Romboutsia	rs62504452	A	G	14306	0.0156654	4.65833e-06	-0.0710048	0.000123535	2.27198e-05	0.85	20.5444	0.00143401
genus	Parabacteroides	rs115602804	G	A	14306	0.0222736	1.93059e-06	0.10308	0.000203444	0.000344948	0.0899995	21.4175	0.00149486
genus	Parabacteroides	rs4236095	A	G	14306	0.0157042	1.93143e-06	-0.0761961	0.000135918	0.000216514	0.11	23.5415	0.00164286
genus	Parabacteroides	rs60884758	C	T	14306	0.0142249	5.7069e-07	-0.0702667	0.000123915	-0.00010565	0.39	24.4006	0.00170272
genus	Ruminiclostridium6	rs10829821	T	C	14306	0.0216072	3.47144e-06	-0.097606	0.000155071	0.000159438	0.3	20.4059	0.00142436
genus	Ruminiclostridium6	rs11992182	A	C	14306	0.0137876	4.64836e-06	0.0625299	0.000105301	3.85763e-05	0.709999	20.5683	0.00143567
genus	Ruminiclostridium6	rs61060922	T	G	14306	0.0322283	1.08648e-06	0.15913	0.000207396	0.00030236	0.14	24.3798	0.00170126
genus	Ruminiclostridium6	rs663262	C	T	14306	0.0310715	3.39414e-06	0.13498	0.000207392	-0.0003518	0.0899995	18.8718	0.00131742
genus	Ruminiclostridium6	rs71414120	T	G	14306	0.0406434	1.07696e-06	0.200894	0.000199807	1.07098e-05	0.96	24.4317	0.00170488
genus	Ruminiclostridium6	rs72991535	T	G	14306	0.0295174	4.9537e-06	0.135604	0.000203361	-0.000261078	0.2	21.1052	0.00147309
genus	Ruminiclostridium6	rs77193512	A	G	14306	0.0153163	1.29587e-06	0.0736533	0.000119693	-2.89117e-05	0.81	23.1247	0.00161383
genus	Ruminiclostridium6	rs79968172	G	A	14306	0.0243083	1.66054e-06	0.11614	0.000201018	9.78263e-06	0.96	22.8273	0.0015931
genus	Eggerthella	rs112205261	T	C	14306	0.0403613	3.34649e-06	-0.188618	0.000189627	-4.90473e-05	0.8	21.8392	0.00152425
genus	Eggerthella	rs2223081	A	G	14306	0.0221108	3.88893e-06	-0.102572	0.000107311	-1.63451e-06	0.99	21.5203	0.00150203
genus	Eggerthella	rs2240838	G	A	14306	0.0197653	7.36207e-07	-0.0980582	9.53756e-05	-1.49131e-05	0.88	24.6128	0.0017175
genus	Eggerthella	rs3851328	G	T	14306	0.0236527	4.1759e-06	0.107774	0.000110605	-3.58193e-05	0.75	20.7619	0.00144917
genus	Eggerthella	rs76663501	C	T	14306	0.0378576	4.8257e-06	0.175349	0.000163436	-6.16646e-05	0.709999	21.4536	0.00149738
genus	Christensenellaceae	rs17081797	A	G	14306	0.0204253	3.34033e-06	-0.0904325	0.000178854	8.33572e-05	0.64	19.6025	0.00136836
genus	Christensenellaceae	rs62467127	C	T	14306	0.0251983	3.25364e-06	0.114108	0.000206215	-9.59114e-05	0.64	20.5064	0.00143136
genus	Christensenellaceae	rs892686	A	G	14306	0.011136	3.96862e-06	0.0514099	9.42435e-05	1.39432e-05	0.88	21.3125	0.00148755
genus	Intestinimonas	rs10262702	T	C	14306	0.0194885	2.06072e-06	0.0918017	0.000141976	-9.50796e-06	0.95	22.1894	0.00154865
genus	Intestinimonas	rs11258178	A	G	14306	0.0134139	6.982e-07	0.0660742	9.67659e-05	0.000168723	0.0810009	24.2635	0.00169317
genus	Intestinimonas	rs12226153	A	G	14306	0.0306922	5.12165e-07	-0.151142	0.000198623	7.98315e-05	0.69	24.2501	0.00169223
genus	Intestinimonas	rs1859797	G	A	14306	0.0131793	4.1223e-06	0.060368	9.41865e-05	-4.63708e-05	0.62	20.9811	0.00146445
genus	Intestinimonas	rs2731794	C	T	14306	0.0257529	1.91743e-06	0.120632	0.000186695	4.56548e-06	0.98	21.9418	0.0015314
genus	Intestinimonas	rs2930225	T	G	14306	0.0152948	1.34623e-06	-0.0729524	0.000105184	2.90287e-05	0.780001	22.7505	0.00158775
genus	Intestinimonas	rs4784055	T	C	14306	0.038599	8.71806e-07	-0.175324	0.000233052	3.64112e-05	0.88	20.6315	0.00144008
genus	Intestinimonas	rs62240188	G	A	14306	0.0267179	2.20308e-06	0.130074	0.000173672	0.000190513	0.27	23.7015	0.00165401
genus	Intestinimonas	rs716604	A	G	14306	0.0165992	8.56624e-07	0.0818068	0.000121676	-0.000164641	0.18	24.2887	0.00169492
genus	Intestinimonas	rs7170984	T	C	14306	0.0140767	2.98353e-06	-0.0658116	0.000103	0.000113302	0.27	21.8576	0.00152553
genus	Intestinimonas	rs72982915	C	T	14306	0.0402743	4.91157e-06	0.183158	0.000223979	-0.000103754	0.64	20.6822	0.00144361
genus	Senegalimassilia	rs11787826	C	A	14306	0.0171154	2.63463e-06	0.081327	9.36168e-05	-2.33143e-05	0.8	22.5785	0.00157577
genus	Senegalimassilia	rs7225245	A	G	14306	0.0170421	4.18013e-06	-0.079173	9.78472e-05	-0.000109509	0.26	21.5828	0.00150638
genus	Ruminococcaceae	rs12642039	C	T	14306	0.0119397	3.43005e-06	0.0553003	9.81431e-05	-6.43033e-05	0.51	21.452	0.00149727
genus	Ruminococcaceae	rs12731	A	G	14306	0.0115053	4.87237e-06	-0.0527684	9.40463e-05	4.20956e-05	0.649999	21.0355	0.00146824
genus	Ruminococcaceae	rs136761	A	G	14306	0.0119155	8.15192e-07	0.0587521	9.61479e-05	-6.90874e-05	0.47	24.3121	0.00169655
genus	Ruminococcaceae	rs147475196	A	G	14306	0.0295196	4.72498e-06	-0.133769	0.000204115	0.000144041	0.48	20.5348	0.00143334
genus	Ruminococcaceae	rs35559912	T	C	14306	0.0203674	4.89024e-06	-0.0925071	0.000176527	-0.000150088	0.4	20.629	0.00143991
genus	Ruminococcaceae	rs4814689	C	T	14306	0.0230708	4.55187e-06	-0.1083	0.000168797	-1.15394e-05	0.95	22.0359	0.00153796
genus	Ruminococcaceae	rs5994253	A	G	14306	0.0157621	2.35185e-07	-0.0811302	0.000125902	4.25657e-05	0.74	26.4934	0.00184848
genus	Ruminococcaceae	rs7573569	T	C	14306	0.0233638	3.23139e-06	0.107739	0.000198371	0.000106367	0.59	21.2647	0.00148421
genus	Ruminococcaceae	rs12508214	C	T	14306	0.0168937	4.75488e-06	-0.0774649	9.87211e-05	-1.74852e-05	0.86	21.0262	0.00146759
genus	Ruminococcaceae	rs1550196	A	G	14306	0.0262478	1.13287e-06	-0.130842	0.000157481	-1.98315e-05	0.9	24.849	0.00173395
genus	Ruminococcaceae	rs2058609	G	A	14306	0.017472	3.12486e-06	-0.0816464	9.84622e-05	8.24987e-05	0.4	21.8368	0.00152408
genus	Ruminococcaceae	rs2192926	A	G	14306	0.0192989	4.87742e-06	-0.089048	0.00011095	8.54661e-05	0.44	21.2904	0.001486
genus	Ruminococcaceae	rs4079028	C	T	14306	0.019936	3.28246e-06	0.0915623	0.000115126	9.04801e-06	0.94	21.0939	0.00147231
genus	Ruminococcaceae	rs4708333	T	G	14306	0.0174757	1.56246e-06	-0.084033	0.000101949	0.000318024	0.00179999	23.1223	0.00161366
genus	Lachnospiraceae	rs12127733	G	A	14306	0.0246006	3.10592e-06	0.115182	0.00012322	0.000119468	0.33	21.9219	0.00153001
genus	Lachnospiraceae	rs3756315	A	G	14306	0.0188397	3.32583e-06	-0.0883469	9.99972e-05	0.000123063	0.22	21.9905	0.00153479
genus	Lachnospiraceae	rs6116753	G	A	14306	0.0209139	2.92247e-06	0.0994748	0.000106976	-0.00015281	0.15	22.6233	0.00157889
genus	Roseburia	rs16910295	T	C	14306	0.020957	2.91112e-06	-0.0980434	0.00018236	7.92156e-05	0.66	21.8866	0.00152755
genus	Roseburia	rs2160994	C	T	14306	0.0112481	9.6984e-07	-0.0550687	9.7741e-05	-4.82854e-05	0.62	23.9691	0.00167265
genus	Roseburia	rs2943022	T	C	14306	0.0106763	4.11405e-06	0.0493786	9.45296e-05	-5.72875e-05	0.54	21.3912	0.00149303
genus	Roseburia	rs6445851	A	G	14306	0.0108158	3.5272e-06	0.0497336	9.55709e-05	0.000121941	0.2	21.1438	0.00147578
genus	Roseburia	rs6930661	C	T	14306	0.0204975	2.47942e-06	-0.0961587	0.000177841	0.000172351	0.33	22.0077	0.00153599
genus	Roseburia	rs9300744	C	T	14306	0.0126228	4.75116e-06	-0.0588452	0.000110403	-0.000151878	0.17	21.7325	0.00151682
genus	Lachnoclostridium	rs4738679	A	G	14306	0.011404	4.41754e-06	0.0520267	9.92611e-05	6.74238e-08	1	20.8132	0.00145274
genus	Lachnoclostridium	rs6112314	A	C	14306	0.0108174	2.43215e-07	-0.0561715	9.5746e-05	0.000100382	0.29	26.9641	0.00188127
genus	Lachnoclostridium	rs615997	T	C	14306	0.0106491	2.0268e-06	0.0511752	9.38918e-05	-9.38375e-05	0.32	23.0937	0.00161166
genus	Lachnoclostridium	rs62285313	A	G	14306	0.0181565	1.58332e-06	0.0864203	0.000152685	-0.000115059	0.450001	22.6552	0.00158111
genus	Lachnoclostridium	rs78068103	A	G	14306	0.0194248	3.66522e-06	0.0886199	0.000184074	-0.000116036	0.53	20.8137	0.00145278
genus	Lachnoclostridium	rs789029	C	T	14306	0.0137974	3.75327e-06	-0.0641288	0.000124476	-0.000116455	0.35	21.6029	0.00150778
genus	Eubacterium	rs10798999	C	T	14306	0.0126752	2.60555e-06	0.0601661	0.000113199	-9.94813e-05	0.38	22.5317	0.00157251
genus	Eubacterium	rs10808115	C	A	14306	0.0109922	4.42446e-06	0.0504747	9.37593e-05	-2.10132e-05	0.82	21.0852	0.0014717
genus	Eubacterium	rs13116360	T	C	14306	0.0297185	2.9449e-07	0.154124	0.00020292	-0.00012827	0.53	26.8959	0.00187652
genus	Eubacterium	rs28584818	A	G	14306	0.0268627	4.43231e-06	0.126115	0.000208434	2.35564e-07	1	22.0411	0.00153832
genus	Eubacterium	rs60254196	G	A	14306	0.0111865	2.69675e-06	0.0522832	9.3858e-05	0.000118022	0.21	21.8442	0.0015246
genus	Eubacterium	rs6550770	C	T	14306	0.0443545	4.82303e-06	0.198087	0.000232094	0.000229827	0.32	19.9451	0.00139224
genus	Eubacterium	rs74018587	C	T	14306	0.043822	3.70254e-06	0.208943	0.000262829	-0.000333962	0.2	22.7338	0.00158659
genus	Eubacterium	rs949971	T	G	14306	0.0116101	3.29003e-06	-0.0540164	9.66783e-05	-0.000166305	0.0850002	21.6461	0.00151079
genus	Akkermansia	rs111862613	T	C	14306	0.0196748	3.39234e-06	0.0911199	0.000126314	0.000189848	0.13	21.4489	0.00149705
genus	Akkermansia	rs117107102	A	G	14306	0.0431629	3.01141e-06	0.204406	0.000235965	0.000355089	0.13	22.4267	0.00156519
genus	Akkermansia	rs11729256	T	C	14306	0.0150184	6.58385e-07	0.0750473	0.000106951	0.000147836	0.17	24.9702	0.0017424
genus	Akkermansia	rs12908520	G	A	14306	0.0130954	2.2648e-06	0.061772	9.44014e-05	-0.000164122	0.0819993	22.2508	0.00155293
genus	Akkermansia	rs2602429	T	C	14306	0.0156201	2.71569e-06	-0.0745352	0.00011404	8.52807e-05	0.450001	22.7696	0.00158908
genus	Akkermansia	rs4242783	A	G	14306	0.0147701	2.99799e-06	-0.0685454	0.000106523	0.000121454	0.25	21.5372	0.00150321
genus	Akkermansia	rs4936098	G	A	14306	0.0135934	1.1036e-06	-0.0649225	9.71598e-05	0.00014065	0.15	22.8105	0.00159193
genus	Akkermansia	rs74542928	T	C	14306	0.0236434	1.4802e-06	0.112623	0.000156543	-0.000208622	0.18	22.69	0.00158354
genus	Akkermansia	rs9349825	A	G	14306	0.0147133	2.59884e-06	-0.0703407	0.000106294	3.08634e-05	0.77	22.8556	0.00159508
genus	Oxalobacter	rs10464997	G	A	14306	0.0294804	3.29754e-06	0.137691	0.00013755	-6.40154e-05	0.64	21.8145	0.00152252
genus	Oxalobacter	rs11108500	A	G	14306	0.0427327	3.74283e-06	-0.199099	0.000186331	0.000225585	0.23	21.7079	0.0015151
genus	Oxalobacter	rs12002250	A	C	14306	0.0466317	1.41504e-06	0.217122	0.000202803	5.28941e-05	0.79	21.6793	0.00151311
genus	Oxalobacter	rs1569853	T	C	14306	0.0296981	3.64502e-06	-0.138078	0.000129464	-5.35569e-05	0.68	21.6168	0.00150875
genus	Oxalobacter	rs36057338	G	T	14306	0.0421439	8.79812e-07	0.207847	0.000184089	0.000162631	0.38	24.3231	0.00169731
genus	Oxalobacter	rs4428215	G	A	14306	0.0242237	7.51069e-08	0.130293	0.00011178	0.000134076	0.23	28.9309	0.00201821
genus	Oxalobacter	rs6000536	C	T	14306	0.0253804	2.06054e-07	-0.130992	0.000117112	-0.000143579	0.22	26.6374	0.00185852
genus	Oxalobacter	rs736744	T	C	14306	0.0211262	2.57472e-08	-0.117882	9.55973e-05	-0.000120367	0.21	31.1352	0.00217165
genus	Streptococcus	rs10448310	A	G	14306	0.0111324	3.30704e-06	-0.0517935	9.40447e-05	-5.58838e-06	0.95	21.6458	0.00151077
genus	Streptococcus	rs11110281	T	C	14306	0.0227398	2.58315e-09	-0.137519	0.000192203	-0.000162711	0.4	36.5723	0.00254991
genus	Streptococcus	rs11720390	G	A	14306	0.0228121	3.59484e-06	0.107024	0.000175152	-0.000230627	0.19	22.0106	0.00153619
genus	Streptococcus	rs11764382	A	G	14306	0.0143671	1.28632e-06	-0.0695345	0.000121088	-0.000205499	0.0899995	23.4241	0.00163468
genus	Streptococcus	rs17708276	A	G	14306	0.0170628	3.04096e-06	-0.0793955	0.000136654	0.000238894	0.08	21.6517	0.00151118
genus	Streptococcus	rs1918540	A	G	14306	0.0128148	2.44068e-06	-0.059639	0.000108408	5.00832e-05	0.64	21.6589	0.00151169
genus	Streptococcus	rs4968759	A	G	14306	0.0112068	3.7812e-06	-0.0515109	9.42623e-05	-1.13057e-05	0.9	21.1269	0.00147461
genus	Streptococcus	rs6806351	T	C	14306	0.0136647	4.93867e-06	-0.0633829	0.000111058	-0.00015347	0.17	21.5151	0.00150167
genus	Streptococcus	rs7916711	A	G	14306	0.0217362	2.717e-06	0.102891	0.000200042	-0.000226748	0.26	22.4072	0.00156383
genus	Streptococcus	rs9903102	C	A	14306	0.0155275	4.17994e-06	-0.0709483	0.000133794	1.89106e-05	0.89	20.8776	0.00145723
genus	Coprococcus2	rs2482516	C	T	14306	0.0164619	4.72335e-06	0.0754415	0.000116657	0.000272006	0.02	21.002	0.0014659
genus	Coprococcus2	rs6677933	C	T	14306	0.0164216	1.185e-06	-0.0804405	0.000113918	7.80242e-05	0.49	23.9949	0.00167445
genus	Coprococcus2	rs72680320	T	C	14306	0.013919	2.27117e-06	-0.0649382	9.42625e-05	0.000137597	0.14	21.7663	0.00151917
genus	Veillonella	rs1882878	A	G	14306	0.0163908	2.98092e-06	-0.0768966	0.000106314	-0.000152605	0.15	22.0097	0.00153613
genus	Veillonella	rs2013594	C	T	14306	0.0155153	3.42129e-06	0.0720698	0.000100277	6.87927e-05	0.49	21.5768	0.00150596
genus	Veillonella	rs62376424	C	T	14306	0.0163499	3.65452e-06	-0.0762216	9.9194e-05	-1.22173e-05	0.9	21.7333	0.00151687
genus	Veillonella	rs742016	A	G	14306	0.0149769	4.65693e-06	-0.0688571	9.45665e-05	2.86076e-05	0.760001	21.1375	0.00147535
genus	Clostridium	rs115807074	A	G	14306	0.0492575	4.31688e-06	-0.22736	0.00022081	-2.8959e-05	0.9	21.3051	0.00148703
genus	Clostridium	rs116847295	C	T	14306	0.0246032	4.58121e-06	0.110021	0.000199257	0.000129372	0.52	19.9971	0.00139586
genus	Clostridium	rs12341505	G	A	14306	0.0180121	4.8217e-06	0.0810718	0.000134695	4.94543e-05	0.709999	20.2587	0.00141409
genus	Clostridium	rs2795528	G	A	14306	0.0392204	2.72038e-06	-0.184315	0.000201241	-0.000178427	0.38	22.085	0.00154138
genus	Clostridium	rs2817172	C	T	14306	0.0124492	2.76656e-06	0.058139	9.71395e-05	7.4721e-05	0.44	21.8098	0.0015222
genus	Clostridium	rs550843	T	C	14306	0.0169209	2.05069e-06	-0.0783246	0.000143477	-5.20817e-05	0.719999	21.4264	0.00149548
genus	Eubacterium	rs12423772	G	T	14306	0.0295029	2.62924e-06	0.14098	0.00015325	0.00016332	0.29	22.8342	0.00159358
genus	Eubacterium	rs2973294	G	T	14306	0.0195439	2.38836e-06	0.0923559	9.39725e-05	6.77431e-05	0.47	22.3309	0.00155852
genus	Eubacterium	rs34561138	G	A	14306	0.045992	2.51166e-06	0.216145	0.000187299	0.000238094	0.2	22.0864	0.00154148
genus	Intestinibacter	rs10805326	A	G	14306	0.0139665	3.54544e-08	-0.0775151	0.000103456	8.03877e-06	0.94	30.8033	0.00214855
genus	Intestinibacter	rs118030283	G	A	14306	0.0324471	2.67436e-06	-0.151829	0.000206137	-5.52712e-05	0.79	21.8956	0.00152818
genus	Intestinibacter	rs16938435	T	C	14306	0.0235439	1.80098e-06	-0.112189	0.000177577	-0.000162007	0.36	22.7062	0.00158466
genus	Intestinibacter	rs2702387	G	A	14306	0.0132145	4.25991e-06	-0.0608559	9.90797e-05	-0.000103612	0.3	21.2082	0.00148027
genus	Intestinibacter	rs4327025	G	A	14306	0.0154397	1.64327e-07	-0.0810346	0.000113813	6.67392e-05	0.56	27.5463	0.00192181
genus	Intestinibacter	rs478972	C	T	14306	0.0297116	1.81991e-06	0.142681	0.000215569	1.51973e-05	0.94	23.0611	0.00160939
genus	Intestinibacter	rs6875660	C	T	14306	0.0193905	3.05781e-06	0.0890455	0.000148133	-1.22008e-05	0.93	21.0885	0.00147193
genus	Haemophilus	rs10781340	A	G	14306	0.0203221	4.32265e-06	-0.0948915	0.000124484	-5.4765e-05	0.66	21.8031	0.00152173
genus	Haemophilus	rs111582866	G	A	14306	0.026016	1.27347e-06	-0.124265	0.000152675	6.41492e-05	0.67	22.8148	0.00159223
genus	Haemophilus	rs35509	G	A	14306	0.0268779	2.00951e-06	0.128249	0.000159824	-3.63948e-05	0.82	22.7676	0.00158894
genus	Haemophilus	rs4822728	T	C	14306	0.0151388	3.47848e-06	0.0705861	9.63654e-05	-6.2689e-05	0.52	21.7398	0.00151732
genus	Haemophilus	rs76022354	C	T	14306	0.0505504	1.83033e-06	0.244638	0.000227787	-0.000187443	0.41	23.4206	0.00163444
genus	Haemophilus	rs78909003	T	C	14306	0.0503924	1.66744e-06	-0.246256	0.000210086	-1.91639e-06	0.99	23.8805	0.00166648
genus	Haemophilus	rs9328464	T	C	14306	0.0148799	1.42269e-06	0.0723095	9.31581e-05	0.000117054	0.21	23.6151	0.001648
genus	Haemophilus	rs9382510	C	T	14306	0.0172649	7.12049e-08	-0.093521	0.000110464	-4.75971e-05	0.67	29.342	0.00204683
genus	Haemophilus	rs9895850	T	C	14306	0.0416755	2.14062e-06	-0.192957	0.000212783	0.000478482	0.025	21.4368	0.0014962
genus	Lactococcus	rs10417872	G	T	14306	0.024522	1.28677e-06	-0.118306	0.000104569	3.5682e-05	0.73	23.2756	0.00162434
genus	Lactococcus	rs123059	C	T	14306	0.0274694	1.26561e-06	0.13671	0.000111129	-5.31914e-05	0.630001	24.7686	0.00172835
genus	Lactococcus	rs2293361	C	T	14306	0.0430969	1.39592e-06	-0.199221	0.000194905	0.000137842	0.48	21.3687	0.00149146
genus	Lactococcus	rs4766997	C	T	14306	0.023839	2.06144e-06	0.114599	0.0001017	7.36984e-05	0.47	23.1092	0.00161275
genus	Lactococcus	rs55910161	C	T	14306	0.0307367	2.36211e-06	0.146426	0.000129855	9.08596e-05	0.48	22.6946	0.00158385
genus	Tyzzerella3	rs17706273	T	C	14306	0.0274708	5.87814e-07	-0.140368	0.000140545	0.000155196	0.27	26.1092	0.00182173
genus	Tyzzerella3	rs4904512	T	C	14306	0.0250306	3.09272e-06	-0.117151	0.000121581	-5.92009e-05	0.630001	21.9053	0.00152886
genus	Tyzzerella3	rs55799124	A	G	14306	0.0238604	1.33549e-06	-0.11435	0.000111716	1.07261e-05	0.92	22.9677	0.00160288
genus	Tyzzerella3	rs67476743	T	G	14306	0.022208	3.7405e-09	0.132164	0.000102725	6.48872e-05	0.53	35.4166	0.00246954
genus	Tyzzerella3	rs6920448	C	T	14306	0.0305446	4.15375e-06	-0.141081	0.000144059	-8.86249e-05	0.54	21.3338	0.00148903
genus	Tyzzerella3	rs7019909	T	C	14306	0.0301626	1.76121e-06	0.144156	0.000152952	-0.000256815	0.0929994	22.8417	0.0015941
genus	Tyzzerella3	rs7333521	T	C	14306	0.0453121	4.87607e-06	-0.207191	0.000204778	-0.00024914	0.22	20.908	0.00145935
genus	Tyzzerella3	rs75091807	G	T	14306	0.0383029	1.70675e-06	-0.184966	0.000167933	9.4825e-05	0.57	23.3196	0.0016274
genus	Tyzzerella3	rs7561370	C	T	14306	0.0286292	1.51604e-06	-0.131341	0.000139366	8.61481e-05	0.54	21.0466	0.00146901
genus	Oscillospira	rs12206468	G	A	14306	0.0269733	1.04222e-06	-0.133016	0.000176078	1.18562e-05	0.95	24.3187	0.00169701
genus	Oscillospira	rs1954532	C	T	14306	0.0175252	2.26772e-06	0.0826246	0.000118	-0.000138583	0.24	22.2276	0.00155132
genus	Oscillospira	rs28889936	A	C	14306	0.0252838	3.36589e-06	0.114051	0.000177098	6.01049e-06	0.97	20.3476	0.00142029
genus	Eubacterium	rs10140184	A	C	14306	0.012599	4.95861e-06	0.0576795	9.99898e-05	0.000111217	0.27	20.959	0.00146291
genus	Eubacterium	rs10917203	A	C	14306	0.0130917	3.15152e-06	0.0612633	0.000100401	-9.12076e-06	0.93	21.8982	0.00152836
genus	Eubacterium	rs112176119	C	T	14306	0.0245762	3.32767e-06	-0.113455	0.000174278	0.000248711	0.15	21.3117	0.00148749
genus	Eubacterium	rs13239072	G	A	14306	0.0142728	1.81782e-06	0.0687427	0.000106537	-5.16835e-05	0.630001	23.1972	0.00161887
genus	Eubacterium	rs17830032	G	A	14306	0.0310515	2.38891e-07	-0.160597	0.000212777	-2.83175e-05	0.89	26.7491	0.00186629
genus	Eubacterium	rs1999224	G	T	14306	0.0203503	3.75491e-06	-0.0949051	0.00015841	-9.48648e-05	0.55	21.7489	0.00151796
genus	Eubacterium	rs2213117	T	G	14306	0.0189012	4.21328e-06	0.0877797	0.000151348	5.07907e-05	0.74	21.568	0.00150535
genus	Prevotella7	rs2240542	C	T	14306	0.0261776	4.8415e-06	0.12085	0.000103447	8.56444e-05	0.41	21.3125	0.00148754
genus	Prevotella7	rs430270	A	C	14306	0.0297055	2.86847e-06	0.139155	0.00011887	-7.98289e-05	0.5	21.9444	0.00153158
genus	Prevotella7	rs57404562	C	A	14306	0.0316057	6.2157e-07	0.155486	0.000120303	2.72907e-05	0.82	24.202	0.00168888
genus	Prevotella7	rs9959718	G	A	14306	0.0275361	1.9006e-06	0.133012	0.000107647	7.00779e-06	0.95	23.3333	0.00162836
genus	Eubacterium	rs34297067	A	G	14306	0.0341475	6.59781e-08	-0.186907	0.000130048	-7.20495e-05	0.58	29.9594	0.00208981
genus	Eubacterium	rs61841040	G	T	14306	0.0341609	3.56139e-06	0.160621	0.000129842	-4.40515e-05	0.73	22.1078	0.00154297
genus	Eubacterium	rs77910827	C	T	14306	0.0413568	9.05378e-07	0.201788	0.000156735	-5.67599e-05	0.719999	23.8066	0.00166133
genus	Holdemania	rs111745969	A	G	14306	0.0265781	3.70775e-06	0.120677	0.000158546	-9.74338e-06	0.95	20.6158	0.00143899
genus	Holdemania	rs116500994	G	T	14306	0.0293386	2.34477e-06	-0.13755	0.000182621	-0.000192599	0.29	21.9807	0.00153411
genus	Holdemania	rs1867876	T	C	14306	0.0162192	2.7388e-07	0.0842919	0.000103654	-1.25402e-05	0.9	27.0093	0.00188441
genus	Holdemania	rs6133067	T	C	14306	0.0178561	5.16928e-07	0.0910829	0.000118752	-1.04505e-06	0.99	26.0196	0.00181549
genus	Holdemania	rs77293403	A	G	14306	0.0341775	1.77468e-06	0.164556	0.000193347	-0.000130667	0.5	23.1818	0.0016178
genus	Holdemania	rs9500080	C	T	14306	0.0178886	4.08517e-07	0.0926764	0.000112408	1.00165e-05	0.93	26.8402	0.00187264
genus	Lachnospiraceae	rs9932954	A	G	14306	0.0115984	1.24882e-06	-0.0561864	9.40227e-05	7.29168e-05	0.44	23.4675	0.00163771
genus	Lachnospiraceae	rs160061	G	A	14306	0.0108094	2.12197e-06	-0.0513831	9.36524e-05	8.07309e-05	0.39	22.5963	0.00157701
genus	Lachnospiraceae	rs68104925	T	C	14306	0.0115385	2.36777e-06	-0.0549104	9.7632e-05	2.40625e-05	0.81	22.647	0.00158054
genus	Lachnospiraceae	rs73044693	A	G	14306	0.0229884	3.57256e-06	-0.10758	0.000172308	0.000151922	0.38	21.9001	0.00152849
genus	Lachnospiraceae	rs7616165	G	T	14306	0.0483465	2.77389e-06	-0.230542	0.000218345	2.64281e-06	0.99	22.7389	0.00158695
genus	Lachnospiraceae	rs76193507	A	G	14306	0.0499776	2.93089e-06	-0.22973	0.000224149	-7.82937e-05	0.73	21.1293	0.00147477
genus	Lachnospiraceae	rs7832116	A	G	14306	0.0151703	3.57084e-06	-0.0714756	0.000133478	9.30196e-05	0.49	22.1987	0.0015493
genus	Lachnospiraceae	rs954878	A	G	14306	0.0109082	1.78201e-06	-0.0520656	9.44578e-05	0.000105718	0.26	22.7822	0.00158996
genus	Bacteroides	rs11585893	A	G	14306	0.0147633	1.79511e-06	-0.0740746	0.000135697	-2.32109e-05	0.86	25.1751	0.00175667
genus	Bacteroides	rs17619981	T	G	14306	0.0187002	2.68683e-06	0.0880978	0.000155252	-0.000115777	0.46	22.1941	0.00154898
genus	Bacteroides	rs66474973	G	T	14306	0.0164479	6.80973e-07	0.0812515	0.000146175	6.0233e-05	0.68	24.4029	0.00170288
genus	Bacteroides	rs6795673	C	T	14306	0.0105251	3.37909e-07	0.0538565	9.41258e-05	6.7607e-05	0.47	26.1833	0.00182689
genus	Bacteroides	rs9507307	C	T	14306	0.0129128	2.12711e-06	0.0604456	0.000118432	-0.000139041	0.24	21.9123	0.00152935
genus	Ruminococcus	rs10931481	A	G	14306	0.0130484	3.38213e-06	-0.0610096	0.000100837	4.67665e-05	0.64	21.8616	0.00152581
genus	Ruminococcus	rs12539819	C	T	14306	0.0240684	4.49376e-06	0.110654	0.000169937	-0.00010642	0.53	21.1368	0.0014753
genus	Ruminococcus	rs1391597	C	T	14306	0.0124874	1.85964e-06	0.0590284	9.60379e-05	8.03586e-05	0.4	22.3449	0.00155949
genus	Ruminococcus	rs2047242	A	G	14306	0.0133738	2.46371e-07	-0.067603	9.98367e-05	-9.77411e-05	0.33	25.5518	0.00178291
genus	Ruminococcus	rs289410	A	G	14306	0.0139101	2.27463e-06	0.0654926	0.000107679	4.03464e-05	0.709999	22.1679	0.00154715
genus	Ruminococcus	rs71386687	T	G	14306	0.02386	2.90764e-07	0.121037	0.000181133	0.000258737	0.15	25.7333	0.00179555
genus	Ruminococcus	rs9870933	G	A	14306	0.0126072	8.49122e-07	-0.0621643	9.7068e-05	4.27103e-05	0.66	24.3134	0.00169664
genus	Coprococcus1	rs1010560	C	A	14306	0.0122722	1.95916e-06	0.0580232	0.000101915	-6.24348e-05	0.54	22.3542	0.00156014
genus	Coprococcus1	rs12794898	G	T	14306	0.0197212	4.9153e-06	0.0903299	0.00017191	-0.000103446	0.55	20.9796	0.00146434
genus	Coprococcus1	rs1576241	A	G	14306	0.0109535	3.32859e-06	-0.0510343	9.36797e-05	-5.10031e-06	0.96	21.7079	0.0015151
genus	Coprococcus1	rs4277593	G	A	14306	0.0109914	1.1397e-07	-0.0585649	9.35202e-05	-1.02813e-05	0.91	28.3902	0.00198057
genus	Coprococcus1	rs56405618	A	G	14306	0.0186508	1.57195e-06	-0.08963	0.000155839	-0.000225634	0.15	23.0947	0.00161173
genus	Coprococcus1	rs73031725	T	C	14306	0.0355224	1.97916e-06	0.167591	0.000233145	-0.000282231	0.23	22.2585	0.00155347
genus	Coprococcus1	rs74101919	T	C	14306	0.0144651	1.0329e-06	-0.0718988	0.000120396	-0.0002108	0.08	24.7059	0.00172398
genus	Victivallis	rs11899949	G	A	14306	0.0276239	2.76707e-06	0.130568	0.000107123	-2.56109e-05	0.81	22.341	0.00155922
genus	Victivallis	rs12512543	A	C	14306	0.0374344	2.54132e-06	-0.178036	0.000143398	-1.91252e-05	0.89	22.619	0.00157859
genus	Victivallis	rs4764863	G	A	14306	0.0246058	8.22224e-07	0.121561	9.33465e-05	-0.000169181	0.0700003	24.407	0.00170316
genus	Victivallis	rs4895919	C	T	14306	0.0247515	2.75201e-06	0.116918	9.39306e-05	3.29567e-05	0.73	22.3131	0.00155727
genus	Victivallis	rs56349194	A	G	14306	0.0315231	6.25749e-07	-0.158501	0.000124111	-9.16874e-05	0.46	25.2817	0.00176409
genus	Odoribacter	rs10093869	A	G	14306	0.0125389	3.67443e-06	-0.0577795	9.92681e-05	-0.000149156	0.13	21.2338	0.00148206
genus	Odoribacter	rs28417404	A	G	14306	0.0161372	3.68036e-06	-0.0726896	0.000126892	0.000134798	0.29	20.2903	0.0014163
genus	Odoribacter	rs77779484	G	A	14306	0.0268526	6.56251e-07	-0.133489	0.000206027	7.30147e-05	0.719999	24.7126	0.00172445
genus	Erysipelotrichaceae	rs75949021	T	C	14306	0.0374238	3.57511e-06	-0.169667	0.000209922	0.00041682	0.0470002	20.5541	0.00143469
genus	Ruminiclostridium5	rs10827477	A	G	14306	0.0115163	2.1918e-06	-0.0547387	0.00010039	2.23717e-05	0.82	22.5924	0.00157674
genus	Ruminiclostridium5	rs113753996	T	C	14306	0.0174463	3.98896e-06	0.0820689	0.000160506	-0.000175289	0.27	22.1284	0.0015444
genus	Ruminiclostridium5	rs1492620	T	C	14306	0.0180073	3.52574e-06	-0.0830505	0.000162288	-5.49523e-05	0.73	21.271	0.00148465
genus	Ruminiclostridium5	rs2482038	C	A	14306	0.0108777	1.70314e-06	0.0518991	9.41763e-05	-7.95564e-06	0.93	22.7638	0.00158868
genus	Ruminiclostridium5	rs6121460	G	A	14306	0.0199206	2.64107e-06	0.0932955	0.000181542	5.26502e-05	0.77	21.9339	0.00153085
genus	Ruminiclostridium5	rs79968837	A	G	14306	0.0193507	1.14623e-06	-0.0950311	0.000168209	8.45717e-05	0.62	24.1178	0.00168302
genus	Barnesiella	rs12909713	C	T	14306	0.0120039	4.94527e-06	-0.0550716	9.43017e-05	3.93364e-05	0.68	21.048	0.00146911
genus	Barnesiella	rs13242616	C	T	14306	0.0123176	2.29018e-06	0.0583747	9.92284e-05	8.89613e-05	0.37	22.4593	0.00156746
genus	Barnesiella	rs199035	G	A	14306	0.0119716	3.00296e-06	0.0559495	9.40144e-05	1.87681e-05	0.84	21.8418	0.00152443
genus	Barnesiella	rs2276875	A	G	14306	0.0139537	4.65029e-07	-0.0697176	0.000108234	2.96183e-05	0.780001	24.9635	0.00174193
genus	Barnesiella	rs2428166	G	A	14306	0.0337309	8.50883e-07	-0.165859	0.000204427	0.000122923	0.55	24.1781	0.00168722
genus	Barnesiella	rs35177866	A	G	14306	0.0190133	2.94761e-06	0.0917125	0.00014561	-9.96187e-05	0.49	23.2671	0.00162375
genus	Barnesiella	rs60316894	C	T	14306	0.025184	1.19064e-06	-0.121478	0.000198438	-0.000233372	0.24	23.2673	0.00162376
genus	Barnesiella	rs62251337	G	A	14306	0.0149374	4.2416e-06	0.0690763	0.000116205	-3.73714e-05	0.75	21.3849	0.00149259
genus	Barnesiella	rs77455852	T	G	14306	0.0195601	3.16352e-06	-0.0891491	0.000142682	-0.000169789	0.23	20.7726	0.00144992
genus	Barnesiella	rs79795328	A	G	14306	0.0176441	4.23302e-06	-0.0818645	0.000136933	0.00014214	0.3	21.5274	0.00150252
genus	Butyricimonas	rs113054641	G	A	14306	0.0274574	1.73696e-07	-0.144881	0.000185438	0.000381193	0.04	27.8422	0.00194241
genus	Butyricimonas	rs1862649	G	A	14306	0.0248176	4.76255e-06	0.113124	0.000164348	-0.000174523	0.29	20.7773	0.00145025
genus	Butyricimonas	rs62130338	A	G	14306	0.0158324	3.89807e-06	0.0732608	0.000113051	0.000166311	0.14	21.4116	0.00149445
genus	Butyricimonas	rs62390301	T	C	14306	0.0174893	7.41908e-07	-0.0872983	0.000117809	7.82935e-05	0.51	24.9153	0.00173857
genus	Butyricimonas	rs7083431	A	C	14306	0.0144439	8.85462e-07	0.0703539	9.8339e-05	9.09635e-05	0.35	23.7251	0.00165565
genus	Butyricimonas	rs71428626	G	T	14306	0.0289905	4.80408e-06	-0.133188	0.000186345	9.72405e-05	0.6	21.1066	0.0014732
genus	Butyricimonas	rs78453362	A	G	14306	0.0327073	4.05807e-06	-0.14948	0.000212253	0.000129145	0.54	20.887	0.00145789
genus	Butyricimonas	rs9657374	C	T	14306	0.0148172	4.5036e-06	0.0680719	0.000101593	4.6311e-05	0.649999	21.1059	0.00147314
genus	Methanobrevibacter	rs10202904	G	T	14306	0.0239106	3.08546e-06	0.112811	9.46399e-05	0.000162499	0.0860003	22.2598	0.00155356
genus	Methanobrevibacter	rs76029318	T	C	14306	0.0454319	1.07552e-06	0.222849	0.000180549	-0.000335052	0.0629999	24.0602	0.001679
genus	Methanobrevibacter	rs894996	C	A	14306	0.0456045	3.81566e-06	0.214213	0.000175418	0.000203505	0.25	22.0636	0.00153989
genus	Ruminococcaceae	rs11581881	C	T	14306	0.0144736	4.72585e-06	0.0661211	0.000124285	-0.000151809	0.22	20.8702	0.00145672
genus	Ruminococcaceae	rs12189346	G	A	14306	0.014558	1.67954e-06	0.0684961	0.000131008	-0.000141812	0.28	22.1375	0.00154504
genus	Ruminococcaceae	rs12485353	G	A	14306	0.0130847	4.19382e-06	-0.0607903	0.000115191	0.000105907	0.36	21.5845	0.0015065
genus	Ruminococcaceae	rs12781711	C	T	14306	0.0117477	2.553e-08	-0.0656129	9.82898e-05	0.000185992	0.0580003	31.1941	0.00217575
genus	Ruminococcaceae	rs16918863	A	C	14306	0.0240157	4.15499e-06	0.111491	0.000193204	2.24548e-06	0.99	21.5521	0.00150424
genus	Ruminococcaceae	rs75088940	T	C	14306	0.0200712	2.55399e-06	-0.0942968	0.000166457	-0.000462989	0.00539995	22.0723	0.00154049
genus	Ruminococcaceae	rs76973485	G	T	14306	0.0418213	3.34981e-06	0.194976	0.000203763	-0.000249028	0.22	21.7354	0.00151701
genus	Family	rs12812672	T	C	14306	0.020828	2.55806e-06	-0.096065	0.000163044	0.00012426	0.450001	21.2733	0.00148481
genus	Family	rs16840310	G	A	14306	0.0122149	6.75118e-07	0.0608052	9.74582e-05	-3.52785e-05	0.719999	24.78	0.00172915
genus	Family	rs16940167	C	T	14306	0.0159898	3.90841e-06	0.0732552	0.00012874	-0.000158407	0.22	20.989	0.00146499
genus	Family	rs17156849	G	A	14306	0.0245292	4.1917e-06	-0.112891	0.000178131	-0.000250429	0.16	21.1813	0.0014784
genus	Family	rs62029761	A	G	14306	0.0276002	3.89081e-06	0.128753	0.000204016	0.0002266	0.27	21.7616	0.00151884
genus	Family	rs62200412	C	T	14306	0.0163834	5.80216e-07	-0.0800851	0.000128673	-6.89125e-05	0.59	23.8944	0.00166745
genus	Family	rs72730932	C	A	14306	0.0177107	6.88763e-07	-0.0899559	0.000129161	-2.94833e-05	0.82	25.7981	0.00180006
genus	Eubacterium	rs11617697	A	G	14306	0.0286241	7.21755e-07	-0.143349	0.00021563	-0.000166726	0.44	25.0799	0.00175004
genus	Eubacterium	rs12964517	G	A	14306	0.0123453	2.07501e-06	0.0587198	9.9931e-05	-0.000117087	0.24	22.6238	0.00157892
genus	Eubacterium	rs16884680	G	T	14306	0.0191909	1.73968e-06	-0.0906428	0.000159922	-3.23908e-05	0.84	22.3088	0.00155697
genus	Eubacterium	rs3809430	T	C	14306	0.0118426	3.5532e-06	-0.0548171	9.62057e-05	-2.81806e-05	0.77	21.4258	0.00149544
genus	Eubacterium	rs73615400	T	C	14306	0.0193428	9.53608e-07	-0.0956303	0.000166093	-7.96514e-06	0.96	24.4429	0.00170566
genus	Eubacterium	rs876734	T	C	14306	0.0132532	2.88908e-06	0.0618696	0.000108808	1.43567e-05	0.9	21.7928	0.00152102
genus	Ruminococcaceae	rs10941294	C	T	14306	0.0260017	2.39701e-06	-0.122057	0.00018406	-5.7389e-05	0.760001	22.0354	0.00153793
genus	Ruminococcaceae	rs115777838	T	C	14306	0.0386643	4.62328e-07	-0.18835	0.000218214	-0.00013855	0.53	23.7307	0.00165605
genus	Ruminococcaceae	rs12638134	T	G	14306	0.0119657	1.21143e-06	0.0582548	9.53413e-05	-5.90831e-05	0.54	23.7021	0.00165406
genus	Ruminococcaceae	rs56105232	G	A	14306	0.0299132	2.9128e-06	0.139276	0.000198289	-0.000157796	0.43	21.6784	0.00151304
genus	Ruminococcaceae	rs72809222	T	C	14306	0.0139838	2.4119e-06	0.0671775	0.000106486	0.000119082	0.26	23.078	0.00161057
genus	Ruminococcaceae	rs995642	C	T	14306	0.0126417	1.90222e-06	0.060048	0.000101613	9.36831e-05	0.36	22.5624	0.00157465
genus	Butyricicoccus	rs2017189	T	G	14306	0.011024	3.87258e-06	0.0506956	9.45496e-05	1.96161e-05	0.84	21.1477	0.00147605
genus	Butyricicoccus	rs56221232	T	C	14306	0.0167401	7.61939e-07	0.0828027	0.000145633	3.2981e-05	0.82	24.4666	0.00170731
genus	Alloprevotella	rs12675596	G	T	14306	0.0290678	9.63718e-07	0.145669	0.000108506	3.49574e-05	0.75	25.1137	0.00175239
genus	Alloprevotella	rs4680035	G	A	14306	0.0259446	4.99057e-06	0.119599	9.40013e-05	6.1383e-05	0.51	21.2501	0.0014832
genus	Ruminococcaceae	rs12636310	G	A	14306	0.0282037	2.81235e-06	0.132725	0.000113929	1.04205e-05	0.93	22.1459	0.00154562
genus	Ruminococcaceae	rs12724320	C	T	14306	0.0249229	1.51985e-06	-0.120881	0.000100836	0.000112033	0.27	23.5244	0.00164167
genus	Ruminococcaceae	rs1416041	A	C	14306	0.0339898	7.04417e-08	-0.182339	0.000138843	-5.02999e-05	0.719999	28.7781	0.00200757
genus	Ruminococcaceae	rs2729556	T	C	14306	0.0233699	3.18676e-06	0.109097	9.35792e-05	-2.05362e-05	0.83	21.7927	0.00152101
genus	Ruminococcaceae	rs79113084	C	T	14306	0.0317519	2.06125e-06	-0.152166	0.000124342	7.2016e-06	0.95	22.9666	0.00160281
genus	Ruminococcaceae	rs9729514	G	A	14306	0.0394616	2.36772e-06	-0.184934	0.00016053	0.000173611	0.28	21.9626	0.00153285
genus	Family	rs12049454	T	C	14306	0.0134065	1.17379e-06	-0.0647298	0.000101151	-0.000142156	0.16	23.3119	0.00162687
genus	Family	rs1426266	C	T	14306	0.0137151	1.24934e-06	0.0665521	0.000102457	-0.000182373	0.0749998	23.5465	0.00164321
genus	Family	rs62414802	C	T	14306	0.013457	4.29181e-06	-0.0611904	9.8538e-05	-0.000146187	0.14	20.6762	0.00144319
genus	Family	rs7119679	G	A	14306	0.0174782	3.52493e-06	-0.0809085	0.000133677	0.000147629	0.27	21.4287	0.00149564
genus	Family	rs76463770	A	G	14306	0.0419866	3.77477e-06	0.19313	0.000221303	-0.00045655	0.0389996	21.1582	0.00147679
genus	Allisonella	rs1901739	G	T	14306	0.0248626	3.58798e-06	-0.115769	9.41763e-05	-2.87228e-06	0.98	21.6816	0.00151327
genus	Allisonella	rs35778461	C	T	14306	0.0297186	1.20629e-06	0.146679	0.000118445	8.44267e-05	0.48	24.3601	0.00169989
genus	Allisonella	rs602075	G	A	14306	0.0296976	3.56574e-08	-0.168974	0.000106694	-0.000218604	0.04	32.3741	0.00225786
genus	Faecalibacterium	rs1271565	C	T	14306	0.0119649	1.3017e-06	-0.0576251	0.000104839	-0.000110127	0.29	23.1956	0.00161876
genus	Faecalibacterium	rs6910935	G	A	14306	0.0277032	1.37848e-06	-0.134864	0.000199067	0.000329746	0.0980009	23.6991	0.00165385
genus	Faecalibacterium	rs75499067	C	T	14306	0.0465522	1.76449e-06	0.227585	0.000214243	-6.96378e-05	0.75	23.9005	0.00166788
genus	Terrisporobacter	rs1883097	C	T	14306	0.0454642	4.15786e-07	0.226399	0.000200054	3.91622e-05	0.84	24.7976	0.00173037
genus	Terrisporobacter	rs2872237	A	C	14306	0.0175943	3.97137e-06	0.0814505	9.55797e-05	4.41429e-05	0.64	21.4311	0.00149581
genus	Olsenella	rs1035588	A	G	14306	0.0236848	4.85501e-06	-0.108148	9.73423e-05	0.000140593	0.15	20.8496	0.00145528
genus	Olsenella	rs17148768	G	A	14306	0.0295602	2.19842e-06	0.140434	0.000119742	-9.49629e-05	0.43	22.5699	0.00157517
genus	Olsenella	rs2759329	A	G	14306	0.0237218	3.43202e-06	0.111131	9.64028e-05	0.00017815	0.0649995	21.947	0.00153176
genus	Olsenella	rs35225860	A	G	14306	0.0482391	3.87044e-06	-0.223604	0.000191859	1.01533e-05	0.96	21.4863	0.00149965
genus	Olsenella	rs62112538	C	T	14306	0.0407033	1.1882e-06	-0.19943	0.000170968	-9.61776e-05	0.57	24.0061	0.00167523
genus	Olsenella	rs72691585	C	A	14306	0.0520814	2.95291e-06	-0.249079	0.000207488	7.47801e-05	0.719999	22.8723	0.00159624
genus	Bifidobacterium	rs182549	T	C	14306	0.0127294	1.2782e-20	-0.119703	0.000105289	7.53419e-05	0.47	88.4289	0.00614327
genus	Bifidobacterium	rs7322849	T	C	14306	0.0201813	1.08368e-08	0.112428	0.000202893	-0.000302072	0.14	31.0349	0.00216467
genus	Bifidobacterium	rs73797465	T	G	14306	0.0209236	4.38157e-06	-0.0953566	0.000190663	-4.35762e-05	0.82	20.7696	0.00144971
genus	Bifidobacterium	rs75344046	C	T	14306	0.0505979	4.86351e-06	0.232354	0.000236983	-8.10883e-05	0.73	21.088	0.0014719
genus	Bifidobacterium	rs857444	C	T	14306	0.0121219	3.571e-06	0.0558234	9.81921e-05	-9.61627e-05	0.33	21.2076	0.00148023
genus	Eubacterium	rs265534	T	G	14306	0.0120127	2.26757e-06	-0.0563756	9.45401e-05	-7.80719e-05	0.41	22.0242	0.00153714
genus	Eubacterium	rs4583233	A	C	14306	0.0128122	2.83851e-07	0.0670205	9.82818e-05	7.4621e-05	0.450001	27.3633	0.00190906
genus	Eubacterium	rs6923695	T	G	14306	0.0229525	4.87405e-06	0.103268	0.000174528	0.000141045	0.42	20.2428	0.00141299
genus	Parasutterella	rs10899911	A	G	14306	0.0148151	1.15271e-06	-0.0717102	0.000104005	0.000135816	0.19	23.4289	0.00163502
genus	Parasutterella	rs2090816	C	A	14306	0.0177315	2.89714e-06	-0.0840967	0.000126112	-1.41893e-05	0.91	22.494	0.00156988
genus	Parasutterella	rs35055552	T	C	14306	0.0235433	3.3485e-06	0.109554	0.000159479	0.000210285	0.19	21.6532	0.00151129
genus	Parasutterella	rs55877868	A	C	14306	0.0228089	2.87071e-06	-0.104458	0.000156002	0.000135906	0.38	20.9737	0.00146393
genus	Parasutterella	rs6828768	C	T	14306	0.0132645	1.78328e-06	0.0636852	9.33031e-05	-2.92085e-05	0.75	23.0513	0.00160871
genus	Parasutterella	rs7303158	C	T	14306	0.0134256	1.32776e-06	0.0646859	9.40482e-05	-7.87413e-06	0.93	23.2141	0.00162005
genus	Parasutterella	rs7572229	A	G	14306	0.0132736	6.31699e-07	-0.066273	9.3896e-05	-3.94563e-05	0.67	24.9285	0.00173949
genus	Parasutterella	rs78383039	T	C	14306	0.0297119	1.57438e-06	-0.146315	0.000192737	-0.000248002	0.2	24.2503	0.00169224
genus	Parasutterella	rs8039785	G	T	14306	0.0133	3.62093e-06	-0.0618345	9.35724e-05	1.63779e-05	0.86	21.6152	0.00150864
genus	Parasutterella	rs823424	G	A	14306	0.0156958	4.95291e-06	-0.0713448	0.000113191	0.000101617	0.37	20.6613	0.00144216
genus	Subdoligranulum	rs10065321	T	C	14306	0.0108105	2.10155e-06	-0.0512828	9.51616e-05	-5.4282e-05	0.57	22.5036	0.00157055
genus	Subdoligranulum	rs12590825	C	A	14306	0.0109942	2.07888e-06	-0.0525287	9.64393e-05	-0.000107521	0.26	22.8279	0.00159315
genus	Subdoligranulum	rs2114677	C	T	14306	0.0230829	2.71725e-06	-0.104176	0.000202805	-0.000177726	0.38	20.3683	0.00142173
genus	Subdoligranulum	rs2171249	C	T	14306	0.0233213	4.50557e-06	0.106744	0.000181397	-0.000193523	0.29	20.9499	0.00146227
genus	Subdoligranulum	rs3761728	G	T	14306	0.0118866	3.8675e-06	0.0543458	0.000101854	7.44848e-05	0.46	20.9034	0.00145903
genus	Subdoligranulum	rs4347804	G	A	14306	0.0357483	2.18404e-06	-0.166063	0.000231589	-0.000216007	0.35	21.5792	0.00150613
genus	Subdoligranulum	rs6555306	C	T	14306	0.0155463	2.80666e-06	0.0740777	0.000142542	-4.80468e-05	0.74	22.705	0.00158458
genus	Erysipelatoclostridium	rs17804233	C	T	14306	0.0144203	4.58606e-06	0.0662914	9.37498e-05	4.92893e-05	0.6	21.1332	0.00147505
genus	Erysipelatoclostridium	rs340991	A	G	14306	0.0158891	3.74938e-06	-0.0740482	0.000102274	-0.000113827	0.27	21.7185	0.00151584
genus	Erysipelatoclostridium	rs4697572	A	G	14306	0.0163308	7.59347e-07	-0.0810636	0.000107468	-9.89724e-05	0.36	24.6398	0.00171938
genus	Erysipelatoclostridium	rs58236560	G	T	14306	0.0234426	2.16118e-06	-0.111157	0.00015611	6.65722e-05	0.67	22.4834	0.00156914
genus	Erysipelatoclostridium	rs622418	A	G	14306	0.0143224	3.68154e-06	-0.0668051	9.3563e-05	-0.000100773	0.28	21.7564	0.00151848
genus	Erysipelatoclostridium	rs6474512	C	A	14306	0.0143201	3.01544e-06	-0.067015	9.48807e-05	4.90362e-05	0.61	21.9004	0.00152851
genus	Erysipelatoclostridium	rs710230	C	T	14306	0.0281514	6.33126e-07	-0.143381	0.000186466	-0.000178849	0.34	25.9408	0.00181
genus	Erysipelatoclostridium	rs7221249	G	A	14306	0.0142741	4.30953e-09	-0.0839861	9.40648e-05	0.000173477	0.0649995	34.6192	0.00241407
genus	Anaerotruncus	rs1272208	T	G	14306	0.0129831	4.27986e-06	0.0611743	0.000110693	-0.000262242	0.0179999	22.2014	0.00154949
genus	Anaerotruncus	rs4669806	G	T	14306	0.0122994	2.42058e-06	0.0576389	0.000105165	-0.000139136	0.19	21.9616	0.00153278
genus	Anaerotruncus	rs6563550	T	C	14306	0.0176745	2.34515e-07	0.0877135	0.00016566	0.00010402	0.53	24.6285	0.00171859
genus	Anaerotruncus	rs8005030	C	T	14306	0.0117854	2.28297e-06	0.0554447	9.98885e-05	-2.12266e-05	0.83	22.1325	0.00154469
genus	Anaerotruncus	rs9347879	T	C	14306	0.011049	4.22328e-06	0.050618	9.36603e-05	-0.000116122	0.22	20.9877	0.0014649
genus	Hungatella	rs13128780	T	C	14306	0.0312777	1.74997e-06	-0.149725	0.000133311	-8.05181e-05	0.55	22.915	0.00159921
genus	Hungatella	rs72759041	G	T	14306	0.0282242	3.86091e-06	-0.126025	0.000109827	-0.000200449	0.0680002	19.9375	0.0013917
genus	Ruminiclostridium9	rs115044523	G	A	14306	0.0202616	2.37203e-06	-0.0980026	0.000166686	4.25952e-05	0.8	23.3953	0.00163268
genus	Ruminiclostridium9	rs12040548	G	T	14306	0.0122359	3.14869e-06	0.0570422	0.000105376	-3.96249e-05	0.709999	21.7331	0.00151685
genus	Ruminiclostridium9	rs6082461	C	A	14306	0.0131004	4.86598e-06	-0.0586425	0.000114314	6.5631e-05	0.57	20.0381	0.00139872
genus	Ruminiclostridium9	rs918449	G	A	14306	0.0197177	2.55994e-06	0.0950908	0.000180942	-0.000246366	0.17	23.2576	0.00162308
genus	Ruminiclostridium9	rs9522712	T	C	14306	0.0154939	4.65961e-06	0.0699728	0.00012877	-9.926e-05	0.44	20.3956	0.00142364
genus	Eubacterium	rs12906958	C	T	14306	0.0115935	4.348e-06	-0.0533159	0.000100857	-8.74399e-05	0.39	21.1487	0.00147613
genus	Eubacterium	rs17159861	C	T	14306	0.0168388	1.03786e-08	0.0962228	0.000145508	-1.82236e-05	0.9	32.6538	0.00227733
genus	Eubacterium	rs4076415	G	T	14306	0.0110294	1.98976e-06	-0.0515152	9.58404e-05	-8.89175e-05	0.35	21.8156	0.0015226
genus	Eubacterium	rs6762473	A	C	14306	0.0112353	4.26108e-06	-0.0521584	9.83433e-05	1.28717e-06	0.99	21.5516	0.00150421
genus	Eubacterium	rs76898927	G	A	14306	0.0266375	4.78983e-06	0.123055	0.000221554	5.44487e-06	0.98	21.3408	0.00148952
genus	Eubacterium	rs9648214	T	C	14306	0.016431	2.52029e-07	-0.0828719	0.000139694	-0.000227062	0.1	25.4382	0.00177499
genus	Candidatus	rs10090365	G	A	14306	0.0180989	4.17311e-06	0.0834413	9.37746e-05	1.64525e-05	0.86	21.2548	0.00148352
genus	Candidatus	rs10108780	A	G	14306	0.0199807	3.64083e-06	-0.092834	0.000103097	-8.68476e-05	0.4	21.587	0.00150668
genus	Candidatus	rs4294381	C	T	14306	0.023186	1.36848e-06	-0.112197	0.000117797	-6.46068e-05	0.58	23.4159	0.00163411
genus	Candidatus	rs830151	A	G	14306	0.0347932	4.25608e-08	-0.194561	0.000213297	1.13066e-05	0.96	31.2696	0.002181
genus	Sutterella	rs13173038	A	G	14306	0.0151627	2.72986e-06	-0.0718076	0.000115549	2.20366e-05	0.85	22.4279	0.00156527
genus	Sutterella	rs143438747	T	C	14306	0.0306867	3.2802e-06	-0.145793	0.000198193	-0.000317576	0.11	22.5722	0.00157532
genus	Sutterella	rs2321387	G	A	14306	0.0124509	1.86518e-06	-0.0592876	9.44002e-05	-0.00014256	0.13	22.6739	0.00158241
genus	Sutterella	rs7499539	A	G	14306	0.0130998	2.35771e-06	0.0617478	0.00010142	-0.000144635	0.15	22.2184	0.00155068
genus	Holdemanella	rs12513188	G	A	14306	0.0195276	4.65479e-06	0.0903906	0.000118291	0.000114341	0.33	21.4264	0.00149548
genus	Holdemanella	rs4541991	T	C	14306	0.0194435	2.10092e-06	-0.0927334	0.000111801	6.63752e-05	0.55	22.747	0.00158751
genus	Holdemanella	rs607782	C	T	14306	0.0172515	7.19449e-07	0.0854214	9.99851e-05	-7.1924e-05	0.47	24.5177	0.00171087
genus	Holdemanella	rs73011279	T	C	14306	0.0199336	1.36044e-06	-0.0961669	0.000113229	7.84174e-05	0.49	23.2745	0.00162426
genus	Holdemanella	rs75764681	T	C	14306	0.0598999	1.94272e-06	-0.283103	0.000230485	3.26387e-05	0.89	22.3376	0.00155898
genus	Holdemanella	rs8113760	G	A	14306	0.01734	4.62392e-06	0.078999	9.78234e-05	0.000126327	0.2	20.7561	0.00144876
genus	Flavonifractor	rs11811696	T	C	14306	0.0241012	2.07348e-06	-0.116063	0.000161414	0.000289495	0.0729995	23.1905	0.00161841
genus	Flavonifractor	rs12030302	G	A	14306	0.0137467	5.60841e-07	0.0692276	9.39901e-05	-5.72327e-05	0.54	25.3607	0.0017696
genus	Flavonifractor	rs34066017	A	G	14306	0.0159789	1.52086e-06	0.0764294	0.00010661	-0.000116053	0.28	22.8785	0.00159667
genus	Flavonifractor	rs806808	C	T	14306	0.0136557	1.17972e-06	-0.0667272	9.34516e-05	6.41779e-05	0.49	23.8769	0.00166623
genus	Eubacterium	rs10131724	C	A	14306	0.0414577	2.38666e-06	0.199832	0.000199497	3.79457e-05	0.85	23.2338	0.00162142
genus	Eubacterium	rs139749	C	T	14306	0.0171791	8.58836e-07	-0.0845439	9.95688e-05	-5.94934e-05	0.55	24.2194	0.00169009
genus	Eubacterium	rs16891896	G	A	14306	0.0390573	2.38122e-06	-0.174787	0.000214099	1.66197e-05	0.94	20.0269	0.00139794
genus	Eubacterium	rs17519472	C	T	14306	0.0233984	4.7036e-06	0.107804	0.000133844	-6.55413e-05	0.62	21.2274	0.00148161
genus	Eubacterium	rs2116427	A	G	14306	0.0182353	4.67369e-07	0.0911461	0.000108477	-0.000199964	0.0649995	24.9833	0.00174331
genus	Eubacterium	rs2229917	A	G	14306	0.0323922	2.15894e-06	0.153538	0.000189838	-0.000119729	0.53	22.4673	0.00156802
genus	Eubacterium	rs57340348	T	C	14306	0.0212166	4.93276e-06	-0.0979429	0.00012018	6.32213e-05	0.6	21.3105	0.00148741
genus	Eubacterium	rs606117	G	A	14306	0.018056	4.81637e-06	-0.0833243	0.000101695	0.000103481	0.31	21.2961	0.0014864
genus	Eubacterium	rs7000472	G	A	14306	0.016523	4.06846e-06	0.0762282	9.62159e-05	-0.000144916	0.13	21.284	0.00148556
genus	Eubacterium	rs72836424	C	T	14306	0.030069	2.62126e-06	-0.139825	0.000166295	-5.80266e-05	0.73	21.6238	0.00150924
genus	Paraprevotella	rs140997932	T	C	14306	0.0354178	2.1112e-06	-0.162376	0.000182383	-0.000206598	0.26	21.0184	0.00146705
genus	Paraprevotella	rs145020347	A	G	14306	0.0262323	4.03005e-06	-0.12465	0.000146997	0.000165716	0.26	22.5794	0.00157583
genus	Paraprevotella	rs17785622	A	G	14306	0.0524304	1.92659e-06	0.248065	0.000197602	-0.00024167	0.22	22.3854	0.00156231
genus	Paraprevotella	rs2081023	A	G	14306	0.0236507	2.63797e-07	-0.122561	0.000144637	-0.000130503	0.37	26.8545	0.00187363
genus	Paraprevotella	rs3008582	T	C	14306	0.0227246	4.35993e-06	0.10572	0.000130748	7.84091e-05	0.55	21.6432	0.00151059
genus	Paraprevotella	rs4756632	G	T	14306	0.0289897	3.81751e-06	-0.138905	0.000175488	4.52379e-05	0.8	22.9588	0.00160226
genus	Paraprevotella	rs4767113	C	T	14306	0.018382	2.14358e-06	0.0882466	0.000102161	6.9409e-05	0.5	23.0468	0.0016084
genus	Paraprevotella	rs9602779	A	C	14306	0.0220264	6.9274e-07	-0.106692	0.000119813	-8.79472e-05	0.46	23.4626	0.00163737
genus	Paraprevotella	rs9900242	A	G	14306	0.0175212	1.14067e-06	-0.0852967	9.47892e-05	-6.27892e-05	0.51	23.6994	0.00165386
genus	Howardella	rs12452946	A	G	14306	0.0228941	3.80391e-06	-0.105833	9.39188e-05	7.72261e-05	0.41	21.3695	0.00149152
genus	Howardella	rs1484873	G	A	14306	0.046335	2.55918e-06	0.227831	0.000208181	-0.000574853	0.00580003	24.1773	0.00168716
genus	Howardella	rs17167098	G	A	14306	0.0352068	1.12323e-06	-0.169366	0.000134066	0.000220136	0.1	23.1419	0.00161502
genus	Howardella	rs36081916	T	C	14306	0.0402987	4.70046e-06	-0.18123	0.000156293	-0.000138647	0.38	20.2245	0.00141171
genus	Howardella	rs609430	T	G	14306	0.0239328	3.34488e-06	-0.112045	9.89924e-05	2.66776e-05	0.79	21.9178	0.00152973
genus	Howardella	rs672217	G	A	14306	0.0349993	3.52468e-06	0.164146	0.000139231	8.84231e-06	0.95	21.9959	0.00153517
genus	Sellimonas	rs13417181	T	C	14306	0.0337521	7.61746e-07	0.166509	0.000135576	-1.24181e-05	0.93	24.3374	0.00169831
genus	Sellimonas	rs2016057	C	A	14306	0.0256153	1.02698e-06	0.125878	9.59615e-05	-0.000216118	0.0239999	24.1491	0.00168519
genus	Sellimonas	rs2187447	A	C	14306	0.0527695	3.97805e-06	0.243457	0.000186412	-0.000219254	0.24	21.2852	0.00148564
genus	Sellimonas	rs2371572	A	C	14306	0.0250862	4.46355e-07	0.127349	9.39087e-05	7.88717e-05	0.4	25.7704	0.00179813
genus	Sellimonas	rs4600608	G	A	14306	0.0301702	4.94846e-06	0.137152	0.000111871	-1.40877e-05	0.9	20.6656	0.00144246
genus	Sellimonas	rs56203279	T	C	14306	0.0269115	3.71997e-06	-0.124045	0.000100356	-3.38001e-05	0.74	21.2463	0.00148293
genus	Dorea	rs13279148	G	A	14306	0.0150878	2.25284e-06	0.0715309	0.000128438	7.01697e-05	0.58	22.4769	0.00156868
genus	Dorea	rs1899291	T	C	14306	0.0150285	4.56688e-06	-0.0697217	0.000139463	0.000113275	0.42	21.5231	0.00150222
genus	Dorea	rs4793307	C	T	14306	0.0122472	4.00691e-06	0.0574165	0.000106369	-0.000147436	0.17	21.9786	0.00153396
genus	Dorea	rs62503162	A	G	14306	0.0194379	7.46603e-07	-0.0974091	0.000164914	0.000145062	0.38	25.1131	0.00175235
genus	Dorea	rs73729431	C	T	14306	0.0299983	3.16738e-06	-0.13745	0.000202475	-0.000136104	0.5	20.994	0.00146535
genus	Alistipes	rs1107244	G	A	14306	0.0171182	3.59062e-06	0.0758558	0.000165632	0.000102797	0.53	19.6364	0.00137072
genus	Alistipes	rs11769002	G	A	14306	0.0109389	1.44961e-06	-0.0528793	9.56935e-05	-1.88815e-05	0.84	23.3681	0.00163079
genus	Alistipes	rs67705352	T	G	14306	0.0110864	1.65124e-06	-0.0532404	9.72681e-05	5.77815e-06	0.95	23.0622	0.00160947
genus	Alistipes	rs7129639	A	C	14306	0.0109584	1.78423e-06	0.0524955	9.65934e-05	0.000112599	0.24	22.9483	0.00160153
genus	Alistipes	rs8130320	A	G	14306	0.010717	4.83615e-06	-0.049002	9.4186e-05	4.35264e-05	0.64	20.9065	0.00145925
genus	Coprobacter	rs143662916	C	T	14306	0.0540141	3.07249e-06	0.253264	0.000200593	0.000359492	0.0729995	21.9853	0.00153443
genus	Coprobacter	rs213863	T	C	14306	0.0188377	2.34882e-06	0.0887412	0.000104296	-2.13732e-05	0.84	22.1919	0.00154883
genus	Coprobacter	rs305411	A	G	14306	0.0264518	1.00907e-06	0.129218	0.000148489	-5.0695e-05	0.73	23.8636	0.0016653
genus	Coprobacter	rs3828477	G	T	14306	0.019569	2.88975e-06	-0.0912179	0.000109215	0.00017403	0.11	21.7282	0.00151651
genus	Coprobacter	rs72821405	T	C	14306	0.0319978	4.75762e-06	-0.147365	0.000167929	7.51891e-05	0.649999	21.2104	0.00148043
genus	Prevotella9	rs111509883	T	C	14306	0.0347624	1.24388e-06	0.171131	0.000189434	-0.000284494	0.13	24.2347	0.00169116
genus	Prevotella9	rs11685699	C	T	14306	0.0295665	2.02554e-06	-0.141357	0.000174354	-0.000159642	0.36	22.8578	0.00159523
genus	Prevotella9	rs117271932	A	G	14306	0.0440393	2.81722e-06	0.208089	0.000206529	0.000255472	0.22	22.3263	0.0015582
genus	Prevotella9	rs2683313	G	A	14306	0.0151603	1.68896e-06	0.0724576	9.99528e-05	-0.000112656	0.26	22.843	0.00159419
genus	Prevotella9	rs746764	T	C	14306	0.0193245	2.04e-06	-0.0915771	0.000129342	-4.82799e-05	0.709999	22.4573	0.00156732
genus	Prevotella9	rs9428102	A	G	14306	0.0176068	4.61732e-06	-0.0778845	0.000114174	7.50059e-06	0.95	19.5678	0.00136593
genus	Ruminococcaceae	rs10916131	C	T	14306	0.0146753	2.87495e-06	-0.069333	0.000128389	3.86822e-05	0.760001	22.3206	0.0015578
genus	Ruminococcaceae	rs10927423	C	A	14306	0.0147712	8.49513e-07	-0.0713617	0.000132345	0.000197916	0.13	23.3399	0.00162882
genus	Ruminococcaceae	rs116974815	C	A	14306	0.0396566	2.02516e-06	-0.189731	0.00020161	0.000203584	0.31	22.89	0.00159747
genus	Ruminococcaceae	rs11750293	G	T	14306	0.0120512	1.76137e-06	-0.0578304	0.000104769	7.43621e-05	0.48	23.0278	0.00160707
genus	Ruminococcaceae	rs12463378	A	G	14306	0.0112086	2.95522e-06	-0.0522061	9.60038e-05	-8.8003e-05	0.36	21.694	0.00151413
genus	Ruminococcaceae	rs55793120	T	C	14306	0.027414	4.80673e-07	0.137396	0.000206567	-0.00015025	0.47	25.1191	0.00175276
genus	Ruminococcaceae	rs7120052	A	C	14306	0.0135523	1.96897e-06	0.0624796	0.000122837	-5.79552e-05	0.64	21.2545	0.0014835
genus	Ruminococcaceae	rs7155595	C	A	14306	0.0116986	1.14932e-06	0.0569929	0.000100128	5.53668e-05	0.58	23.7342	0.00165629
genus	Ruminococcaceae	rs77564310	A	C	14306	0.0140855	3.28617e-07	-0.0713093	0.000117408	0.000168619	0.15	25.63	0.00178835
genus	Ruminococcaceae	rs79016051	C	T	14306	0.0189424	2.33744e-06	-0.0887747	0.000160982	-4.49297e-05	0.780001	21.9638	0.00153294
genus	Slackia	rs12440440	A	G	14306	0.0190582	2.62869e-06	0.0901934	9.95545e-05	8.56743e-05	0.39	22.3968	0.00156311
genus	Slackia	rs16894137	C	T	14306	0.0263047	2.71181e-06	-0.122792	0.000136235	-2.67596e-05	0.84	21.7908	0.00152088
genus	Slackia	rs4492265	G	A	14306	0.0191658	2.40924e-06	0.0905757	9.86836e-05	-0.000184908	0.061	22.3342	0.00155874
genus	Slackia	rs8901	C	T	14306	0.0186813	6.07002e-07	0.0934594	9.61147e-05	-6.07497e-05	0.53	25.0283	0.00174644
genus	Coprococcus3	rs11080344	C	T	14306	0.0113054	4.78696e-06	0.0516921	9.45938e-05	-0.00010897	0.25	20.9063	0.00145923
genus	Coprococcus3	rs13394391	C	T	14306	0.0150918	2.20318e-06	-0.0709302	0.00012533	-0.000128223	0.31	22.0892	0.00154167
genus	Coprococcus3	rs178271	C	T	14306	0.0294239	7.81088e-07	-0.145257	0.000201352	0.000125988	0.53	24.371	0.00170066
genus	Coprococcus3	rs7521171	A	G	14306	0.0129279	4.32245e-06	0.0596434	0.00010528	-1.9888e-05	0.85	21.2848	0.00148561
genus	Coprococcus3	rs8100692	T	C	14306	0.0113476	4.16457e-07	0.0577411	9.45081e-05	-8.3435e-05	0.38	25.8918	0.00180659
genus	Eubacterium	rs112617308	T	C	14306	0.0362844	2.38035e-06	-0.170873	0.000156922	8.69233e-05	0.58	22.1772	0.0015478
genus	Eubacterium	rs2913110	T	C	14306	0.022942	4.55806e-06	-0.105143	9.49645e-05	9.26076e-06	0.92	21.0038	0.00146603
genus	Eubacterium	rs4862235	A	G	14306	0.0225751	3.73147e-06	-0.104806	9.48415e-05	-1.37781e-05	0.88	21.5533	0.00150432
genus	Eubacterium	rs62348779	T	C	14306	0.043286	3.7812e-06	-0.201481	0.000179218	-0.000172926	0.33	21.6657	0.00151216
genus	Lachnospira	rs56791201	C	T	14306	0.0110697	2.9282e-06	-0.051823	9.34488e-05	0.000178087	0.0569994	21.9166	0.00152964
genus	Phascolarctobacterium	rs12618201	A	G	14306	0.0138202	3.37699e-06	0.0641657	9.71768e-05	-5.55717e-05	0.57	21.5564	0.00150454
genus	Phascolarctobacterium	rs1264476	G	T	14306	0.0166041	4.29566e-06	-0.0767335	0.000115484	-5.63026e-05	0.630001	21.357	0.00149064
genus	Phascolarctobacterium	rs56069061	G	A	14306	0.0230694	1.87176e-06	-0.111306	0.00015178	0.000125567	0.41	23.279	0.00162458
genus	Phascolarctobacterium	rs56157888	A	C	14306	0.0193976	1.08505e-06	0.0954864	0.000128439	-6.13205e-05	0.630001	24.2319	0.00169096
genus	Phascolarctobacterium	rs74540770	G	A	14306	0.0258621	3.60272e-06	-0.121014	0.000167634	-1.04236e-05	0.95	21.8949	0.00152813
genus	Phascolarctobacterium	rs75882962	T	C	14306	0.0190575	3.18985e-07	0.0968661	0.000133071	-6.02254e-05	0.649999	25.8352	0.00180264
genus	Bilophila	rs1241171	G	A	14306	0.0150148	4.24033e-06	-0.0692654	0.000114798	8.85313e-07	0.99	21.2811	0.00148535
genus	Bilophila	rs1571225	T	C	14306	0.0170621	1.1229e-06	-0.0826826	0.00013511	-4.92315e-05	0.719999	23.4835	0.00163883
genus	Bilophila	rs3827020	C	T	14306	0.0160642	1.78875e-06	0.0766479	0.000125134	8.46242e-05	0.5	22.7658	0.00158882
genus	Bilophila	rs542415	T	C	14306	0.0133436	4.70945e-06	-0.0613623	9.92893e-05	0.000107601	0.28	21.1474	0.00147604
genus	Bilophila	rs6793291	A	C	14306	0.0241633	3.11322e-06	-0.112729	0.000160686	9.77061e-05	0.54	21.765	0.00151908
genus	Bilophila	rs7802841	A	C	14306	0.0137701	1.76954e-06	-0.0670097	0.000101165	-6.50882e-05	0.52	23.6811	0.00165259
genus	Ruminococcus	rs10904297	A	G	14306	0.0389812	2.68714e-06	-0.167804	0.000255572	-0.000150015	0.56	18.5308	0.00129364
genus	Ruminococcus	rs12434631	A	G	14306	0.0153401	2.77249e-06	0.074697	0.000133269	-6.34971e-05	0.630001	23.711	0.00165467
genus	Ruminococcus	rs35866622	T	C	14306	0.0109421	2.21335e-08	-0.0612024	9.36819e-05	4.44899e-06	0.96	31.285	0.00218207
genus	Ruminococcus	rs4073731	T	C	14306	0.0142221	4.05247e-06	0.0651948	0.000130807	0.000151544	0.25	21.0135	0.00146671
genus	Ruminococcus	rs8080469	G	A	14306	0.0107036	3.49526e-06	0.0490727	9.36839e-05	-6.09781e-05	0.52	21.0194	0.00146712
genus	Escherichia	rs113127095	A	G	14306	0.0323434	3.3335e-06	0.151009	0.000198108	-0.000110819	0.58	21.7989	0.00152144
genus	Escherichia	rs1154904	G	A	14306	0.0130644	3.03753e-06	0.0613376	9.3805e-05	-0.000266586	0.00449997	22.0432	0.00153847
genus	Escherichia	rs592299	T	C	14306	0.0129486	4.76925e-06	-0.0592004	9.38021e-05	0.000148524	0.11	20.9028	0.00145899
genus	Escherichia	rs73208162	A	G	14306	0.024839	2.19392e-06	-0.119296	0.000183802	0.000167703	0.36	23.0666	0.00160978
genus	Lachnospiraceae	rs11128180	A	G	14306	0.0140126	4.51742e-06	0.0648288	0.000109997	8.96946e-05	0.41	21.4042	0.00149393
genus	Lachnospiraceae	rs12673420	G	A	14306	0.0118375	2.98078e-06	0.0554351	9.46469e-05	5.5383e-05	0.56	21.9306	0.00153062
genus	Lachnospiraceae	rs12747809	A	G	14306	0.0125685	8.64868e-07	0.062197	0.000100578	-9.99337e-05	0.32	24.4891	0.00170888
genus	Lachnospiraceae	rs12894272	G	A	14306	0.0125229	4.3395e-06	-0.0579792	9.96086e-05	0.000105938	0.29	21.4355	0.00149612
genus	Lachnospiraceae	rs2444793	T	C	14306	0.0118188	4.77079e-06	0.0542433	9.39246e-05	-1.92255e-05	0.84	21.0642	0.00147024
genus	Lachnospiraceae	rs2882478	G	A	14306	0.0118338	1.20812e-06	-0.0577091	9.46228e-05	3.19554e-05	0.74	23.7815	0.00165959
genus	Lachnospiraceae	rs35182105	A	G	14306	0.024221	4.86508e-06	-0.109724	0.000182776	4.02733e-05	0.83	20.522	0.00143245
genus	Rikenellaceae	rs17582787	A	G	14306	0.0339924	3.55378e-06	-0.157739	0.000133329	4.45913e-05	0.74	21.5335	0.00150294
genus	Rikenellaceae	rs2900503	T	G	14306	0.0326671	1.55282e-07	0.172329	0.000128119	-5.02372e-05	0.69	27.8289	0.00194148
genus	Rikenellaceae	rs2998141	C	T	14306	0.0293073	4.42374e-06	0.136346	0.000116438	0.000101185	0.38	21.6438	0.00151063
genus	Rikenellaceae	rs4717843	G	T	14306	0.0260548	4.71726e-06	-0.119376	9.80028e-05	0.000110704	0.26	20.9922	0.00146522
genus	Rikenellaceae	rs80309088	G	A	14306	0.0383423	4.55638e-06	0.17405	0.000144363	-0.000227622	0.11	20.6059	0.0014383
genus	Rikenellaceae	rs9887954	G	A	14306	0.0249013	4.80806e-06	-0.114849	9.52464e-05	0.000304918	0.00140001	21.2721	0.00148473
genus	Lachnospiraceae	rs10414815	C	T	14306	0.0230253	4.23975e-06	-0.10453	0.000148333	-1.70879e-05	0.91	20.6097	0.00143856
genus	Lachnospiraceae	rs11192447	A	G	14306	0.024345	4.68954e-07	0.126592	0.000194139	0.000275373	0.16	27.0391	0.00188649
genus	Lachnospiraceae	rs12346653	C	T	14306	0.0139569	2.70321e-06	0.0657686	0.000108812	0.000144187	0.19	22.2054	0.00154977
genus	Lachnospiraceae	rs74315802	G	T	14306	0.0183477	3.19007e-06	0.0867262	0.000140607	4.73133e-05	0.74	22.3428	0.00155934
genus	Lachnospiraceae	rs9981767	A	C	14306	0.0131994	9.96369e-07	0.0655062	0.000100681	-1.13079e-05	0.91	24.6295	0.00171866
genus	Oscillibacter	rs11627628	T	C	14306	0.0290223	1.00921e-06	0.143961	0.000180891	6.57317e-06	0.97	24.6052	0.00171697
genus	Oscillibacter	rs11990279	T	C	14306	0.0180457	4.94299e-06	-0.0824934	0.000109719	1.69957e-05	0.88	20.8973	0.00145861
genus	Oscillibacter	rs12649930	T	G	14306	0.0259612	4.09383e-06	0.121589	0.000167607	-4.79373e-05	0.77	21.9351	0.00153093
genus	Oscillibacter	rs133832	A	C	14306	0.0162411	1.1472e-06	-0.0795527	0.000100248	9.1831e-07	0.99	23.9927	0.0016743
genus	Oscillibacter	rs16866406	A	G	14306	0.0208795	3.07822e-06	0.0988765	0.000135732	7.82361e-05	0.56	22.4257	0.00156512
genus	Oscillibacter	rs16934185	A	G	14306	0.028157	4.38036e-06	-0.129568	0.000163904	0.000279811	0.0879995	21.175	0.00147796
genus	Oscillibacter	rs234108	A	G	14306	0.0152632	9.16326e-07	0.0749553	9.38999e-05	1.18049e-05	0.9	24.1165	0.00168292
genus	Oscillibacter	rs36095275	C	T	14306	0.0156861	1.39627e-06	-0.0752368	9.74819e-05	-8.4268e-05	0.39	23.0054	0.00160552
genus	Oscillibacter	rs4506202	G	A	14306	0.0152261	3.20826e-06	0.0711323	9.41833e-05	-1.17404e-06	0.99	21.8251	0.00152327
genus	Oscillibacter	rs61883564	A	G	14306	0.0221016	3.38712e-06	-0.101351	0.000137592	-5.91796e-05	0.67	21.0285	0.00146775
genus	Oscillibacter	rs761240	G	T	14306	0.0388812	2.0384e-06	0.17664	0.000177679	-0.000128359	0.47	20.6395	0.00144064
genus	Oscillibacter	rs9393920	G	A	14306	0.0151081	9.92247e-07	0.0744662	9.36142e-05	-0.000106587	0.25	24.294	0.00169529
genus	unknown	rs11709800	T	C	14306	0.016634	1.48235e-07	0.0879804	0.000108286	6.67265e-05	0.54	27.9755	0.00195169
genus	unknown	rs12634544	T	C	14306	0.015882	2.60321e-07	-0.0813051	0.000109636	-8.6093e-06	0.94	26.2075	0.00182857
genus	unknown	rs12930556	C	T	14306	0.0139816	4.54297e-06	0.064211	9.45701e-05	-3.74207e-05	0.69	21.0914	0.00147213
genus	unknown	rs138437711	A	G	14306	0.0192215	4.65994e-06	-0.087484	0.000124759	6.03255e-05	0.630001	20.7149	0.00144589
genus	unknown	rs17291611	A	G	14306	0.0190904	2.29784e-06	-0.0905691	0.000122776	1.44958e-05	0.91	22.5076	0.00157083
genus	unknown	rs3010848	G	A	14306	0.0146631	1.78295e-06	-0.0696728	0.000100026	0.000177143	0.0769999	22.5775	0.00157569
genus	unknown	rs6595770	T	G	14306	0.01769	1.98226e-06	0.0851224	0.000117245	4.48035e-06	0.97	23.1543	0.00161589
genus	unknown	rs72819830	A	G	14306	0.0467216	1.61421e-06	0.226767	0.000200103	0.000198926	0.32	23.5572	0.00164396
genus	unknown	rs1549633	A	C	14306	0.0219252	3.39602e-06	0.101844	0.000132259	4.99343e-05	0.709999	21.5766	0.00150595
genus	unknown	rs3754624	C	T	14306	0.0200589	2.15695e-06	0.0964478	0.000120425	-2.2393e-05	0.85	23.1191	0.00161343
genus	unknown	rs55876211	C	T	14306	0.0196919	2.86655e-06	-0.0914764	0.000121416	-0.000219144	0.0710003	21.5796	0.00150616
genus	unknown	rs76784716	A	G	14306	0.0286444	8.43044e-07	0.139756	0.000186272	1.38816e-06	0.99	23.8046	0.0016612
genus	unknown	rs9813022	A	G	14306	0.016401	5.10258e-07	-0.0822797	0.000102282	2.39454e-05	0.81	25.1678	0.00175616
genus	unknown	rs1032598	G	A	14306	0.0189039	4.07587e-06	-0.0886426	0.000111854	-0.000129829	0.25	21.9878	0.00153461
genus	unknown	rs16843660	A	G	14306	0.04907	1.75344e-06	0.234697	0.000220759	-0.000274517	0.21	22.8762	0.00159651
genus	unknown	rs2336448	T	C	14306	0.0160883	1.42899e-06	0.0773742	9.61864e-05	-2.52082e-05	0.79	23.1298	0.00161418
genus	unknown	rs35703006	G	T	14306	0.0190779	9.00762e-07	0.0926669	0.000116068	-8.96706e-05	0.44	23.5933	0.00164647
genus	unknown	rs553072	G	A	14306	0.0230198	3.69097e-06	0.109193	0.00014115	0.000127727	0.37	22.5002	0.00157031
genus	unknown	rs7187855	A	C	14306	0.0418308	2.20602e-06	0.199941	0.000211534	5.92621e-05	0.780001	22.8461	0.00159441
genus	unknown	rs17043785	T	C	14306	0.0347133	5.11835e-07	-0.176187	0.000211938	0.00043746	0.0389996	25.7606	0.00179745
genus	unknown	rs1850003	A	G	14306	0.0177806	2.4053e-06	0.084048	0.000102696	-0.000133605	0.19	22.3441	0.00155943
genus	unknown	rs738193	T	C	14306	0.0165856	3.82164e-07	0.0847328	9.7037e-05	7.71351e-05	0.43	26.1	0.00182109
genus	unknown	rs941000	T	C	14306	0.0163382	3.15559e-07	-0.0850266	9.46986e-05	-0.000177135	0.061	27.0833	0.00188956
genus	unknown	rs111373036	A	G	14306	0.0179766	1.70306e-06	-0.0858259	0.000115444	1.1336e-05	0.92	22.7941	0.00159079
genus	unknown	rs2136103	T	C	14306	0.0154038	6.72527e-07	0.0754533	9.97804e-05	9.45738e-06	0.92	23.9939	0.00167438
genus	unknown	rs2599390	G	A	14306	0.0198355	3.03424e-06	0.094049	0.000118852	7.03249e-05	0.55	22.4813	0.001569
genus	unknown	rs6516833	A	G	14306	0.0277636	2.33598e-06	0.134075	0.000203877	-3.96053e-05	0.85	23.3208	0.00162749
genus	unknown	rs10892421	T	C	14306	0.0213953	1.38589e-06	0.103858	9.70213e-05	5.40544e-06	0.96	23.5637	0.00164441
genus	unknown	rs13165831	A	G	14306	0.0243306	9.81025e-07	-0.120653	0.000109027	5.31981e-05	0.630001	24.5907	0.00171596
genus	unknown	rs1969793	A	G	14306	0.0218939	3.25687e-06	-0.102671	9.91659e-05	-0.000207942	0.0359998	21.9912	0.00153484
genus	unknown	rs75285799	T	C	14306	0.0275812	3.24795e-06	0.132213	0.000129827	0.000271846	0.0359998	22.9785	0.00160364
genus	unknown	rs9534068	A	G	14306	0.0211319	3.06719e-06	0.098738	9.5751e-05	-6.20045e-05	0.52	21.8319	0.00152374
genus	unknown	rs118104867	C	T	14306	0.0455098	3.43598e-06	0.214464	0.000214247	0.000194111	0.36	22.2075	0.00154991
genus	unknown	rs13409132	A	G	14306	0.0352154	4.3723e-06	-0.165419	0.000207338	-0.000214887	0.3	22.0651	0.00153999
genus	unknown	rs2191834	T	G	14306	0.0159136	2.50196e-06	-0.0746375	0.000107293	9.14139e-05	0.39	21.9977	0.00153529
genus	unknown	rs28691777	C	T	14306	0.0266996	6.95697e-07	0.137134	0.000188384	-0.000404245	0.032	26.3804	0.00184061
genus	unknown	rs55682560	C	T	14306	0.0261319	4.97038e-07	-0.131519	0.000174694	2.20255e-05	0.9	25.33	0.00176746
genus	unknown	rs6588624	A	G	14306	0.0138147	1.79287e-06	0.0662317	9.40115e-05	5.08148e-05	0.59	22.9852	0.00160411
genus	unknown	rs66714985	A	C	14306	0.0252447	4.85333e-06	0.116908	0.000181848	-1.88374e-05	0.92	21.4461	0.00149685
genus	unknown	rs7226487	A	G	14306	0.0138701	3.58286e-06	-0.0643682	9.41537e-05	-1.62854e-05	0.86	21.5369	0.00150318
genus	unknown	rs7538034	T	G	14306	0.0165982	2.36706e-06	-0.078598	0.000113246	7.03297e-07	1	22.4234	0.00156496
genus	unknown	rs7725895	A	G	14306	0.0240367	3.94357e-06	-0.116224	0.000188859	-0.000247983	0.19	23.3799	0.0016316
genus	unknown	rs11195523	C	A	14306	0.0145351	2.40121e-06	-0.0689278	0.000111763	0.000175956	0.12	22.4881	0.00156947
genus	unknown	rs11684166	A	G	14306	0.0168349	3.49116e-06	-0.0769635	0.000127115	-0.000150473	0.24	20.9001	0.0014588
genus	unknown	rs11809762	G	A	14306	0.0190198	1.68287e-06	-0.0934634	0.000146249	8.25999e-06	0.95	24.1474	0.00168508
genus	unknown	rs12147596	C	T	14306	0.0141609	2.86207e-07	-0.0719818	0.000104467	-7.51927e-06	0.94	25.8383	0.00180286
genus	unknown	rs16823675	C	T	14306	0.0149973	2.33346e-07	-0.0767515	0.000113536	0.000219892	0.0530005	26.1907	0.00182741
genus	unknown	rs17086536	C	A	14306	0.022432	3.3638e-06	-0.100851	0.000162236	0.000102452	0.53	20.2127	0.00141089
genus	unknown	rs35740166	C	T	14306	0.0226824	8.39982e-07	-0.112246	0.0001663	-0.000148894	0.37	24.4886	0.00170885
genus	unknown	rs72700702	T	C	14306	0.0189005	1.59272e-06	-0.091726	0.000138856	2.11839e-05	0.88	23.5526	0.00164364
genus	unknown	rs76532867	T	C	14306	0.0242364	2.55859e-06	0.112353	0.000169984	0.000231184	0.17	21.4898	0.0014999
genus	unknown	rs74603314	T	C	14306	0.0489701	2.27641e-06	0.230767	0.000223551	-8.50185e-05	0.7	22.2068	0.00154986
genus	unknown	rs7706512	A	G	14306	0.0138979	2.27206e-06	-0.0657351	9.36399e-05	-4.18353e-05	0.66	22.3716	0.00156135
genus	unknown	rs11150282	T	C	14306	0.0197127	7.36055e-07	0.098235	0.00010092	-7.98272e-05	0.43	24.8336	0.00173288
genus	unknown	rs4129395	G	A	14306	0.0185253	1.21742e-06	0.0904264	9.40853e-05	4.78458e-05	0.61	23.8265	0.00166272
genus	unknown	rs79790072	T	C	14306	0.0488017	3.5381e-06	0.226103	0.000207799	-7.23087e-05	0.73	21.4656	0.00149821
genus	unknown	rs9864379	T	C	14306	0.0292752	4.65876e-08	-0.160521	0.000151231	-5.29486e-05	0.73	30.0652	0.00209717
genus	unknown	rs11251024	G	A	14306	0.0206737	6.62796e-07	0.104201	9.87994e-05	-6.5048e-05	0.51	25.4043	0.00177263
genus	unknown	rs11606187	A	G	14306	0.0326288	3.30583e-06	-0.154539	0.000158123	6.5555e-05	0.68	22.4323	0.00156558
genus	unknown	rs13385922	T	C	14306	0.0201348	3.96826e-06	0.0929494	9.59418e-05	3.81982e-05	0.69	21.3107	0.00148742
genus	unknown	rs2172426	T	C	14306	0.0198947	3.17424e-07	0.10212	9.47707e-05	0.000115178	0.22	26.3479	0.00183836
genus	unknown	rs267959	G	A	14306	0.0209676	2.61993e-06	-0.0988612	0.00010063	-9.48158e-05	0.35	22.2308	0.00155154
genus	unknown	rs4383094	C	T	14306	0.0320662	4.28134e-06	-0.149188	0.000147364	-6.1489e-05	0.68	21.6458	0.00151077
genus	unknown	rs60583455	T	C	14306	0.021177	2.59579e-07	0.108934	9.73544e-05	0.000161768	0.0969996	26.4605	0.00184619
genus	unknown	rs72671304	T	C	14306	0.0370028	3.79577e-06	0.172322	0.000175579	-0.00040885	0.02	21.6876	0.00151369
genus	unknown	rs7911787	G	T	14306	0.0470232	3.38821e-06	-0.223071	0.000207429	2.00748e-05	0.92	22.5041	0.00157058
genus	unknown	rs11257188	A	C	14306	0.0225832	1.84757e-06	-0.109509	0.000193559	-5.67513e-05	0.77	23.5141	0.00164096
genus	unknown	rs55922055	T	C	14306	0.0476043	2.27777e-07	-0.239699	0.000217288	-0.000117882	0.59	25.3536	0.0017691
genus	unknown	rs599752	T	C	14306	0.0137964	4.05509e-06	0.0630207	0.000104082	2.4849e-05	0.81	20.8658	0.00145641
genus	unknown	rs6431586	A	G	14306	0.0205715	2.72214e-06	-0.0954152	0.000155415	0.000223555	0.15	21.5131	0.00150152
genus	unknown	rs66494181	T	G	14306	0.0145098	2.43416e-06	0.0683789	0.000109484	-0.000187698	0.0860003	22.2086	0.00154999
genus	unknown	rs72846345	T	C	14306	0.0190903	2.58476e-06	0.0877661	0.000145343	0.000146948	0.31	21.1363	0.00147526
genus	unknown	rs740358	G	T	14306	0.0264763	9.18142e-07	-0.130157	0.000190208	-0.00028098	0.14	24.1669	0.00168643

## Sheet: Supplementary Table4-2
Supplementary Table4-2 IVs related to GM taxa and brain cancer (genome-wide statistical significance, P<5.00E-08)
Level	Exposure	SNP	Effect_allele.exposure	Other_allele.exposure	SE.exposure	Pval.exposure	Beta.exposure	SE.outcome	Beta.outcome	Pval.outcome	F	R2
Total	GM	rs10202904	G	T	0.0235357	3.01e-07	0.121754	9.46399e-05	0.000162499	0.0860003	26.7616	0.00186716
Total	GM	rs10781552	C	T	0.0116074	2.33115e-06	-0.0552212	0.000101357	-0.000134096	0.19	22.633	0.00157956
Total	GM	rs17530232	A	G	0.0224648	2.79126e-06	0.10305	0.000187458	-2.6002e-05	0.89	21.0422	0.0014687
Total	GM	rs111862613	T	C	0.0196746	3.73844e-06	0.090699	0.000126314	0.000189848	0.13	21.2517	0.0014833
Total	GM	rs117107102	A	G	0.0431572	2.91823e-06	0.204683	0.000235965	0.000355089	0.13	22.4935	0.00156984
Total	GM	rs11729256	T	C	0.0150177	6.73e-07	0.0749798	0.000106951	0.000147836	0.17	24.9277	0.00173943
Total	GM	rs112381107	C	T	0.0456962	2.81877e-06	0.211435	0.000215769	-0.000120871	0.58	21.4089	0.00149426
Total	GM	rs11599763	C	T	0.0117493	2.49701e-06	0.0555931	9.61002e-05	-6.40154e-06	0.95	22.3881	0.0015625
Total	GM	rs11250875	T	C	0.0130939	4.82848e-06	0.06075	0.000116245	1.61049e-05	0.89	21.5256	0.00150239
Total	GM	rs11251024	G	A	0.0206737	6.63e-07	0.104201	9.87994e-05	-6.5048e-05	0.51	25.4043	0.00177263
Total	GM	rs11606187	A	G	0.0326288	3.30583e-06	-0.154539	0.000158123	6.5555e-05	0.68	22.4323	0.00156558
Total	GM	rs13385922	T	C	0.0201348	3.96826e-06	0.0929494	9.59418e-05	3.81982e-05	0.69	21.3107	0.00148742
Total	GM	rs11770843	C	T	0.0234879	1.9073e-06	0.109431	0.00010456	0.000289232	0.00569994	21.7066	0.00151501
Total	GM	rs12908520	G	A	0.0130946	2.15139e-06	0.0619104	9.44014e-05	-0.000164122	0.0819993	22.3534	0.00156008
Total	GM	rs1549633	A	C	0.0218634	4.70392e-06	0.0999312	0.000132259	4.99343e-05	0.709999	20.8914	0.00145819
phylum	Actinobacteria	rs7570971	A	C	0.0113623	1.41351e-14	0.086653	0.00010148	-1.03703e-05	0.92	58.1614	0.00404906
class	Actinobacteria	rs182549	T	C	0.012066	3.78966e-20	-0.111489	0.000105289	7.53419e-05	0.47	85.3763	0.00593246
order	Bifidobacteriales	rs182549	T	C	0.0126703	5.94155e-20	-0.11707	0.000105289	7.53419e-05	0.47	85.3724	0.00593219
order	Bifidobacteriales	rs7322849	T	C	0.0200996	1.74032e-08	0.110676	0.000202893	-0.000302072	0.14	30.3202	0.00211492
order	Gastranaerophilales	rs9864379	T	C	0.0292752	4.65876e-08	-0.160521	0.000151231	-5.29486e-05	0.73	30.0652	0.00209717
family	Bifidobacteriaceae	rs182549	T	C	0.0126703	5.94155e-20	-0.11707	0.000105289	7.53419e-05	0.47	85.3724	0.00593219
family	Bifidobacteriaceae	rs7322849	T	C	0.0200996	1.74032e-08	0.110676	0.000202893	-0.000302072	0.14	30.3202	0.00211492
family	Oxalobacteraceae	rs4428215	G	A	0.0230053	4.87933e-08	0.12561	0.00011178	0.000134076	0.23	29.8121	0.00207955
family	Peptostreptococcaceae	rs61841503	G	A	0.0161331	9.80122e-09	0.0919658	0.000124711	0.000337539	0.00680002	32.495	0.00226628
family	Streptococcaceae	rs11110281	T	C	0.0225943	1.40136e-08	-0.130554	0.000192203	-0.000162711	0.4	33.3874	0.00232837
family	unknown	rs9864379	T	C	0.0292752	4.65876e-08	-0.160521	0.000151231	-5.29486e-05	0.73	30.0652	0.00209717
genus	Romboutsia	rs61841503	G	A	0.0171454	3.99595e-08	0.092888	0.000124711	0.000337539	0.00680002	29.3511	0.00204746
genus	Oxalobacter	rs736744	T	C	0.0211262	2.57472e-08	-0.117882	9.55973e-05	-0.000120367	0.21	31.1352	0.00217165
genus	Streptococcus	rs11110281	T	C	0.0227398	2.58315e-09	-0.137519	0.000192203	-0.000162711	0.4	36.5723	0.00254991
genus	Intestinibacter	rs10805326	A	G	0.0139665	3.54544e-08	-0.0775151	0.000103456	8.03877e-06	0.94	30.8033	0.00214855
genus	Tyzzerella3	rs67476743	T	G	0.022208	3.7405e-09	0.132164	0.000102725	6.48872e-05	0.53	35.4166	0.00246954
genus	Ruminococcaceae	rs12781711	C	T	0.0117477	2.553e-08	-0.0656129	9.82898e-05	0.000185992	0.0580003	31.1941	0.00217575
genus	Allisonella	rs602075	G	A	0.0296976	3.56574e-08	-0.168974	0.000106694	-0.000218604	0.04	32.3741	0.00225786
genus	Bifidobacterium	rs182549	T	C	0.0127294	1.2782e-20	-0.119703	0.000105289	7.53419e-05	0.47	88.4289	0.00614327
genus	Bifidobacterium	rs7322849	T	C	0.0201813	1.08368e-08	0.112428	0.000202893	-0.000302072	0.14	31.0349	0.00216467
genus	Erysipelatoclostridium	rs7221249	G	A	0.0142741	4.30953e-09	-0.0839861	9.40648e-05	0.000173477	0.0649995	34.6192	0.00241407
genus	Eubacterium	rs17159861	C	T	0.0168388	1.03786e-08	0.0962228	0.000145508	-1.82236e-05	0.9	32.6538	0.00227733
genus	Candidatus	rs830151	A	G	0.0347932	4.25608e-08	-0.194561	0.000213297	1.13066e-05	0.96	31.2696	0.002181
genus	Ruminococcus	rs35866622	T	C	0.0109421	2.21335e-08	-0.0612024	9.36819e-05	4.44899e-06	0.96	31.285	0.00218207
genus	unknown	rs9864379	T	C	0.0292752	4.65876e-08	-0.160521	0.000151231	-5.29486e-05	0.73	30.0652	0.00209717

## Sheet: Supplementary Table4-3
Supplementary Table4-3 Casual effects of MR Analysis between GM and brain cancer (locus-wide significance, P<1.00E-05)	Supplementary table 3 Casual effects of MR Analysis between GM and AMD (locus-wide significance, P<1.00E-05)
Level	Exposure	Outcome	Method	nsnp	Beta	SE	Pval	OR	OR_lci95	OR_uci95
phylum	Actinobacteria	brain cancer || id:ieu-b-4875	Inverse variance weighted	8	0.000164	0.000596	0.78283	1.00016	0.998996	1.00133
phylum	Actinobacteria	brain cancer || id:ieu-b-4875	MR Egger	8	0.00223028	0.00278461	0.453711	1.00223	0.996778	1.00772
phylum	Actinobacteria	brain cancer || id:ieu-b-4875	Weighted median	8	-0.000123	0.000817	0.880064	0.999877	0.998277	1.00148
phylum	Actinobacteria	brain cancer || id:ieu-b-4875	Weighted mode	8	-0.00046	0.00112843	0.6958	0.99954	0.997332	1.00175
phylum	Bacteroidetes	brain cancer || id:ieu-b-4875	Inverse variance weighted	5	0.000262	0.000948	0.782628	1.00026	0.998405	1.00212
phylum	Bacteroidetes	brain cancer || id:ieu-b-4875	MR Egger	5	-0.00209482	0.00239581	0.446275	0.997907	0.993232	1.0026
phylum	Bacteroidetes	brain cancer || id:ieu-b-4875	Weighted median	5	-0.000232	0.00102534	0.820988	0.999768	0.997761	1.00178
phylum	Bacteroidetes	brain cancer || id:ieu-b-4875	Weighted mode	5	-0.000849	0.00159719	0.623027	0.999151	0.996028	1.00228
phylum	Cyanobacteria	brain cancer || id:ieu-b-4875	Inverse variance weighted	4	0.000785	0.000531	0.139122	1.00079	0.999745	1.00183
phylum	Cyanobacteria	brain cancer || id:ieu-b-4875	MR Egger	4	0.00270298	0.00201973	0.31266	1.00271	0.998745	1.00668
phylum	Cyanobacteria	brain cancer || id:ieu-b-4875	Weighted median	4	0.000783	0.000624	0.209986	1.00078	0.999559	1.00201
phylum	Cyanobacteria	brain cancer || id:ieu-b-4875	Weighted mode	4	0.00117622	0.000882	0.274565	1.00118	0.999448	1.00291
phylum	Euryarchaeota	brain cancer || id:ieu-b-4875	Inverse variance weighted	5	-0.000209	0.000636	0.742562	0.999791	0.998546	1.00104
phylum	Euryarchaeota	brain cancer || id:ieu-b-4875	MR Egger	5	-0.00518237	0.00155778	0.0448268	0.994831	0.991798	0.997873
phylum	Euryarchaeota	brain cancer || id:ieu-b-4875	Weighted median	5	-0.000333	0.000623	0.593603	0.999667	0.998447	1.00089
phylum	Euryarchaeota	brain cancer || id:ieu-b-4875	Weighted mode	5	-0.00118921	0.00118294	0.371629	0.998811	0.996498	1.00113
phylum	Firmicutes	brain cancer || id:ieu-b-4875	Inverse variance weighted	6	-0.000115	0.000997	0.907982	0.999885	0.997934	1.00184
phylum	Firmicutes	brain cancer || id:ieu-b-4875	MR Egger	6	0.000831	0.00542925	0.885739	1.00083	0.990238	1.01154
phylum	Firmicutes	brain cancer || id:ieu-b-4875	Weighted median	6	0.000388	0.00101906	0.703523	1.00039	0.998392	1.00239
phylum	Firmicutes	brain cancer || id:ieu-b-4875	Weighted mode	6	0.000968	0.0015838	0.567765	1.00097	0.997866	1.00408
phylum	Lentisphaerae	brain cancer || id:ieu-b-4875	Inverse variance weighted	5	0.000874	0.000452	0.052947	1.00087	0.999989	1.00176
phylum	Lentisphaerae	brain cancer || id:ieu-b-4875	MR Egger	5	-0.000454	0.00153654	0.786927	0.999546	0.99654	1.00256
phylum	Lentisphaerae	brain cancer || id:ieu-b-4875	Weighted median	5	0.000497	0.000528	0.346089	1.0005	0.999463	1.00153
phylum	Lentisphaerae	brain cancer || id:ieu-b-4875	Weighted mode	5	0.000367	0.00068	0.617998	1.00037	0.999034	1.0017
phylum	Proteobacteria	brain cancer || id:ieu-b-4875	Inverse variance weighted	4	0.000759	0.000863	0.379333	1.00076	0.999067	1.00245
phylum	Proteobacteria	brain cancer || id:ieu-b-4875	MR Egger	4	0.00216663	0.00256404	0.487078	1.00217	0.997145	1.00722
phylum	Proteobacteria	brain cancer || id:ieu-b-4875	Weighted median	4	0.00112956	0.00100861	0.262745	1.00113	0.999153	1.00311
phylum	Proteobacteria	brain cancer || id:ieu-b-4875	Weighted mode	4	0.00148138	0.00137195	0.359319	1.00148	0.998793	1.00418
phylum	Tenericutes	brain cancer || id:ieu-b-4875	Inverse variance weighted	7	0.000426	0.000564	0.449546	1.00043	0.999322	1.00153
phylum	Tenericutes	brain cancer || id:ieu-b-4875	MR Egger	7	-0.00053	0.00169127	0.766827	0.999471	0.996163	1.00279
phylum	Tenericutes	brain cancer || id:ieu-b-4875	Weighted median	7	0.000274	0.000695	0.693434	1.00027	0.998913	1.00164
phylum	Tenericutes	brain cancer || id:ieu-b-4875	Weighted mode	7	0.000178	0.000991	0.863566	1.00018	0.998236	1.00212
phylum	Verrucomicrobia	brain cancer || id:ieu-b-4875	Inverse variance weighted	8	-0.000326	0.000656	0.619595	0.999674	0.99839	1.00096
phylum	Verrucomicrobia	brain cancer || id:ieu-b-4875	MR Egger	8	0.00183538	0.0017129	0.32514	1.00184	0.998479	1.00521
phylum	Verrucomicrobia	brain cancer || id:ieu-b-4875	Weighted median	8	-0.00115869	0.000756	0.125234	0.998842	0.997364	1.00032
phylum	Verrucomicrobia	brain cancer || id:ieu-b-4875	Weighted mode	8	-0.00165036	0.00151386	0.311739	0.998351	0.995393	1.00132
class	Actinobacteria	brain cancer || id:ieu-b-4875	Inverse variance weighted	8	-0.000608	0.000555	0.273459	0.999393	0.998306	1.00048
class	Actinobacteria	brain cancer || id:ieu-b-4875	MR Egger	8	0.00018	0.00203597	0.932555	1.00018	0.996196	1.00418
class	Actinobacteria	brain cancer || id:ieu-b-4875	Weighted median	8	-0.000671	0.000714	0.347937	0.99933	0.997931	1.00073
class	Actinobacteria	brain cancer || id:ieu-b-4875	Weighted mode	8	-0.000659	0.000846	0.461297	0.999341	0.997685	1.001
class	Alphaproteobacteria	brain cancer || id:ieu-b-4875	Inverse variance weighted	3	0.000293	0.000762	0.700585	1.00029	0.998799	1.00179
class	Alphaproteobacteria	brain cancer || id:ieu-b-4875	MR Egger	3	0.0016628	0.00231724	0.603751	1.00166	0.997125	1.00622
class	Alphaproteobacteria	brain cancer || id:ieu-b-4875	Weighted median	3	0.000107	0.000918	0.907185	1.00011	0.998309	1.00191
class	Alphaproteobacteria	brain cancer || id:ieu-b-4875	Weighted mode	3	-0.000152	0.0010888	0.901711	0.999848	0.997716	1.00198
class	Bacilli	brain cancer || id:ieu-b-4875	Inverse variance weighted	10	0.0012467	0.000648	0.0544381	1.00125	0.999976	1.00252
class	Bacilli	brain cancer || id:ieu-b-4875	MR Egger	10	0.00341961	0.00146247	0.0475455	1.00343	1.00055	1.00631
class	Bacilli	brain cancer || id:ieu-b-4875	Weighted median	10	0.00167086	0.000718	0.0200354	1.00167	1.00026	1.00308
class	Bacilli	brain cancer || id:ieu-b-4875	Weighted mode	10	0.0014248	0.00103828	0.203207	1.00143	0.99939	1.00347
class	Bacteroidia	brain cancer || id:ieu-b-4875	Inverse variance weighted	5	0.000984	0.000844	0.243612	1.00098	0.99933	1.00264
class	Bacteroidia	brain cancer || id:ieu-b-4875	MR Egger	5	0.000216	0.00283774	0.943994	1.00022	0.994669	1.0058
class	Bacteroidia	brain cancer || id:ieu-b-4875	Weighted median	5	0.000505	0.00108568	0.641994	1.0005	0.998378	1.00264
class	Bacteroidia	brain cancer || id:ieu-b-4875	Weighted mode	5	0.000244	0.00149373	0.87812	1.00024	0.99732	1.00318
class	Betaproteobacteria	brain cancer || id:ieu-b-4875	Inverse variance weighted	8	-1.41e-05	0.000654	0.982845	0.999986	0.998705	1.00127
class	Betaproteobacteria	brain cancer || id:ieu-b-4875	MR Egger	8	0.00134087	0.00237194	0.592361	1.00134	0.996697	1.00601
class	Betaproteobacteria	brain cancer || id:ieu-b-4875	Weighted median	8	-8.45e-05	0.000838	0.91969	0.999916	0.998275	1.00156
class	Betaproteobacteria	brain cancer || id:ieu-b-4875	Weighted mode	8	-0.000781	0.00139492	0.593091	0.999219	0.996491	1.00196
class	Clostridia	brain cancer || id:ieu-b-4875	Inverse variance weighted	8	0.000563	0.000545	0.301823	1.00056	0.999495	1.00163
class	Clostridia	brain cancer || id:ieu-b-4875	MR Egger	8	-2.6e-05	0.00110483	0.981977	0.999974	0.997811	1.00214
class	Clostridia	brain cancer || id:ieu-b-4875	Weighted median	8	0.000375	0.000718	0.601549	1.00038	0.998968	1.00178
class	Clostridia	brain cancer || id:ieu-b-4875	Weighted mode	8	0.000185	0.000823	0.828374	1.00019	0.998574	1.0018
class	Coriobacteriia	brain cancer || id:ieu-b-4875	Inverse variance weighted	4	-0.000307	0.000947	0.745676	0.999693	0.997839	1.00155
class	Coriobacteriia	brain cancer || id:ieu-b-4875	MR Egger	4	-0.000609	0.00496865	0.913649	0.999391	0.989706	1.00917
class	Coriobacteriia	brain cancer || id:ieu-b-4875	Weighted median	4	-0.000211	0.0010559	0.841793	0.999789	0.997722	1.00186
class	Coriobacteriia	brain cancer || id:ieu-b-4875	Weighted mode	4	0.000196	0.0014049	0.897988	1.0002	0.997445	1.00295
class	Deltaproteobacteria	brain cancer || id:ieu-b-4875	Inverse variance weighted	7	-0.000412	0.000707	0.560147	0.999588	0.998205	1.00097
class	Deltaproteobacteria	brain cancer || id:ieu-b-4875	MR Egger	7	-0.000962	0.00187894	0.630461	0.999038	0.995366	1.00272
class	Deltaproteobacteria	brain cancer || id:ieu-b-4875	Weighted median	7	-0.000589	0.000852	0.489447	0.999411	0.997743	1.00108
class	Deltaproteobacteria	brain cancer || id:ieu-b-4875	Weighted mode	7	-0.000837	0.00103503	0.449647	0.999163	0.997139	1.00119
class	Erysipelotrichia	brain cancer || id:ieu-b-4875	Inverse variance weighted	8	0.000552	0.000636	0.385152	1.00055	0.999306	1.0018
class	Erysipelotrichia	brain cancer || id:ieu-b-4875	MR Egger	8	-0.0012017	0.00279417	0.682161	0.998799	0.993344	1.00428
class	Erysipelotrichia	brain cancer || id:ieu-b-4875	Weighted median	8	0.0002	0.000842	0.81238	1.0002	0.998551	1.00185
class	Erysipelotrichia	brain cancer || id:ieu-b-4875	Weighted mode	8	-0.000246	0.00128779	0.854164	0.999754	0.997234	1.00228
class	Gammaproteobacteria	brain cancer || id:ieu-b-4875	Inverse variance weighted	3	0.000749	0.00101093	0.458545	1.00075	0.998769	1.00273
class	Gammaproteobacteria	brain cancer || id:ieu-b-4875	MR Egger	3	0.00515693	0.00820955	0.642939	1.00517	0.989126	1.02147
class	Gammaproteobacteria	brain cancer || id:ieu-b-4875	Weighted median	3	0.000984	0.00119482	0.410245	1.00098	0.998643	1.00333
class	Gammaproteobacteria	brain cancer || id:ieu-b-4875	Weighted mode	3	0.00119609	0.00140144	0.483304	1.0012	0.99845	1.00395
class	Lentisphaeria	brain cancer || id:ieu-b-4875	Inverse variance weighted	6	0.000472	0.000582	0.417974	1.00047	0.999331	1.00161
class	Lentisphaeria	brain cancer || id:ieu-b-4875	MR Egger	6	-0.00150328	0.0022264	0.536564	0.998498	0.99415	1.00286
class	Lentisphaeria	brain cancer || id:ieu-b-4875	Weighted median	6	0.000382	0.000506	0.450441	1.00038	0.99939	1.00137
class	Lentisphaeria	brain cancer || id:ieu-b-4875	Weighted mode	6	0.000391	0.000697	0.599109	1.00039	0.999025	1.00176
class	Melainabacteria	brain cancer || id:ieu-b-4875	Inverse variance weighted	4	-7.21e-05	0.000489	0.882878	0.999928	0.998969	1.00089
class	Melainabacteria	brain cancer || id:ieu-b-4875	MR Egger	4	-0.000199	0.00145157	0.903705	0.999801	0.996961	1.00265
class	Melainabacteria	brain cancer || id:ieu-b-4875	Weighted median	4	-1.56e-05	0.00057	0.978217	0.999984	0.998869	1.0011
class	Melainabacteria	brain cancer || id:ieu-b-4875	Weighted mode	4	0.000222	0.000808	0.801493	1.00022	0.99864	1.00181
class	Methanobacteria	brain cancer || id:ieu-b-4875	Inverse variance weighted	4	-0.000176	0.000786	0.823116	0.999824	0.998285	1.00137
class	Methanobacteria	brain cancer || id:ieu-b-4875	MR Egger	4	-0.00320395	0.00295919	0.392106	0.996801	0.991036	1.0026
class	Methanobacteria	brain cancer || id:ieu-b-4875	Weighted median	4	4.45e-05	0.00052	0.931858	1.00004	0.999025	1.00106
class	Methanobacteria	brain cancer || id:ieu-b-4875	Weighted mode	4	0.000949	0.00110519	0.453544	1.00095	0.998784	1.00312
class	Mollicutes	brain cancer || id:ieu-b-4875	Inverse variance weighted	7	0.000426	0.000564	0.449546	1.00043	0.999322	1.00153
class	Mollicutes	brain cancer || id:ieu-b-4875	MR Egger	7	-0.00053	0.00169127	0.766827	0.999471	0.996163	1.00279
class	Mollicutes	brain cancer || id:ieu-b-4875	Weighted median	7	0.000274	0.000678	0.686127	1.00027	0.998946	1.0016
class	Mollicutes	brain cancer || id:ieu-b-4875	Weighted mode	7	0.000178	0.001036	0.869366	1.00018	0.998149	1.00221
class	Negativicutes	brain cancer || id:ieu-b-4875	Inverse variance weighted	7	0.000246	0.000666	0.712339	1.00025	0.998941	1.00155
class	Negativicutes	brain cancer || id:ieu-b-4875	MR Egger	7	-0.00310028	0.00185922	0.156286	0.996905	0.993278	1.00054
class	Negativicutes	brain cancer || id:ieu-b-4875	Weighted median	7	0.000215	0.000852	0.800536	1.00022	0.998546	1.00189
class	Negativicutes	brain cancer || id:ieu-b-4875	Weighted mode	7	-0.000438	0.00120924	0.729431	0.999562	0.997196	1.00193
class	Verrucomicrobiae	brain cancer || id:ieu-b-4875	Inverse variance weighted	9	-0.000254	0.00065	0.695614	0.999746	0.998473	1.00102
class	Verrucomicrobiae	brain cancer || id:ieu-b-4875	MR Egger	9	0.00302129	0.00189165	0.154259	1.00303	0.999314	1.00675
class	Verrucomicrobiae	brain cancer || id:ieu-b-4875	Weighted median	9	-0.000825	0.000698	0.237099	0.999175	0.997809	1.00054
class	Verrucomicrobiae	brain cancer || id:ieu-b-4875	Weighted mode	9	-0.00176226	0.00163016	0.311189	0.998239	0.995055	1.00143
order	Bacillales	brain cancer || id:ieu-b-4875	Inverse variance weighted	4	6.08e-05	0.000401	0.879458	1.00006	0.999275	1.00085
order	Bacillales	brain cancer || id:ieu-b-4875	MR Egger	4	-0.00123793	0.0016022	0.52055	0.998763	0.995631	1.0019
order	Bacillales	brain cancer || id:ieu-b-4875	Weighted median	4	0.000113	0.000468	0.809712	1.00011	0.999196	1.00103
order	Bacillales	brain cancer || id:ieu-b-4875	Weighted mode	4	0.000435	0.000672	0.563161	1.00044	0.999119	1.00175
order	Bacteroidales	brain cancer || id:ieu-b-4875	Inverse variance weighted	5	0.000984	0.000844	0.243612	1.00098	0.99933	1.00264
order	Bacteroidales	brain cancer || id:ieu-b-4875	MR Egger	5	0.000216	0.00283774	0.943994	1.00022	0.994669	1.0058
order	Bacteroidales	brain cancer || id:ieu-b-4875	Weighted median	5	0.000505	0.00110811	0.648749	1.0005	0.998334	1.00268
order	Bacteroidales	brain cancer || id:ieu-b-4875	Weighted mode	5	0.000244	0.0016059	0.886549	1.00024	0.997101	1.0034
order	Bifidobacteriales	brain cancer || id:ieu-b-4875	Inverse variance weighted	6	-0.000841	0.000595	0.157814	0.99916	0.997995	1.00033
order	Bifidobacteriales	brain cancer || id:ieu-b-4875	MR Egger	6	-0.000811	0.0019372	0.696859	0.999189	0.995402	1.00299
order	Bifidobacteriales	brain cancer || id:ieu-b-4875	Weighted median	6	-0.000871	0.000771	0.258855	0.99913	0.99762	1.00064
order	Bifidobacteriales	brain cancer || id:ieu-b-4875	Weighted mode	6	-0.000865	0.000875	0.368195	0.999135	0.997424	1.00085
order	Burkholderiales	brain cancer || id:ieu-b-4875	Inverse variance weighted	8	0.000404	0.000635	0.524926	1.0004	0.999159	1.00165
order	Burkholderiales	brain cancer || id:ieu-b-4875	MR Egger	8	-0.000661	0.0023427	0.787252	0.999339	0.994761	1.00394
order	Burkholderiales	brain cancer || id:ieu-b-4875	Weighted median	8	9.71e-05	0.000846	0.908638	1.0001	0.99844	1.00176
order	Burkholderiales	brain cancer || id:ieu-b-4875	Weighted mode	8	-0.000165	0.00129288	0.901773	0.999835	0.997304	1.00237
order	Clostridiales	brain cancer || id:ieu-b-4875	Inverse variance weighted	8	0.000566	0.000546	0.29975	1.00057	0.999497	1.00164
order	Clostridiales	brain cancer || id:ieu-b-4875	MR Egger	8	-1.55e-05	0.00110428	0.989239	0.999984	0.997822	1.00215
order	Clostridiales	brain cancer || id:ieu-b-4875	Weighted median	8	0.000378	0.000769	0.622805	1.00038	0.998871	1.00189
order	Clostridiales	brain cancer || id:ieu-b-4875	Weighted mode	8	0.000196	0.000805	0.814863	1.0002	0.998619	1.00177
order	Coriobacteriales	brain cancer || id:ieu-b-4875	Inverse variance weighted	4	-0.000307	0.000947	0.745676	0.999693	0.997839	1.00155
order	Coriobacteriales	brain cancer || id:ieu-b-4875	MR Egger	4	-0.000609	0.00496865	0.913649	0.999391	0.989706	1.00917
order	Coriobacteriales	brain cancer || id:ieu-b-4875	Weighted median	4	-0.000211	0.0010957	0.847468	0.999789	0.997644	1.00194
order	Coriobacteriales	brain cancer || id:ieu-b-4875	Weighted mode	4	0.000196	0.00146162	0.901914	1.0002	0.997335	1.00307
order	Desulfovibrionales	brain cancer || id:ieu-b-4875	Inverse variance weighted	8	-0.000459	0.000572	0.422152	0.999541	0.998422	1.00066
order	Desulfovibrionales	brain cancer || id:ieu-b-4875	MR Egger	8	-0.00079	0.00149191	0.615656	0.999211	0.996293	1.00214
order	Desulfovibrionales	brain cancer || id:ieu-b-4875	Weighted median	8	-0.000449	0.000728	0.537749	0.999551	0.998126	1.00098
order	Desulfovibrionales	brain cancer || id:ieu-b-4875	Weighted mode	8	-0.000452	0.000978	0.657823	0.999548	0.997634	1.00147
order	Erysipelotrichales	brain cancer || id:ieu-b-4875	Inverse variance weighted	8	0.000552	0.000636	0.385152	1.00055	0.999306	1.0018
order	Erysipelotrichales	brain cancer || id:ieu-b-4875	MR Egger	8	-0.0012017	0.00279417	0.682161	0.998799	0.993344	1.00428
order	Erysipelotrichales	brain cancer || id:ieu-b-4875	Weighted median	8	0.0002	0.000836	0.811197	1.0002	0.998562	1.00184
order	Erysipelotrichales	brain cancer || id:ieu-b-4875	Weighted mode	8	-0.000246	0.00115325	0.837426	0.999754	0.997497	1.00202
order	Gastranaerophilales	brain cancer || id:ieu-b-4875	Inverse variance weighted	4	-6.89e-05	0.000489	0.887926	0.999931	0.998973	1.00089
order	Gastranaerophilales	brain cancer || id:ieu-b-4875	MR Egger	4	-0.000172	0.00145523	0.916762	0.999828	0.99698	1.00268
order	Gastranaerophilales	brain cancer || id:ieu-b-4875	Weighted median	4	-5.71e-06	0.000565	0.991925	0.999994	0.998888	1.0011
order	Gastranaerophilales	brain cancer || id:ieu-b-4875	Weighted mode	4	0.000232	0.000792	0.788798	1.00023	0.998681	1.00179
order	Lactobacillales	brain cancer || id:ieu-b-4875	Inverse variance weighted	9	0.00154272	0.000585	0.00838447	1.00154	1.0004	1.00269
order	Lactobacillales	brain cancer || id:ieu-b-4875	MR Egger	9	0.00240642	0.00148112	0.148249	1.00241	0.999504	1.00532
order	Lactobacillales	brain cancer || id:ieu-b-4875	Weighted median	9	0.00167277	0.000766	0.0289901	1.00167	1.00017	1.00318
order	Lactobacillales	brain cancer || id:ieu-b-4875	Weighted mode	9	0.00145773	0.00109344	0.219192	1.00146	0.999315	1.00361
order	Methanobacteriales	brain cancer || id:ieu-b-4875	Inverse variance weighted	4	-0.000176	0.000786	0.823116	0.999824	0.998285	1.00137
order	Methanobacteriales	brain cancer || id:ieu-b-4875	MR Egger	4	-0.00320395	0.00295919	0.392106	0.996801	0.991036	1.0026
order	Methanobacteriales	brain cancer || id:ieu-b-4875	Weighted median	4	4.45e-05	0.000504	0.929704	1.00004	0.999057	1.00103
order	Methanobacteriales	brain cancer || id:ieu-b-4875	Weighted mode	4	0.000949	0.00117031	0.476675	1.00095	0.998656	1.00325
order	NB1n	brain cancer || id:ieu-b-4875	Inverse variance weighted	9	0.000148	0.000385	0.699822	1.00015	0.999394	1.0009
order	NB1n	brain cancer || id:ieu-b-4875	MR Egger	9	-0.00209096	0.00137509	0.172166	0.997911	0.995225	1.0006
order	NB1n	brain cancer || id:ieu-b-4875	Weighted median	9	0.000411	0.000459	0.370132	1.00041	0.999512	1.00131
order	NB1n	brain cancer || id:ieu-b-4875	Weighted mode	9	0.000421	0.000713	0.570909	1.00042	0.999024	1.00182
order	Pasteurellales	brain cancer || id:ieu-b-4875	Inverse variance weighted	7	-0.000319	0.000433	0.462267	0.999681	0.998833	1.00053
order	Pasteurellales	brain cancer || id:ieu-b-4875	MR Egger	7	-0.000256	0.00100512	0.809153	0.999744	0.997777	1.00172
order	Pasteurellales	brain cancer || id:ieu-b-4875	Weighted median	7	-0.000326	0.00054	0.545698	0.999674	0.998617	1.00073
order	Pasteurellales	brain cancer || id:ieu-b-4875	Weighted mode	7	-0.000441	0.000754	0.579922	0.999559	0.998083	1.00104
order	Rhodospirillales	brain cancer || id:ieu-b-4875	Inverse variance weighted	9	0.000101	0.000437	0.816687	1.0001	0.999245	1.00096
order	Rhodospirillales	brain cancer || id:ieu-b-4875	MR Egger	9	6.84e-05	0.00243821	0.978391	1.00007	0.995301	1.00486
order	Rhodospirillales	brain cancer || id:ieu-b-4875	Weighted median	9	-4.32e-05	0.000558	0.938266	0.999957	0.998864	1.00105
order	Rhodospirillales	brain cancer || id:ieu-b-4875	Weighted mode	9	-0.000321	0.000832	0.709402	0.999679	0.998049	1.00131
order	Selenomonadales	brain cancer || id:ieu-b-4875	Inverse variance weighted	7	0.000246	0.000666	0.712339	1.00025	0.998941	1.00155
order	Selenomonadales	brain cancer || id:ieu-b-4875	MR Egger	7	-0.00310028	0.00185922	0.156286	0.996905	0.993278	1.00054
order	Selenomonadales	brain cancer || id:ieu-b-4875	Weighted median	7	0.000215	0.000851	0.800139	1.00022	0.998549	1.00188
order	Selenomonadales	brain cancer || id:ieu-b-4875	Weighted mode	7	-0.000438	0.00117403	0.721735	0.999562	0.997264	1.00186
order	Verrucomicrobiales	brain cancer || id:ieu-b-4875	Inverse variance weighted	9	-0.000254	0.00065	0.695614	0.999746	0.998473	1.00102
order	Verrucomicrobiales	brain cancer || id:ieu-b-4875	MR Egger	9	0.00302129	0.00189165	0.154259	1.00303	0.999314	1.00675
order	Verrucomicrobiales	brain cancer || id:ieu-b-4875	Weighted median	9	-0.000825	0.000722	0.252872	0.999175	0.997763	1.00059
order	Verrucomicrobiales	brain cancer || id:ieu-b-4875	Weighted mode	9	-0.00176226	0.00170563	0.33173	0.998239	0.994908	1.00158
order	Victivallales	brain cancer || id:ieu-b-4875	Inverse variance weighted	6	0.000472	0.000582	0.417974	1.00047	0.999331	1.00161
order	Victivallales	brain cancer || id:ieu-b-4875	MR Egger	6	-0.00150328	0.0022264	0.536564	0.998498	0.99415	1.00286
order	Victivallales	brain cancer || id:ieu-b-4875	Weighted median	6	0.000382	0.000536	0.476141	1.00038	0.999332	1.00143
order	Victivallales	brain cancer || id:ieu-b-4875	Weighted mode	6	0.000391	0.000686	0.593586	1.00039	0.999046	1.00174
family	Acidaminococcaceae	brain cancer || id:ieu-b-4875	Inverse variance weighted	4	0.00110214	0.000735	0.133538	1.0011	0.999662	1.00255
family	Acidaminococcaceae	brain cancer || id:ieu-b-4875	MR Egger	4	0.00138994	0.0022224	0.595546	1.00139	0.997038	1.00576
family	Acidaminococcaceae	brain cancer || id:ieu-b-4875	Weighted median	4	0.00113082	0.000832	0.174046	1.00113	0.9995	1.00277
family	Acidaminococcaceae	brain cancer || id:ieu-b-4875	Weighted mode	4	0.00132046	0.00114088	0.330888	1.00132	0.999085	1.00356
family	Alcaligenaceae	brain cancer || id:ieu-b-4875	Inverse variance weighted	7	0.000945	0.000667	0.156889	1.00095	0.999637	1.00226
family	Alcaligenaceae	brain cancer || id:ieu-b-4875	MR Egger	7	0.000249	0.00331744	0.943068	1.00025	0.993766	1.00677
family	Alcaligenaceae	brain cancer || id:ieu-b-4875	Weighted median	7	0.0011025	0.000944	0.242712	1.0011	0.999253	1.00296
family	Alcaligenaceae	brain cancer || id:ieu-b-4875	Weighted mode	7	0.00180198	0.00147568	0.267843	1.0018	0.99891	1.00471
family	Bacteroidaceae	brain cancer || id:ieu-b-4875	Inverse variance weighted	5	-0.000191	0.000812	0.814492	0.99981	0.99822	1.0014
family	Bacteroidaceae	brain cancer || id:ieu-b-4875	MR Egger	5	-0.00164872	0.0043335	0.728944	0.998353	0.989909	1.00687
family	Bacteroidaceae	brain cancer || id:ieu-b-4875	Weighted median	5	0.000362	0.00104013	0.727832	1.00036	0.998325	1.0024
family	Bacteroidaceae	brain cancer || id:ieu-b-4875	Weighted mode	5	0.000705	0.00156512	0.675929	1.0007	0.99764	1.00378
family	Bacteroidales	brain cancer || id:ieu-b-4875	Inverse variance weighted	4	-0.000139	0.00106814	0.896496	0.999861	0.99777	1.00196
family	Bacteroidales	brain cancer || id:ieu-b-4875	MR Egger	4	-0.0052182	0.00388004	0.310879	0.994795	0.987259	1.00239
family	Bacteroidales	brain cancer || id:ieu-b-4875	Weighted median	4	-7.14e-06	0.000786	0.99276	0.999993	0.998453	1.00154
family	Bacteroidales	brain cancer || id:ieu-b-4875	Weighted mode	4	0.00113756	0.00143794	0.486659	1.00114	0.998321	1.00396
family	Bifidobacteriaceae	brain cancer || id:ieu-b-4875	Inverse variance weighted	6	-0.000841	0.000595	0.157814	0.99916	0.997995	1.00033
family	Bifidobacteriaceae	brain cancer || id:ieu-b-4875	MR Egger	6	-0.000811	0.0019372	0.696859	0.999189	0.995402	1.00299
family	Bifidobacteriaceae	brain cancer || id:ieu-b-4875	Weighted median	6	-0.000871	0.000755	0.248666	0.99913	0.997652	1.00061
family	Bifidobacteriaceae	brain cancer || id:ieu-b-4875	Weighted mode	6	-0.000865	0.000895	0.378115	0.999135	0.997385	1.00089
family	Clostridiales	brain cancer || id:ieu-b-4875	Inverse variance weighted	10	0.000132	0.000433	0.760414	1.00013	0.999284	1.00098
family	Clostridiales	brain cancer || id:ieu-b-4875	MR Egger	10	0.000549	0.00119061	0.657264	1.00055	0.998217	1.00289
family	Clostridiales	brain cancer || id:ieu-b-4875	Weighted median	10	0.000272	0.000589	0.644043	1.00027	0.999119	1.00143
family	Clostridiales	brain cancer || id:ieu-b-4875	Weighted mode	10	0.000503	0.000817	0.553753	1.0005	0.998901	1.00211
family	Coriobacteriaceae	brain cancer || id:ieu-b-4875	Inverse variance weighted	4	-0.000307	0.000947	0.745676	0.999693	0.997839	1.00155
family	Coriobacteriaceae	brain cancer || id:ieu-b-4875	MR Egger	4	-0.000609	0.00496865	0.913649	0.999391	0.989706	1.00917
family	Coriobacteriaceae	brain cancer || id:ieu-b-4875	Weighted median	4	-0.000211	0.00108124	0.845455	0.999789	0.997673	1.00191
family	Coriobacteriaceae	brain cancer || id:ieu-b-4875	Weighted mode	4	0.000196	0.0012962	0.889516	1.0002	0.997658	1.00274
family	Defluviitaleaceae	brain cancer || id:ieu-b-4875	Inverse variance weighted	7	-0.000738	0.000531	0.164482	0.999263	0.998224	1.0003
family	Defluviitaleaceae	brain cancer || id:ieu-b-4875	MR Egger	7	-0.00482863	0.00235321	0.095408	0.995183	0.990604	0.999784
family	Defluviitaleaceae	brain cancer || id:ieu-b-4875	Weighted median	7	-0.000325	0.000615	0.597457	0.999675	0.998472	1.00088
family	Defluviitaleaceae	brain cancer || id:ieu-b-4875	Weighted mode	7	0.000392	0.00105363	0.722383	1.00039	0.998329	1.00246
family	Desulfovibrionaceae	brain cancer || id:ieu-b-4875	Inverse variance weighted	8	-0.000462	0.00057	0.41699	0.999538	0.998423	1.00065
family	Desulfovibrionaceae	brain cancer || id:ieu-b-4875	MR Egger	8	-0.000807	0.00147624	0.604305	0.999193	0.996306	1.00209
family	Desulfovibrionaceae	brain cancer || id:ieu-b-4875	Weighted median	8	-0.000454	0.000774	0.557169	0.999546	0.99803	1.00106
family	Desulfovibrionaceae	brain cancer || id:ieu-b-4875	Weighted mode	8	-0.000477	0.000949	0.630489	0.999523	0.997665	1.00138
family	Erysipelotrichaceae	brain cancer || id:ieu-b-4875	Inverse variance weighted	8	0.000552	0.000636	0.385152	1.00055	0.999306	1.0018
family	Erysipelotrichaceae	brain cancer || id:ieu-b-4875	MR Egger	8	-0.0012017	0.00279417	0.682161	0.998799	0.993344	1.00428
family	Erysipelotrichaceae	brain cancer || id:ieu-b-4875	Weighted median	8	0.0002	0.000799	0.802537	1.0002	0.998635	1.00177
family	Erysipelotrichaceae	brain cancer || id:ieu-b-4875	Weighted mode	8	-0.000246	0.00126551	0.851633	0.999754	0.997278	1.00224
family	Lachnospiraceae	brain cancer || id:ieu-b-4875	Inverse variance weighted	7	-0.000398	0.000689	0.563331	0.999602	0.998254	1.00095
family	Lachnospiraceae	brain cancer || id:ieu-b-4875	MR Egger	7	-0.00239921	0.00255895	0.391505	0.997604	0.992613	1.00262
family	Lachnospiraceae	brain cancer || id:ieu-b-4875	Weighted median	7	0.000132	0.00091	0.884549	1.00013	0.99835	1.00192
family	Lachnospiraceae	brain cancer || id:ieu-b-4875	Weighted mode	7	0.00052	0.00138414	0.719893	1.00052	0.99781	1.00324
family	Lactobacillaceae	brain cancer || id:ieu-b-4875	Inverse variance weighted	4	0.000626	0.000551	0.255595	1.00063	0.999547	1.00171
family	Lactobacillaceae	brain cancer || id:ieu-b-4875	MR Egger	4	-0.00102175	0.0017362	0.615805	0.998979	0.995585	1.00238
family	Lactobacillaceae	brain cancer || id:ieu-b-4875	Weighted median	4	0.00043	0.000676	0.524898	1.00043	0.999106	1.00176
family	Lactobacillaceae	brain cancer || id:ieu-b-4875	Weighted mode	4	-7.7e-05	0.00098	0.942308	0.999923	0.998005	1.00184
family	Methanobacteriaceae	brain cancer || id:ieu-b-4875	Inverse variance weighted	4	-0.000176	0.000786	0.823116	0.999824	0.998285	1.00137
family	Methanobacteriaceae	brain cancer || id:ieu-b-4875	MR Egger	4	-0.00320395	0.00295919	0.392106	0.996801	0.991036	1.0026
family	Methanobacteriaceae	brain cancer || id:ieu-b-4875	Weighted median	4	4.45e-05	0.000511	0.93069	1.00004	0.999043	1.00105
family	Methanobacteriaceae	brain cancer || id:ieu-b-4875	Weighted mode	4	0.000949	0.00115459	0.471241	1.00095	0.998687	1.00322
family	Oxalobacteraceae	brain cancer || id:ieu-b-4875	Inverse variance weighted	7	0.000753	0.000361	0.0368487	1.00075	1.00005	1.00146
family	Oxalobacteraceae	brain cancer || id:ieu-b-4875	MR Egger	7	-0.00142739	0.00202011	0.51138	0.998574	0.994628	1.00254
family	Oxalobacteraceae	brain cancer || id:ieu-b-4875	Weighted median	7	0.00101902	0.000479	0.0333602	1.00102	1.00008	1.00196
family	Oxalobacteraceae	brain cancer || id:ieu-b-4875	Weighted mode	7	0.00112994	0.000663	0.139089	1.00113	0.999831	1.00243
family	Pasteurellaceae	brain cancer || id:ieu-b-4875	Inverse variance weighted	7	-0.000319	0.000433	0.462267	0.999681	0.998833	1.00053
family	Pasteurellaceae	brain cancer || id:ieu-b-4875	MR Egger	7	-0.000256	0.00100512	0.809153	0.999744	0.997777	1.00172
family	Pasteurellaceae	brain cancer || id:ieu-b-4875	Weighted median	7	-0.000326	0.00055	0.553312	0.999674	0.998597	1.00075
family	Pasteurellaceae	brain cancer || id:ieu-b-4875	Weighted mode	7	-0.000441	0.000725	0.565449	0.999559	0.998139	1.00098
family	Peptococcaceae	brain cancer || id:ieu-b-4875	Inverse variance weighted	8	0.000294	0.00044	0.504498	1.00029	0.999431	1.00116
family	Peptococcaceae	brain cancer || id:ieu-b-4875	MR Egger	8	0.00169595	0.00106448	0.16222	1.0017	0.99961	1.00379
family	Peptococcaceae	brain cancer || id:ieu-b-4875	Weighted median	8	6.96e-05	0.000599	0.907435	1.00007	0.998896	1.00124
family	Peptococcaceae	brain cancer || id:ieu-b-4875	Weighted mode	8	-0.000711	0.00103011	0.512387	0.999289	0.997274	1.00131
family	Peptostreptococcaceae	brain cancer || id:ieu-b-4875	Inverse variance weighted	8	0.000734	0.000573	0.200121	1.00073	0.999611	1.00186
family	Peptostreptococcaceae	brain cancer || id:ieu-b-4875	MR Egger	8	0.000421	0.00123752	0.745312	1.00042	0.997997	1.00285
family	Peptostreptococcaceae	brain cancer || id:ieu-b-4875	Weighted median	8	0.000933	0.000684	0.172747	1.00093	0.999592	1.00228
family	Peptostreptococcaceae	brain cancer || id:ieu-b-4875	Weighted mode	8	0.000603	0.000821	0.4867	1.0006	0.998994	1.00222
family	Porphyromonadaceae	brain cancer || id:ieu-b-4875	Inverse variance weighted	3	-0.000827	0.00110975	0.456355	0.999174	0.997003	1.00135
family	Porphyromonadaceae	brain cancer || id:ieu-b-4875	MR Egger	3	-0.0152897	0.0103031	0.377492	0.984827	0.965138	1.00492
family	Porphyromonadaceae	brain cancer || id:ieu-b-4875	Weighted median	3	-0.000565	0.00148586	0.703648	0.999435	0.996529	1.00235
family	Porphyromonadaceae	brain cancer || id:ieu-b-4875	Weighted mode	3	-0.000179	0.00178831	0.92932	0.999821	0.996322	1.00333
family	Prevotellaceae	brain cancer || id:ieu-b-4875	Inverse variance weighted	9	0.000584	0.000579	0.313055	1.00058	0.99945	1.00172
family	Prevotellaceae	brain cancer || id:ieu-b-4875	MR Egger	9	-0.00183874	0.00165818	0.304117	0.998163	0.994924	1.00141
family	Prevotellaceae	brain cancer || id:ieu-b-4875	Weighted median	9	0.000129	0.000695	0.852716	1.00013	0.998768	1.00149
family	Prevotellaceae	brain cancer || id:ieu-b-4875	Weighted mode	9	-0.000109	0.000944	0.911173	0.999891	0.998043	1.00174
family	Rhodospirillaceae	brain cancer || id:ieu-b-4875	Inverse variance weighted	7	0.000516	0.00049	0.292751	1.00052	0.999555	1.00148
family	Rhodospirillaceae	brain cancer || id:ieu-b-4875	MR Egger	7	4.03e-06	0.00297464	0.998972	1	0.994191	1.00585
family	Rhodospirillaceae	brain cancer || id:ieu-b-4875	Weighted median	7	0.000401	0.000611	0.511064	1.0004	0.999204	1.0016
family	Rhodospirillaceae	brain cancer || id:ieu-b-4875	Weighted mode	7	0.000134	0.00085	0.879753	1.00013	0.998469	1.0018
family	Rikenellaceae	brain cancer || id:ieu-b-4875	Inverse variance weighted	10	-0.000188	0.000533	0.725012	0.999813	0.998769	1.00086
family	Rikenellaceae	brain cancer || id:ieu-b-4875	MR Egger	10	0.00157236	0.00134646	0.276522	1.00157	0.998934	1.00422
family	Rikenellaceae	brain cancer || id:ieu-b-4875	Weighted median	10	0.000111	0.000714	0.877039	1.00011	0.998712	1.00151
family	Rikenellaceae	brain cancer || id:ieu-b-4875	Weighted mode	10	0.000368	0.00100509	0.722844	1.00037	0.998399	1.00234
family	Ruminococcaceae	brain cancer || id:ieu-b-4875	Inverse variance weighted	5	0.000816	0.000824	0.321993	1.00082	0.999202	1.00243
family	Ruminococcaceae	brain cancer || id:ieu-b-4875	MR Egger	5	-0.0025915	0.00221688	0.326847	0.997412	0.993087	1.00176
family	Ruminococcaceae	brain cancer || id:ieu-b-4875	Weighted median	5	0.000426	0.000854	0.617933	1.00043	0.998753	1.0021
family	Ruminococcaceae	brain cancer || id:ieu-b-4875	Weighted mode	5	1.58e-05	0.000945	0.987429	1.00002	0.998165	1.00187
family	Streptococcaceae	brain cancer || id:ieu-b-4875	Inverse variance weighted	7	0.00132366	0.000684	0.0529116	1.00132	0.999983	1.00267
family	Streptococcaceae	brain cancer || id:ieu-b-4875	MR Egger	7	0.00198067	0.0028109	0.512493	1.00198	0.996478	1.00752
family	Streptococcaceae	brain cancer || id:ieu-b-4875	Weighted median	7	0.00106737	0.000906	0.238767	1.00107	0.999292	1.00285
family	Streptococcaceae	brain cancer || id:ieu-b-4875	Weighted mode	7	0.000656	0.00122378	0.611122	1.00066	0.998259	1.00306
family	Veillonellaceae	brain cancer || id:ieu-b-4875	Inverse variance weighted	9	0.000667	0.000853	0.434484	1.00067	0.998995	1.00234
family	Veillonellaceae	brain cancer || id:ieu-b-4875	MR Egger	9	-0.000937	0.00217739	0.679799	0.999063	0.994809	1.00334
family	Veillonellaceae	brain cancer || id:ieu-b-4875	Weighted median	9	0.00013	0.000819	0.873499	1.00013	0.998526	1.00174
family	Veillonellaceae	brain cancer || id:ieu-b-4875	Weighted mode	9	-0.000261	0.00098	0.796547	0.999739	0.99782	1.00166
family	Verrucomicrobiaceae	brain cancer || id:ieu-b-4875	Inverse variance weighted	9	-0.000254	0.00065	0.69617	0.999746	0.998473	1.00102
family	Verrucomicrobiaceae	brain cancer || id:ieu-b-4875	MR Egger	9	0.00302474	0.00189063	0.153664	1.00303	0.999319	1.00675
family	Verrucomicrobiaceae	brain cancer || id:ieu-b-4875	Weighted median	9	-0.000824	0.000709	0.245237	0.999177	0.997789	1.00057
family	Verrucomicrobiaceae	brain cancer || id:ieu-b-4875	Weighted mode	9	-0.00176067	0.00170284	0.331398	0.998241	0.994915	1.00158
family	Victivallaceae	brain cancer || id:ieu-b-4875	Inverse variance weighted	9	4.2e-06	0.000435	0.992295	1	0.999151	1.00086
family	Victivallaceae	brain cancer || id:ieu-b-4875	MR Egger	9	0.00113738	0.00227212	0.632018	1.00114	0.99669	1.00561
family	Victivallaceae	brain cancer || id:ieu-b-4875	Weighted median	9	0.000287	0.000408	0.482488	1.00029	0.999487	1.00109
family	Victivallaceae	brain cancer || id:ieu-b-4875	Weighted mode	9	0.000316	0.000609	0.617935	1.00032	0.999123	1.00151
genus	Adlercreutzia	brain cancer || id:ieu-b-4875	Inverse variance weighted	4	-0.000588	0.000629	0.34957	0.999412	0.998181	1.00064
genus	Adlercreutzia	brain cancer || id:ieu-b-4875	MR Egger	4	-0.00181773	0.00249191	0.541586	0.998184	0.993321	1.00307
genus	Adlercreutzia	brain cancer || id:ieu-b-4875	Weighted median	4	-0.000496	0.000726	0.494734	0.999504	0.998083	1.00093
genus	Adlercreutzia	brain cancer || id:ieu-b-4875	Weighted mode	4	2.88e-05	0.00101626	0.979166	1.00003	0.998039	1.00202
genus	Akkermansia	brain cancer || id:ieu-b-4875	Inverse variance weighted	9	-0.000253	0.00065	0.69746	0.999747	0.998474	1.00102
genus	Akkermansia	brain cancer || id:ieu-b-4875	MR Egger	9	0.00302408	0.00188542	0.152765	1.00303	0.999329	1.00674
genus	Akkermansia	brain cancer || id:ieu-b-4875	Weighted median	9	-0.000822	0.000697	0.238106	0.999178	0.997815	1.00054
genus	Akkermansia	brain cancer || id:ieu-b-4875	Weighted mode	9	-0.00176631	0.00162139	0.307711	0.998235	0.995068	1.00141
genus	Alistipes	brain cancer || id:ieu-b-4875	Inverse variance weighted	5	0.000546	0.000851	0.52117	1.00055	0.998879	1.00222
genus	Alistipes	brain cancer || id:ieu-b-4875	MR Egger	5	0.00435443	0.00696188	0.576013	1.00436	0.990752	1.01816
genus	Alistipes	brain cancer || id:ieu-b-4875	Weighted median	5	0.000293	0.00104512	0.77908	1.00029	0.998246	1.00234
genus	Alistipes	brain cancer || id:ieu-b-4875	Weighted mode	5	4.69e-05	0.00147343	0.976129	1.00005	0.997163	1.00294
genus	Allisonella	brain cancer || id:ieu-b-4875	Inverse variance weighted	3	0.00075	0.000424	0.077142	1.00075	0.999918	1.00158
genus	Allisonella	brain cancer || id:ieu-b-4875	MR Egger	3	0.00393204	0.00264612	0.3771	1.00394	0.998746	1.00916
genus	Allisonella	brain cancer || id:ieu-b-4875	Weighted median	3	0.000712	0.000523	0.172741	1.00071	0.999688	1.00174
genus	Allisonella	brain cancer || id:ieu-b-4875	Weighted mode	3	0.000923	0.000724	0.330427	1.00092	0.999504	1.00235
genus	Anaerofilum	brain cancer || id:ieu-b-4875	Inverse variance weighted	6	0.000415	0.000487	0.394578	1.00042	0.99946	1.00137
genus	Anaerofilum	brain cancer || id:ieu-b-4875	MR Egger	6	0.0015448	0.00279533	0.609941	1.00155	0.996074	1.00705
genus	Anaerofilum	brain cancer || id:ieu-b-4875	Weighted median	6	0.000481	0.000544	0.377316	1.00048	0.999414	1.00155
genus	Anaerofilum	brain cancer || id:ieu-b-4875	Weighted mode	6	0.000546	0.000956	0.592852	1.00055	0.998672	1.00242
genus	Anaerostipes	brain cancer || id:ieu-b-4875	Inverse variance weighted	8	0.000564	0.000635	0.374401	1.00056	0.999319	1.00181
genus	Anaerostipes	brain cancer || id:ieu-b-4875	MR Egger	8	0.00115606	0.00236278	0.642016	1.00116	0.996531	1.0058
genus	Anaerostipes	brain cancer || id:ieu-b-4875	Weighted median	8	0.000617	0.000783	0.43036	1.00062	0.999084	1.00215
genus	Anaerostipes	brain cancer || id:ieu-b-4875	Weighted mode	8	0.000562	0.0010975	0.624277	1.00056	0.998412	1.00272
genus	Anaerotruncus	brain cancer || id:ieu-b-4875	Inverse variance weighted	5	-0.00167522	0.000932	0.072379	0.998326	0.996503	1.00015
genus	Anaerotruncus	brain cancer || id:ieu-b-4875	MR Egger	5	0.00440531	0.00553714	0.484404	1.00442	0.993573	1.01538
genus	Anaerotruncus	brain cancer || id:ieu-b-4875	Weighted median	5	-0.00209164	0.00115696	0.0706244	0.997911	0.99565	1.00018
genus	Anaerotruncus	brain cancer || id:ieu-b-4875	Weighted mode	5	-0.00207256	0.00172217	0.295151	0.99793	0.994567	1.0013
genus	Bacteroides	brain cancer || id:ieu-b-4875	Inverse variance weighted	5	-0.000191	0.000812	0.814492	0.99981	0.99822	1.0014
genus	Bacteroides	brain cancer || id:ieu-b-4875	MR Egger	5	-0.00164872	0.0043335	0.728944	0.998353	0.989909	1.00687
genus	Bacteroides	brain cancer || id:ieu-b-4875	Weighted median	5	0.000362	0.00105529	0.73159	1.00036	0.998295	1.00243
genus	Bacteroides	brain cancer || id:ieu-b-4875	Weighted mode	5	0.000705	0.00138143	0.63691	1.0007	0.997999	1.00342
genus	Barnesiella	brain cancer || id:ieu-b-4875	Inverse variance weighted	10	-1.02e-05	0.000501	0.983731	0.99999	0.999009	1.00097
genus	Barnesiella	brain cancer || id:ieu-b-4875	MR Egger	10	-0.000193	0.00159695	0.906558	0.999807	0.996682	1.00294
genus	Barnesiella	brain cancer || id:ieu-b-4875	Weighted median	10	-0.000525	0.000665	0.429366	0.999475	0.998174	1.00078
genus	Barnesiella	brain cancer || id:ieu-b-4875	Weighted mode	10	-0.000695	0.00109271	0.5407	0.999305	0.997167	1.00145
genus	Bifidobacterium	brain cancer || id:ieu-b-4875	Inverse variance weighted	5	-0.000771	0.000565	0.172271	0.999229	0.998124	1.00034
genus	Bifidobacterium	brain cancer || id:ieu-b-4875	MR Egger	5	-1.17e-05	0.00134424	0.99362	0.999988	0.997357	1.00263
genus	Bifidobacterium	brain cancer || id:ieu-b-4875	Weighted median	5	-0.000553	0.00067	0.40882	0.999447	0.998136	1.00076
genus	Bifidobacterium	brain cancer || id:ieu-b-4875	Weighted mode	5	-0.000515	0.000758	0.53393	0.999485	0.998001	1.00097
genus	Bilophila	brain cancer || id:ieu-b-4875	Inverse variance weighted	6	-1.55e-05	0.000642	0.980745	0.999985	0.998727	1.00124
genus	Bilophila	brain cancer || id:ieu-b-4875	MR Egger	6	-0.000178	0.00342451	0.961091	0.999822	0.993134	1.00656
genus	Bilophila	brain cancer || id:ieu-b-4875	Weighted median	6	0.000256	0.000797	0.74798	1.00026	0.998695	1.00182
genus	Bilophila	brain cancer || id:ieu-b-4875	Weighted mode	6	0.000673	0.00121958	0.604739	1.00067	0.998284	1.00307
genus	Butyricimonas	brain cancer || id:ieu-b-4875	Inverse variance weighted	8	-0.000425	0.000564	0.450324	0.999575	0.998471	1.00068
genus	Butyricimonas	brain cancer || id:ieu-b-4875	MR Egger	8	-0.00442257	0.00169591	0.0402398	0.995587	0.992283	0.998902
genus	Butyricimonas	brain cancer || id:ieu-b-4875	Weighted median	8	-0.000823	0.00068	0.226359	0.999178	0.997847	1.00051
genus	Butyricimonas	brain cancer || id:ieu-b-4875	Weighted mode	8	-0.000938	0.00111254	0.427047	0.999062	0.996886	1.00124
genus	Butyrivibrio	brain cancer || id:ieu-b-4875	Inverse variance weighted	7	-0.00025	0.000326	0.443462	0.99975	0.999112	1.00039
genus	Butyrivibrio	brain cancer || id:ieu-b-4875	MR Egger	7	0.00102518	0.00152933	0.53235	1.00103	0.99803	1.00403
genus	Butyrivibrio	brain cancer || id:ieu-b-4875	Weighted median	7	-0.000582	0.000428	0.173729	0.999418	0.998581	1.00026
genus	Butyrivibrio	brain cancer || id:ieu-b-4875	Weighted mode	7	-0.000787	0.00062	0.251506	0.999213	0.997999	1.00043
genus	Candidatus	brain cancer || id:ieu-b-4875	Inverse variance weighted	4	0.000416	0.000547	0.447466	1.00042	0.999344	1.00149
genus	Candidatus	brain cancer || id:ieu-b-4875	MR Egger	4	-0.000311	0.00202967	0.89241	0.999689	0.99572	1.00367
genus	Candidatus	brain cancer || id:ieu-b-4875	Weighted median	4	0.000388	0.000615	0.528401	1.00039	0.999183	1.00159
genus	Candidatus	brain cancer || id:ieu-b-4875	Weighted mode	4	0.000273	0.000778	0.748722	1.00027	0.998749	1.0018
genus	Catenibacterium	brain cancer || id:ieu-b-4875	Inverse variance weighted	4	-5.18e-05	0.000496	0.916874	0.999948	0.998976	1.00092
genus	Catenibacterium	brain cancer || id:ieu-b-4875	MR Egger	4	0.00819986	0.0049408	0.238862	1.00823	0.998517	1.01804
genus	Catenibacterium	brain cancer || id:ieu-b-4875	Weighted median	4	-0.000195	0.000499	0.696199	0.999805	0.998828	1.00078
genus	Catenibacterium	brain cancer || id:ieu-b-4875	Weighted mode	4	-0.00039	0.000711	0.621554	0.99961	0.998219	1.001
genus	Christensenellaceae	brain cancer || id:ieu-b-4875	Inverse variance weighted	3	-0.00048	0.00107869	0.656497	0.99952	0.997409	1.00164
genus	Christensenellaceae	brain cancer || id:ieu-b-4875	MR Egger	3	-0.00196657	0.00321625	0.650627	0.998035	0.991764	1.00435
genus	Christensenellaceae	brain cancer || id:ieu-b-4875	Weighted median	3	-0.000758	0.0013023	0.560396	0.999242	0.996695	1.0018
genus	Christensenellaceae	brain cancer || id:ieu-b-4875	Weighted mode	3	-0.000877	0.00144719	0.605991	0.999123	0.996293	1.00196
genus	Clostridium	brain cancer || id:ieu-b-4875	Inverse variance weighted	6	0.000678	0.000557	0.223503	1.00068	0.999586	1.00177
genus	Clostridium	brain cancer || id:ieu-b-4875	MR Egger	6	0.000224	0.00117037	0.857795	1.00022	0.997932	1.00252
genus	Clostridium	brain cancer || id:ieu-b-4875	Weighted median	6	0.000675	0.000679	0.31993	1.00068	0.999345	1.00201
genus	Clostridium	brain cancer || id:ieu-b-4875	Weighted mode	6	0.000961	0.000822	0.295063	1.00096	0.99935	1.00258
genus	Coprobacter	brain cancer || id:ieu-b-4875	Inverse variance weighted	5	1.48e-05	0.00058	0.979567	1.00001	0.998879	1.00115
genus	Coprobacter	brain cancer || id:ieu-b-4875	MR Egger	5	0.00246352	0.00126005	0.145548	1.00247	0.999994	1.00495
genus	Coprobacter	brain cancer || id:ieu-b-4875	Weighted median	5	-0.000318	0.000634	0.616137	0.999682	0.998441	1.00093
genus	Coprobacter	brain cancer || id:ieu-b-4875	Weighted mode	5	-0.000396	0.00105674	0.72656	0.999604	0.997535	1.00168
genus	Coprococcus1	brain cancer || id:ieu-b-4875	Inverse variance weighted	7	0.000177	0.000699	0.799819	1.00018	0.998809	1.00155
genus	Coprococcus1	brain cancer || id:ieu-b-4875	MR Egger	7	-0.00107878	0.00223886	0.650266	0.998922	0.994548	1.00331
genus	Coprococcus1	brain cancer || id:ieu-b-4875	Weighted median	7	-1.94e-05	0.000887	0.982538	0.999981	0.998244	1.00172
genus	Coprococcus1	brain cancer || id:ieu-b-4875	Weighted mode	7	-0.00082	0.00130051	0.551641	0.99918	0.996637	1.00173
genus	Coprococcus2	brain cancer || id:ieu-b-4875	Inverse variance weighted	3	1.34e-05	0.00169936	0.993713	1.00001	0.996688	1.00335
genus	Coprococcus2	brain cancer || id:ieu-b-4875	MR Egger	3	0.0107329	0.0236189	0.728466	1.01079	0.965065	1.05868
genus	Coprococcus2	brain cancer || id:ieu-b-4875	Weighted median	3	-0.00109474	0.00118062	0.353792	0.998906	0.996597	1.00122
genus	Coprococcus2	brain cancer || id:ieu-b-4875	Weighted mode	3	-0.00150126	0.00122174	0.344113	0.9985	0.996112	1.00089
genus	Coprococcus3	brain cancer || id:ieu-b-4875	Inverse variance weighted	5	-0.000626	0.000739	0.396429	0.999374	0.997928	1.00082
genus	Coprococcus3	brain cancer || id:ieu-b-4875	MR Egger	5	0.000101	0.00230057	0.967627	1.0001	0.995602	1.00462
genus	Coprococcus3	brain cancer || id:ieu-b-4875	Weighted median	5	-0.000879	0.000938	0.348962	0.999122	0.997287	1.00096
genus	Coprococcus3	brain cancer || id:ieu-b-4875	Weighted mode	5	-0.000968	0.00120268	0.466034	0.999033	0.99668	1.00139
genus	Defluviitaleaceae	brain cancer || id:ieu-b-4875	Inverse variance weighted	7	-0.000998	0.000458	0.0291903	0.999003	0.998107	0.999899
genus	Defluviitaleaceae	brain cancer || id:ieu-b-4875	MR Egger	7	-0.00207849	0.00162677	0.257468	0.997924	0.994747	1.00111
genus	Defluviitaleaceae	brain cancer || id:ieu-b-4875	Weighted median	7	-0.00134979	0.000609	0.026688	0.998651	0.99746	0.999844
genus	Defluviitaleaceae	brain cancer || id:ieu-b-4875	Weighted mode	7	-0.00178222	0.0011181	0.162052	0.998219	0.996034	1.00041
genus	Desulfovibrio	brain cancer || id:ieu-b-4875	Inverse variance weighted	5	-0.000494	0.000634	0.435452	0.999506	0.998266	1.00075
genus	Desulfovibrio	brain cancer || id:ieu-b-4875	MR Egger	5	0.00466131	0.00378967	0.306355	1.00467	0.997237	1.01216
genus	Desulfovibrio	brain cancer || id:ieu-b-4875	Weighted median	5	-0.00101342	0.000787	0.197883	0.998987	0.997447	1.00053
genus	Desulfovibrio	brain cancer || id:ieu-b-4875	Weighted mode	5	-0.00111046	0.000929	0.298178	0.99889	0.997072	1.00071
genus	Dorea	brain cancer || id:ieu-b-4875	Inverse variance weighted	5	-0.00055	0.000776	0.478612	0.99945	0.997932	1.00097
genus	Dorea	brain cancer || id:ieu-b-4875	MR Egger	5	0.00247142	0.00264709	0.419364	1.00247	0.997287	1.00769
genus	Dorea	brain cancer || id:ieu-b-4875	Weighted median	5	-0.000543	0.000998	0.585916	0.999457	0.997504	1.00141
genus	Dorea	brain cancer || id:ieu-b-4875	Weighted mode	5	0.000835	0.00141855	0.587944	1.00083	0.998056	1.00362
genus	Eggerthella	brain cancer || id:ieu-b-4875	Inverse variance weighted	5	-5.69e-05	0.000445	0.898211	0.999943	0.999072	1.00081
genus	Eggerthella	brain cancer || id:ieu-b-4875	MR Egger	5	-0.000127	0.00172888	0.945955	0.999873	0.99649	1.00327
genus	Eggerthella	brain cancer || id:ieu-b-4875	Weighted median	5	7.34e-06	0.00054	0.989144	1.00001	0.99895	1.00107
genus	Eggerthella	brain cancer || id:ieu-b-4875	Weighted mode	5	0.000133	0.000702	0.859393	1.00013	0.998757	1.00151
genus	Eisenbergiella	brain cancer || id:ieu-b-4875	Inverse variance weighted	5	-0.00064	0.000657	0.330255	0.999361	0.998075	1.00065
genus	Eisenbergiella	brain cancer || id:ieu-b-4875	MR Egger	5	0.00577353	0.00547246	0.368873	1.00579	0.99506	1.01664
genus	Eisenbergiella	brain cancer || id:ieu-b-4875	Weighted median	5	-0.000828	0.000734	0.259167	0.999173	0.997737	1.00061
genus	Eisenbergiella	brain cancer || id:ieu-b-4875	Weighted mode	5	-0.00109963	0.000997	0.332102	0.998901	0.99695	1.00086
genus	Enterorhabdus	brain cancer || id:ieu-b-4875	Inverse variance weighted	3	-0.000345	0.000592	0.559849	0.999655	0.998496	1.00082
genus	Enterorhabdus	brain cancer || id:ieu-b-4875	MR Egger	3	-0.000149	0.00187655	0.949449	0.999851	0.99618	1.00353
genus	Enterorhabdus	brain cancer || id:ieu-b-4875	Weighted median	3	-0.000674	0.000709	0.342225	0.999327	0.997938	1.00072
genus	Enterorhabdus	brain cancer || id:ieu-b-4875	Weighted mode	3	-0.000816	0.00083	0.429316	0.999184	0.997559	1.00081
genus	Erysipelatoclostridium	brain cancer || id:ieu-b-4875	Inverse variance weighted	8	0.000236	0.000505	0.639874	1.00024	0.999246	1.00123
genus	Erysipelatoclostridium	brain cancer || id:ieu-b-4875	MR Egger	8	-0.000104	0.00247703	0.967996	0.999896	0.995054	1.00476
genus	Erysipelatoclostridium	brain cancer || id:ieu-b-4875	Weighted median	8	0.000917	0.000646	0.155724	1.00092	0.999651	1.00219
genus	Erysipelatoclostridium	brain cancer || id:ieu-b-4875	Weighted mode	8	0.00129668	0.00122651	0.325532	1.0013	0.998893	1.00371
genus	Escherichia	brain cancer || id:ieu-b-4875	Inverse variance weighted	4	-0.00212025	0.0008	0.00804568	0.997882	0.996318	0.999448
genus	Escherichia	brain cancer || id:ieu-b-4875	MR Egger	4	0.000889	0.00198094	0.697524	1.00089	0.997011	1.00478
genus	Escherichia	brain cancer || id:ieu-b-4875	Weighted median	4	-0.00154435	0.000993	0.12007	0.998457	0.996515	1.0004
genus	Escherichia	brain cancer || id:ieu-b-4875	Weighted mode	4	-0.00122832	0.00119271	0.378842	0.998772	0.99644	1.00111
genus	Faecalibacterium	brain cancer || id:ieu-b-4875	Inverse variance weighted	3	-0.000471	0.000967	0.626139	0.999529	0.997636	1.00143
genus	Faecalibacterium	brain cancer || id:ieu-b-4875	MR Egger	3	-0.0016557	0.00211335	0.576924	0.998346	0.994219	1.00249
genus	Faecalibacterium	brain cancer || id:ieu-b-4875	Weighted median	3	-0.000477	0.000892	0.592696	0.999523	0.997776	1.00127
genus	Faecalibacterium	brain cancer || id:ieu-b-4875	Weighted mode	3	-0.000442	0.00100943	0.703939	0.999558	0.997582	1.00154
genus	Flavonifractor	brain cancer || id:ieu-b-4875	Inverse variance weighted	4	-0.00144427	0.000693	0.0371046	0.998557	0.997202	0.999914
genus	Flavonifractor	brain cancer || id:ieu-b-4875	MR Egger	4	-0.00474164	0.00361606	0.320086	0.99527	0.988241	1.00235
genus	Flavonifractor	brain cancer || id:ieu-b-4875	Weighted median	4	-0.00119153	0.000818	0.145317	0.998809	0.997209	1.00041
genus	Flavonifractor	brain cancer || id:ieu-b-4875	Weighted mode	4	-0.000971	0.00112016	0.44962	0.999029	0.996838	1.00122
genus	Fusicatenibacter	brain cancer || id:ieu-b-4875	Inverse variance weighted	9	0.00111645	0.000668	0.0946363	1.00112	0.999807	1.00243
genus	Fusicatenibacter	brain cancer || id:ieu-b-4875	MR Egger	9	0.0034949	0.00310274	0.297129	1.0035	0.997417	1.00962
genus	Fusicatenibacter	brain cancer || id:ieu-b-4875	Weighted median	9	0.00192019	0.000845	0.0231215	1.00192	1.00026	1.00358
genus	Fusicatenibacter	brain cancer || id:ieu-b-4875	Weighted mode	9	0.00213815	0.00112469	0.0938097	1.00214	0.999934	1.00435
genus	Gordonibacter	brain cancer || id:ieu-b-4875	Inverse variance weighted	3	-7.57e-05	0.000475	0.873407	0.999924	0.998993	1.00086
genus	Gordonibacter	brain cancer || id:ieu-b-4875	MR Egger	3	0.000786	0.00288322	0.830559	1.00079	0.995147	1.00646
genus	Gordonibacter	brain cancer || id:ieu-b-4875	Weighted median	3	-0.000249	0.000583	0.669434	0.999751	0.998609	1.00089
genus	Gordonibacter	brain cancer || id:ieu-b-4875	Weighted mode	3	-0.000282	0.00068	0.719166	0.999719	0.998386	1.00105
genus	Haemophilus	brain cancer || id:ieu-b-4875	Inverse variance weighted	9	-0.000316	0.000375	0.400727	0.999685	0.998949	1.00042
genus	Haemophilus	brain cancer || id:ieu-b-4875	MR Egger	9	-0.00138026	0.000876	0.159076	0.998621	0.996908	1.00034
genus	Haemophilus	brain cancer || id:ieu-b-4875	Weighted median	9	-0.000247	0.000497	0.619903	0.999753	0.998779	1.00073
genus	Haemophilus	brain cancer || id:ieu-b-4875	Weighted mode	9	-0.000282	0.000676	0.687232	0.999718	0.998395	1.00104
genus	Holdemanella	brain cancer || id:ieu-b-4875	Inverse variance weighted	6	-1.79e-05	0.000452	0.968366	0.999982	0.999096	1.00087
genus	Holdemanella	brain cancer || id:ieu-b-4875	MR Egger	6	-0.000416	0.00119226	0.744479	0.999584	0.99725	1.00192
genus	Holdemanella	brain cancer || id:ieu-b-4875	Weighted median	6	-0.000373	0.000612	0.542683	0.999628	0.998429	1.00083
genus	Holdemanella	brain cancer || id:ieu-b-4875	Weighted mode	6	-0.000612	0.000734	0.442214	0.999388	0.997952	1.00083
genus	Holdemania	brain cancer || id:ieu-b-4875	Inverse variance weighted	6	3.7e-05	0.000513	0.942451	1.00004	0.999032	1.00104
genus	Holdemania	brain cancer || id:ieu-b-4875	MR Egger	6	-3.93e-05	0.00223237	0.986814	0.999961	0.995595	1.00435
genus	Holdemania	brain cancer || id:ieu-b-4875	Weighted median	6	-5.48e-05	0.000633	0.930996	0.999945	0.998705	1.00119
genus	Holdemania	brain cancer || id:ieu-b-4875	Weighted mode	6	-4.75e-05	0.000899	0.959916	0.999953	0.998192	1.00172
genus	Howardella	brain cancer || id:ieu-b-4875	Inverse variance weighted	6	-0.000647	0.000458	0.15819	0.999354	0.998456	1.00025
genus	Howardella	brain cancer || id:ieu-b-4875	MR Egger	6	-0.00170163	0.0019094	0.42319	0.9983	0.994571	1.00204
genus	Howardella	brain cancer || id:ieu-b-4875	Weighted median	6	-0.000412	0.000444	0.353969	0.999588	0.998718	1.00046
genus	Howardella	brain cancer || id:ieu-b-4875	Weighted mode	6	-0.000304	0.000688	0.676527	0.999696	0.998349	1.00104
genus	Intestinibacter	brain cancer || id:ieu-b-4875	Inverse variance weighted	7	0.000294	0.00056	0.599423	1.00029	0.999197	1.00139
genus	Intestinibacter	brain cancer || id:ieu-b-4875	MR Egger	7	1.34e-05	0.00193774	0.994754	1.00001	0.996223	1.00382
genus	Intestinibacter	brain cancer || id:ieu-b-4875	Weighted median	7	7.73e-05	0.000676	0.908965	1.00008	0.998752	1.0014
genus	Intestinibacter	brain cancer || id:ieu-b-4875	Weighted mode	7	5.71e-06	0.00101107	0.995674	1.00001	0.998026	1.00199
genus	Intestinimonas	brain cancer || id:ieu-b-4875	Inverse variance weighted	11	-0.000173	0.000429	0.687547	0.999827	0.998987	1.00067
genus	Intestinimonas	brain cancer || id:ieu-b-4875	MR Egger	11	-6.66e-05	0.00118319	0.95631	0.999933	0.997617	1.00225
genus	Intestinimonas	brain cancer || id:ieu-b-4875	Weighted median	11	-0.00041	0.000576	0.476261	0.99959	0.998461	1.00072
genus	Intestinimonas	brain cancer || id:ieu-b-4875	Weighted mode	11	-0.0004	0.000847	0.647017	0.9996	0.997943	1.00126
genus	Lachnoclostridium	brain cancer || id:ieu-b-4875	Inverse variance weighted	6	-0.000812	0.00076	0.285076	0.999188	0.997702	1.00068
genus	Lachnoclostridium	brain cancer || id:ieu-b-4875	MR Egger	6	-0.000843	0.00372417	0.832052	0.999158	0.991891	1.00648
genus	Lachnoclostridium	brain cancer || id:ieu-b-4875	Weighted median	6	-0.00132561	0.000938	0.157771	0.998675	0.99684	1.00051
genus	Lachnoclostridium	brain cancer || id:ieu-b-4875	Weighted mode	6	-0.00159096	0.00133237	0.286003	0.99841	0.995806	1.00102
genus	Lactobacillus	brain cancer || id:ieu-b-4875	Inverse variance weighted	7	0.00022	0.000424	0.603989	1.00022	0.999389	1.00105
genus	Lactobacillus	brain cancer || id:ieu-b-4875	MR Egger	7	-0.00178664	0.0014228	0.2647	0.998215	0.995435	1.001
genus	Lactobacillus	brain cancer || id:ieu-b-4875	Weighted median	7	0.000137	0.000571	0.80982	1.00014	0.999018	1.00126
genus	Lactobacillus	brain cancer || id:ieu-b-4875	Weighted mode	7	5.34e-06	0.000824	0.995037	1.00001	0.998391	1.00162
genus	Lactococcus	brain cancer || id:ieu-b-4875	Inverse variance weighted	5	-1.45e-05	0.000396	0.97088	0.999986	0.99921	1.00076
genus	Lactococcus	brain cancer || id:ieu-b-4875	MR Egger	5	-0.00148214	0.00236031	0.574592	0.998519	0.99391	1.00315
genus	Lactococcus	brain cancer || id:ieu-b-4875	Weighted median	5	-0.000303	0.000513	0.555552	0.999697	0.998692	1.0007
genus	Lactococcus	brain cancer || id:ieu-b-4875	Weighted mode	5	-0.000408	0.000632	0.553588	0.999592	0.998354	1.00083
genus	Marvinbryantia	brain cancer || id:ieu-b-4875	Inverse variance weighted	6	0.000164	0.000609	0.787345	1.00016	0.998971	1.00136
genus	Marvinbryantia	brain cancer || id:ieu-b-4875	MR Egger	6	0.00217031	0.0023661	0.410912	1.00217	0.997536	1.00683
genus	Marvinbryantia	brain cancer || id:ieu-b-4875	Weighted median	6	0.000526	0.000775	0.497475	1.00053	0.999008	1.00205
genus	Marvinbryantia	brain cancer || id:ieu-b-4875	Weighted mode	6	0.00091	0.00121184	0.486406	1.00091	0.998536	1.00329
genus	Methanobrevibacter	brain cancer || id:ieu-b-4875	Inverse variance weighted	3	0.000264	0.000915	0.772599	1.00026	0.998472	1.00206
genus	Methanobrevibacter	brain cancer || id:ieu-b-4875	MR Egger	3	-0.00224553	0.00307484	0.59844	0.997757	0.991762	1.00379
genus	Methanobrevibacter	brain cancer || id:ieu-b-4875	Weighted median	3	0.00088	0.000724	0.223901	1.00088	0.999462	1.0023
genus	Methanobrevibacter	brain cancer || id:ieu-b-4875	Weighted mode	3	0.00117931	0.000824	0.288568	1.00118	0.999565	1.0028
genus	Odoribacter	brain cancer || id:ieu-b-4875	Inverse variance weighted	3	3.35e-05	0.00127089	0.978965	1.00003	0.997546	1.00253
genus	Odoribacter	brain cancer || id:ieu-b-4875	MR Egger	3	-0.00299322	0.00467315	0.637332	0.997011	0.987921	1.00619
genus	Odoribacter	brain cancer || id:ieu-b-4875	Weighted median	3	-0.000555	0.00128547	0.66576	0.999445	0.99693	1.00197
genus	Odoribacter	brain cancer || id:ieu-b-4875	Weighted mode	3	-0.000981	0.0014586	0.570646	0.99902	0.996168	1.00188
genus	Olsenella	brain cancer || id:ieu-b-4875	Inverse variance weighted	6	-3e-05	0.000403	0.940732	0.99997	0.999181	1.00076
genus	Olsenella	brain cancer || id:ieu-b-4875	MR Egger	6	-0.000127	0.00144727	0.934255	0.999873	0.997041	1.00271
genus	Olsenella	brain cancer || id:ieu-b-4875	Weighted median	6	-0.000173	0.000456	0.704096	0.999827	0.998933	1.00072
genus	Olsenella	brain cancer || id:ieu-b-4875	Weighted mode	6	-0.000251	0.000651	0.715362	0.999749	0.998474	1.00102
genus	Oscillibacter	brain cancer || id:ieu-b-4875	Inverse variance weighted	12	-0.000238	0.000366	0.514867	0.999762	0.999046	1.00048
genus	Oscillibacter	brain cancer || id:ieu-b-4875	MR Egger	12	-0.00123112	0.00133296	0.377446	0.99877	0.996164	1.00138
genus	Oscillibacter	brain cancer || id:ieu-b-4875	Weighted median	12	-1.51e-05	0.000479	0.974819	0.999985	0.999046	1.00092
genus	Oscillibacter	brain cancer || id:ieu-b-4875	Weighted mode	12	-4.89e-05	0.000738	0.948414	0.999951	0.998505	1.0014
genus	Oscillospira	brain cancer || id:ieu-b-4875	Inverse variance weighted	3	-0.000577	0.000823	0.483411	0.999423	0.997812	1.00104
genus	Oscillospira	brain cancer || id:ieu-b-4875	MR Egger	3	0.00291882	0.00399618	0.598394	1.00292	0.995098	1.01081
genus	Oscillospira	brain cancer || id:ieu-b-4875	Weighted median	3	-0.000161	0.000988	0.870327	0.999839	0.997904	1.00178
genus	Oscillospira	brain cancer || id:ieu-b-4875	Weighted mode	3	-3.43e-05	0.0011737	0.979337	0.999966	0.997668	1.00227
genus	Oxalobacter	brain cancer || id:ieu-b-4875	Inverse variance weighted	8	0.000435	0.000319	0.172233	1.00044	0.99981	1.00106
genus	Oxalobacter	brain cancer || id:ieu-b-4875	MR Egger	8	-0.00125585	0.00150128	0.434907	0.998745	0.99581	1.00169
genus	Oxalobacter	brain cancer || id:ieu-b-4875	Weighted median	8	0.000714	0.000408	0.0800294	1.00071	0.999915	1.00152
genus	Oxalobacter	brain cancer || id:ieu-b-4875	Weighted mode	8	0.000886	0.000601	0.184253	1.00089	0.999707	1.00207
genus	Parabacteroides	brain cancer || id:ieu-b-4875	Inverse variance weighted	3	0.000504	0.00182	0.781986	1.0005	0.996941	1.00408
genus	Parabacteroides	brain cancer || id:ieu-b-4875	MR Egger	3	0.00917794	0.015165	0.653526	1.00922	0.979664	1.03967
genus	Parabacteroides	brain cancer || id:ieu-b-4875	Weighted median	3	0.00108536	0.00153426	0.479309	1.00109	0.99808	1.0041
genus	Parabacteroides	brain cancer || id:ieu-b-4875	Weighted mode	3	0.00206971	0.00210283	0.42876	1.00207	0.99795	1.00621
genus	Paraprevotella	brain cancer || id:ieu-b-4875	Inverse variance weighted	9	0.000188	0.000367	0.607843	1.00019	0.99947	1.00091
genus	Paraprevotella	brain cancer || id:ieu-b-4875	MR Egger	9	-0.00144826	0.00117645	0.258061	0.998553	0.996253	1.00086
genus	Paraprevotella	brain cancer || id:ieu-b-4875	Weighted median	9	0.000739	0.00049	0.131384	1.00074	0.999779	1.0017
genus	Paraprevotella	brain cancer || id:ieu-b-4875	Weighted mode	9	0.000853	0.000903	0.372661	1.00085	0.999083	1.00263
genus	Parasutterella	brain cancer || id:ieu-b-4875	Inverse variance weighted	10	-3.89e-05	0.000462	0.932914	0.999961	0.999056	1.00087
genus	Parasutterella	brain cancer || id:ieu-b-4875	MR Egger	10	0.00248963	0.00188436	0.222967	1.00249	0.998797	1.0062
genus	Parasutterella	brain cancer || id:ieu-b-4875	Weighted median	10	-0.00016	0.000588	0.785587	0.99984	0.998688	1.00099
genus	Parasutterella	brain cancer || id:ieu-b-4875	Weighted mode	10	-0.000218	0.00104304	0.839202	0.999782	0.99774	1.00183
genus	Peptococcus	brain cancer || id:ieu-b-4875	Inverse variance weighted	8	-0.000181	0.000369	0.624354	0.99982	0.999097	1.00054
genus	Peptococcus	brain cancer || id:ieu-b-4875	MR Egger	8	0.00124976	0.00129197	0.370737	1.00125	0.998718	1.00379
genus	Peptococcus	brain cancer || id:ieu-b-4875	Weighted median	8	-9.8e-06	0.00048	0.983715	0.99999	0.99905	1.00093
genus	Peptococcus	brain cancer || id:ieu-b-4875	Weighted mode	8	-3.22e-05	0.000696	0.964386	0.999968	0.998604	1.00133
genus	Phascolarctobacterium	brain cancer || id:ieu-b-4875	Inverse variance weighted	6	-0.000431	0.000576	0.4544	0.99957	0.998443	1.0007
genus	Phascolarctobacterium	brain cancer || id:ieu-b-4875	MR Egger	6	-0.000633	0.00267513	0.824586	0.999367	0.994141	1.00462
genus	Phascolarctobacterium	brain cancer || id:ieu-b-4875	Weighted median	6	-0.000632	0.00067	0.345214	0.999368	0.998057	1.00068
genus	Phascolarctobacterium	brain cancer || id:ieu-b-4875	Weighted mode	6	-0.000759	0.000897	0.436143	0.999241	0.997486	1.001
genus	Prevotella7	brain cancer || id:ieu-b-4875	Inverse variance weighted	4	9.35e-05	0.000411	0.819863	1.00009	0.999289	1.0009
genus	Prevotella7	brain cancer || id:ieu-b-4875	MR Egger	4	-0.00208776	0.00451179	0.689021	0.997914	0.989129	1.00678
genus	Prevotella7	brain cancer || id:ieu-b-4875	Weighted median	4	0.000116	0.000464	0.802597	1.00012	0.999207	1.00103
genus	Prevotella7	brain cancer || id:ieu-b-4875	Weighted mode	4	0.000141	0.00065	0.84198	1.00014	0.998868	1.00142
genus	Prevotella9	brain cancer || id:ieu-b-4875	Inverse variance weighted	6	8.64e-06	0.000551	0.987491	1.00001	0.99893	1.00109
genus	Prevotella9	brain cancer || id:ieu-b-4875	MR Egger	6	0.00105056	0.00150218	0.522863	1.00105	0.998108	1.004
genus	Prevotella9	brain cancer || id:ieu-b-4875	Weighted median	6	0.000446	0.000688	0.517072	1.00045	0.999097	1.0018
genus	Prevotella9	brain cancer || id:ieu-b-4875	Weighted mode	6	0.000909	0.00106964	0.434018	1.00091	0.998814	1.00301
genus	Rikenellaceae	brain cancer || id:ieu-b-4875	Inverse variance weighted	6	-0.000785	0.00046	0.0880921	0.999215	0.998314	1.00012
genus	Rikenellaceae	brain cancer || id:ieu-b-4875	MR Egger	6	0.00187151	0.0027642	0.535508	1.00187	0.99646	1.00732
genus	Rikenellaceae	brain cancer || id:ieu-b-4875	Weighted median	6	-0.000482	0.000456	0.290273	0.999518	0.998625	1.00041
genus	Rikenellaceae	brain cancer || id:ieu-b-4875	Weighted mode	6	-0.000497	0.000696	0.507605	0.999503	0.99814	1.00087
genus	Romboutsia	brain cancer || id:ieu-b-4875	Inverse variance weighted	3	0.000976	0.00170268	0.566418	1.00098	0.997642	1.00432
genus	Romboutsia	brain cancer || id:ieu-b-4875	MR Egger	3	0.0147632	0.00519132	0.215263	1.01487	1.0046	1.02525
genus	Romboutsia	brain cancer || id:ieu-b-4875	Weighted median	3	9.31e-05	0.00134094	0.944663	1.00009	0.997468	1.00273
genus	Romboutsia	brain cancer || id:ieu-b-4875	Weighted mode	3	-0.00103747	0.00208455	0.668034	0.998963	0.99489	1.00305
genus	Roseburia	brain cancer || id:ieu-b-4875	Inverse variance weighted	6	0.000348	0.000765	0.648805	1.00035	0.99885	1.00185
genus	Roseburia	brain cancer || id:ieu-b-4875	MR Egger	6	-0.0033698	0.00300397	0.324743	0.996636	0.990785	1.00252
genus	Roseburia	brain cancer || id:ieu-b-4875	Weighted median	6	-2.74e-05	0.000965	0.977361	0.999973	0.998083	1.00187
genus	Roseburia	brain cancer || id:ieu-b-4875	Weighted mode	6	-0.000946	0.00153418	0.56451	0.999055	0.996055	1.00206
genus	Ruminiclostridium5	brain cancer || id:ieu-b-4875	Inverse variance weighted	6	-0.000403	0.000765	0.598441	0.999597	0.998099	1.0011
genus	Ruminiclostridium5	brain cancer || id:ieu-b-4875	MR Egger	6	-0.000634	0.00304342	0.845268	0.999367	0.993423	1.00535
genus	Ruminiclostridium5	brain cancer || id:ieu-b-4875	Weighted median	6	-0.000297	0.000895	0.740313	0.999703	0.997951	1.00146
genus	Ruminiclostridium5	brain cancer || id:ieu-b-4875	Weighted mode	6	-0.00014	0.00128246	0.917466	0.99986	0.99735	1.00238
genus	Ruminiclostridium6	brain cancer || id:ieu-b-4875	Inverse variance weighted	8	-0.00034	0.00052	0.513015	0.99966	0.99864	1.00068
genus	Ruminiclostridium6	brain cancer || id:ieu-b-4875	MR Egger	8	-0.000175	0.00146673	0.908879	0.999825	0.996955	1.0027
genus	Ruminiclostridium6	brain cancer || id:ieu-b-4875	Weighted median	8	-4.58e-05	0.000694	0.947356	0.999954	0.998595	1.00132
genus	Ruminiclostridium6	brain cancer || id:ieu-b-4875	Weighted mode	8	2.06e-05	0.000971	0.98365	1.00002	0.998119	1.00193
genus	Ruminiclostridium9	brain cancer || id:ieu-b-4875	Inverse variance weighted	5	-0.00121	0.000824	0.14191	0.998791	0.997179	1.0004
genus	Ruminiclostridium9	brain cancer || id:ieu-b-4875	MR Egger	5	-0.00207065	0.00372144	0.616739	0.997931	0.990679	1.00524
genus	Ruminiclostridium9	brain cancer || id:ieu-b-4875	Weighted median	5	-0.00104729	0.00100918	0.299383	0.998953	0.996979	1.00093
genus	Ruminiclostridium9	brain cancer || id:ieu-b-4875	Weighted mode	5	-0.000812	0.00124531	0.549879	0.999188	0.996752	1.00163
genus	Ruminococcus1	brain cancer || id:ieu-b-4875	Inverse variance weighted	5	-0.000596	0.00105839	0.573078	0.999404	0.997333	1.00148
genus	Ruminococcus1	brain cancer || id:ieu-b-4875	MR Egger	5	-0.00753243	0.00326898	0.104584	0.992496	0.986157	0.998875
genus	Ruminococcus1	brain cancer || id:ieu-b-4875	Weighted median	5	-0.000665	0.00106228	0.531184	0.999335	0.997256	1.00142
genus	Ruminococcus1	brain cancer || id:ieu-b-4875	Weighted mode	5	-0.00146344	0.00150735	0.386591	0.998538	0.995592	1.00149
genus	Ruminococcus2	brain cancer || id:ieu-b-4875	Inverse variance weighted	6	-0.00121202	0.000611	0.0473934	0.998789	0.997593	0.999986
genus	Ruminococcus2	brain cancer || id:ieu-b-4875	MR Egger	6	-0.00173038	0.00139583	0.282854	0.998271	0.995544	1.00101
genus	Ruminococcus2	brain cancer || id:ieu-b-4875	Weighted median	6	-0.00123187	0.000783	0.115558	0.998769	0.997238	1.0003
genus	Ruminococcus2	brain cancer || id:ieu-b-4875	Weighted mode	6	-0.00127114	0.00105084	0.280486	0.99873	0.996675	1.00079
genus	Sellimonas	brain cancer || id:ieu-b-4875	Inverse variance weighted	6	-0.000327	0.000357	0.360493	0.999673	0.998974	1.00037
genus	Sellimonas	brain cancer || id:ieu-b-4875	MR Egger	6	-0.00125594	0.00188985	0.542678	0.998745	0.995052	1.00245
genus	Sellimonas	brain cancer || id:ieu-b-4875	Weighted median	6	-8.59e-05	0.000423	0.839065	0.999914	0.999085	1.00074
genus	Sellimonas	brain cancer || id:ieu-b-4875	Weighted mode	6	0.000113	0.000658	0.87019	1.00011	0.998824	1.0014
genus	Slackia	brain cancer || id:ieu-b-4875	Inverse variance weighted	4	-0.000403	0.000635	0.525782	0.999597	0.998355	1.00084
genus	Slackia	brain cancer || id:ieu-b-4875	MR Egger	4	0.00238498	0.00641918	0.745905	1.00239	0.989855	1.01508
genus	Slackia	brain cancer || id:ieu-b-4875	Weighted median	4	-0.000213	0.000671	0.751386	0.999787	0.998472	1.0011
genus	Slackia	brain cancer || id:ieu-b-4875	Weighted mode	4	7.6e-05	0.00102026	0.945323	1.00008	0.998078	1.00208
genus	Streptococcus	brain cancer || id:ieu-b-4875	Inverse variance weighted	10	-7.97e-05	0.000628	0.899045	0.99992	0.998691	1.00115
genus	Streptococcus	brain cancer || id:ieu-b-4875	MR Egger	10	-0.00127638	0.0022268	0.582264	0.998724	0.994375	1.00309
genus	Streptococcus	brain cancer || id:ieu-b-4875	Weighted median	10	5.7e-05	0.000767	0.940749	1.00006	0.998555	1.00156
genus	Streptococcus	brain cancer || id:ieu-b-4875	Weighted mode	10	0.00011	0.00137579	0.938095	1.00011	0.997417	1.00281
genus	Subdoligranulum	brain cancer || id:ieu-b-4875	Inverse variance weighted	7	0.000715	0.000664	0.281609	1.00072	0.999413	1.00202
genus	Subdoligranulum	brain cancer || id:ieu-b-4875	MR Egger	7	-9.52e-05	0.00173505	0.958369	0.999905	0.99651	1.00331
genus	Subdoligranulum	brain cancer || id:ieu-b-4875	Weighted median	7	0.00127896	0.000844	0.12962	1.00128	0.999625	1.00294
genus	Subdoligranulum	brain cancer || id:ieu-b-4875	Weighted mode	7	0.00135592	0.00122544	0.310899	1.00136	0.998955	1.00376
genus	Sutterella	brain cancer || id:ieu-b-4875	Inverse variance weighted	4	0.000674	0.00110056	0.540376	1.00067	0.998518	1.00283
genus	Sutterella	brain cancer || id:ieu-b-4875	MR Egger	4	0.00333072	0.0038227	0.475459	1.00334	0.995847	1.01088
genus	Sutterella	brain cancer || id:ieu-b-4875	Weighted median	4	0.0011323	0.000996	0.255819	1.00113	0.99918	1.00309
genus	Sutterella	brain cancer || id:ieu-b-4875	Weighted mode	4	0.00199857	0.00152802	0.282087	1.002	0.999004	1.00501
genus	Turicibacter	brain cancer || id:ieu-b-4875	Inverse variance weighted	6	-0.00104777	0.000537	0.0510108	0.998953	0.997902	1
genus	Turicibacter	brain cancer || id:ieu-b-4875	MR Egger	6	-0.00179068	0.00336303	0.622611	0.998211	0.991653	1.00481
genus	Turicibacter	brain cancer || id:ieu-b-4875	Weighted median	6	-0.00116048	0.000688	0.0914932	0.99884	0.997495	1.00019
genus	Turicibacter	brain cancer || id:ieu-b-4875	Weighted mode	6	-0.00117187	0.00107574	0.325691	0.998829	0.996725	1.00094
genus	Tyzzerella3	brain cancer || id:ieu-b-4875	Inverse variance weighted	9	-9.09e-05	0.000323	0.778195	0.999909	0.999277	1.00054
genus	Tyzzerella3	brain cancer || id:ieu-b-4875	MR Egger	9	0.000385	0.00192326	0.847128	1.00038	0.996621	1.00416
genus	Tyzzerella3	brain cancer || id:ieu-b-4875	Weighted median	9	4.58e-05	0.000422	0.913559	1.00005	0.999218	1.00087
genus	Tyzzerella3	brain cancer || id:ieu-b-4875	Weighted mode	9	0.000382	0.000705	0.602408	1.00038	0.999001	1.00177
genus	Veillonella	brain cancer || id:ieu-b-4875	Inverse variance weighted	4	0.000651	0.00068	0.338893	1.00065	0.999317	1.00199
genus	Veillonella	brain cancer || id:ieu-b-4875	MR Egger	4	0.0133117	0.0151277	0.471699	1.0134	0.983794	1.0439
genus	Veillonella	brain cancer || id:ieu-b-4875	Weighted median	4	0.000491	0.000795	0.536981	1.00049	0.998933	1.00205
genus	Veillonella	brain cancer || id:ieu-b-4875	Weighted mode	4	0.000201	0.00112858	0.870137	1.0002	0.997991	1.00242
genus	Victivallis	brain cancer || id:ieu-b-4875	Inverse variance weighted	5	-0.00014	0.000356	0.694054	0.99986	0.999163	1.00056
genus	Victivallis	brain cancer || id:ieu-b-4875	MR Egger	5	0.00202003	0.0023242	0.448727	1.00202	0.997468	1.0066
genus	Victivallis	brain cancer || id:ieu-b-4875	Weighted median	5	0.000117	0.000479	0.80798	1.00012	0.999177	1.00106
genus	Victivallis	brain cancer || id:ieu-b-4875	Weighted mode	5	0.00021	0.000672	0.769779	1.00021	0.998894	1.00153

## Sheet: Supplementary Table4-4
Supplementary Table4-4 Casual effects of MR Analysis between GM and AMD (genome-wide statistical significance, P<5.00E-08)
Level	Exposure	Method	nsnp	Beta	SE	Pval	OR	OR_lci95	OR_uci95
Total	GM	Inverse variance weighted	15	0.000656898	0.000351303	0.0614988	1.00066	0.999968	1.00135
Total	GM	MR Egger	15	0.000797004	0.00103871	0.456611	1.0008	0.998762	1.00284
Total	GM	Weighted median	15	0.000438973	0.000458713	0.338584	1.00044	0.99954	1.00134
Total	GM	Weighted mode	15	-9.0624e-05	0.000757037	0.906415	0.999909	0.998427	1.00139
phylum	Actinobacteria	Wald ratio	1	-0.000119676	0.00117111	0.918605	0.99988	0.997588	1.00218
class	Actinobacteria	Wald ratio	1	-0.000675779	0.000944389	0.474255	0.999324	0.997476	1.00118
order	Bifidobacteriales	Inverse variance weighted	2	-0.00104819	0.000824764	0.203766	0.998952	0.997339	1.00057
order	Gastranaerophilales	Wald ratio	1	0.000329855	0.000942126	0.726251	1.00033	0.998484	1.00218
family	Bifidobacteriaceae	Inverse variance weighted	2	-0.00104819	0.000824764	0.203766	0.998952	0.997339	1.00057
family	Oxalobacteraceae	Wald ratio	1	0.0010674	0.000889897	0.230348	1.00107	0.999323	1.00282
family	Peptostreptococcaceae	Wald ratio	1	0.00367027	0.00135606	0.00679823	1.00368	1.00101	1.00635
family	Streptococcaceae	Wald ratio	1	0.00124631	0.00147221	0.397241	1.00125	0.998362	1.00414
family	unknown	Wald ratio	1	0.000329855	0.000942126	0.726251	1.00033	0.998484	1.00218
genus	Romboutsia	Wald ratio	1	0.00363383	0.0013426	0.00679823	1.00364	1.001	1.00628
genus	Oxalobacter	Wald ratio	1	0.00102108	0.000810958	0.207993	1.00102	0.999432	1.00261
genus	Streptococcus	Wald ratio	1	0.00118319	0.00139765	0.397241	1.00118	0.998445	1.00393
genus	Intestinibacter	Wald ratio	1	-0.000103706	0.00133466	0.938065	0.999896	0.997284	1.00252
genus	Tyzzerella3	Wald ratio	1	0.00049096	0.000777254	0.52761	1.00049	0.998968	1.00202
genus	Ruminococcaceae	Wald ratio	1	-0.00283469	0.00149803	0.0584534	0.997169	0.994246	1.0001
genus	Allisonella	Wald ratio	1	0.00129371	0.000631423	0.0404731	1.00129	1.00006	1.00253
genus	Bifidobacterium	Inverse variance weighted	2	-0.00102434	0.000810285	0.206168	0.998976	0.997391	1.00056
genus	Erysipelatoclostridium	Wald ratio	1	-0.00206554	0.00112	0.0651498	0.997937	0.995748	1.00013
genus	Eubacterium	Wald ratio	1	-0.00018939	0.0015122	0.900333	0.999811	0.996852	1.00278
genus	Candidatus	Wald ratio	1	-5.81134e-05	0.0010963	0.957725	0.999942	0.997796	1.00209
genus	Ruminococcus	Wald ratio	1	-7.26931e-05	0.00153069	0.962122	0.999927	0.996932	1.00293
genus	unknown	Wald ratio	1	0.000329855	0.000942126	0.726251	1.00033	0.998484	1.00218

## Sheet: Supplementary Table4-5
Supplementary Table4-5 Results of sensitivity analysis (locus-wide significance, P<1.00E-05)
Level	Exposure	IVW_Q	IVW_Q_P	MR_Egger_Q	MR_Egger_Q_P	Egger_intercept	Pleiotropy_P	MR_PRESSO_P
Total	GM	18.4598	0.186634	18.4304	0.141851	-1.46043e-05	0.887683	0.194
phylum	Actinobacteria	6.36571	0.497754	5.78883	0.447257	-0.000128	0.476308	0.723
phylum	Bacteroidetes	5.84422	0.211088	4.23524	0.237157	0.000208	0.363995	0.432
phylum	Cyanobacteria	1.52038	0.677574	0.551908	0.758848	-0.000293	0.428814	0.315
phylum	Euryarchaeota	10.9356	0.0272972	0.0809123	0.994025	0.000752	0.0459174	0.032
phylum	Firmicutes	8.15825	0.147727	8.09409	0.0881916	-5.63e-05	0.867326	0.297
phylum	Lentisphaerae	4.9858	0.288757	3.91394	0.270908	0.0002	0.43154	0.407
phylum	Proteobacteria	1.66395	0.644977	1.32404	0.515809	-9.93e-05	0.618859	0.72
phylum	Tenericutes	6.8406	0.33584	6.37565	0.271363	9.49e-05	0.572292	0.372
phylum	Verrucomicrobia	11.5605	0.115969	8.85672	0.181798	-0.000213	0.224689	0.135
class	Actinobacteria	7.21001	0.407346	7.01897	0.319096	-6.73e-05	0.70014	0.521
class	Bacilli	13.8927	0.126194	10.4386	0.235579	-0.000183	0.142389	0.045
class	Bacteroidia	3.30669	0.507873	3.21988	0.35895	5.4e-05	0.794609	0.726
class	Betaproteobacteria	4.49744	0.721026	4.14429	0.657157	-9.34e-05	0.574047	0.874
class	Clostridia	6.66657	0.464402	6.26849	0.393795	5.54e-05	0.559736	0.522
class	Coriobacteriia	0.387993	0.942711	0.384163	0.82524	2.15e-05	0.956279	0.965
class	Deltaproteobacteria	8.86784	0.181148	8.68901	0.12213	5.13e-05	0.761342	0.245
class	Erysipelotrichia	3.73368	0.809891	3.31801	0.768004	0.000119	0.542955	0.811
class	Lentisphaeria	11.7873	0.0378211	9.72838	0.0452603	0.000306	0.409591	0.082
class	Melainabacteria	1.10625	0.775566	1.09768	0.57762	1.65e-05	0.934687	0.144
class	Methanobacteria	11.7008	0.00848145	7.4925	0.0236061	0.000535	0.400282	0.05
class	Mollicutes	6.8406	0.33584	6.37565	0.271363	9.49e-05	0.572292	0.37
class	Negativicutes	6.28005	0.392561	2.58874	0.763075	0.00026	0.112744	0.488
class	Verrucomicrobiae	14.9852	0.0594343	10.1831	0.178431	-0.000277	0.112083	0.088
order	Bacillales	1.6623	0.645348	0.961262	0.618393	0.000206	0.490545	0.626
order	Bacteroidales	3.30669	0.507873	3.21988	0.35895	5.4e-05	0.794609	0.766
order	Bifidobacteriales	4.58543	0.468535	4.58514	0.332571	-2.41e-06	0.988025	0.712
order	Burkholderiales	4.76031	0.689187	4.53719	0.604383	7.1e-05	0.653367	0.723
order	Clostridiales	6.65738	0.465403	6.26887	0.393755	5.47e-05	0.564359	0.512
order	Coriobacteriales	0.387993	0.942711	0.384163	0.82524	2.15e-05	0.956279	0.968
order	Desulfovibrionales	7.68558	0.361133	7.61051	0.268049	2.9e-05	0.815897	0.468
order	Erysipelotrichales	3.73368	0.809891	3.31801	0.768004	0.000119	0.542955	0.828
order	Gastranaerophilales	1.10809	0.775122	1.10244	0.576245	1.34e-05	0.946944	0.162
order	Lactobacillales	9.56657	0.296774	9.03848	0.249905	-8.15e-05	0.542839	0.078
order	Methanobacteriales	11.7008	0.00848145	7.4925	0.0236061	0.000535	0.400282	0.041
order	NB1n	11.2858	0.186026	8.03472	0.329543	0.000276	0.136258	0.199
order	Pasteurellales	2.44463	0.874612	2.43985	0.785525	-8.72e-06	0.947561	0.806
order	Rhodospirillales	1.47575	0.993103	1.47557	0.983144	3.23e-06	0.989463	0.995
order	Selenomonadales	6.28005	0.392561	2.58874	0.763075	0.00026	0.112744	0.45
order	Verrucomicrobiales	14.9852	0.0594343	10.1831	0.178431	-0.000277	0.112083	0.079
order	Victivallales	11.7873	0.0378211	9.72838	0.0452603	0.000306	0.409591	0.085
family	Acidaminococcaceae	0.217123	0.974779	0.198297	0.905608	-2.51e-05	0.903432	0.992
family	Alcaligenaceae	5.23402	0.514168	5.1864	0.393558	4.65e-05	0.838801	0.697
family	Bacteroidaceae	2.59433	0.627827	2.47698	0.479465	0.000101	0.754523	0.797
family	Bacteroidales	10.0272	0.0183367	5.247	0.0725485	0.00049	0.30955	0.071
family	Bifidobacteriaceae	4.58543	0.468535	4.58514	0.332571	-2.41e-06	0.988025	0.695
family	Clostridiales	9.20339	0.418715	9.0414	0.338816	-4.47e-05	0.714837	0.407
family	Coriobacteriaceae	0.387993	0.942711	0.384163	0.82524	2.15e-05	0.956279	0.961
family	Defluviitaleaceae	8.21203	0.222978	5.04435	0.410492	0.00055	0.136603	0.257
family	Desulfovibrionaceae	7.67106	0.362491	7.58778	0.269885	3.04e-05	0.806045	0.452
family	Erysipelotrichaceae	3.73368	0.809891	3.31801	0.768004	0.000119	0.542955	0.797
family	Lachnospiraceae	3.29125	0.771503	2.6319	0.756513	0.000129	0.453696	0.761
family	Lactobacillaceae	2.53566	0.468881	1.53348	0.464526	0.000176	0.42223	0.798
family	Methanobacteriaceae	11.7008	0.00848145	7.4925	0.0236061	0.000535	0.400282	0.054
family	Oxalobacteraceae	2.79131	0.834546	1.58742	0.902766	0.00028	0.322554	0.857
family	Pasteurellaceae	2.44463	0.874612	2.43985	0.785525	-8.72e-06	0.947561	0.802
family	Peptococcaceae	6.67373	0.463623	4.58076	0.598591	-0.000159	0.198125	0.399
family	Peptostreptococcaceae	9.84398	0.197588	9.70651	0.137568	3.39e-05	0.780473	0.357
family	Prevotellaceae	9.91835	0.270804	7.39995	0.388457	0.000194	0.166627	0.298
family	Rhodospirillaceae	3.01183	0.80736	2.98143	0.702849	4.85e-05	0.868419	0.801
family	Rikenellaceae	8.74083	0.461533	6.71506	0.567664	-0.000146	0.192457	0.316
family	Ruminococcaceae	6.92408	0.139955	3.69656	0.296149	0.000492	0.204	0.205
family	Streptococcaceae	6.64767	0.354662	6.57046	0.254595	-4.95e-05	0.818099	0.1
family	Veillonellaceae	21.2814	0.00643638	19.4826	0.0068027	0.000124	0.447877	0.016
family	Verrucomicrobiaceae	14.9863	0.0594132	10.174	0.178926	-0.000278	0.111633	0.074
family	Victivallaceae	20.5151	0.00855344	19.7825	0.0060591	-0.000174	0.626311	0.014
genus	Adlercreutzia	1.34186	0.719219	1.0818	0.582223	0.00012	0.660788	0.618
genus	Akkermansia	14.9888	0.0593645	10.1601	0.179679	-0.000278	0.110926	0.068
genus	Alistipes	1.5885	0.810858	1.2847	0.73277	-0.000208	0.619905	0.31
genus	Anaerofilum	7.67477	0.175094	7.36268	0.117919	-0.00013	0.701619	0.145
genus	Anaerostipes	1.10501	0.992952	1.03743	0.984154	-3.92e-05	0.803583	0.991
genus	Anaerotruncus	5.1684	0.270451	3.65771	0.300877	-0.000365	0.346817	0.333
genus	Bacteroides	2.59433	0.627827	2.47698	0.479465	0.000101	0.754523	0.814
genus	Barnesiella	5.90178	0.749707	5.88717	0.659869	1.47e-05	0.906787	0.736
genus	Bifidobacterium	1.99398	0.736867	1.60648	0.657922	-9.13e-05	0.577726	0.9
genus	Bilophila	2.5477	0.769295	2.54537	0.63653	1.24e-05	0.963839	0.742
genus	Butyricimonas	8.93752	0.257173	2.85642	0.82664	0.000388	0.0487221	0.5
genus	Butyrivibrio	6.81833	0.337975	5.94999	0.311116	-0.000184	0.431993	0.433
genus	Candidatus	0.466952	0.92609	0.328918	0.848353	7.93e-05	0.745911	0.954
genus	Catenibacterium	4.6852	0.196354	1.87778	0.391062	-0.00116223	0.235817	0.273
genus	Clostridium	0.601399	0.987939	0.406417	0.981948	5.54e-05	0.681623	0.98
genus	Coprobacter	6.10894	0.191159	1.72469	0.631459	-0.000335	0.127308	0.243
genus	Coprococcus1	7.30152	0.29386	6.81972	0.234397	9.52e-05	0.578153	0.285
genus	Coprococcus3	2.86122	0.581313	2.74969	0.431849	-5.19e-05	0.760398	0.763
genus	Defluviitaleaceae	6.1826	0.403049	5.63798	0.343053	0.000132	0.518038	0.412
genus	Desulfovibrio	4.53043	0.338954	2.63296	0.451741	-0.000474	0.262139	0.433
genus	Dorea	3.60297	0.462395	2.17796	0.536303	-0.000252	0.318371	0.439
genus	Eggerthella	0.322452	0.988319	0.320677	0.956094	8.84e-06	0.96904	0.988
genus	Eisenbergiella	7.56009	0.109089	5.16452	0.160139	-0.000666	0.323169	0.223
genus	Erysipelatoclostridium	8.04192	0.328912	8.01546	0.236973	2.79e-05	0.892681	0.3
genus	Escherichia	3.51052	0.3194	0.829037	0.660658	-0.000261008	0.243174	0.035
genus	Flavonifractor	0.898425	0.825808	0.0352392	0.982535	0.000258	0.45093	0.84
genus	Fusicatenibacter	9.73574	0.284066	8.94631	0.256534	-0.000176	0.457683	0.372
genus	Haemophilus	7.63728	0.469679	5.82701	0.560088	0.000138	0.220426	0.486
genus	Holdemanella	3.97003	0.553739	3.83951	0.428161	4.47e-05	0.736166	0.725
genus	Holdemania	1.59021	0.902431	1.58897	0.810772	8.29e-06	0.973674	0.849
genus	Howardella	8.48232	0.131581	7.84122	0.0975707	0.000158	0.598011	0.116
genus	Intestinibacter	2.08358	0.911853	2.06066	0.840689	2.64e-05	0.885583	0.911
genus	Intestinimonas	7.84692	0.643786	7.83769	0.550583	-1.04e-05	0.925542	0.71
genus	Lachnoclostridium	2.79582	0.731429	2.79575	0.592567	1.94e-06	0.993638	0.752
genus	Lactobacillus	5.0192	0.541352	2.83679	0.72513	0.000215	0.199637	0.743
genus	Lactococcus	1.8591	0.761655	1.46124	0.691244	0.0002	0.572978	0.885
genus	Marvinbryantia	3.54083	0.617218	2.77105	0.59684	-0.000173	0.429821	0.676
genus	Olsenella	6.5719	0.254474	6.56372	0.16082	1.52e-05	0.9471	0.302
genus	Oscillibacter	5.69616	0.892849	5.0961	0.884667	9.57e-05	0.456481	0.894
genus	Oxalobacter	5.36566	0.615434	4.0367	0.67171	0.000254	0.292841	0.706
genus	Paraprevotella	6.46589	0.595193	4.3227	0.741948	0.000206	0.186614	0.554
genus	Parasutterella	6.98231	0.638961	5.06668	0.750426	-0.0002	0.203724	0.439
genus	Peptococcus	7.28579	0.399742	5.95628	0.428105	-0.000183	0.292749	0.614
genus	Phascolarctobacterium	1.12612	0.951766	1.12012	0.891068	1.85e-05	0.941969	0.963
genus	Prevotella7	1.14027	0.767363	0.904587	0.636167	0.000298	0.675318	0.81
genus	Prevotella9	6.0376	0.302577	5.2913	0.258692	-0.000126	0.494359	0.501
genus	Rikenellaceae	9.50295	0.0906082	7.67881	0.104078	-0.000379	0.38486	0.141
genus	Roseburia	5.05018	0.409787	3.41311	0.491212	0.000233	0.269904	0.485
genus	Ruminiclostridium5	1.42368	0.921705	1.41756	0.841138	1.65e-05	0.941381	0.965
genus	Ruminiclostridium6	7.45052	0.383524	7.43207	0.282729	-1.98e-05	0.906842	0.41
genus	Ruminiclostridium9	0.827269	0.934755	0.771029	0.856383	6.25e-05	0.827812	0.892
genus	Ruminococcus1	7.12923	0.129215	2.34603	0.503761	0.000479	0.116576	0.273
genus	Ruminococcus2	3.6741	0.597223	3.50347	0.477351	5.37e-05	0.700732	0.675
genus	Sellimonas	6.25287	0.282385	5.88169	0.20816	0.000135	0.641767	0.278
genus	Slackia	4.13479	0.247272	3.77408	0.15152	-0.000271	0.704639	0.144
genus	Streptococcus	11.8113	0.224156	11.3625	0.181993	8.93e-05	0.589414	0.27
genus	Subdoligranulum	3.83359	0.699184	3.57793	0.611629	6.32e-05	0.634617	0.51
genus	Sutterella	6.14987	0.104542	4.85082	0.0884417	-0.000207	0.540401	0.172
genus	Turicibacter	5.09821	0.404012	5.03479	0.283746	8.85e-05	0.833396	0.371
genus	Tyzzerella3	7.16416	0.519029	7.1003	0.418512	-6.72e-05	0.809078	0.485
genus	Veillonella	1.72312	0.631805	1.02124	0.600125	-0.00093	0.490316	0.791
genus	Victivallis	3.87386	0.423346	2.98949	0.393248	-0.000297	0.416384	0.527
