# Supplementary material for: Deconstruct the link between gut microbiota and neurological diseases: application of Mendelian randomization analysis
Source: Front Cell Infect Microbiol. 2025 Mar 6;15:1433131. doi: 10.3389/fcimb.2025.1433131 (PMC11922733; doi:10.3389/fcimb.2025.1433131)
Supplement: Supplementary file 5 [file Table5.xlsx]

## Sheet: Supplementary Table5-1
Supplementary Table5-1 IVs related to GM taxa and Parkinson's disease (locus-wide significance, P<1.00E-05)
Level	Exposure	SNP	Effect_allele.exposure	Other_allele.exposure	Samplesize.exposure	SE.exposure	Pval.exposure	Beta.exposure	SE.outcome	Beta.outcome	Pval.outcome	F	R2
phylum	Euryarchaeota	rs10202904	G	T	14306	0.0230271	6.19e-07	0.115986	0.032	0.055	0.0861509	25.3707	0.00177029
phylum	Euryarchaeota	rs34928225	T	C	14306	0.0425421	4.33e-06	0.19977	0.0539	0.0772	0.1525	22.0507	0.00153899
phylum	Euryarchaeota	rs76029318	T	C	14306	0.0438442	1.05e-06	0.214866	0.0656	0.0012	0.9858	24.0166	0.00167596
phylum	Euryarchaeota	rs7635189	A	G	14306	0.0259356	4.64e-06	-0.119983	0.0351	0.0107	0.759899	21.4016	0.00149376
phylum	Euryarchaeota	rs77658038	A	C	14306	0.0340856	4.75e-06	-0.160157	0.0387	0.0522	0.1774	22.0775	0.00154086
phylum	Firmicutes	rs112334273	G	A	14306	0.0127415	9.26e-07	0.0627459	0.0351	0.0415	0.237	24.251	0.00169229
phylum	Firmicutes	rs2332027	A	G	14306	0.0104823	4.05e-06	0.0482656	0.0323	0.0183	0.5722	21.2013	0.00147979
phylum	Firmicutes	rs3792064	G	A	14306	0.0182532	6.75e-07	0.0897349	0.071	0.1875	0.00823493	24.1682	0.00168653
phylum	Firmicutes	rs3852931	T	C	14306	0.0105	4.53e-06	0.0482086	0.0332	-0.0033	0.9206	21.08	0.00147134
phylum	Firmicutes	rs7247191	T	C	14306	0.0157424	4.73e-06	-0.0713033	0.052	0.0246	0.6362	20.5153	0.00143198
phylum	Lentisphaerae	rs1002941	A	G	14306	0.0233382	4.31e-06	-0.107661	0.0365	0.0106	0.7718	21.2805	0.00148531
phylum	Lentisphaerae	rs11770843	C	T	14306	0.0234776	1.14e-06	0.111896	0.0335	-0.0217	0.516901	22.7155	0.00158531
phylum	Lentisphaerae	rs2825714	A	G	14306	0.0289096	1.5e-06	-0.138226	0.0425	0.0014	0.9746	22.861	0.00159545
phylum	Lentisphaerae	rs62570196	C	T	14306	0.0439621	9.64e-07	-0.217203	0.0798	0.0762	0.3394	24.4104	0.0017034
phylum	Lentisphaerae	rs77599476	A	G	14306	0.0479918	1.9e-06	0.229981	0.0682	-0.0779	0.2531	22.9641	0.00160264
phylum	Verrucomicrobia	rs11252894	A	C	14306	0.0162769	1.11e-06	0.0784055	0.0367	-0.0262	0.4756	23.2033	0.0016193
phylum	Verrucomicrobia	rs117107102	A	G	14306	0.0427565	2.68e-06	0.204283	0.0736	0.1231	0.0945606	22.8276	0.00159312
phylum	Verrucomicrobia	rs11729256	T	C	14306	0.0146953	2.23e-06	0.0696984	0.0418	0.0355	0.3959	22.4951	0.00156996
phylum	Verrucomicrobia	rs12908520	G	A	14306	0.012823	3.4e-06	0.0594916	0.0318	0.019	0.5494	21.5244	0.00150231
phylum	Verrucomicrobia	rs2602429	T	C	14306	0.0153487	8.71e-07	-0.0764148	0.0357	-0.0582	0.103	24.7863	0.00172958
phylum	Verrucomicrobia	rs45598138	C	A	14306	0.03054	2.19e-06	-0.143901	0.1016	0.0723	0.4768	22.2019	0.00154952
phylum	Verrucomicrobia	rs74542928	T	C	14306	0.0231324	4.08e-07	0.115994	0.0744	-0.0663	0.373	25.1437	0.00175448
phylum	Verrucomicrobia	rs76430504	T	C	14306	0.025458	3.5e-06	-0.11753	0.0748	-0.0162	0.829	21.3132	0.00148759
phylum	Tenericutes	rs10108398	G	A	14306	0.0153953	1.09e-06	0.0769142	0.035	0.0475	0.1751	24.9595	0.00174165
phylum	Tenericutes	rs11890098	A	G	14306	0.0153389	9.57e-07	0.074438	0.035	-0.0348	0.3203	23.5505	0.0016435
phylum	Tenericutes	rs12566890	T	G	14306	0.0230978	3.65e-06	-0.101147	0.0468	0.0499	0.2859	19.1763	0.00133864
phylum	Tenericutes	rs3768491	G	A	14306	0.0149061	4.23e-06	0.0681052	0.0346	0.021	0.5445	20.8753	0.00145707
phylum	Tenericutes	rs6043847	T	C	14306	0.0248606	4.55e-06	-0.114937	0.0672	-0.0706	0.2934	21.3745	0.00149187
phylum	Tenericutes	rs72901605	T	C	14306	0.0178119	3.26e-06	-0.0841852	0.0492	-0.116	0.0184302	22.3383	0.00155903
phylum	Tenericutes	rs74603314	T	C	14306	0.0462918	1.56e-06	0.221639	0.0816	0.1638	0.0447404	22.9237	0.00159982
phylum	Proteobacteria	rs12150865	C	T	14306	0.0106407	1.54e-06	0.0511615	0.0313	0.0265	0.398	23.1178	0.00161334
phylum	Proteobacteria	rs2347697	G	T	14306	0.0108968	4.27e-06	0.0502281	0.034	-0.0267	0.4315	21.2469	0.00148297
phylum	Proteobacteria	rs2532663	A	G	14306	0.0258034	7.47e-07	0.125578	0.0521	0.0529	0.3094	23.685	0.00165286
phylum	Proteobacteria	rs922773	C	T	14306	0.0157851	3.68e-07	-0.0803778	0.052	-0.0166	0.749601	25.9285	0.00180914
phylum	Bacteroidetes	rs2032750	C	T	14306	0.0106804	1.71e-06	0.0510857	0.0316	0.0235	0.4567	22.8783	0.00159666
phylum	Bacteroidetes	rs62575403	C	T	14306	0.0311079	2.96e-06	0.145424	0.0788	0.0886	0.261	21.854	0.00152528
phylum	Bacteroidetes	rs73512608	G	A	14306	0.0236743	2.54e-07	-0.123117	0.0693	0.0399	0.5646	27.0447	0.00188688
phylum	Bacteroidetes	rs73846128	A	G	14306	0.0133481	4.78e-07	-0.0664262	0.0439	-0.1067	0.0151401	24.7651	0.00172811
phylum	Bacteroidetes	rs73975615	G	A	14306	0.0442629	1.2e-06	-0.207163	0.1805	0.07	0.697999	21.9051	0.00152884
phylum	Cyanobacteria	rs584122	T	C	14306	0.0326827	4.23e-06	0.151774	0.0661	0.0327	0.6215	21.5655	0.00150517
phylum	Cyanobacteria	rs76531781	T	C	14306	0.0493393	2.87e-06	-0.231868	0.0803	0.1162	0.1477	22.0849	0.00154137
phylum	Cyanobacteria	rs789068	G	A	14306	0.0212922	1.57e-07	-0.111385	0.0451	-0.0265	0.5569	27.3661	0.00190926
phylum	Cyanobacteria	rs9864379	T	C	14306	0.0268045	2.03e-07	-0.138933	0.0443	-0.0386	0.3834	26.8655	0.0018744
phylum	Actinobacteria	rs1397793	A	G	14306	0.0111587	3.74e-06	0.0521387	0.0344	0.0193	0.5756	21.832	0.00152375
phylum	Actinobacteria	rs4429415	C	T	14306	0.0111343	2.05e-07	0.0581908	0.0315	-0.0333	0.2906	27.3138	0.00190562
phylum	Actinobacteria	rs55888705	A	G	14306	0.0109975	1.31e-06	0.0534221	0.035	-0.0042	0.9034	23.5968	0.00164672
phylum	Actinobacteria	rs6496870	C	T	14306	0.0113809	4.62e-06	-0.0510777	0.0327	0.0151	0.6443	20.1423	0.00140598
phylum	Actinobacteria	rs74037001	G	A	14306	0.0165334	6.71e-07	-0.0819391	0.0555	-0.0177	0.7502	24.5617	0.00171394
phylum	Actinobacteria	rs7570971	A	C	14306	0.0113623	1.41e-14	0.086653	0.0319	-0.0303	0.3429	58.1614	0.00404906
phylum	Actinobacteria	rs8047955	G	A	14306	0.0111192	2.66e-06	-0.0521115	0.0323	0.0334	0.3009	21.9644	0.00153298
phylum	Actinobacteria	rs857444	C	T	14306	0.0109885	3.8e-06	0.0507315	0.0326	-0.0022	0.9451	21.3147	0.00148769
phylum	Actinobacteria	rs9833771	C	T	14306	0.0106564	4.07e-06	-0.0490077	0.0316	-0.0293	0.3535	21.1499	0.00147621
class	Clostridia	rs10774377	G	A	14306	0.0113858	3.24e-06	-0.052659	0.0318	0.0531	0.0945998	21.3904	0.00149297
class	Clostridia	rs112334273	G	A	14306	0.0127404	3.81e-07	0.0641008	0.0351	0.0415	0.237	25.314	0.00176634
class	Clostridia	rs13179700	C	T	14306	0.0109569	3.37e-06	-0.0511937	0.0331	-0.0003	0.9932	21.8302	0.00152362
class	Clostridia	rs2273429	A	G	14306	0.0153105	4.52e-06	-0.0724037	0.0511	-0.0696	0.1732	22.3637	0.0015608
class	Clostridia	rs6814436	C	T	14306	0.0150815	9.65e-07	-0.0739995	0.0454	0.0144	0.750501	24.0751	0.00168004
class	Clostridia	rs6815608	C	T	14306	0.0210883	4.02e-07	-0.103803	0.0433	0.0854	0.0483905	24.2291	0.00169077
class	Clostridia	rs72915163	T	C	14306	0.0120557	1.34e-06	-0.0581025	0.0383	0.0247	0.518601	23.2276	0.001621
class	Clostridia	rs992074	T	C	14306	0.0508787	8.78e-07	-0.255639	0.1072	-0.0726	0.4983	25.2454	0.00176156
class	Melainabacteria	rs11150282	T	C	14306	0.0196972	6.03e-07	0.0989487	0.0328	-0.0528	0.1073	25.2355	0.00176087
class	Melainabacteria	rs4129395	G	A	14306	0.0185106	1.48e-06	0.0896187	0.0314	0.0366	0.2439	23.4399	0.00163579
class	Melainabacteria	rs79790072	T	C	14306	0.0487841	3.29e-06	0.226722	0.091	0.2163	0.0174598	21.5989	0.0015075
class	Melainabacteria	rs9864379	T	C	14306	0.0292553	5.36e-08	-0.159735	0.0443	-0.0386	0.3834	29.812	0.00207955
class	Bacilli	rs11110282	A	G	14306	0.0217379	4.85e-06	-0.101189	0.0741	0.0469	0.5263	21.6686	0.00151236
class	Bacilli	rs11730038	G	A	14306	0.0128717	1.96e-06	-0.0630747	0.0345	0.0012	0.9713	24.0126	0.00167568
class	Bacilli	rs2952251	G	A	14306	0.0123903	1.08e-06	0.0598868	0.0414	-0.0012	0.9776	23.3614	0.00163032
class	Bacilli	rs35344081	G	A	14306	0.0127066	1.01e-06	0.0619529	0.0357	0.0584	0.1017	23.7719	0.00165892
class	Bacilli	rs4028634	C	T	14306	0.0109842	2.21e-06	-0.0520614	0.0325	-0.049	0.1314	22.4644	0.00156782
class	Bacilli	rs4459992	T	C	14306	0.0116362	4.3e-06	0.0535854	0.0336	0.0249	0.4578	21.2066	0.00148016
class	Bacilli	rs57872228	C	T	14306	0.0146647	9.22e-07	-0.0714773	0.0497	-0.071	0.1527	23.7569	0.00165787
class	Bacilli	rs77558518	A	G	14306	0.0222879	1.34e-06	-0.107255	0.0533	-0.0597	0.2631	23.1578	0.00161613
class	Bacilli	rs78938557	T	C	14306	0.0232858	1.07e-06	0.108007	0.093	-0.1065	0.2524	21.514	0.00150159
class	Bacilli	rs9581006	T	C	14306	0.0467697	1.79e-06	-0.225309	0.0846	0.0047	0.956	23.2075	0.00161959
class	Lentisphaeria	rs11770843	C	T	14306	0.0234879	1.91e-06	0.109431	0.0335	-0.0217	0.516901	21.7066	0.00151501
class	Lentisphaeria	rs17114848	G	A	14306	0.0324332	4.06e-06	0.152377	0.0536	0.0448	0.4038	22.0729	0.00154053
class	Lentisphaeria	rs2031282	A	G	14306	0.0270329	4.38e-06	0.122368	0.0417	-0.0173	0.677599	20.4904	0.00143025
class	Lentisphaeria	rs2825714	A	G	14306	0.0289246	1.72e-06	-0.13741	0.0425	0.0014	0.9746	22.5685	0.00157507
class	Lentisphaeria	rs62570196	C	T	14306	0.0439866	1.08e-06	-0.21635	0.0798	0.0762	0.3394	24.1921	0.00168819
class	Lentisphaeria	rs77599476	A	G	14306	0.0480168	1.86e-06	0.230292	0.0682	-0.0779	0.2531	23.0023	0.0016053
class	Alphaproteobacteria	rs140912403	C	T	14306	0.0317708	6.2e-07	-0.160677	0.067	0.0108	0.8719	25.5771	0.00178467
class	Alphaproteobacteria	rs76784716	A	G	14306	0.0267738	5.09e-07	0.133271	0.0491	-0.043	0.3806	24.7771	0.00172895
class	Alphaproteobacteria	rs9813022	A	G	14306	0.0153867	1.05e-06	-0.0751277	0.0324	-0.0107	0.7418	23.8402	0.00166367
class	Actinobacteria	rs11745923	G	T	14306	0.0115529	1.58e-06	0.0563759	0.0321	0.0105	0.742899	23.8125	0.00166175
class	Actinobacteria	rs134366	A	G	14306	0.023501	1.5e-06	-0.111877	0.0625	-0.0325	0.6029	22.6626	0.00158162
class	Actinobacteria	rs1515761	C	T	14306	0.0169884	4.96e-06	-0.0762317	0.0606	0.0374	0.5371	20.1357	0.00140552
class	Actinobacteria	rs182549	T	C	14306	0.012066	3.79e-20	-0.111489	0.0321	0.032	0.318	85.3763	0.00593246
class	Actinobacteria	rs6660520	G	A	14306	0.0134495	1.11e-07	-0.0711483	0.0352	0.009	0.7978	27.9845	0.00195231
class	Actinobacteria	rs72767435	T	C	14306	0.0273626	2.57e-06	-0.126352	0.0692	0.0723	0.2959	21.3231	0.00148828
class	Actinobacteria	rs7322849	T	C	14306	0.0192976	6.21e-07	0.0944467	0.0549	-0.0062	0.9098	23.9534	0.00167156
class	Actinobacteria	rs8047955	G	A	14306	0.0116762	8.34e-07	-0.0575816	0.0323	0.0334	0.3009	24.32	0.0016971
class	Deltaproteobacteria	rs112381107	C	T	14306	0.0456908	4.63e-06	0.206594	0.0652	0.1205	0.0644896	20.4446	0.00142705
class	Deltaproteobacteria	rs11599763	C	T	14306	0.0117397	3.94e-06	0.0544219	0.0323	0.0544	0.0920407	21.4899	0.0014999
class	Deltaproteobacteria	rs17791387	A	G	14306	0.0154246	1.6e-06	-0.0735881	0.0536	0.0686	0.2008	22.7608	0.00158847
class	Deltaproteobacteria	rs2692012	G	A	14306	0.0253336	3.14e-06	-0.110335	0.068	0.0387	0.5697	18.9685	0.00132416
class	Deltaproteobacteria	rs4506934	C	T	14306	0.02012	3.59e-06	-0.0936514	0.0489	0.041	0.4023	21.6657	0.00151216
class	Deltaproteobacteria	rs6058181	C	T	14306	0.0165958	3.4e-07	0.0825716	0.0423	0.0323	0.4456	24.7551	0.00172741
class	Deltaproteobacteria	rs62020470	A	G	14306	0.0129358	4.85e-06	-0.0585411	0.0411	0.0289	0.4814	20.4802	0.00142954
class	Mollicutes	rs10108398	G	A	14306	0.0153953	1.09e-06	0.0769142	0.035	0.0475	0.1751	24.9595	0.00174165
class	Mollicutes	rs11890098	A	G	14306	0.0153389	9.57e-07	0.074438	0.035	-0.0348	0.3203	23.5505	0.0016435
class	Mollicutes	rs12566890	T	G	14306	0.0230978	3.65e-06	-0.101147	0.0468	0.0499	0.2859	19.1763	0.00133864
class	Mollicutes	rs3768491	G	A	14306	0.0149061	4.23e-06	0.0681052	0.0346	0.021	0.5445	20.8753	0.00145707
class	Mollicutes	rs6043847	T	C	14306	0.0248606	4.55e-06	-0.114937	0.0672	-0.0706	0.2934	21.3745	0.00149187
class	Mollicutes	rs72901605	T	C	14306	0.0178119	3.26e-06	-0.0841852	0.0492	-0.116	0.0184302	22.3383	0.00155903
class	Mollicutes	rs74603314	T	C	14306	0.0462918	1.56e-06	0.221639	0.0816	0.1638	0.0447404	22.9237	0.00159982
class	Negativicutes	rs13086907	G	A	14306	0.0131735	1.95e-06	0.0625312	0.0376	0.1105	0.00329898	22.5316	0.0015725
class	Negativicutes	rs1643968	T	C	14306	0.0112298	4.15e-07	-0.0565284	0.0328	0.0153	0.6418	25.339	0.00176808
class	Negativicutes	rs4722181	T	G	14306	0.0105798	2e-06	0.0501306	0.0314	0.0027	0.9326	22.4518	0.00156694
class	Negativicutes	rs60274479	T	C	14306	0.0134137	1.16e-06	-0.0659623	0.0394	-0.0395	0.3157	24.1821	0.0016875
class	Negativicutes	rs61249479	A	C	14306	0.0168628	2.95e-06	0.0777075	0.0431	0.066	0.1258	21.2357	0.00148219
class	Negativicutes	rs71405394	G	A	14306	0.02405	2.17e-06	-0.114178	0.0628	0.0435	0.4888	22.539	0.00157301
class	Negativicutes	rs73232831	G	A	14306	0.0314932	1.87e-06	-0.151829	0.0873	-0.0712	0.4143	23.2421	0.00162201
class	Erysipelotrichia	rs10781552	C	T	14306	0.0116074	2.33e-06	-0.0552212	0.0349	-0.0005	0.9889	22.633	0.00157956
class	Erysipelotrichia	rs17530232	A	G	14306	0.0224648	2.79e-06	0.10305	0.071	-0.0157	0.8254	21.0422	0.0014687
class	Erysipelotrichia	rs2300774	A	G	14306	0.0106784	8.95e-07	-0.0524152	0.0316	-0.013	0.68	24.0936	0.00168133
class	Erysipelotrichia	rs35161940	T	C	14306	0.0167641	1.85e-06	-0.0806041	0.0507	0.0109	0.8305	23.1182	0.00161337
class	Erysipelotrichia	rs4078432	T	C	14306	0.0133764	4.23e-06	0.0608929	0.0415	-0.0189	0.6484	20.7231	0.00144647
class	Erysipelotrichia	rs62504403	C	T	14306	0.0127883	1.12e-07	0.0681159	0.0398	0.0467	0.2404	28.3708	0.00197921
class	Erysipelotrichia	rs7234058	T	C	14306	0.0194091	9.12e-07	-0.0945759	0.0547	-0.0549	0.3161	23.7438	0.00165696
class	Erysipelotrichia	rs8003149	C	T	14306	0.0116888	4.08e-06	0.0538798	0.0333	-0.0518	0.1199	21.2477	0.00148303
class	Bacteroidia	rs2032750	C	T	14306	0.0106807	1.92e-06	0.0508393	0.0316	0.0235	0.4567	22.6569	0.00158123
class	Bacteroidia	rs55773148	G	A	14306	0.0236759	3.9e-07	-0.121514	0.0693	0.0399	0.5646	26.3414	0.0018379
class	Bacteroidia	rs73975615	G	A	14306	0.0442633	1.22e-06	-0.207018	0.1805	0.07	0.697999	21.874	0.00152668
class	Bacteroidia	rs7631304	G	A	14306	0.0132957	8.37e-07	-0.0645771	0.0439	-0.1068	0.0150501	23.5904	0.00164627
class	Bacteroidia	rs929878	T	C	14306	0.012153	4.73e-06	0.0548532	0.038	-0.0179	0.638	20.3722	0.001422
class	Verrucomicrobiae	rs111862613	T	C	14306	0.0196746	3.74e-06	0.090699	0.042	0.0503	0.2316	21.2517	0.0014833
class	Verrucomicrobiae	rs117107102	A	G	14306	0.0431572	2.92e-06	0.204683	0.0736	0.1231	0.0945606	22.4935	0.00156984
class	Verrucomicrobiae	rs11729256	T	C	14306	0.0150177	6.73e-07	0.0749798	0.0418	0.0355	0.3959	24.9277	0.00173943
class	Verrucomicrobiae	rs12908520	G	A	14306	0.0130946	2.17e-06	0.0618926	0.0318	0.019	0.5494	22.3405	0.00155918
class	Verrucomicrobiae	rs2602429	T	C	14306	0.0156194	2.58e-06	-0.0746844	0.0357	-0.0582	0.103	22.8629	0.00159558
class	Verrucomicrobiae	rs4242783	A	G	14306	0.0147693	2.64e-06	-0.0689292	0.0349	0.0393	0.2597	21.7814	0.00152022
class	Verrucomicrobiae	rs4936098	G	A	14306	0.0135928	1.12e-06	-0.0648843	0.0329	-0.0034	0.9183	22.7856	0.0015902
class	Verrucomicrobiae	rs74542928	T	C	14306	0.0236422	1.63e-06	0.112164	0.0744	-0.0663	0.373	22.5077	0.00157083
class	Verrucomicrobiae	rs9349825	A	G	14306	0.0147128	2.54e-06	-0.0704036	0.0404	0.0371	0.3595	22.8981	0.00159803
class	Gammaproteobacteria	rs11181912	G	A	14306	0.0118796	9.95e-07	-0.0579153	0.0336	0.0289	0.3893	23.7675	0.00165861
class	Gammaproteobacteria	rs6706173	A	C	14306	0.0146392	1.99e-07	0.074251	0.0456	-0.0319	0.4839	25.7259	0.00179503
class	Gammaproteobacteria	rs9494710	C	T	14306	0.0120924	4.55e-06	-0.0549673	0.0338	0.0255	0.4509	20.6625	0.00144224
class	Methanobacteria	rs10202904	G	T	14306	0.0235357	3.01e-07	0.121754	0.032	0.055	0.0861509	26.7616	0.00186716
class	Methanobacteria	rs6776814	T	C	14306	0.0411825	1.63e-06	-0.199566	0.1124	-0.0104	0.9262	23.4827	0.00163877
class	Methanobacteria	rs73457410	A	G	14306	0.0436695	1.41e-06	0.21534	0.0653	-0.0057	0.9301	24.316	0.00169683
class	Methanobacteria	rs894996	C	A	14306	0.0449076	1.88e-06	0.216999	0.0623	-0.0069	0.9115	23.3494	0.00162948
class	Betaproteobacteria	rs11128180	A	G	14306	0.0128769	3.67e-06	0.0592944	0.037	0.026	0.4815	21.2034	0.00147994
class	Betaproteobacteria	rs1511453	A	G	14306	0.0199158	4.76e-06	0.0923492	0.0665	0.0018	0.9788	21.5016	0.00150072
class	Betaproteobacteria	rs1928341	G	A	14306	0.0110408	2.02e-06	-0.0525581	0.0319	0.0057	0.858	22.661	0.00158151
class	Betaproteobacteria	rs2613606	T	C	14306	0.0109091	2.2e-06	0.0513106	0.0317	-0.0521	0.1001	22.1226	0.001544
class	Betaproteobacteria	rs4033856	T	C	14306	0.0167237	5.17e-07	-0.0832423	0.056	0.1303	0.0200401	24.7756	0.00172884
class	Betaproteobacteria	rs6087811	T	G	14306	0.0198522	7.44e-07	-0.0978177	0.0518	0.0845	0.103	24.2783	0.00169419
class	Betaproteobacteria	rs62395635	T	C	14306	0.0236	2.94e-06	0.109741	0.0648	0.0758	0.2415	21.6229	0.00150918
class	Coriobacteriia	rs11250875	T	C	14306	0.0130939	4.83e-06	0.06075	0.0382	-0.0359	0.3482	21.5256	0.00150239
class	Coriobacteriia	rs1816223	G	A	14306	0.0129006	4.84e-06	0.0586265	0.0393	0.0535	0.174	20.6523	0.00144153
class	Coriobacteriia	rs240104	T	C	14306	0.0126849	1.52e-06	-0.0603429	0.0352	0.0384	0.2746	22.6297	0.00157933
class	Coriobacteriia	rs34739816	G	T	14306	0.0207666	3.88e-06	0.0965017	0.0669	-0.0482	0.4712	21.5943	0.00150718
class	Coriobacteriia	rs719099	A	G	14306	0.0155815	5.43e-07	0.0778402	0.0526	-0.0614	0.2431	24.9568	0.00174146
order	Verrucomicrobiales	rs111862613	T	C	14306	0.0196746	3.74e-06	0.090699	0.042	0.0503	0.2316	21.2517	0.0014833
order	Verrucomicrobiales	rs117107102	A	G	14306	0.0431572	2.92e-06	0.204683	0.0736	0.1231	0.0945606	22.4935	0.00156984
order	Verrucomicrobiales	rs11729256	T	C	14306	0.0150177	6.73e-07	0.0749798	0.0418	0.0355	0.3959	24.9277	0.00173943
order	Verrucomicrobiales	rs12908520	G	A	14306	0.0130946	2.17e-06	0.0618926	0.0318	0.019	0.5494	22.3405	0.00155918
order	Verrucomicrobiales	rs2602429	T	C	14306	0.0156194	2.58e-06	-0.0746844	0.0357	-0.0582	0.103	22.8629	0.00159558
order	Verrucomicrobiales	rs4242783	A	G	14306	0.0147693	2.64e-06	-0.0689292	0.0349	0.0393	0.2597	21.7814	0.00152022
order	Verrucomicrobiales	rs4936098	G	A	14306	0.0135928	1.12e-06	-0.0648843	0.0329	-0.0034	0.9183	22.7856	0.0015902
order	Verrucomicrobiales	rs74542928	T	C	14306	0.0236422	1.63e-06	0.112164	0.0744	-0.0663	0.373	22.5077	0.00157083
order	Verrucomicrobiales	rs9349825	A	G	14306	0.0147128	2.54e-06	-0.0704036	0.0404	0.0371	0.3595	22.8981	0.00159803
order	Bifidobacteriales	rs13020688	G	A	14306	0.0122081	1.57e-06	0.0584045	0.0342	0.0842	0.01388	22.8874	0.00159729
order	Bifidobacteriales	rs182549	T	C	14306	0.0126703	5.94e-20	-0.11707	0.0321	0.032	0.318	85.3724	0.00593219
order	Bifidobacteriales	rs4957061	T	C	14306	0.0116907	1.15e-06	0.0569873	0.0322	0.0395	0.2198	23.7616	0.0016582
order	Bifidobacteriales	rs7322849	T	C	14306	0.0200996	1.74e-08	0.110676	0.0549	-0.0062	0.9098	30.3202	0.00211492
order	Bifidobacteriales	rs73797465	T	G	14306	0.0208421	4.85e-06	-0.0942612	0.0495	-0.0023	0.9623	20.4542	0.00142772
order	Bifidobacteriales	rs857444	C	T	14306	0.0120669	3.82e-06	0.0553965	0.0326	-0.0022	0.9451	21.0753	0.00147101
order	Burkholderiales	rs1928341	G	A	14306	0.0110587	4.52e-06	-0.0507782	0.0319	0.0057	0.858	21.0837	0.0014716
order	Burkholderiales	rs2321387	G	A	14306	0.0109588	3.26e-06	-0.0508514	0.0317	0.0892	0.00495496	21.5318	0.00150283
order	Burkholderiales	rs2613606	T	C	14306	0.0109264	4.13e-06	0.0499561	0.0317	-0.0521	0.1001	20.9037	0.00145905
order	Burkholderiales	rs4033856	T	C	14306	0.0167489	5.67e-07	-0.0833445	0.056	0.1303	0.0200401	24.7617	0.00172787
order	Burkholderiales	rs6087811	T	G	14306	0.0198817	2.88e-07	-0.101587	0.0518	0.0845	0.103	26.1077	0.00182163
order	Burkholderiales	rs62191117	A	G	14306	0.0132471	2.79e-07	0.0679995	0.0392	-0.0241	0.5385	26.3493	0.00183845
order	Burkholderiales	rs62395635	T	C	14306	0.0236375	2.9e-06	0.109911	0.0648	0.0758	0.2415	21.6212	0.00150906
order	Burkholderiales	rs7638039	T	C	14306	0.012673	4.84e-06	0.0580987	0.0363	0	0.9998	21.0172	0.00146696
order	Lactobacillales	rs11110282	A	G	14306	0.0217849	3.96e-06	-0.10239	0.0741	0.0469	0.5263	22.0904	0.00154176
order	Lactobacillales	rs2952251	G	A	14306	0.0124177	3.36e-07	0.0629317	0.0414	-0.0012	0.9776	25.6836	0.00179209
order	Lactobacillales	rs34989881	A	G	14306	0.0246452	4.09e-06	0.113479	0.0763	0.056	0.462701	21.2015	0.00147981
order	Lactobacillales	rs35344081	G	A	14306	0.0127358	4.16e-07	0.0642442	0.0357	0.0584	0.1017	25.4458	0.00177552
order	Lactobacillales	rs4028634	C	T	14306	0.01101	1.35e-06	-0.0532915	0.0325	-0.049	0.1314	23.4283	0.00163498
order	Lactobacillales	rs57872228	C	T	14306	0.0146994	2.58e-06	-0.0688415	0.0497	-0.071	0.1527	21.9332	0.0015308
order	Lactobacillales	rs77558518	A	G	14306	0.0223484	1.67e-06	-0.106466	0.0533	-0.0597	0.2631	22.6949	0.00158388
order	Lactobacillales	rs78938557	T	C	14306	0.0233581	2.31e-06	0.10553	0.093	-0.1065	0.2524	20.4116	0.00142475
order	Lactobacillales	rs9581006	T	C	14306	0.0469228	1.77e-06	-0.22583	0.0846	0.0047	0.956	23.163	0.0016165
order	Mollicutes	rs17235252	T	C	14306	0.0255463	2.16e-06	-0.122002	0.0484	0.0349	0.471	22.8075	0.00159172
order	Mollicutes	rs74603314	T	C	14306	0.0489701	2.28e-06	0.230767	0.0816	0.1638	0.0447404	22.2068	0.00154986
order	Mollicutes	rs7706512	A	G	14306	0.0138979	2.27e-06	-0.0657351	0.0314	-0.0414	0.1881	22.3716	0.00156135
order	NB1n	rs11251024	G	A	14306	0.0206737	6.63e-07	0.104201	0.0359	-0.0262	0.4644	25.4043	0.00177263
order	NB1n	rs11606187	A	G	14306	0.0326288	3.31e-06	-0.154539	0.0441	-0.0101	0.8198	22.4323	0.00156558
order	NB1n	rs13385922	T	C	14306	0.0201348	3.97e-06	0.0929494	0.0331	0.0174	0.5987	21.3107	0.00148742
order	NB1n	rs2172426	T	C	14306	0.0198947	3.17e-07	0.10212	0.032	-0.0189	0.555801	26.3479	0.00183836
order	NB1n	rs267959	G	A	14306	0.0209676	2.62e-06	-0.0988612	0.0351	0.0187	0.5931	22.2308	0.00155154
order	NB1n	rs4383094	C	T	14306	0.0320662	4.28e-06	-0.149188	0.0455	0.0493	0.2788	21.6458	0.00151077
order	NB1n	rs60583455	T	C	14306	0.021177	2.6e-07	0.108934	0.0328	0.0244	0.4567	26.4605	0.00184619
order	NB1n	rs72671304	T	C	14306	0.0370028	3.8e-06	0.172322	0.0604	0.0006	0.9927	21.6876	0.00151369
order	NB1n	rs7911787	G	T	14306	0.0470232	3.39e-06	-0.223071	0.0887	0.03	0.735301	22.5041	0.00157058
order	Gastranaerophilales	rs11150282	T	C	14306	0.0197127	7.36e-07	0.098235	0.0328	-0.0528	0.1073	24.8336	0.00173288
order	Gastranaerophilales	rs4129395	G	A	14306	0.0185253	1.22e-06	0.0904264	0.0314	0.0366	0.2439	23.8265	0.00166272
order	Gastranaerophilales	rs79790072	T	C	14306	0.0488017	3.54e-06	0.226103	0.091	0.2163	0.0174598	21.4656	0.00149821
order	Gastranaerophilales	rs9864379	T	C	14306	0.0292752	4.66e-08	-0.160521	0.0443	-0.0386	0.3834	30.0652	0.00209717
order	Erysipelotrichales	rs10781552	C	T	14306	0.0116074	2.33e-06	-0.0552212	0.0349	-0.0005	0.9889	22.633	0.00157956
order	Erysipelotrichales	rs17530232	A	G	14306	0.0224648	2.79e-06	0.10305	0.071	-0.0157	0.8254	21.0422	0.0014687
order	Erysipelotrichales	rs2300774	A	G	14306	0.0106784	8.95e-07	-0.0524152	0.0316	-0.013	0.68	24.0936	0.00168133
order	Erysipelotrichales	rs35161940	T	C	14306	0.0167641	1.85e-06	-0.0806041	0.0507	0.0109	0.8305	23.1182	0.00161337
order	Erysipelotrichales	rs4078432	T	C	14306	0.0133764	4.23e-06	0.0608929	0.0415	-0.0189	0.6484	20.7231	0.00144647
order	Erysipelotrichales	rs62504403	C	T	14306	0.0127883	1.12e-07	0.0681159	0.0398	0.0467	0.2404	28.3708	0.00197921
order	Erysipelotrichales	rs7234058	T	C	14306	0.0194091	9.12e-07	-0.0945759	0.0547	-0.0549	0.3161	23.7438	0.00165696
order	Erysipelotrichales	rs8003149	C	T	14306	0.0116888	4.08e-06	0.0538798	0.0333	-0.0518	0.1199	21.2477	0.00148303
order	Clostridiales	rs10774377	G	A	14306	0.0113859	3.81e-06	-0.0523003	0.0318	0.0531	0.0945998	21.0996	0.0014727
order	Clostridiales	rs112334273	G	A	14306	0.0127404	4.07e-07	0.0639383	0.0351	0.0415	0.237	25.1858	0.00175741
order	Clostridiales	rs13179700	C	T	14306	0.0109569	3.52e-06	-0.0510953	0.0331	-0.0003	0.9932	21.7464	0.00151778
order	Clostridiales	rs2273429	A	G	14306	0.0153105	4.17e-06	-0.0726191	0.0511	-0.0696	0.1732	22.4969	0.00157008
order	Clostridiales	rs6814436	C	T	14306	0.0150814	9.06e-07	-0.0741858	0.0454	0.0144	0.750501	24.1968	0.00168852
order	Clostridiales	rs6815608	C	T	14306	0.0210883	3.72e-07	-0.104089	0.0433	0.0854	0.0483905	24.3628	0.00170008
order	Clostridiales	rs72915163	T	C	14306	0.0120558	1.39e-06	-0.0580246	0.0383	0.0247	0.518601	23.165	0.00161663
order	Clostridiales	rs992074	T	C	14306	0.0508788	8.95e-07	-0.255441	0.1072	-0.0726	0.4983	25.2062	0.00175883
order	Selenomonadales	rs13086907	G	A	14306	0.0131735	1.95e-06	0.0625312	0.0376	0.1105	0.00329898	22.5316	0.0015725
order	Selenomonadales	rs1643968	T	C	14306	0.0112298	4.15e-07	-0.0565284	0.0328	0.0153	0.6418	25.339	0.00176808
order	Selenomonadales	rs4722181	T	G	14306	0.0105798	2e-06	0.0501306	0.0314	0.0027	0.9326	22.4518	0.00156694
order	Selenomonadales	rs60274479	T	C	14306	0.0134137	1.16e-06	-0.0659623	0.0394	-0.0395	0.3157	24.1821	0.0016875
order	Selenomonadales	rs61249479	A	C	14306	0.0168628	2.95e-06	0.0777075	0.0431	0.066	0.1258	21.2357	0.00148219
order	Selenomonadales	rs71405394	G	A	14306	0.02405	2.17e-06	-0.114178	0.0628	0.0435	0.4888	22.539	0.00157301
order	Selenomonadales	rs73232831	G	A	14306	0.0314932	1.87e-06	-0.151829	0.0873	-0.0712	0.4143	23.2421	0.00162201
order	Bacillales	rs10233278	T	C	14306	0.0248527	3.51e-06	-0.116319	0.0317	0.0146	0.6447	21.9056	0.00152887
order	Bacillales	rs4617108	G	A	14306	0.0525929	1.98e-06	-0.248861	0.056	0.0516	0.3572	22.3903	0.00156265
order	Bacillales	rs62640857	A	G	14306	0.0326455	4.49e-06	0.148238	0.0375	-0.0108	0.774599	20.6192	0.00143923
order	Bacillales	rs74420793	A	G	14306	0.0353763	3.07e-06	-0.164413	0.0518	-0.0476	0.3573	21.5997	0.00150756
order	Desulfovibrionales	rs112381107	C	T	14306	0.0456974	3.22e-06	0.21009	0.0652	0.1205	0.0644896	21.1362	0.00147526
order	Desulfovibrionales	rs11599763	C	T	14306	0.0117486	2.61e-06	0.0554862	0.0323	0.0544	0.0920407	22.3048	0.00155669
order	Desulfovibrionales	rs17791387	A	G	14306	0.0154369	2.25e-06	-0.0727501	0.0536	0.0686	0.2008	22.2099	0.00155008
order	Desulfovibrionales	rs2692012	G	A	14306	0.0253553	2.27e-06	-0.112244	0.068	0.0387	0.5697	19.597	0.00136797
order	Desulfovibrionales	rs2838334	G	A	14306	0.0124223	4.17e-06	0.0569024	0.033	-0.0005	0.9879	20.9825	0.00146454
order	Desulfovibrionales	rs4506934	C	T	14306	0.0201367	2.43e-06	-0.0953383	0.0489	0.041	0.4023	22.416	0.00156444
order	Desulfovibrionales	rs6058181	C	T	14306	0.0166098	2.53e-07	0.0836765	0.0423	0.0323	0.4456	25.3792	0.00177088
order	Desulfovibrionales	rs9928243	C	A	14306	0.0117811	3.97e-06	-0.0544713	0.0315	-0.0353	0.263	21.3778	0.0014921
order	Rhodospirillales	rs1035406	G	A	14306	0.0247994	4.07e-06	-0.114725	0.049	0.0845	0.0847891	21.401	0.00149371
order	Rhodospirillales	rs11591293	G	T	14306	0.0158186	4.69e-06	0.0722755	0.0318	-0.0288	0.3653	20.8759	0.00145712
order	Rhodospirillales	rs11630875	T	C	14306	0.0202139	3.7e-06	0.0945198	0.0469	0.0781	0.0960705	21.8648	0.00152603
order	Rhodospirillales	rs1549633	A	C	14306	0.0216667	3.88e-06	0.0996735	0.0493	0.0467	0.3434	21.1628	0.00147711
order	Rhodospirillales	rs3754624	C	T	14306	0.0198389	2.68e-06	0.094128	0.0409	-0.0655	0.1093	22.5114	0.00157109
order	Rhodospirillales	rs4278423	T	C	14306	0.0233778	3.98e-06	0.105215	0.0667	0.0529	0.4275	20.2557	0.00141389
order	Rhodospirillales	rs7001029	C	T	14306	0.0260989	2.83e-06	0.120726	0.0545	0.0431	0.4287	21.3972	0.00149345
order	Rhodospirillales	rs76784716	A	G	14306	0.0284399	1.31e-06	0.136039	0.0491	-0.043	0.3806	22.8808	0.00159683
order	Rhodospirillales	rs9813022	A	G	14306	0.0162642	3.07e-07	-0.0830794	0.0324	-0.0107	0.7418	26.0928	0.00182059
order	Pasteurellales	rs10965428	C	A	14306	0.0258219	4.29e-06	-0.119902	0.0673	0.0243	0.718199	21.5614	0.00150489
order	Pasteurellales	rs35510	A	G	14306	0.0264958	4.02e-06	0.122729	0.0786	0.0947	0.2282	21.4556	0.00149752
order	Pasteurellales	rs4822728	T	C	14306	0.0149032	4.72e-06	0.0685479	0.0315	0.0299	0.3418	21.1558	0.00147662
order	Pasteurellales	rs72756943	G	A	14306	0.0303029	3.35e-06	0.13988	0.0639	0.0263	0.6804	21.308	0.00148723
order	Pasteurellales	rs76022354	C	T	14306	0.0500406	1.83e-06	0.24289	0.073	0.0897	0.2193	23.5599	0.00164415
order	Pasteurellales	rs78909003	T	C	14306	0.0498372	2.05e-06	-0.241159	0.0695	-0.0769	0.2686	23.4153	0.00163407
order	Pasteurellales	rs9382510	C	T	14306	0.0169965	2.48e-07	-0.0881865	0.0355	0.031	0.3821	26.9206	0.00187824
order	Enterobacteriales	rs2374342	C	A	14306	0.0126195	4.52e-06	0.0582927	0.0319	0.027	0.3977	21.3375	0.00148929
order	Enterobacteriales	rs62210023	A	G	14306	0.0130125	3.13e-06	0.0606754	0.033	0.0263	0.4257	21.7422	0.00151749
order	Enterobacteriales	rs78143293	A	G	14306	0.0170415	1.2e-06	-0.0848521	0.0479	-0.0401	0.402	24.7919	0.00172997
order	Actinomycetales	rs2889192	T	G	14306	0.0194997	3.97e-06	-0.0884052	0.0443	-0.0966	0.0293103	20.5542	0.00143469
order	Actinomycetales	rs35011108	A	G	14306	0.0503803	1.88e-06	0.241546	0.0622	-0.1179	0.0579095	22.9868	0.00160422
order	Coriobacteriales	rs11250875	T	C	14306	0.0130939	4.83e-06	0.06075	0.0382	-0.0359	0.3482	21.5256	0.00150239
order	Coriobacteriales	rs1816223	G	A	14306	0.0129006	4.84e-06	0.0586265	0.0393	0.0535	0.174	20.6523	0.00144153
order	Coriobacteriales	rs240104	T	C	14306	0.0126849	1.52e-06	-0.0603429	0.0352	0.0384	0.2746	22.6297	0.00157933
order	Coriobacteriales	rs34739816	G	T	14306	0.0207666	3.88e-06	0.0965017	0.0669	-0.0482	0.4712	21.5943	0.00150718
order	Coriobacteriales	rs719099	A	G	14306	0.0155815	5.43e-07	0.0778402	0.0526	-0.0614	0.2431	24.9568	0.00174146
order	Methanobacteriales	rs10202904	G	T	14306	0.0235357	3.01e-07	0.121754	0.032	0.055	0.0861509	26.7616	0.00186716
order	Methanobacteriales	rs6776814	T	C	14306	0.0411825	1.63e-06	-0.199566	0.1124	-0.0104	0.9262	23.4827	0.00163877
order	Methanobacteriales	rs73457410	A	G	14306	0.0436695	1.41e-06	0.21534	0.0653	-0.0057	0.9301	24.316	0.00169683
order	Methanobacteriales	rs894996	C	A	14306	0.0449076	1.88e-06	0.216999	0.0623	-0.0069	0.9115	23.3494	0.00162948
order	Victivallales	rs11770843	C	T	14306	0.0234879	1.91e-06	0.109431	0.0335	-0.0217	0.516901	21.7066	0.00151501
order	Victivallales	rs17114848	G	A	14306	0.0324332	4.06e-06	0.152377	0.0536	0.0448	0.4038	22.0729	0.00154053
order	Victivallales	rs2031282	A	G	14306	0.0270329	4.38e-06	0.122368	0.0417	-0.0173	0.677599	20.4904	0.00143025
order	Victivallales	rs2825714	A	G	14306	0.0289246	1.72e-06	-0.13741	0.0425	0.0014	0.9746	22.5685	0.00157507
order	Victivallales	rs62570196	C	T	14306	0.0439866	1.08e-06	-0.21635	0.0798	0.0762	0.3394	24.1921	0.00168819
order	Victivallales	rs77599476	A	G	14306	0.0480168	1.86e-06	0.230292	0.0682	-0.0779	0.2531	23.0023	0.0016053
order	Bacteroidales	rs2032750	C	T	14306	0.0106807	1.92e-06	0.0508393	0.0316	0.0235	0.4567	22.6569	0.00158123
order	Bacteroidales	rs55773148	G	A	14306	0.0236759	3.9e-07	-0.121514	0.0693	0.0399	0.5646	26.3414	0.0018379
order	Bacteroidales	rs73975615	G	A	14306	0.0442633	1.22e-06	-0.207018	0.1805	0.07	0.697999	21.874	0.00152668
order	Bacteroidales	rs7631304	G	A	14306	0.0132957	8.37e-07	-0.0645771	0.0439	-0.1068	0.0150501	23.5904	0.00164627
order	Bacteroidales	rs929878	T	C	14306	0.012153	4.73e-06	0.0548532	0.038	-0.0179	0.638	20.3722	0.001422
family	Bifidobacteriaceae	rs13020688	G	A	14306	0.0122081	1.57e-06	0.0584045	0.0342	0.0842	0.01388	22.8874	0.00159729
family	Bifidobacteriaceae	rs182549	T	C	14306	0.0126703	5.94e-20	-0.11707	0.0321	0.032	0.318	85.3724	0.00593219
family	Bifidobacteriaceae	rs4957061	T	C	14306	0.0116907	1.15e-06	0.0569873	0.0322	0.0395	0.2198	23.7616	0.0016582
family	Bifidobacteriaceae	rs7322849	T	C	14306	0.0200996	1.74e-08	0.110676	0.0549	-0.0062	0.9098	30.3202	0.00211492
family	Bifidobacteriaceae	rs73797465	T	G	14306	0.0208421	4.85e-06	-0.0942612	0.0495	-0.0023	0.9623	20.4542	0.00142772
family	Bifidobacteriaceae	rs857444	C	T	14306	0.0120669	3.82e-06	0.0553965	0.0326	-0.0022	0.9451	21.0753	0.00147101
family	Oxalobacteraceae	rs111966731	T	C	14306	0.0445746	4.56e-06	0.204031	0.0553	0.0465	0.4003	20.9516	0.00146239
family	Oxalobacteraceae	rs11246212	C	T	14306	0.0291797	4.51e-06	-0.13607	0.0453	0.0027	0.9528	21.7452	0.0015177
family	Oxalobacteraceae	rs1569853	T	C	14306	0.0281704	7.45e-07	-0.140043	0.0479	0.0969	0.0430903	24.7136	0.00172452
family	Oxalobacteraceae	rs4428215	G	A	14306	0.0230053	4.88e-08	0.12561	0.0358	0.0041	0.9085	29.8121	0.00207955
family	Oxalobacteraceae	rs6000536	C	T	14306	0.0241355	7.39e-07	-0.118383	0.042	0.009	0.8307	24.0584	0.00167887
family	Oxalobacteraceae	rs736744	T	C	14306	0.0200648	1.49e-07	-0.105642	0.0317	-0.0489	0.1236	27.7207	0.00193395
family	Oxalobacteraceae	rs934049	G	A	14306	0.0238636	4.21e-06	0.109751	0.0386	-0.0244	0.5282	21.1517	0.00147634
family	Clostridiaceae1	rs12341505	G	A	14306	0.0179338	4.54e-06	0.0814503	0.0544	0.018	0.7403	20.6272	0.00143978
family	Clostridiaceae1	rs2795528	G	A	14306	0.0390911	3.81e-06	-0.180969	0.0684	-0.0676	0.3231	21.4315	0.00149584
family	Victivallaceae	rs11671100	A	C	14306	0.0349472	4.08e-06	-0.160034	0.0394	-0.0189	0.6311	20.9701	0.00146368
family	Victivallaceae	rs11764871	G	T	14306	0.025656	7.49e-07	0.127099	0.034	-0.0082	0.8093	24.5418	0.00171255
family	Victivallaceae	rs2944282	T	C	14306	0.0257026	1.57e-06	-0.124197	0.035	0.0227	0.5163	23.349	0.00162945
family	Victivallaceae	rs4396289	C	T	14306	0.0288525	1.54e-07	-0.152918	0.0475	-0.0199	0.674401	28.0899	0.00195966
family	Victivallaceae	rs61702987	T	C	14306	0.0300007	3.08e-06	0.145501	0.0505	0.0156	0.758099	23.5217	0.00164149
family	Victivallaceae	rs62570196	C	T	14306	0.0483077	2.7e-07	-0.246101	0.0798	0.0762	0.3394	25.9534	0.00181088
family	Victivallaceae	rs6545794	A	G	14306	0.0410495	5.97e-07	-0.197786	0.0485	-0.0041	0.9334	23.2154	0.00162014
family	Victivallaceae	rs67832247	C	T	14306	0.0266695	3.24e-06	-0.123489	0.0339	-0.0208	0.538801	21.4401	0.00149644
family	Victivallaceae	rs7077363	G	A	14306	0.0318366	2.83e-06	0.148942	0.0422	-0.0898	0.0334996	21.8867	0.00152756
family	Verrucomicrobiaceae	rs111862613	T	C	14306	0.0196746	3.73e-06	0.0907065	0.042	0.0503	0.2316	21.2552	0.00148355
family	Verrucomicrobiaceae	rs117107102	A	G	14306	0.0431572	2.92e-06	0.204683	0.0736	0.1231	0.0945606	22.4935	0.00156984
family	Verrucomicrobiaceae	rs11729256	T	C	14306	0.0150177	6.73e-07	0.0749798	0.0418	0.0355	0.3959	24.9277	0.00173943
family	Verrucomicrobiaceae	rs12908520	G	A	14306	0.0130946	2.15e-06	0.0619104	0.0318	0.019	0.5494	22.3534	0.00156008
family	Verrucomicrobiaceae	rs2602429	T	C	14306	0.0156195	2.7e-06	-0.0745516	0.0357	-0.0582	0.103	22.7814	0.0015899
family	Verrucomicrobiaceae	rs4242783	A	G	14306	0.0147694	2.75e-06	-0.0687992	0.0349	0.0393	0.2597	21.6991	0.00151448
family	Verrucomicrobiaceae	rs4936098	G	A	14306	0.0135928	1.13e-06	-0.0648691	0.0329	-0.0034	0.9183	22.775	0.00158946
family	Verrucomicrobiaceae	rs74542928	T	C	14306	0.0236422	1.65e-06	0.112124	0.0744	-0.0663	0.373	22.4917	0.00156972
family	Verrucomicrobiaceae	rs9349825	A	G	14306	0.0147128	2.51e-06	-0.0704354	0.0404	0.0371	0.3595	22.9188	0.00159948
family	Bacteroidales	rs12748533	G	T	14306	0.0172701	2.59e-06	-0.0821108	0.0349	0.03	0.3898	22.6053	0.00157764
family	Bacteroidales	rs17043785	T	C	14306	0.0347133	5.12e-07	-0.176187	0.0549	-0.0361	0.5108	25.7606	0.00179745
family	Bacteroidales	rs1850003	A	G	14306	0.0177806	2.41e-06	0.084048	0.0373	-0.0105	0.7778	22.3441	0.00155943
family	Bacteroidales	rs738193	T	C	14306	0.0165856	3.82e-07	0.0847328	0.0328	-0.0153	0.6409	26.1	0.00182109
family	Bacteroidales	rs941000	T	C	14306	0.0163382	3.16e-07	-0.0850266	0.0328	-0.0115	0.724499	27.0833	0.00188956
family	Peptococcaceae	rs117452796	A	G	14306	0.0549569	3.15e-06	-0.257982	0.0925	0.0894	0.3338	22.0361	0.00153797
family	Peptococcaceae	rs12634826	T	G	14306	0.0150931	1.01e-06	-0.0739885	0.0327	0.0174	0.5955	24.031	0.00167697
family	Peptococcaceae	rs12992764	T	G	14306	0.0141137	1.46e-06	0.0684213	0.0319	0.0129	0.685499	23.5018	0.0016401
family	Peptococcaceae	rs150600492	A	C	14306	0.0289757	2.31e-06	0.135774	0.0681	0.0657	0.3348	21.9566	0.00153243
family	Peptococcaceae	rs35703006	G	T	14306	0.0164355	4.95e-07	0.0812655	0.0366	-0.0395	0.2805	24.4482	0.00170603
family	Peptococcaceae	rs4990837	G	A	14306	0.0185869	1.74e-06	-0.0910387	0.0394	0.0652	0.0978701	23.9904	0.00167414
family	Peptococcaceae	rs75430375	C	T	14306	0.0317498	3.41e-06	-0.147941	0.0763	0.032	0.6753	21.7118	0.00151537
family	Peptococcaceae	rs75898026	A	G	14306	0.0173541	2.02e-06	-0.0821779	0.0388	-0.0755	0.0515205	22.4236	0.00156498
family	Enterobacteriaceae	rs2374342	C	A	14306	0.0126195	4.52e-06	0.0582927	0.0319	0.027	0.3977	21.3375	0.00148929
family	Enterobacteriaceae	rs62210023	A	G	14306	0.0130125	3.13e-06	0.0606754	0.033	0.0263	0.4257	21.7422	0.00151749
family	Enterobacteriaceae	rs78143293	A	G	14306	0.0170415	1.2e-06	-0.0848521	0.0479	-0.0401	0.402	24.7919	0.00172997
family	Lachnospiraceae	rs11139361	C	T	14306	0.0110503	4.26e-06	-0.0494463	0.0335	-0.0054	0.8718	20.0226	0.00139764
family	Lachnospiraceae	rs112040820	A	G	14306	0.0117086	2.42e-06	0.0549584	0.0359	0.0132	0.714	22.0322	0.0015377
family	Lachnospiraceae	rs11979110	T	C	14306	0.0105069	1.82e-06	-0.0500924	0.0314	-0.0073	0.8156	22.7297	0.00158631
family	Lachnospiraceae	rs2159863	A	G	14306	0.0128742	3.7e-06	-0.0585831	0.0405	-0.0098	0.8092	20.7064	0.0014453
family	Lachnospiraceae	rs35524804	T	C	14306	0.0125216	2.45e-06	-0.0607481	0.0385	-0.0196	0.6105	23.5367	0.00164253
family	Lachnospiraceae	rs79086868	T	C	14306	0.0164472	3.01e-06	0.0776723	0.0524	-0.0358	0.4952	22.3022	0.00155652
family	Lachnospiraceae	rs9929145	G	A	14306	0.0245233	2.84e-07	-0.125721	0.0723	-0.066	0.3611	26.282	0.00183376
family	Veillonellaceae	rs111810795	C	T	14306	0.0180573	1.73e-06	-0.0867108	0.0527	-0.0055	0.9166	23.059	0.00160925
family	Veillonellaceae	rs12186441	G	A	14306	0.0453999	4.53e-06	0.208096	0.0789	0.0641	0.4163	21.0096	0.00146643
family	Veillonellaceae	rs12668619	A	G	14306	0.0117654	2.57e-06	0.055301	0.0334	0.0288	0.3896	22.0929	0.00154193
family	Veillonellaceae	rs12741784	C	T	14306	0.0119266	1.28e-07	-0.0621452	0.0363	0.0357	0.3253	27.1508	0.00189426
family	Veillonellaceae	rs1442060	A	G	14306	0.0112125	4.51e-06	0.0514024	0.0318	0.0124	0.6953	21.0166	0.00146692
family	Veillonellaceae	rs2175069	G	A	14306	0.0114886	4.64e-06	0.0526752	0.0324	0.0442	0.1724	21.0222	0.00146731
family	Veillonellaceae	rs4461038	G	A	14306	0.0119467	3.73e-06	0.0554965	0.0347	0.0169	0.625101	21.5792	0.00150613
family	Veillonellaceae	rs4797169	T	C	14306	0.0128297	4.49e-06	0.0587799	0.0372	-0.054	0.1463	20.9906	0.00146511
family	Veillonellaceae	rs79535861	A	C	14306	0.0207016	1.58e-06	0.100666	0.0542	0.0735	0.1752	23.646	0.00165015
family	Desulfovibrionaceae	rs112381107	C	T	14306	0.0456962	2.82e-06	0.211435	0.0652	0.1205	0.0644896	21.4089	0.00149426
family	Desulfovibrionaceae	rs11599763	C	T	14306	0.0117493	2.5e-06	0.0555931	0.0323	0.0544	0.0920407	22.3881	0.0015625
family	Desulfovibrionaceae	rs17791387	A	G	14306	0.0154381	2.1e-06	-0.0729251	0.0536	0.0686	0.2008	22.3134	0.0015573
family	Desulfovibrionaceae	rs2692012	G	A	14306	0.0253568	1.56e-06	-0.114231	0.068	0.0387	0.5697	20.2945	0.00141659
family	Desulfovibrionaceae	rs2838334	G	A	14306	0.012423	3.82e-06	0.0571419	0.033	-0.0005	0.9879	21.1571	0.00147671
family	Desulfovibrionaceae	rs4506934	C	T	14306	0.020138	3.16e-06	-0.0943381	0.0489	0.041	0.4023	21.9453	0.00153164
family	Desulfovibrionaceae	rs6058181	C	T	14306	0.0166111	2.7e-07	0.0834742	0.0423	0.0323	0.4456	25.2527	0.00176207
family	Desulfovibrionaceae	rs9928243	C	A	14306	0.0117819	4.48e-06	-0.0541732	0.0315	-0.0353	0.263	21.1416	0.00147563
family	Defluviitaleaceae	rs112893842	T	C	14306	0.0232545	2.75e-06	0.110761	0.0557	-0.0566	0.3097	22.6861	0.00158326
family	Defluviitaleaceae	rs1582238	C	T	14306	0.0167061	1.69e-06	-0.0801923	0.0327	-0.001	0.9768	23.0417	0.00160804
family	Defluviitaleaceae	rs17051335	C	T	14306	0.0292201	4.58e-06	-0.134314	0.0515	-0.0157	0.759899	21.129	0.00147476
family	Defluviitaleaceae	rs4677103	A	G	14306	0.0197033	9.42e-07	0.0977203	0.0414	0.0494	0.233	24.5975	0.00171643
family	Defluviitaleaceae	rs55658617	T	C	14306	0.0361844	1.41e-06	0.177314	0.0887	0.1783	0.0444601	24.0128	0.0016757
family	Defluviitaleaceae	rs72731813	C	T	14306	0.0293415	2.76e-07	-0.149751	0.0736	0.0291	0.692201	26.048	0.00181747
family	Defluviitaleaceae	rs9608282	T	G	14306	0.0299429	4.61e-06	0.139014	0.0886	-0.132	0.1364	21.5541	0.00150438
family	Defluviitaleaceae	rs9725395	A	G	14306	0.0295185	3.41e-06	-0.138357	0.0494	0.0389	0.4311	21.9692	0.00153331
family	Porphyromonadaceae	rs10858364	G	T	14306	0.012085	4.31e-06	0.055316	0.0375	-0.0305	0.416	20.9512	0.00146236
family	Porphyromonadaceae	rs17065783	A	G	14306	0.0122235	1.79e-06	-0.059133	0.0435	0.0949	0.0290503	23.4028	0.0016332
family	Porphyromonadaceae	rs6953849	A	G	14306	0.0150724	2.44e-06	0.0718149	0.0409	0.0172	0.673899	22.702	0.00158437
family	Acidaminococcaceae	rs262812	T	C	14306	0.0142257	3.25e-06	-0.065675	0.0343	0.0472	0.1679	21.3134	0.00148761
family	Acidaminococcaceae	rs2933324	G	A	14306	0.0140257	2.24e-06	0.0662557	0.0373	-0.0206	0.5811	22.315	0.00155741
family	Acidaminococcaceae	rs6589457	G	A	14306	0.0349516	2.32e-06	-0.165911	0.0712	0.1744	0.01439	22.5329	0.00157259
family	Acidaminococcaceae	rs6923842	T	C	14306	0.0169192	2.21e-06	-0.0796106	0.0494	-0.0007	0.9884	22.1402	0.00154523
family	Rhodospirillaceae	rs11591293	G	T	14306	0.0158724	2.67e-06	0.0743184	0.0318	-0.0288	0.3653	21.9234	0.00153012
family	Rhodospirillaceae	rs1549633	A	C	14306	0.0218634	4.7e-06	0.0999312	0.0493	0.0467	0.3434	20.8914	0.00145819
family	Rhodospirillaceae	rs3754624	C	T	14306	0.0200064	1.71e-06	0.0971389	0.0409	-0.0655	0.1093	23.5748	0.00164519
family	Rhodospirillaceae	rs4278423	T	C	14306	0.0235725	3.12e-06	0.107529	0.0667	0.0529	0.4275	20.8085	0.00145241
family	Rhodospirillaceae	rs55876211	C	T	14306	0.0196395	2.87e-06	-0.0911851	0.0361	0.023	0.5243	21.5569	0.00150458
family	Rhodospirillaceae	rs76784716	A	G	14306	0.0285767	1.49e-06	0.136049	0.0491	-0.043	0.3806	22.6656	0.00158183
family	Rhodospirillaceae	rs9813022	A	G	14306	0.0163583	2.53e-07	-0.0842444	0.0324	-0.0107	0.7418	26.522	0.00185047
family	Peptostreptococcaceae	rs10805326	A	G	14306	0.012276	4.03e-06	-0.0566637	0.0347	-0.0041	0.9064	21.3057	0.00148707
family	Peptostreptococcaceae	rs117020988	C	T	14306	0.0372126	1.03e-06	0.182411	0.0571	0.0044	0.9379	24.0282	0.00167678
family	Peptostreptococcaceae	rs12377846	C	A	14306	0.0511627	7.26e-07	-0.252	0.0943	0.1333	0.1573	24.2602	0.00169293
family	Peptostreptococcaceae	rs1520207	T	C	14306	0.0112476	3.17e-06	-0.0525658	0.0315	0.018	0.5679	21.8417	0.00152442
family	Peptostreptococcaceae	rs4692811	C	T	14306	0.0126913	4.21e-07	0.0642075	0.0331	0.0133	0.6885	25.5952	0.00178593
family	Peptostreptococcaceae	rs61841503	G	A	14306	0.0161331	9.8e-09	0.0919658	0.0469	0.0128	0.7848	32.495	0.00226628
family	Peptostreptococcaceae	rs76982728	T	C	14306	0.0266923	3.24e-06	0.124203	0.11	-0.0234	0.8314	21.6517	0.00151118
family	Peptostreptococcaceae	rs9573937	A	G	14306	0.0142907	1.71e-06	-0.0693637	0.0424	-0.0184	0.663901	23.559	0.00164409
family	Prevotellaceae	rs12118202	T	C	14306	0.0147265	5.54e-07	-0.0751986	0.0405	-0.0638	0.1149	26.0748	0.00181933
family	Prevotellaceae	rs148376875	T	G	14306	0.0179163	2.08e-06	0.084515	0.0442	0.0255	0.5639	22.2521	0.00155302
family	Prevotellaceae	rs2206482	T	G	14306	0.0117486	1.3e-06	-0.0569105	0.0322	0.0192	0.551099	23.4646	0.0016375
family	Prevotellaceae	rs3860225	A	G	14306	0.0167936	5.5e-07	0.083936	0.0542	-0.1279	0.0183	24.9809	0.00174314
family	Prevotellaceae	rs4493272	T	C	14306	0.0118027	3.02e-07	-0.0604992	0.0314	0.0099	0.7526	26.2746	0.00183325
family	Prevotellaceae	rs4685827	T	C	14306	0.0145407	2.77e-06	-0.0679529	0.0367	-0.0105	0.7743	21.8396	0.00152428
family	Prevotellaceae	rs912860	A	G	14306	0.0483124	9.3e-07	0.229046	0.1065	-0.1696	0.1112	22.4765	0.00156866
family	Prevotellaceae	rs9586501	G	A	14306	0.0127329	2.59e-06	0.0592681	0.0357	0.0107	0.764901	21.6664	0.00151221
family	Prevotellaceae	rs9958960	G	A	14306	0.0173611	1.06e-07	-0.0914807	0.0432	0.0309	0.4742	27.7654	0.00193706
family	Family	rs10759623	C	T	14306	0.032151	5.78e-07	-0.162115	0.0374	-0.012	0.747599	25.4248	0.00177406
family	Family	rs11547158	A	G	14306	0.0372795	2.7e-06	-0.177599	0.0462	-0.0779	0.091641	22.6956	0.00158392
family	Family	rs17379710	T	C	14306	0.0252125	3.97e-06	-0.116383	0.0319	0.0086	0.7879	21.3082	0.00148725
family	Family	rs2155352	A	G	14306	0.0302319	6.63e-07	-0.150538	0.0371	-0.0049	0.8952	24.7948	0.00173018
family	Family	rs3733511	A	G	14306	0.0274718	3.39e-06	0.128253	0.0344	0.0084	0.8068	21.7952	0.00152118
family	Family	rs488164	G	T	14306	0.025516	4.8e-06	-0.117998	0.0328	-0.0082	0.8015	21.3857	0.00149265
family	Family	rs697771	A	G	14306	0.0251491	3.19e-06	-0.117677	0.0315	0.0056	0.8579	21.8947	0.00152811
family	Coriobacteriaceae	rs11250875	T	C	14306	0.0130939	4.83e-06	0.06075	0.0382	-0.0359	0.3482	21.5256	0.00150239
family	Coriobacteriaceae	rs1816223	G	A	14306	0.0129006	4.84e-06	0.0586265	0.0393	0.0535	0.174	20.6523	0.00144153
family	Coriobacteriaceae	rs240104	T	C	14306	0.0126849	1.52e-06	-0.0603429	0.0352	0.0384	0.2746	22.6297	0.00157933
family	Coriobacteriaceae	rs34739816	G	T	14306	0.0207666	3.88e-06	0.0965017	0.0669	-0.0482	0.4712	21.5943	0.00150718
family	Coriobacteriaceae	rs719099	A	G	14306	0.0155815	5.43e-07	0.0778402	0.0526	-0.0614	0.2431	24.9568	0.00174146
family	Alcaligenaceae	rs4033856	T	C	14306	0.0168931	1.03e-06	-0.081834	0.056	0.1303	0.0200401	23.4665	0.00163764
family	Alcaligenaceae	rs62191117	A	G	14306	0.0133636	2.76e-07	0.0684302	0.0392	-0.0241	0.5385	26.221	0.00182951
family	Alcaligenaceae	rs62395635	T	C	14306	0.0238514	3.35e-06	0.110583	0.0648	0.0758	0.2415	21.4956	0.0015003
family	Alcaligenaceae	rs6969323	A	C	14306	0.0129137	3.89e-06	-0.0593564	0.0381	0.0543	0.1539	21.1268	0.0014746
family	Alcaligenaceae	rs7638039	T	C	14306	0.0127779	2.7e-06	0.0603335	0.0363	0	0.9998	22.2945	0.00155598
family	Alcaligenaceae	rs9537886	A	C	14306	0.0110683	2.35e-07	-0.0570888	0.0317	0.0892	0.00487304	26.6036	0.00185616
family	Lactobacillaceae	rs16861661	G	A	14306	0.0379293	2.7e-07	-0.193287	0.0629	0.0458	0.4668	25.969	0.00181196
family	Lactobacillaceae	rs768253	T	G	14306	0.0170604	3.61e-06	-0.0792344	0.0315	-0.0322	0.3068	21.5699	0.00150549
family	Lactobacillaceae	rs921925	A	C	14306	0.0201687	5.77e-07	0.0999419	0.0383	0.0168	0.661301	24.555	0.00171347
family	Ruminococcaceae	rs1612733	T	C	14306	0.0238006	4.22e-06	0.108708	0.0693	-0.0946	0.1724	20.8616	0.00145612
family	Ruminococcaceae	rs17376049	T	C	14306	0.0172114	7.3e-07	0.0848534	0.0506	0.1052	0.0377199	24.3056	0.0016961
family	Ruminococcaceae	rs2113833	C	T	14306	0.0355009	1.14e-06	-0.169146	0.0906	-0.0212	0.8153	22.701	0.0015843
family	Ruminococcaceae	rs55793120	T	C	14306	0.0266152	1.44e-07	0.13822	0.0659	0.0456	0.4889	26.9701	0.00188168
family	Ruminococcaceae	rs56199908	T	C	14306	0.0410444	1.66e-06	-0.199327	0.0703	-0.0515	0.4645	23.5844	0.00164585
family	Erysipelotrichaceae	rs10781552	C	T	14306	0.0116074	2.33e-06	-0.0552212	0.0349	-0.0005	0.9889	22.633	0.00157956
family	Erysipelotrichaceae	rs17530232	A	G	14306	0.0224648	2.79e-06	0.10305	0.071	-0.0157	0.8254	21.0422	0.0014687
family	Erysipelotrichaceae	rs2300774	A	G	14306	0.0106784	8.95e-07	-0.0524152	0.0316	-0.013	0.68	24.0936	0.00168133
family	Erysipelotrichaceae	rs35161940	T	C	14306	0.0167641	1.85e-06	-0.0806041	0.0507	0.0109	0.8305	23.1182	0.00161337
family	Erysipelotrichaceae	rs4078432	T	C	14306	0.0133764	4.23e-06	0.0608929	0.0415	-0.0189	0.6484	20.7231	0.00144647
family	Erysipelotrichaceae	rs62504403	C	T	14306	0.0127883	1.12e-07	0.0681159	0.0398	0.0467	0.2404	28.3708	0.00197921
family	Erysipelotrichaceae	rs7234058	T	C	14306	0.0194091	9.12e-07	-0.0945759	0.0547	-0.0549	0.3161	23.7438	0.00165696
family	Erysipelotrichaceae	rs8003149	C	T	14306	0.0116888	4.08e-06	0.0538798	0.0333	-0.0518	0.1199	21.2477	0.00148303
family	Family	rs118170811	A	G	14306	0.0317112	1.8e-06	0.151619	0.0914	0.1718	0.0602393	22.8603	0.0015954
family	Family	rs3098182	T	G	14306	0.011014	4.04e-06	-0.0508511	0.0313	-0.0138	0.6604	21.3162	0.0014878
family	Family	rs482905	G	T	14306	0.012717	3.72e-06	0.0596528	0.0363	-0.0033	0.9279	22.0035	0.0015357
family	Family	rs6501525	A	G	14306	0.0115587	1.24e-06	0.0561559	0.0334	-0.0623	0.0623807	23.6033	0.00164717
family	Family	rs6797051	C	T	14306	0.0171364	4.89e-06	-0.0805985	0.0537	0.0194	0.7183	22.1215	0.00154392
family	Family	rs7514702	T	C	14306	0.0141626	3.92e-06	-0.0663236	0.044	-0.0398	0.3653	21.9306	0.00153062
family	Clostridiales	rs118104867	C	T	14306	0.0455098	3.44e-06	0.214464	0.0608	-0.1176	0.0532096	22.2075	0.00154991
family	Clostridiales	rs13409132	A	G	14306	0.0352154	4.37e-06	-0.165419	0.0875	-0.0175	0.8413	22.0651	0.00153999
family	Clostridiales	rs2191834	T	G	14306	0.0159136	2.5e-06	-0.0746375	0.0368	-0.0182	0.621199	21.9977	0.00153529
family	Clostridiales	rs28691777	C	T	14306	0.0266996	6.96e-07	0.137134	0.0772	-0.0115	0.8812	26.3804	0.00184061
family	Clostridiales	rs55682560	C	T	14306	0.0261319	4.97e-07	-0.131519	0.0591	-0.1197	0.0429299	25.33	0.00176746
family	Clostridiales	rs6588624	A	G	14306	0.0138147	1.79e-06	0.0662317	0.0315	0.0087	0.783401	22.9852	0.00160411
family	Clostridiales	rs66714985	A	C	14306	0.0252447	4.85e-06	0.116908	0.0519	0.0215	0.677901	21.4461	0.00149685
family	Clostridiales	rs7226487	A	G	14306	0.0138701	3.58e-06	-0.0643682	0.0313	-0.0418	0.1823	21.5369	0.00150318
family	Clostridiales	rs7538034	T	G	14306	0.0165982	2.37e-06	-0.078598	0.0427	-0.0323	0.4494	22.4234	0.00156496
family	Clostridiales	rs7725895	A	G	14306	0.0240367	3.94e-06	-0.116224	0.0478	0.0209	0.6624	23.3799	0.0016316
family	Bacteroidaceae	rs11585893	A	G	14306	0.0147633	1.8e-06	-0.0740746	0.0366	-0.0515	0.1595	25.1751	0.00175667
family	Bacteroidaceae	rs17619981	T	G	14306	0.0187002	2.69e-06	0.0880978	0.046	-0.0342	0.4579	22.1941	0.00154898
family	Bacteroidaceae	rs66474973	G	T	14306	0.0164479	6.81e-07	0.0812515	0.0522	0.0714	0.1714	24.4029	0.00170288
family	Bacteroidaceae	rs6795673	C	T	14306	0.0105251	3.38e-07	0.0538565	0.0314	0.0072	0.8194	26.1833	0.00182689
family	Bacteroidaceae	rs9507307	C	T	14306	0.0129128	2.13e-06	0.0604456	0.0364	0.0311	0.3933	21.9123	0.00152935
family	Pasteurellaceae	rs10965428	C	A	14306	0.0258219	4.29e-06	-0.119902	0.0673	0.0243	0.718199	21.5614	0.00150489
family	Pasteurellaceae	rs35510	A	G	14306	0.0264958	4.02e-06	0.122729	0.0786	0.0947	0.2282	21.4556	0.00149752
family	Pasteurellaceae	rs4822728	T	C	14306	0.0149032	4.72e-06	0.0685479	0.0315	0.0299	0.3418	21.1558	0.00147662
family	Pasteurellaceae	rs72756943	G	A	14306	0.0303029	3.35e-06	0.13988	0.0639	0.0263	0.6804	21.308	0.00148723
family	Pasteurellaceae	rs76022354	C	T	14306	0.0500406	1.83e-06	0.24289	0.073	0.0897	0.2193	23.5599	0.00164415
family	Pasteurellaceae	rs78909003	T	C	14306	0.0498372	2.05e-06	-0.241159	0.0695	-0.0769	0.2686	23.4153	0.00163407
family	Pasteurellaceae	rs9382510	C	T	14306	0.0169965	2.48e-07	-0.0881865	0.0355	0.031	0.3821	26.9206	0.00187824
family	Methanobacteriaceae	rs10202904	G	T	14306	0.0235357	3.01e-07	0.121754	0.032	0.055	0.0861509	26.7616	0.00186716
family	Methanobacteriaceae	rs6776814	T	C	14306	0.0411825	1.63e-06	-0.199566	0.1124	-0.0104	0.9262	23.4827	0.00163877
family	Methanobacteriaceae	rs73457410	A	G	14306	0.0436695	1.41e-06	0.21534	0.0653	-0.0057	0.9301	24.316	0.00169683
family	Methanobacteriaceae	rs894996	C	A	14306	0.0449076	1.88e-06	0.216999	0.0623	-0.0069	0.9115	23.3494	0.00162948
family	Actinomycetaceae	rs2889192	T	G	14306	0.0195009	3.64e-06	-0.0887537	0.0443	-0.0966	0.0293103	20.714	0.00144583
family	Actinomycetaceae	rs35011108	A	G	14306	0.0503796	1.83e-06	0.241826	0.0622	-0.1179	0.0579095	23.0407	0.00160798
family	Rikenellaceae	rs1939881	G	A	14306	0.0206213	5.64e-07	-0.105589	0.0663	-0.0353	0.5942	26.2183	0.00182933
family	Rikenellaceae	rs2833282	G	A	14306	0.0156966	4.31e-06	0.0711137	0.0434	0.0151	0.7279	20.5256	0.0014327
family	Rikenellaceae	rs4264350	T	C	14306	0.0108555	1.35e-06	-0.0526393	0.0316	-0.0103	0.7443	23.5137	0.00164093
family	Rikenellaceae	rs62532512	A	C	14306	0.0107399	2.76e-06	0.0504257	0.0317	0.0268	0.3982	22.0447	0.00153857
family	Rikenellaceae	rs6837275	A	G	14306	0.011887	1.45e-06	0.0570355	0.0344	0.0501	0.145	23.0222	0.00160668
family	Rikenellaceae	rs74474130	T	G	14306	0.0295688	3.61e-06	0.137747	0.0856	-0.0466	0.5867	21.7019	0.00151468
family	Rikenellaceae	rs77885767	C	T	14306	0.0336482	2.85e-06	-0.156209	0.0751	-0.0116	0.8777	21.552	0.00150424
family	Rikenellaceae	rs9578457	G	A	14306	0.0315848	3.99e-06	-0.141478	0.074	0.0908	0.2198	20.0642	0.00140054
family	Rikenellaceae	rs9603208	G	T	14306	0.0159596	1.92e-07	0.0821173	0.0521	0.0472	0.3649	26.4744	0.00184716
family	Streptococcaceae	rs10028567	C	T	14306	0.0190343	3.72e-06	-0.0934027	0.0477	0.0518	0.278	24.0794	0.00168034
family	Streptococcaceae	rs11110281	T	C	14306	0.0225943	1.4e-08	-0.130554	0.0741	0.0467	0.528799	33.3874	0.00232837
family	Streptococcaceae	rs2370083	G	T	14306	0.0184509	4.26e-06	-0.0842751	0.0634	0.0069	0.913	20.8624	0.00145617
family	Streptococcaceae	rs2952251	G	A	14306	0.0126525	3.72e-07	0.0639298	0.0414	-0.0012	0.9776	25.5302	0.0017814
family	Streptococcaceae	rs35344081	G	A	14306	0.0129703	2.64e-06	0.0609349	0.0357	0.0584	0.1017	22.0715	0.00154044
family	Streptococcaceae	rs4968759	A	G	14306	0.0111271	8.92e-07	-0.0544035	0.0314	-0.0327	0.2967	23.9051	0.00166819
family	Streptococcaceae	rs9903102	C	A	14306	0.0154096	4.92e-06	-0.0693015	0.039	0.0085	0.8275	20.2257	0.00141179
family	unknown	rs17235252	T	C	14306	0.0255463	2.16e-06	-0.122002	0.0484	0.0349	0.471	22.8075	0.00159172
family	unknown	rs74603314	T	C	14306	0.0489701	2.28e-06	0.230767	0.0816	0.1638	0.0447404	22.2068	0.00154986
family	unknown	rs7706512	A	G	14306	0.0138979	2.27e-06	-0.0657351	0.0314	-0.0414	0.1881	22.3716	0.00156135
family	unknown	rs11251024	G	A	14306	0.0206737	6.63e-07	0.104201	0.0359	-0.0262	0.4644	25.4043	0.00177263
family	unknown	rs11606187	A	G	14306	0.0326288	3.31e-06	-0.154539	0.0441	-0.0101	0.8198	22.4323	0.00156558
family	unknown	rs13385922	T	C	14306	0.0201348	3.97e-06	0.0929494	0.0331	0.0174	0.5987	21.3107	0.00148742
family	unknown	rs2172426	T	C	14306	0.0198947	3.17e-07	0.10212	0.032	-0.0189	0.555801	26.3479	0.00183836
family	unknown	rs267959	G	A	14306	0.0209676	2.62e-06	-0.0988612	0.0351	0.0187	0.5931	22.2308	0.00155154
family	unknown	rs4383094	C	T	14306	0.0320662	4.28e-06	-0.149188	0.0455	0.0493	0.2788	21.6458	0.00151077
family	unknown	rs60583455	T	C	14306	0.021177	2.6e-07	0.108934	0.0328	0.0244	0.4567	26.4605	0.00184619
family	unknown	rs72671304	T	C	14306	0.0370028	3.8e-06	0.172322	0.0604	0.0006	0.9927	21.6876	0.00151369
family	unknown	rs7911787	G	T	14306	0.0470232	3.39e-06	-0.223071	0.0887	0.03	0.735301	22.5041	0.00157058
family	unknown	rs11150282	T	C	14306	0.0197127	7.36e-07	0.098235	0.0328	-0.0528	0.1073	24.8336	0.00173288
family	unknown	rs4129395	G	A	14306	0.0185253	1.22e-06	0.0904264	0.0314	0.0366	0.2439	23.8265	0.00166272
family	unknown	rs79790072	T	C	14306	0.0488017	3.54e-06	0.226103	0.091	0.2163	0.0174598	21.4656	0.00149821
family	unknown	rs9864379	T	C	14306	0.0292752	4.66e-08	-0.160521	0.0443	-0.0386	0.3834	30.0652	0.00209717
genus	Fusicatenibacter	rs1864685	A	C	14306	0.0108105	4.96e-06	-0.0494799	0.0319	0.0105	0.741401	20.9491	0.00146222
genus	Fusicatenibacter	rs2025938	G	A	14306	0.0205426	2.99e-06	-0.0967298	0.0644	-0.0438	0.4961	22.1722	0.00154746
genus	Fusicatenibacter	rs2132128	G	A	14306	0.0160344	1.08e-06	-0.0771914	0.0524	0.0382	0.4663	23.1757	0.00161738
genus	Fusicatenibacter	rs3303	T	C	14306	0.020407	3.94e-06	-0.0953657	0.0644	0.0467	0.4684	21.8387	0.00152421
genus	Fusicatenibacter	rs4378146	A	C	14306	0.0125259	7.2e-07	-0.0616691	0.036	-0.022	0.540201	24.2391	0.00169147
genus	Fusicatenibacter	rs62187631	T	C	14306	0.015924	4.55e-06	-0.0710571	0.0399	0.093	0.01963	19.9118	0.00138992
genus	Fusicatenibacter	rs62353480	A	G	14306	0.0145589	1.57e-06	-0.0701397	0.0415	0.0598	0.1496	23.2098	0.00161975
genus	Fusicatenibacter	rs704418	C	T	14306	0.0151073	7.77e-07	-0.0739124	0.0475	0.0977	0.0396397	23.9365	0.00167039
genus	Fusicatenibacter	rs8063430	T	C	14306	0.022217	4.93e-06	-0.104026	0.0727	-0.0272	0.7086	21.9237	0.00153013
genus	Peptococcus	rs10031059	C	T	14306	0.0225844	1.24e-07	0.121167	0.037	0.0258	0.4857	28.784	0.00200798
genus	Peptococcus	rs11001941	G	A	14306	0.0392217	1.33e-06	-0.195611	0.0551	-0.0632	0.2511	24.8733	0.00173565
genus	Peptococcus	rs2054133	A	G	14306	0.0188332	2.14e-06	-0.0895433	0.033	-0.027	0.4139	22.6057	0.00157766
genus	Peptococcus	rs413827	G	A	14306	0.0237523	3.3e-06	0.110229	0.037	-0.0642	0.0823304	21.5368	0.00150317
genus	Peptococcus	rs5770862	T	C	14306	0.0356813	3.22e-06	0.162018	0.0545	0.0837	0.125	20.6179	0.00143913
genus	Peptococcus	rs6918730	A	G	14306	0.0289742	1.15e-06	-0.135311	0.0668	0.0718	0.2826	21.8094	0.00152217
genus	Peptococcus	rs7033353	G	T	14306	0.018995	2.22e-06	-0.090152	0.0314	-0.0135	0.666	22.5254	0.00157207
genus	Peptococcus	rs77681628	C	T	14306	0.0387328	2.69e-07	0.200307	0.0578	-0.0452	0.4345	26.7445	0.00186597
genus	Actinomyces	rs34583783	G	T	14306	0.0268461	4.49e-06	0.126596	0.065	0.0927	0.1543	22.2371	0.00155198
genus	Actinomyces	rs4146653	G	A	14306	0.0214182	4.5e-06	0.0985224	0.0455	-0.0698	0.1245	21.1594	0.00147688
genus	Eubacterium	rs11876297	T	C	14306	0.0281712	2.67e-06	0.131469	0.0354	-0.0298	0.3987	21.7789	0.00152005
genus	Eubacterium	rs151257695	A	G	14306	0.0454847	3.1e-06	0.20951	0.0617	0.0798	0.196	21.2167	0.00148087
genus	Eubacterium	rs2733072	G	A	14306	0.0228306	1.49e-06	0.109644	0.0316	0.0109	0.730299	23.064	0.0016096
genus	Eubacterium	rs3771393	T	C	14306	0.0266671	7.38e-07	-0.130842	0.0397	0.0045	0.9105	24.0737	0.00167994
genus	Eubacterium	rs7104872	G	A	14306	0.0291906	2.73e-06	0.138612	0.0509	-0.0277	0.586001	22.5484	0.00157367
genus	Ruminococcus1	rs11783695	G	T	14306	0.0161398	4.73e-06	-0.0734114	0.0429	0.0165	0.7007	20.6886	0.00144406
genus	Ruminococcus1	rs17781867	C	T	14306	0.0211728	1.96e-06	0.0999271	0.0629	-0.043	0.4948	22.2746	0.00155459
genus	Ruminococcus1	rs6493760	T	C	14306	0.0115885	3.38e-06	-0.0535262	0.0329	0.0398	0.2265	21.3343	0.00148906
genus	Ruminococcus1	rs7117576	A	G	14306	0.0170891	6.48e-07	0.0829505	0.0548	0.0626	0.2539	23.5613	0.00164425
genus	Ruminococcus1	rs7583465	C	T	14306	0.0112619	2.56e-06	0.0527654	0.0316	-0.0155	0.623	21.9521	0.00153211
genus	Ruminococcus2	rs12986628	T	C	14306	0.0140168	2.14e-06	-0.0665937	0.0398	-0.0001	0.9972	22.5719	0.00157531
genus	Ruminococcus2	rs2368224	T	G	14306	0.0438453	3.63e-06	0.199648	0.0736	-0.0229	0.7558	20.734	0.00144723
genus	Ruminococcus2	rs2997412	G	A	14306	0.0122325	4.22e-06	0.0568439	0.0353	0.045	0.2015	21.5942	0.00150718
genus	Ruminococcus2	rs58681734	A	G	14306	0.0160787	4.18e-06	0.0723875	0.0383	0.0052	0.8928	20.2687	0.00141479
genus	Ruminococcus2	rs75140805	T	G	14306	0.0176445	3.95e-06	0.0836825	0.0415	-0.0037	0.9286	22.4932	0.00156982
genus	Ruminococcus2	rs7635831	G	A	14306	0.0129031	1.98e-06	0.0618344	0.0327	-0.0139	0.671399	22.9653	0.00160272
genus	Ruminococcus2	rs78120384	A	G	14306	0.0392045	3.31e-07	-0.192815	0.0548	-0.0121	0.8254	24.1885	0.00168794
genus	Desulfovibrio	rs13066142	G	A	14306	0.0250891	3.79e-06	0.119141	0.0556	-0.0432	0.4372	22.5503	0.0015738
genus	Desulfovibrio	rs16863365	A	G	14306	0.0226964	1.79e-06	0.109402	0.075	0.0211	0.7783	23.2347	0.00162149
genus	Desulfovibrio	rs2456226	A	C	14306	0.0172749	8.55e-07	0.0854927	0.0337	-0.014	0.677599	24.4922	0.00170909
genus	Desulfovibrio	rs2853179	T	C	14306	0.0174234	2.42e-06	-0.0811971	0.0376	0.0124	0.741899	21.7178	0.00151579
genus	Desulfovibrio	rs6580353	T	C	14306	0.0169735	4.94e-06	0.0770979	0.0394	-0.04	0.3102	20.632	0.00144012
genus	Anaerofilum	rs10794359	C	T	14306	0.02006	2.23e-06	0.0953524	0.0318	0.0007	0.9821	22.5944	0.00157688
genus	Anaerofilum	rs17096874	C	T	14306	0.0268919	2.86e-06	-0.126337	0.0383	0.0746	0.0512602	22.0708	0.00154039
genus	Anaerofilum	rs4506496	A	G	14306	0.0212861	1.49e-06	-0.10309	0.0346	-0.0276	0.4258	23.4553	0.00163686
genus	Anaerofilum	rs712981	A	C	14306	0.0202902	6.83e-07	0.10076	0.0322	-0.0704	0.0289301	24.6606	0.00172083
genus	Anaerofilum	rs79598899	C	T	14306	0.0357284	3.75e-07	0.182586	0.0764	-0.0552	0.47	26.1161	0.00182221
genus	Anaerofilum	rs816292	T	C	14306	0.02204	2.64e-07	-0.113003	0.0344	0.0165	0.631499	26.288	0.00183418
genus	Ruminococcaceae	rs12597105	A	G	14306	0.0144415	4.87e-06	-0.0670855	0.0401	-0.0191	0.633501	21.5791	0.00150612
genus	Ruminococcaceae	rs2820282	C	A	14306	0.0125917	2.85e-06	0.0592304	0.0323	0.0102	0.7527	22.1269	0.0015443
genus	Ruminococcaceae	rs682403	A	G	14306	0.0124671	2.37e-06	-0.0588161	0.0314	0.0339	0.2801	22.2567	0.00155335
genus	Ruminococcaceae	rs6958419	C	T	14306	0.0124994	2.84e-06	-0.0585718	0.0314	-0.0759	0.0156099	21.9583	0.00153255
genus	Adlercreutzia	rs13231526	C	A	14306	0.0311654	4.81e-06	0.143237	0.0581	-0.0305	0.599799	21.1235	0.00147437
genus	Adlercreutzia	rs2717140	C	T	14306	0.0251081	2.05e-06	-0.119225	0.0527	0.0806	0.1259	22.5479	0.00157364
genus	Adlercreutzia	rs7680684	T	C	14306	0.0168901	9.77e-07	0.083381	0.033	0.0129	0.695799	24.3708	0.00170064
genus	Adlercreutzia	rs9490822	C	T	14306	0.0155789	2.54e-06	-0.0734512	0.0315	-0.0378	0.2302	22.2292	0.00155143
genus	Lachnospiraceae	rs10093861	G	A	14306	0.0121152	3.06e-06	-0.0568869	0.0319	-0.0015	0.9624	22.0477	0.00153878
genus	Lachnospiraceae	rs1363769	C	T	14306	0.0449372	1.58e-06	0.200628	0.0915	-0.0361	0.693499	19.9329	0.00139139
genus	Lachnospiraceae	rs2862811	C	T	14306	0.0121736	3.92e-06	-0.0564927	0.0342	0.0119	0.7278	21.5351	0.00150306
genus	Lachnospiraceae	rs35035870	T	C	14306	0.0414403	2.62e-06	-0.190615	0.0823	0.0519	0.5282	21.1577	0.00147675
genus	Lachnospiraceae	rs7249113	G	A	14306	0.0133496	3.72e-07	0.0679483	0.0342	0.0095	0.782499	25.9072	0.00180766
genus	Lachnospiraceae	rs72793667	A	G	14306	0.0246589	1.63e-06	-0.116881	0.0811	0.0179	0.8255	22.4668	0.00156798
genus	Lachnospiraceae	rs9788306	C	T	14306	0.0130744	1.39e-06	-0.062804	0.0348	0.0608	0.0804396	23.0744	0.00161032
genus	Lachnospiraceae	rs10741777	T	C	14306	0.0194791	7.69e-07	-0.0973842	0.034	0.1031	0.00239299	24.9942	0.00174407
genus	Lachnospiraceae	rs10793103	T	C	14306	0.0181279	9.35e-08	-0.0974344	0.0315	0.0167	0.5954	28.8888	0.00201528
genus	Lachnospiraceae	rs10801803	G	A	14306	0.0243085	1.4e-06	-0.117029	0.0445	0.0021	0.9622	23.1777	0.00161752
genus	Lachnospiraceae	rs13024781	T	C	14306	0.0168846	2.29e-06	-0.0798769	0.0314	0.039	0.2152	22.38	0.00156194
genus	Lachnospiraceae	rs57091572	A	G	14306	0.0235801	2.86e-06	-0.110443	0.0464	0.0049	0.9151	21.9374	0.00153109
genus	Lachnospiraceae	rs62277846	C	T	14306	0.0212319	1.59e-06	0.102292	0.0398	-0.0586	0.1408	23.2116	0.00161988
genus	Lachnospiraceae	rs67078837	T	C	14306	0.0170693	7.68e-07	-0.0845848	0.0318	-0.0005	0.9865	24.5558	0.00171352
genus	Lachnospiraceae	rs955844	A	C	14306	0.0228369	1.81e-06	0.112064	0.0457	-0.0397	0.3853	24.0801	0.00168039
genus	Collinsella	rs2103510	G	A	14306	0.0168217	2.42e-06	0.0786551	0.0487	-0.0451	0.354	21.8632	0.00152592
genus	Collinsella	rs73052258	G	A	14306	0.0202658	1.72e-06	0.0930178	0.0586	-0.0052	0.9299	21.0671	0.00147044
genus	Collinsella	rs9541268	C	A	14306	0.0197312	8.79e-07	0.09597	0.0548	-0.019	0.7291	23.6572	0.00165093
genus	Enterorhabdus	rs114731706	T	G	14306	0.0382298	2.17e-06	0.182308	0.0917	0.0605	0.5091	22.7409	0.00158708
genus	Enterorhabdus	rs3017103	G	A	14306	0.0208995	2.94e-06	-0.0980897	0.0399	0.0401	0.3148	22.028	0.00153741
genus	Enterorhabdus	rs73331712	T	C	14306	0.055123	4.85e-06	0.26199	0.0792	-0.2278	0.004028	22.5894	0.00157652
genus	Turicibacter	rs11054680	T	C	14306	0.0226997	2.31e-06	-0.104751	0.0415	0.0961	0.0204998	21.2949	0.00148632
genus	Turicibacter	rs12603364	T	C	14306	0.0225598	8.67e-07	0.110861	0.0438	0.0117	0.7898	24.1483	0.00168514
genus	Turicibacter	rs149744580	A	G	14306	0.0315478	7.01e-08	0.169883	0.0697	0.1154	0.097771	28.9976	0.00202285
genus	Turicibacter	rs2834977	T	C	14306	0.0208261	3.96e-06	-0.0959995	0.0437	0.0337	0.4413	21.2482	0.00148306
genus	Turicibacter	rs4869133	G	A	14306	0.027197	2.55e-06	0.131186	0.0411	0.0522	0.2037	23.2666	0.00162371
genus	Turicibacter	rs55756211	T	C	14306	0.0240708	2.81e-06	-0.115115	0.0609	-0.0507	0.4049	22.8709	0.00159614
genus	Clostridium	rs1942371	G	A	14306	0.034187	4.06e-06	-0.157938	0.0479	0.0146	0.761001	21.3428	0.00148965
genus	Clostridium	rs6890185	C	T	14306	0.0233137	1.12e-06	-0.113424	0.0335	-0.0005	0.9882	23.6694	0.00165178
genus	Eubacterium	rs10248854	C	A	14306	0.0113464	4.21e-06	-0.0527827	0.032	-0.0085	0.7914	21.6405	0.0015104
genus	Eubacterium	rs10797540	A	G	14306	0.0108389	3.53e-06	0.0503179	0.0317	-0.0522	0.0991996	21.5514	0.00150419
genus	Eubacterium	rs314726	T	C	14306	0.0109486	1.38e-06	0.0528824	0.0315	0.0409	0.1953	23.3295	0.00162809
genus	Eubacterium	rs35398954	A	G	14306	0.0174602	5.4e-07	-0.0901402	0.0429	0.0009	0.983	26.6525	0.00185957
genus	Catenibacterium	rs12404911	C	T	14306	0.0304142	2.8e-06	0.140717	0.0408	-0.021	0.6074	21.4062	0.00149408
genus	Catenibacterium	rs212393	A	G	14306	0.0286209	3.62e-06	0.135254	0.0388	-0.0386	0.3204	22.3323	0.00155861
genus	Catenibacterium	rs73128290	A	G	14306	0.0284563	4.29e-06	0.129726	0.0342	-0.0185	0.5876	20.7825	0.0014506
genus	Marvinbryantia	rs1187983	C	T	14306	0.0193174	2.02e-06	-0.0935456	0.0522	-0.0134	0.798	23.4504	0.00163651
genus	Marvinbryantia	rs2724813	G	A	14306	0.0167551	6.28e-07	0.0840769	0.037	-0.0319	0.3886	25.1802	0.00175702
genus	Marvinbryantia	rs2842896	C	T	14306	0.0131146	7.25e-07	-0.0649396	0.0321	-0.0079	0.8048	24.5194	0.00171099
genus	Marvinbryantia	rs2863363	G	A	14306	0.0136323	3.11e-06	-0.0634861	0.0364	-0.0171	0.637699	21.688	0.00151371
genus	Marvinbryantia	rs61884471	G	A	14306	0.0248431	1.01e-06	0.124426	0.0506	-0.1068	0.0348498	25.0848	0.00175038
genus	Marvinbryantia	rs72948274	A	C	14306	0.0272212	3.26e-06	-0.126354	0.0646	-0.029	0.653899	21.5458	0.00150381
genus	Butyrivibrio	rs11761679	T	C	14306	0.0321539	2.2e-06	0.154775	0.0456	-0.04	0.381	23.1704	0.00161701
genus	Butyrivibrio	rs16941336	C	T	14306	0.0267936	1.53e-06	0.127488	0.0371	-0.0147	0.692201	22.64	0.00158005
genus	Butyrivibrio	rs4537857	T	C	14306	0.0260992	1.8e-06	-0.12459	0.0333	-0.0066	0.8434	22.7883	0.00159039
genus	Butyrivibrio	rs72723662	C	T	14306	0.0449336	7.86e-07	0.224078	0.0459	-0.0633	0.1676	24.8689	0.00173534
genus	Butyrivibrio	rs74622183	A	G	14306	0.0428204	2.46e-06	-0.201027	0.0555	-0.0129	0.8169	22.0398	0.00153823
genus	Butyrivibrio	rs7752361	G	A	14306	0.0239975	7.69e-07	0.11923	0.0314	0.0568	0.0711295	24.6853	0.00172255
genus	Butyrivibrio	rs7763512	A	G	14306	0.0253367	3.11e-06	-0.119846	0.0317	-0.0146	0.6448	22.3742	0.00156153
genus	Eisenbergiella	rs11027642	C	T	14306	0.0284844	4.92e-06	0.129006	0.0449	0.0593	0.1871	20.5119	0.00143174
genus	Eisenbergiella	rs1508033	A	C	14306	0.0195787	3.23e-06	0.091546	0.034	-0.0187	0.5823	21.8631	0.00152591
genus	Eisenbergiella	rs2683098	T	C	14306	0.022515	2.24e-06	-0.107319	0.0382	0.0015	0.9695	22.7201	0.00158563
genus	Eisenbergiella	rs3812426	A	G	14306	0.0224159	2.72e-06	-0.106447	0.0433	0.0446	0.3029	22.5504	0.00157381
genus	Eisenbergiella	rs4462860	G	A	14306	0.0201104	4.16e-06	0.0939071	0.0322	-0.0496	0.1232	21.805	0.00152186
genus	Defluviitaleaceae	rs112893842	T	C	14306	0.0232806	1.45e-06	0.11381	0.0557	-0.0566	0.3097	23.8986	0.00166774
genus	Defluviitaleaceae	rs1582238	C	T	14306	0.0167257	1.57e-06	-0.0805036	0.0327	-0.001	0.9768	23.1666	0.00161674
genus	Defluviitaleaceae	rs4344384	T	G	14306	0.0156309	4.83e-06	-0.0715978	0.0314	-0.0237	0.4512	20.9813	0.00146446
genus	Defluviitaleaceae	rs4677103	A	G	14306	0.0197263	9.6e-07	0.0977912	0.0414	0.0494	0.233	24.5758	0.00171492
genus	Defluviitaleaceae	rs55658617	T	C	14306	0.0362226	2.15e-06	0.174369	0.0887	0.1783	0.0444601	23.1728	0.00161718
genus	Defluviitaleaceae	rs72731813	C	T	14306	0.0293796	4.33e-07	-0.147383	0.0736	0.0291	0.692201	25.1654	0.00175599
genus	Defluviitaleaceae	rs9608282	T	G	14306	0.0299793	2.52e-06	0.142939	0.0886	-0.132	0.1364	22.7331	0.00158654
genus	Defluviitaleaceae	rs9725395	A	G	14306	0.029554	3.52e-06	-0.13834	0.0494	0.0389	0.4311	21.911	0.00152926
genus	Ruminococcaceae	rs10490280	C	T	14306	0.0143309	4.16e-06	-0.0672094	0.0402	0.0047	0.9062	21.9944	0.00153507
genus	Ruminococcaceae	rs11243416	T	C	14306	0.0191203	1.67e-06	-0.0925653	0.0621	0.022	0.7229	23.4373	0.0016356
genus	Ruminococcaceae	rs11613919	G	T	14306	0.0155716	1.63e-06	0.0727604	0.0377	0.0831	0.0274202	21.8335	0.00152385
genus	Ruminococcaceae	rs16959793	A	C	14306	0.0131259	2.22e-06	-0.062527	0.0319	0.0159	0.617401	22.6922	0.00158369
genus	Ruminococcaceae	rs3013089	G	A	14306	0.0120346	4.38e-06	-0.0551473	0.0326	-0.0916	0.00490196	20.9984	0.00146565
genus	Ruminococcaceae	rs4452755	A	C	14306	0.0134741	3.29e-06	-0.0634463	0.0332	-0.0268	0.4196	22.1724	0.00154747
genus	Ruminococcaceae	rs4532474	G	A	14306	0.017045	4.82e-06	0.0769231	0.0424	-0.0227	0.5921	20.3666	0.00142162
genus	Ruminococcaceae	rs646327	G	A	14306	0.0118369	7.83e-07	0.0586696	0.0318	-0.0081	0.7993	24.5669	0.0017143
genus	Ruminococcaceae	rs6759615	A	G	14306	0.0200204	7.86e-07	0.102523	0.0533	0.0432	0.4183	26.2239	0.00182972
genus	Ruminococcaceae	rs73341549	T	C	14306	0.0318768	1.51e-07	-0.169857	0.0682	0.0778	0.2534	28.3934	0.00198079
genus	Ruminococcaceae	rs10873449	C	T	14306	0.0143973	4.11e-06	-0.0654843	0.0398	0.0076	0.8493	20.6877	0.001444
genus	Ruminococcaceae	rs10950694	C	T	14306	0.011412	4.3e-07	-0.0577628	0.0327	-0.0465	0.155	25.6196	0.00178763
genus	Ruminococcaceae	rs114279581	A	G	14306	0.0316034	3.22e-06	-0.146604	0.0594	0.0488	0.4114	21.5191	0.00150194
genus	Ruminococcaceae	rs12288512	A	G	14306	0.0144356	3.1e-06	0.066635	0.0367	-0.0124	0.7347	21.3076	0.0014872
genus	Ruminococcaceae	rs12458218	T	C	14306	0.0144525	2.41e-06	0.0677322	0.0408	0.0109	0.7894	21.9636	0.00153292
genus	Ruminococcaceae	rs2893871	G	A	14306	0.015548	3.54e-06	-0.073644	0.0503	-0.0181	0.719	22.435	0.00156577
genus	Ruminococcaceae	rs34781347	G	A	14306	0.0386484	6.05e-07	0.188685	0.0603	0.0739	0.2206	23.8348	0.0016633
genus	Ruminococcaceae	rs7449320	C	A	14306	0.0130836	4.81e-06	0.0599163	0.0371	0.0704	0.0578096	20.9718	0.0014638
genus	Ruminococcaceae	rs7555878	G	A	14306	0.0125277	2.81e-06	-0.0586677	0.0364	0.0107	0.767901	21.9308	0.00153064
genus	Ruminococcus	rs12136548	C	T	14306	0.0196476	3.1e-06	0.0901946	0.0347	0.0195	0.5734	21.0738	0.0014709
genus	Ruminococcus	rs13163520	G	A	14306	0.0233883	5.61e-08	-0.127377	0.0405	0.0053	0.8965	29.6609	0.00206903
genus	Ruminococcus	rs2909242	A	C	14306	0.018351	7.41e-07	0.0909965	0.0334	0.0067	0.84	24.5884	0.0017158
genus	Ruminococcus	rs3124783	G	A	14306	0.0249099	2.67e-06	0.11599	0.047	0.0834	0.0760099	21.6819	0.00151329
genus	Ruminococcus	rs62167033	T	C	14306	0.0396295	3.5e-06	0.185289	0.0799	0.0346	0.665001	21.8606	0.00152574
genus	Ruminococcus	rs934940	A	C	14306	0.0229588	2.74e-06	-0.105045	0.0466	0.0335	0.4725	20.934	0.00146116
genus	Ruminococcus	rs9872758	T	C	14306	0.0176643	1.66e-06	0.0849233	0.0316	0.0195	0.5377	23.1132	0.00161303
genus	Dialister	rs11166701	G	A	14306	0.013186	5.51e-07	-0.0655301	0.0314	0.0719	0.0221901	24.6976	0.00172341
genus	Dialister	rs4753063	A	G	14306	0.0130052	4.86e-06	0.0596297	0.0316	0.0273	0.3868	21.0228	0.00146736
genus	Gordonibacter	rs322296	G	A	14306	0.037722	4.02e-06	0.17869	0.0602	-0.0481	0.4246	22.4394	0.00156607
genus	Gordonibacter	rs72714787	C	A	14306	0.0377102	1.43e-06	0.181405	0.0464	-0.013	0.7788	23.1409	0.00161496
genus	Gordonibacter	rs7294633	T	C	14306	0.0249946	3.44e-07	-0.12867	0.0356	0.0089	0.8032	26.501	0.00184901
genus	Anaerostipes	rs2014785	T	C	14306	0.0112199	4.68e-06	0.0515687	0.0319	0.0335	0.2946	21.1249	0.00147447
genus	Anaerostipes	rs2396460	C	T	14306	0.0109555	2.91e-06	0.0512653	0.0315	-0.0596	0.0588505	21.8969	0.00152827
genus	Anaerostipes	rs2804244	G	A	14306	0.0110983	2.04e-06	0.053089	0.0324	-0.0536	0.0981906	22.8821	0.00159692
genus	Anaerostipes	rs3900776	G	A	14306	0.0236302	2.75e-06	-0.110013	0.0961	0.0192	0.842	21.6747	0.00151279
genus	Anaerostipes	rs60983350	G	A	14306	0.0116575	4.42e-06	-0.0539901	0.0342	-0.0166	0.6283	21.4495	0.00149709
genus	Anaerostipes	rs62157625	T	C	14306	0.0185548	1.45e-06	0.088573	0.0485	-0.0619	0.2018	22.7872	0.00159031
genus	Anaerostipes	rs62215703	G	A	14306	0.0136702	1.98e-06	0.0644965	0.038	0.0595	0.1171	22.2599	0.00155356
genus	Anaerostipes	rs6726833	C	A	14306	0.0189408	3.32e-06	-0.0877497	0.0585	0.0514	0.3793	21.4632	0.00149805
genus	Anaerostipes	rs6854026	C	T	14306	0.0109075	3.2e-06	0.0508482	0.0316	0.0063	0.8409	21.7321	0.00151678
genus	Anaerostipes	rs7193624	T	C	14306	0.0150723	5.35e-07	-0.0750642	0.057	-0.0749	0.1892	24.8031	0.00173076
genus	Lachnospiraceae	rs2050911	G	A	14306	0.0153934	1.11e-06	0.0751466	0.0331	-0.0088	0.7914	23.8314	0.00166306
genus	Lachnospiraceae	rs437876	T	C	14306	0.0144768	7.17e-08	0.0784637	0.033	-0.0513	0.1201	29.376	0.0020492
genus	Lachnospiraceae	rs573933	T	C	14306	0.0232346	3.11e-06	-0.107898	0.0508	-0.0201	0.692901	21.5653	0.00150516
genus	Lachnospiraceae	rs74034332	G	A	14306	0.0382637	3.33e-06	0.168045	0.0655	0.0606	0.355	19.2876	0.0013464
genus	Lachnospiraceae	rs78848836	A	G	14306	0.0259753	3.38e-06	-0.118868	0.0514	0.0487	0.3435	20.9415	0.00146169
genus	Lachnospiraceae	rs9403580	C	T	14306	0.0229777	3.47e-06	0.107801	0.0471	0.0862	0.0669407	22.0106	0.0015362
genus	Lachnospiraceae	rs985416	T	C	14306	0.0181807	1.46e-07	-0.0970258	0.0408	0.0405	0.3202	28.4809	0.00198688
genus	Ruminococcaceae	rs12125734	G	T	14306	0.0257416	2.09e-07	0.133972	0.0535	0.0566	0.2906	27.0868	0.00188981
genus	Ruminococcaceae	rs511258	G	A	14306	0.0162475	4.52e-06	-0.0757474	0.0401	0.0226	0.574	21.7351	0.001517
genus	Ruminococcaceae	rs6769553	A	G	14306	0.0157451	7.91e-08	0.0849743	0.0357	0.0083	0.8163	29.1262	0.00203181
genus	Lactobacillus	rs1530559	G	A	14306	0.0178207	4.93e-06	0.0804001	0.0319	-0.0431	0.1766	20.3547	0.00142078
genus	Lactobacillus	rs16861661	G	A	14306	0.038148	1.28e-06	-0.183147	0.0629	0.0458	0.4668	23.0492	0.00160857
genus	Lactobacillus	rs62314653	C	A	14306	0.0394585	2.24e-06	0.187692	0.067	0.104	0.1205	22.6261	0.00157909
genus	Lactobacillus	rs7399658	G	A	14306	0.0221883	3.12e-06	-0.107134	0.0407	0.0439	0.2811	23.3135	0.00162698
genus	Lactobacillus	rs768253	T	G	14306	0.0171791	4.25e-06	-0.079195	0.0315	-0.0322	0.3068	21.2518	0.00148331
genus	Lactobacillus	rs921925	A	C	14306	0.0203229	9.72e-07	0.0985077	0.0383	0.0168	0.661301	23.4947	0.0016396
genus	Romboutsia	rs10279978	A	G	14306	0.0127675	1.17e-06	-0.0622202	0.0339	-0.0395	0.2442	23.7493	0.00165734
genus	Romboutsia	rs61841503	G	A	14306	0.0171454	4e-08	0.092888	0.0469	0.0128	0.7848	29.3511	0.00204746
genus	Romboutsia	rs62504452	A	G	14306	0.0156654	4.66e-06	-0.0710048	0.0456	-0.0227	0.6186	20.5444	0.00143401
genus	Parabacteroides	rs115602804	G	A	14306	0.0222736	1.93e-06	0.10308	0.0503	0.0231	0.6458	21.4175	0.00149486
genus	Parabacteroides	rs4236095	A	G	14306	0.0157042	1.93e-06	-0.0761961	0.0519	-0.0461	0.3741	23.5415	0.00164286
genus	Parabacteroides	rs60884758	C	T	14306	0.0142249	5.71e-07	-0.0702667	0.0408	0.0664	0.1039	24.4006	0.00170272
genus	Ruminiclostridium6	rs10829821	T	C	14306	0.0216072	3.47e-06	-0.097606	0.0551	-0.0386	0.4841	20.4059	0.00142436
genus	Ruminiclostridium6	rs11992182	A	C	14306	0.0137876	4.65e-06	0.0625299	0.0376	0.0254	0.5002	20.5683	0.00143567
genus	Ruminiclostridium6	rs61060922	T	G	14306	0.0322283	1.09e-06	0.15913	0.0877	-0.0151	0.8636	24.3798	0.00170126
genus	Ruminiclostridium6	rs663262	C	T	14306	0.0310715	3.39e-06	0.13498	0.0896	0.0812	0.3645	18.8718	0.00131742
genus	Ruminiclostridium6	rs71414120	T	G	14306	0.0406434	1.08e-06	0.200894	0.071	0.0773	0.2764	24.4317	0.00170488
genus	Ruminiclostridium6	rs72991535	T	G	14306	0.0295174	4.95e-06	0.135604	0.0858	0.0303	0.724399	21.1052	0.00147309
genus	Ruminiclostridium6	rs77193512	A	G	14306	0.0153163	1.3e-06	0.0736533	0.0363	0.024	0.508899	23.1247	0.00161383
genus	Ruminiclostridium6	rs79968172	G	A	14306	0.0243083	1.66e-06	0.11614	0.0667	-0.0596	0.3721	22.8273	0.0015931
genus	Eggerthella	rs112205261	T	C	14306	0.0403613	3.35e-06	-0.188618	0.0572	0.1025	0.0733297	21.8392	0.00152425
genus	Eggerthella	rs2223081	A	G	14306	0.0221108	3.89e-06	-0.102572	0.0349	-0.0258	0.4601	21.5203	0.00150203
genus	Eggerthella	rs2240838	G	A	14306	0.0197653	7.36e-07	-0.0980582	0.0317	0.0008	0.9787	24.6128	0.0017175
genus	Eggerthella	rs3851328	G	T	14306	0.0236527	4.18e-06	0.107774	0.0376	0.0393	0.296	20.7619	0.00144917
genus	Eggerthella	rs76663501	C	T	14306	0.0378576	4.83e-06	0.175349	0.0705	-0.0722	0.3055	21.4536	0.00149738
genus	Christensenellaceae	rs17081797	A	G	14306	0.0204253	3.34e-06	-0.0904325	0.064	-0.1255	0.0499896	19.6025	0.00136836
genus	Christensenellaceae	rs62467127	C	T	14306	0.0251983	3.25e-06	0.114108	0.1002	0.0623	0.5342	20.5064	0.00143136
genus	Christensenellaceae	rs892686	A	G	14306	0.011136	3.97e-06	0.0514099	0.0315	-0.0487	0.122	21.3125	0.00148755
genus	Intestinimonas	rs10262702	T	C	14306	0.0194885	2.06e-06	0.0918017	0.0478	0.019	0.6917	22.1894	0.00154865
genus	Intestinimonas	rs11258178	A	G	14306	0.0134139	6.98e-07	0.0660742	0.0316	0.0115	0.714801	24.2635	0.00169317
genus	Intestinimonas	rs12226153	A	G	14306	0.0306922	5.12e-07	-0.151142	0.1373	-0.1017	0.4591	24.2501	0.00169223
genus	Intestinimonas	rs1859797	G	A	14306	0.0131793	4.12e-06	0.060368	0.0317	0.0208	0.5108	20.9811	0.00146445
genus	Intestinimonas	rs2731794	C	T	14306	0.0257529	1.92e-06	0.120632	0.0892	-0.1088	0.2227	21.9418	0.0015314
genus	Intestinimonas	rs2930225	T	G	14306	0.0152948	1.35e-06	-0.0729524	0.0373	-0.0111	0.7656	22.7505	0.00158775
genus	Intestinimonas	rs4784055	T	C	14306	0.038599	8.72e-07	-0.175324	0.071	-0.002	0.9772	20.6315	0.00144008
genus	Intestinimonas	rs62240188	G	A	14306	0.0267179	2.2e-06	0.130074	0.0539	0.0288	0.5925	23.7015	0.00165401
genus	Intestinimonas	rs716604	A	G	14306	0.0165992	8.57e-07	0.0818068	0.0371	0.0647	0.0810103	24.2887	0.00169492
genus	Intestinimonas	rs7170984	T	C	14306	0.0140767	2.98e-06	-0.0658116	0.0349	-0.0309	0.375	21.8576	0.00152553
genus	Intestinimonas	rs72982915	C	T	14306	0.0402743	4.91e-06	0.183158	0.0682	-0.0938	0.169	20.6822	0.00144361
genus	Senegalimassilia	rs11787826	C	A	14306	0.0171154	2.63e-06	0.081327	0.0318	0.0784	0.0137401	22.5785	0.00157577
genus	Senegalimassilia	rs7225245	A	G	14306	0.0170421	4.18e-06	-0.079173	0.032	0.0251	0.4328	21.5828	0.00150638
genus	Ruminococcaceae	rs11586410	G	A	14306	0.0169937	3.66e-07	-0.0863422	0.0433	0.0471	0.2764	25.8149	0.00180123
genus	Ruminococcaceae	rs12642039	C	T	14306	0.0119397	3.43e-06	0.0553003	0.0326	-0.0206	0.528	21.452	0.00149727
genus	Ruminococcaceae	rs12731	A	G	14306	0.0115053	4.87e-06	-0.0527684	0.0323	0.0183	0.569399	21.0355	0.00146824
genus	Ruminococcaceae	rs136761	A	G	14306	0.0119155	8.15e-07	0.0587521	0.0328	-0.0197	0.5481	24.3121	0.00169655
genus	Ruminococcaceae	rs147475196	A	G	14306	0.0295196	4.72e-06	-0.133769	0.0511	0.0414	0.4182	20.5348	0.00143334
genus	Ruminococcaceae	rs35559912	T	C	14306	0.0203674	4.89e-06	-0.0925071	0.0482	0.0471	0.3285	20.629	0.00143991
genus	Ruminococcaceae	rs4814689	C	T	14306	0.0230708	4.55e-06	-0.1083	0.0749	0.0513	0.4931	22.0359	0.00153796
genus	Ruminococcaceae	rs5994253	A	G	14306	0.0157621	2.35e-07	-0.0811302	0.0454	-0.0134	0.7676	26.4934	0.00184848
genus	Ruminococcaceae	rs7573569	T	C	14306	0.0233638	3.23e-06	0.107739	0.0657	-0.0547	0.4045	21.2647	0.00148421
genus	Ruminococcaceae	rs12508214	C	T	14306	0.0168937	4.75e-06	-0.0774649	0.0335	0.0086	0.7983	21.0262	0.00146759
genus	Ruminococcaceae	rs1550196	A	G	14306	0.0262478	1.13e-06	-0.130842	0.0522	0.023	0.659699	24.849	0.00173395
genus	Ruminococcaceae	rs2058609	G	A	14306	0.017472	3.12e-06	-0.0816464	0.0351	-0.0052	0.8831	21.8368	0.00152408
genus	Ruminococcaceae	rs2192926	A	G	14306	0.0192989	4.88e-06	-0.089048	0.0333	-0.0206	0.537	21.2904	0.001486
genus	Ruminococcaceae	rs4079028	C	T	14306	0.019936	3.28e-06	0.0915623	0.0367	-0.0177	0.6292	21.0939	0.00147231
genus	Ruminococcaceae	rs4708333	T	G	14306	0.0174757	1.56e-06	-0.084033	0.0332	0.0056	0.8667	23.1223	0.00161366
genus	Lachnospiraceae	rs12127733	G	A	14306	0.0246006	3.11e-06	0.115182	0.041	0.0314	0.4434	21.9219	0.00153001
genus	Lachnospiraceae	rs3756315	A	G	14306	0.0188397	3.33e-06	-0.0883469	0.0342	-0.0303	0.3766	21.9905	0.00153479
genus	Lachnospiraceae	rs6116753	G	A	14306	0.0209139	2.92e-06	0.0994748	0.041	-0.0274	0.503499	22.6233	0.00157889
genus	Roseburia	rs16910295	T	C	14306	0.020957	2.91e-06	-0.0980434	0.0697	-0.014	0.8413	21.8866	0.00152755
genus	Roseburia	rs2160994	C	T	14306	0.0112481	9.7e-07	-0.0550687	0.0332	-0.0235	0.478	23.9691	0.00167265
genus	Roseburia	rs2943022	T	C	14306	0.0106763	4.11e-06	0.0493786	0.0319	-0.0319	0.3187	21.3912	0.00149303
genus	Roseburia	rs6445851	A	G	14306	0.0108158	3.53e-06	0.0497336	0.0325	-0.0182	0.574101	21.1438	0.00147578
genus	Roseburia	rs6930661	C	T	14306	0.0204975	2.48e-06	-0.0961587	0.0654	-0.0698	0.2858	22.0077	0.00153599
genus	Roseburia	rs9300744	C	T	14306	0.0126228	4.75e-06	-0.0588452	0.0412	0.0328	0.4253	21.7325	0.00151682
genus	Lachnoclostridium	rs4738679	A	G	14306	0.011404	4.42e-06	0.0520267	0.0322	-0.078	0.0155099	20.8132	0.00145274
genus	Lachnoclostridium	rs6112314	A	C	14306	0.0108174	2.43e-07	-0.0561715	0.0335	0.046	0.1698	26.9641	0.00188127
genus	Lachnoclostridium	rs615997	T	C	14306	0.0106491	2.03e-06	0.0511752	0.0312	-0.0032	0.9196	23.0937	0.00161166
genus	Lachnoclostridium	rs62285313	A	G	14306	0.0181565	1.58e-06	0.0864203	0.0531	-0.0385	0.4693	22.6552	0.00158111
genus	Lachnoclostridium	rs78068103	A	G	14306	0.0194248	3.67e-06	0.0886199	0.0489	-0.0204	0.676799	20.8137	0.00145278
genus	Lachnoclostridium	rs789029	C	T	14306	0.0137974	3.75e-06	-0.0641288	0.0454	-0.0332	0.4643	21.6029	0.00150778
genus	Eubacterium	rs10798999	C	T	14306	0.0126752	2.61e-06	0.0601661	0.0354	0.0022	0.9501	22.5317	0.00157251
genus	Eubacterium	rs10808115	C	A	14306	0.0109922	4.42e-06	0.0504747	0.0314	0.0079	0.8013	21.0852	0.0014717
genus	Eubacterium	rs13116360	T	C	14306	0.0297185	2.94e-07	0.154124	0.064	-0.0001	0.9982	26.8959	0.00187652
genus	Eubacterium	rs28584818	A	G	14306	0.0268627	4.43e-06	0.126115	0.058	0.0221	0.7031	22.0411	0.00153832
genus	Eubacterium	rs60254196	G	A	14306	0.0111865	2.7e-06	0.0522832	0.0317	0.0161	0.6122	21.8442	0.0015246
genus	Eubacterium	rs6550770	C	T	14306	0.0443545	4.82e-06	0.198087	0.0795	0.005	0.95	19.9451	0.00139224
genus	Eubacterium	rs74018587	C	T	14306	0.043822	3.7e-06	0.208943	0.0791	-0.0896	0.2573	22.7338	0.00158659
genus	Eubacterium	rs949971	T	G	14306	0.0116101	3.29e-06	-0.0540164	0.0335	-0.0113	0.7366	21.6461	0.00151079
genus	Akkermansia	rs111862613	T	C	14306	0.0196748	3.39e-06	0.0911199	0.042	0.0503	0.2316	21.4489	0.00149705
genus	Akkermansia	rs117107102	A	G	14306	0.0431629	3.01e-06	0.204406	0.0736	0.1231	0.0945606	22.4267	0.00156519
genus	Akkermansia	rs11729256	T	C	14306	0.0150184	6.58e-07	0.0750473	0.0418	0.0355	0.3959	24.9702	0.0017424
genus	Akkermansia	rs12908520	G	A	14306	0.0130954	2.26e-06	0.061772	0.0318	0.019	0.5494	22.2508	0.00155293
genus	Akkermansia	rs2602429	T	C	14306	0.0156201	2.72e-06	-0.0745352	0.0357	-0.0582	0.103	22.7696	0.00158908
genus	Akkermansia	rs4242783	A	G	14306	0.0147701	3e-06	-0.0685454	0.0349	0.0393	0.2597	21.5372	0.00150321
genus	Akkermansia	rs4936098	G	A	14306	0.0135934	1.1e-06	-0.0649225	0.0329	-0.0034	0.9183	22.8105	0.00159193
genus	Akkermansia	rs74542928	T	C	14306	0.0236434	1.48e-06	0.112623	0.0744	-0.0663	0.373	22.69	0.00158354
genus	Akkermansia	rs9349825	A	G	14306	0.0147133	2.6e-06	-0.0703407	0.0404	0.0371	0.3595	22.8556	0.00159508
genus	Oxalobacter	rs10464997	G	A	14306	0.0294804	3.3e-06	0.137691	0.0406	-0.0561	0.1666	21.8145	0.00152252
genus	Oxalobacter	rs11108500	A	G	14306	0.0427327	3.74e-06	-0.199099	0.0561	0.0361	0.5202	21.7079	0.0015151
genus	Oxalobacter	rs12002250	A	C	14306	0.0466317	1.42e-06	0.217122	0.0763	-0.0198	0.7955	21.6793	0.00151311
genus	Oxalobacter	rs1569853	T	C	14306	0.0296981	3.65e-06	-0.138078	0.0479	0.0969	0.0430903	21.6168	0.00150875
genus	Oxalobacter	rs36057338	G	T	14306	0.0421439	8.8e-07	0.207847	0.0896	0.2245	0.0122101	24.3231	0.00169731
genus	Oxalobacter	rs4428215	G	A	14306	0.0242237	7.51e-08	0.130293	0.0358	0.0041	0.9085	28.9309	0.00201821
genus	Oxalobacter	rs6000536	C	T	14306	0.0253804	2.06e-07	-0.130992	0.042	0.009	0.8307	26.6374	0.00185852
genus	Oxalobacter	rs736744	T	C	14306	0.0211262	2.57e-08	-0.117882	0.0317	-0.0489	0.1236	31.1352	0.00217165
genus	Streptococcus	rs10448310	A	G	14306	0.0111324	3.31e-06	-0.0517935	0.0327	-0.0028	0.9329	21.6458	0.00151077
genus	Streptococcus	rs11110281	T	C	14306	0.0227398	2.58e-09	-0.137519	0.0741	0.0467	0.528799	36.5723	0.00254991
genus	Streptococcus	rs11720390	G	A	14306	0.0228121	3.59e-06	0.107024	0.0655	-0.0764	0.2432	22.0106	0.00153619
genus	Streptococcus	rs11764382	A	G	14306	0.0143671	1.29e-06	-0.0695345	0.0452	-0.0725	0.1087	23.4241	0.00163468
genus	Streptococcus	rs17708276	A	G	14306	0.0170628	3.04e-06	-0.0793955	0.0539	-0.0441	0.4136	21.6517	0.00151118
genus	Streptococcus	rs1918540	A	G	14306	0.0128148	2.44e-06	-0.059639	0.0409	-0.0763	0.0620798	21.6589	0.00151169
genus	Streptococcus	rs4968759	A	G	14306	0.0112068	3.78e-06	-0.0515109	0.0314	-0.0327	0.2967	21.1269	0.00147461
genus	Streptococcus	rs6806351	T	C	14306	0.0136647	4.94e-06	-0.0633829	0.0378	0.005	0.8952	21.5151	0.00150167
genus	Streptococcus	rs7916711	A	G	14306	0.0217362	2.72e-06	0.102891	0.0453	0.0005	0.9913	22.4072	0.00156383
genus	Streptococcus	rs9903102	C	A	14306	0.0155275	4.18e-06	-0.0709483	0.039	0.0085	0.8275	20.8776	0.00145723
genus	Coprococcus2	rs2482516	C	T	14306	0.0164619	4.72e-06	0.0754415	0.0375	0.022	0.5571	21.002	0.0014659
genus	Coprococcus2	rs6677933	C	T	14306	0.0164216	1.19e-06	-0.0804405	0.0447	0.013	0.771699	23.9949	0.00167445
genus	Coprococcus2	rs72680320	T	C	14306	0.013919	2.27e-06	-0.0649382	0.0334	0.0257	0.4405	21.7663	0.00151917
genus	Veillonella	rs1882878	A	G	14306	0.0163908	2.98e-06	-0.0768966	0.0342	-0.0108	0.7533	22.0097	0.00153613
genus	Veillonella	rs2013594	C	T	14306	0.0155153	3.42e-06	0.0720698	0.0322	-0.0465	0.1482	21.5768	0.00150596
genus	Veillonella	rs62376424	C	T	14306	0.0163499	3.65e-06	-0.0762216	0.0342	-0.0163	0.6329	21.7333	0.00151687
genus	Veillonella	rs742016	A	G	14306	0.0149769	4.66e-06	-0.0688571	0.0332	-0.0157	0.6353	21.1375	0.00147535
genus	Clostridium	rs115807074	A	G	14306	0.0492575	4.32e-06	-0.22736	0.1531	0.0148	0.9231	21.3051	0.00148703
genus	Clostridium	rs116847295	C	T	14306	0.0246032	4.58e-06	0.110021	0.0469	-0.0449	0.338	19.9971	0.00139586
genus	Clostridium	rs12341505	G	A	14306	0.0180121	4.82e-06	0.0810718	0.0544	0.018	0.7403	20.2587	0.00141409
genus	Clostridium	rs2795528	G	A	14306	0.0392204	2.72e-06	-0.184315	0.0684	-0.0676	0.3231	22.085	0.00154138
genus	Clostridium	rs2817172	C	T	14306	0.0124492	2.77e-06	0.058139	0.0321	-0.0215	0.5039	21.8098	0.0015222
genus	Clostridium	rs550843	T	C	14306	0.0169209	2.05e-06	-0.0783246	0.0351	0.0118	0.7364	21.4264	0.00149548
genus	Eubacterium	rs12423772	G	T	14306	0.0295029	2.63e-06	0.14098	0.045	-0.0001	0.9975	22.8342	0.00159358
genus	Eubacterium	rs2973294	G	T	14306	0.0195439	2.39e-06	0.0923559	0.0318	-0.0063	0.8434	22.3309	0.00155852
genus	Eubacterium	rs34561138	G	A	14306	0.045992	2.51e-06	0.216145	0.0831	0.1078	0.1943	22.0864	0.00154148
genus	Eubacterium	rs440215	T	C	14306	0.0195294	1.65e-06	-0.0932766	0.0316	-0.0125	0.691399	22.8122	0.00159205
genus	Intestinibacter	rs10805326	A	G	14306	0.0139665	3.55e-08	-0.0775151	0.0347	-0.0041	0.9064	30.8033	0.00214855
genus	Intestinibacter	rs118030283	G	A	14306	0.0324471	2.67e-06	-0.151829	0.0758	0.1043	0.1689	21.8956	0.00152818
genus	Intestinibacter	rs16938435	T	C	14306	0.0235439	1.8e-06	-0.112189	0.0532	0.0524	0.3248	22.7062	0.00158466
genus	Intestinibacter	rs2702387	G	A	14306	0.0132145	4.26e-06	-0.0608559	0.032	0.0216	0.5002	21.2082	0.00148027
genus	Intestinibacter	rs4327025	G	A	14306	0.0154397	1.64e-07	-0.0810346	0.0403	0.08	0.0470695	27.5463	0.00192181
genus	Intestinibacter	rs478972	C	T	14306	0.0297116	1.82e-06	0.142681	0.0541	-0.0043	0.9363	23.0611	0.00160939
genus	Intestinibacter	rs6875660	C	T	14306	0.0193905	3.06e-06	0.0890455	0.0659	-0.0475	0.4713	21.0885	0.00147193
genus	Haemophilus	rs10781340	A	G	14306	0.0203221	4.32e-06	-0.0948915	0.0479	0.0517	0.2804	21.8031	0.00152173
genus	Haemophilus	rs111582866	G	A	14306	0.026016	1.27e-06	-0.124265	0.0558	0.0083	0.8817	22.8148	0.00159223
genus	Haemophilus	rs35509	G	A	14306	0.0268779	2.01e-06	0.128249	0.0786	0.0947	0.2282	22.7676	0.00158894
genus	Haemophilus	rs4822728	T	C	14306	0.0151388	3.48e-06	0.0705861	0.0315	0.0299	0.3418	21.7398	0.00151732
genus	Haemophilus	rs76022354	C	T	14306	0.0505504	1.83e-06	0.244638	0.073	0.0897	0.2193	23.4206	0.00163444
genus	Haemophilus	rs78909003	T	C	14306	0.0503924	1.67e-06	-0.246256	0.0695	-0.0769	0.2686	23.8805	0.00166648
genus	Haemophilus	rs9328464	T	C	14306	0.0148799	1.42e-06	0.0723095	0.0315	-0.0273	0.3858	23.6151	0.001648
genus	Haemophilus	rs9382510	C	T	14306	0.0172649	7.12e-08	-0.093521	0.0355	0.031	0.3821	29.342	0.00204683
genus	Haemophilus	rs9895850	T	C	14306	0.0416755	2.14e-06	-0.192957	0.0764	-0.0309	0.6859	21.4368	0.0014962
genus	Lactococcus	rs10417872	G	T	14306	0.024522	1.29e-06	-0.118306	0.0348	0.0219	0.528799	23.2756	0.00162434
genus	Lactococcus	rs123059	C	T	14306	0.0274694	1.27e-06	0.13671	0.0381	-0.0202	0.5967	24.7686	0.00172835
genus	Lactococcus	rs2293361	C	T	14306	0.0430969	1.4e-06	-0.199221	0.0696	-0.0331	0.6342	21.3687	0.00149146
genus	Lactococcus	rs4766997	C	T	14306	0.023839	2.06e-06	0.114599	0.0318	-0.0548	0.0849005	23.1092	0.00161275
genus	Lactococcus	rs55910161	C	T	14306	0.0307367	2.36e-06	0.146426	0.0501	-0.0292	0.56	22.6946	0.00158385
genus	Lactococcus	rs7992246	C	T	14306	0.0230786	4.45e-06	-0.104232	0.0322	0.0238	0.4606	20.3978	0.00142379
genus	Tyzzerella3	rs17706273	T	C	14306	0.0274708	5.88e-07	-0.140368	0.0588	0.1306	0.0263998	26.1092	0.00182173
genus	Tyzzerella3	rs4904512	T	C	14306	0.0250306	3.09e-06	-0.117151	0.0465	-0.0256	0.5818	21.9053	0.00152886
genus	Tyzzerella3	rs55799124	A	G	14306	0.0238604	1.34e-06	-0.11435	0.0356	0.042	0.2375	22.9677	0.00160288
genus	Tyzzerella3	rs67476743	T	G	14306	0.022208	3.74e-09	0.132164	0.0358	-0.0191	0.5943	35.4166	0.00246954
genus	Tyzzerella3	rs6920448	C	T	14306	0.0305446	4.15e-06	-0.141081	0.0541	0.0479	0.3762	21.3338	0.00148903
genus	Tyzzerella3	rs7019909	T	C	14306	0.0301626	1.76e-06	0.144156	0.0481	0.012	0.8023	22.8417	0.0015941
genus	Tyzzerella3	rs7333521	T	C	14306	0.0453121	4.88e-06	-0.207191	0.0899	-0.0012	0.989	20.908	0.00145935
genus	Tyzzerella3	rs75091807	G	T	14306	0.0383029	1.71e-06	-0.184966	0.0656	-0.0476	0.468	23.3196	0.0016274
genus	Tyzzerella3	rs7561370	C	T	14306	0.0286292	1.52e-06	-0.131341	0.0439	0.007	0.8729	21.0466	0.00146901
genus	Oscillospira	rs12206468	G	A	14306	0.0269733	1.04e-06	-0.133016	0.0584	0.0408	0.4853	24.3187	0.00169701
genus	Oscillospira	rs1954532	C	T	14306	0.0175252	2.27e-06	0.0826246	0.0395	-0.0213	0.5897	22.2276	0.00155132
genus	Oscillospira	rs28889936	A	C	14306	0.0252838	3.37e-06	0.114051	0.0534	0.0111	0.835	20.3476	0.00142029
genus	Eubacterium	rs10140184	A	C	14306	0.012599	4.96e-06	0.0576795	0.032	-0.0134	0.675499	20.959	0.00146291
genus	Eubacterium	rs10917203	A	C	14306	0.0130917	3.15e-06	0.0612633	0.0322	-0.0091	0.7787	21.8982	0.00152836
genus	Eubacterium	rs112176119	C	T	14306	0.0245762	3.33e-06	-0.113455	0.0551	-0.0129	0.8149	21.3117	0.00148749
genus	Eubacterium	rs13239072	G	A	14306	0.0142728	1.82e-06	0.0687427	0.0351	-0.0134	0.7026	23.1972	0.00161887
genus	Eubacterium	rs17830032	G	A	14306	0.0310515	2.39e-07	-0.160597	0.0572	-0.0006	0.9919	26.7491	0.00186629
genus	Eubacterium	rs1999224	G	T	14306	0.0203503	3.75e-06	-0.0949051	0.0534	-0.0132	0.8048	21.7489	0.00151796
genus	Eubacterium	rs2213117	T	G	14306	0.0189012	4.21e-06	0.0877797	0.0431	-0.0741	0.0856209	21.568	0.00150535
genus	Prevotella7	rs2240542	C	T	14306	0.0261776	4.84e-06	0.12085	0.0356	-0.014	0.6944	21.3125	0.00148754
genus	Prevotella7	rs430270	A	C	14306	0.0297055	2.87e-06	0.139155	0.0406	-0.0418	0.3032	21.9444	0.00153158
genus	Prevotella7	rs57404562	C	A	14306	0.0316057	6.22e-07	0.155486	0.0473	0.0135	0.7755	24.202	0.00168888
genus	Prevotella7	rs9608249	A	G	14306	0.0336317	2.07e-06	-0.158213	0.0505	0.0843	0.0945802	22.1303	0.00154453
genus	Prevotella7	rs9959718	G	A	14306	0.0275361	1.9e-06	0.133012	0.0392	-0.0447	0.2544	23.3333	0.00162836
genus	Eubacterium	rs34297067	A	G	14306	0.0341475	6.6e-08	-0.186907	0.0443	0.019	0.6687	29.9594	0.00208981
genus	Eubacterium	rs61841040	G	T	14306	0.0341609	3.56e-06	0.160621	0.0398	0.0446	0.2634	22.1078	0.00154297
genus	Eubacterium	rs77910827	C	T	14306	0.0413568	9.05e-07	0.201788	0.0506	-0.0843	0.0956291	23.8066	0.00166133
genus	Holdemania	rs111745969	A	G	14306	0.0265781	3.71e-06	0.120677	0.046	-0.0108	0.814	20.6158	0.00143899
genus	Holdemania	rs116500994	G	T	14306	0.0293386	2.34e-06	-0.13755	0.0732	-0.0269	0.7135	21.9807	0.00153411
genus	Holdemania	rs1867876	T	C	14306	0.0162192	2.74e-07	0.0842919	0.0343	-0.0301	0.3795	27.0093	0.00188441
genus	Holdemania	rs77293403	A	G	14306	0.0341775	1.77e-06	0.164556	0.0872	-0.15	0.0853709	23.1818	0.0016178
genus	Holdemania	rs9500080	C	T	14306	0.0178886	4.09e-07	0.0926764	0.0419	-0.0046	0.9124	26.8402	0.00187264
genus	Lachnospiraceae	rs9932954	A	G	14306	0.0115984	1.25e-06	-0.0561864	0.0333	-0.0231	0.489199	23.4675	0.00163771
genus	Lachnospiraceae	rs160061	G	A	14306	0.0108094	2.12e-06	-0.0513831	0.0314	0.0336	0.2833	22.5963	0.00157701
genus	Lachnospiraceae	rs68104925	T	C	14306	0.0115385	2.37e-06	-0.0549104	0.034	0.0138	0.6849	22.647	0.00158054
genus	Lachnospiraceae	rs73044693	A	G	14306	0.0229884	3.57e-06	-0.10758	0.0637	0.0397	0.5326	21.9001	0.00152849
genus	Lachnospiraceae	rs7616165	G	T	14306	0.0483465	2.77e-06	-0.230542	0.1031	0.0057	0.956	22.7389	0.00158695
genus	Lachnospiraceae	rs76193507	A	G	14306	0.0499776	2.93e-06	-0.22973	0.0555	0.0294	0.5968	21.1293	0.00147477
genus	Lachnospiraceae	rs7832116	A	G	14306	0.0151703	3.57e-06	-0.0714756	0.0466	-0.0206	0.6591	22.1987	0.0015493
genus	Lachnospiraceae	rs954878	A	G	14306	0.0109082	1.78e-06	-0.0520656	0.0326	-0.0206	0.5284	22.7822	0.00158996
genus	Bacteroides	rs11585893	A	G	14306	0.0147633	1.8e-06	-0.0740746	0.0366	-0.0515	0.1595	25.1751	0.00175667
genus	Bacteroides	rs17619981	T	G	14306	0.0187002	2.69e-06	0.0880978	0.046	-0.0342	0.4579	22.1941	0.00154898
genus	Bacteroides	rs66474973	G	T	14306	0.0164479	6.81e-07	0.0812515	0.0522	0.0714	0.1714	24.4029	0.00170288
genus	Bacteroides	rs6795673	C	T	14306	0.0105251	3.38e-07	0.0538565	0.0314	0.0072	0.8194	26.1833	0.00182689
genus	Bacteroides	rs9507307	C	T	14306	0.0129128	2.13e-06	0.0604456	0.0364	0.0311	0.3933	21.9123	0.00152935
genus	Ruminococcus	rs10931481	A	G	14306	0.0130484	3.38e-06	-0.0610096	0.0347	0.0221	0.5233	21.8616	0.00152581
genus	Ruminococcus	rs12539819	C	T	14306	0.0240684	4.49e-06	0.110654	0.0641	0.0098	0.878	21.1368	0.0014753
genus	Ruminococcus	rs1391597	C	T	14306	0.0124874	1.86e-06	0.0590284	0.0321	0.0241	0.453401	22.3449	0.00155949
genus	Ruminococcus	rs2047242	A	G	14306	0.0133738	2.46e-07	-0.067603	0.0373	-0.0376	0.3135	25.5518	0.00178291
genus	Ruminococcus	rs289410	A	G	14306	0.0139101	2.27e-06	0.0654926	0.035	0.0593	0.0903296	22.1679	0.00154715
genus	Ruminococcus	rs71386687	T	G	14306	0.02386	2.91e-07	0.121037	0.0494	0.0956	0.0527898	25.7333	0.00179555
genus	Ruminococcus	rs9870933	G	A	14306	0.0126072	8.49e-07	-0.0621643	0.0321	0.0377	0.2404	24.3134	0.00169664
genus	Coprococcus1	rs1010560	C	A	14306	0.0122722	1.96e-06	0.0580232	0.0355	0.0529	0.1363	22.3542	0.00156014
genus	Coprococcus1	rs12794898	G	T	14306	0.0197212	4.92e-06	0.0903299	0.047	0.0038	0.9354	20.9796	0.00146434
genus	Coprococcus1	rs1576241	A	G	14306	0.0109535	3.33e-06	-0.0510343	0.0323	0.0209	0.5189	21.7079	0.0015151
genus	Coprococcus1	rs4277593	G	A	14306	0.0109914	1.14e-07	-0.0585649	0.0318	-0.0085	0.7888	28.3902	0.00198057
genus	Coprococcus1	rs56405618	A	G	14306	0.0186508	1.57e-06	-0.08963	0.0492	-0.0549	0.2645	23.0947	0.00161173
genus	Coprococcus1	rs73031725	T	C	14306	0.0355224	1.98e-06	0.167591	0.0914	-0.0248	0.786401	22.2585	0.00155347
genus	Coprococcus1	rs74101919	T	C	14306	0.0144651	1.03e-06	-0.0718988	0.051	0.004	0.9369	24.7059	0.00172398
genus	Victivallis	rs11899949	G	A	14306	0.0276239	2.77e-06	0.130568	0.0339	-0.0037	0.914	22.341	0.00155922
genus	Victivallis	rs12512543	A	C	14306	0.0374344	2.54e-06	-0.178036	0.0559	-0.0532	0.3414	22.619	0.00157859
genus	Victivallis	rs4764863	G	A	14306	0.0246058	8.22e-07	0.121561	0.0316	0.0308	0.3293	24.407	0.00170316
genus	Victivallis	rs4895919	C	T	14306	0.0247515	2.75e-06	0.116918	0.0314	-0.0398	0.2057	22.3131	0.00155727
genus	Victivallis	rs56349194	A	G	14306	0.0315231	6.26e-07	-0.158501	0.0475	-0.0201	0.672	25.2817	0.00176409
genus	Odoribacter	rs10093869	A	G	14306	0.0125389	3.67e-06	-0.0577795	0.0318	-0.0032	0.9207	21.2338	0.00148206
genus	Odoribacter	rs28417404	A	G	14306	0.0161372	3.68e-06	-0.0726896	0.0533	0.0427	0.4234	20.2903	0.0014163
genus	Odoribacter	rs77779484	G	A	14306	0.0268526	6.56e-07	-0.133489	0.0644	0.0087	0.8929	24.7126	0.00172445
genus	Erysipelotrichaceae	rs75949021	T	C	14306	0.0374238	3.58e-06	-0.169667	0.0813	0.0618	0.4473	20.5541	0.00143469
genus	Ruminiclostridium5	rs10827477	A	G	14306	0.0115163	2.19e-06	-0.0547387	0.0329	0.0166	0.6131	22.5924	0.00157674
genus	Ruminiclostridium5	rs113753996	T	C	14306	0.0174463	3.99e-06	0.0820689	0.0405	-0.0104	0.7977	22.1284	0.0015444
genus	Ruminiclostridium5	rs1492620	T	C	14306	0.0180073	3.53e-06	-0.0830505	0.0463	0.0347	0.4539	21.271	0.00148465
genus	Ruminiclostridium5	rs2482038	C	A	14306	0.0108777	1.7e-06	0.0518991	0.032	-0.0594	0.0633097	22.7638	0.00158868
genus	Ruminiclostridium5	rs6121460	G	A	14306	0.0199206	2.64e-06	0.0932955	0.0574	0.0231	0.688101	21.9339	0.00153085
genus	Ruminiclostridium5	rs79968837	A	G	14306	0.0193507	1.15e-06	-0.0950311	0.0729	0.0132	0.8564	24.1178	0.00168302
genus	Barnesiella	rs12909713	C	T	14306	0.0120039	4.95e-06	-0.0550716	0.0313	0.004	0.897	21.048	0.00146911
genus	Barnesiella	rs13242616	C	T	14306	0.0123176	2.29e-06	0.0583747	0.0338	0.05	0.1391	22.4593	0.00156746
genus	Barnesiella	rs199035	G	A	14306	0.0119716	3e-06	0.0559495	0.0316	0.0264	0.4039	21.8418	0.00152443
genus	Barnesiella	rs2276875	A	G	14306	0.0139537	4.65e-07	-0.0697176	0.0363	0.0747	0.0398602	24.9635	0.00174193
genus	Barnesiella	rs2428166	G	A	14306	0.0337309	8.51e-07	-0.165859	0.137	-0.0073	0.9574	24.1781	0.00168722
genus	Barnesiella	rs35177866	A	G	14306	0.0190133	2.95e-06	0.0917125	0.0613	0.1182	0.0536303	23.2671	0.00162375
genus	Barnesiella	rs62251337	G	A	14306	0.0149374	4.24e-06	0.0690763	0.0453	0.0626	0.1668	21.3849	0.00149259
genus	Barnesiella	rs77455852	T	G	14306	0.0195601	3.16e-06	-0.0891491	0.0453	0.0364	0.4217	20.7726	0.00144992
genus	Barnesiella	rs79795328	A	G	14306	0.0176441	4.23e-06	-0.0818645	0.0454	-0.0077	0.866	21.5274	0.00150252
genus	Butyricimonas	rs113054641	G	A	14306	0.0274574	1.74e-07	-0.144881	0.0766	-0.1131	0.1397	27.8422	0.00194241
genus	Butyricimonas	rs1862649	G	A	14306	0.0248176	4.76e-06	0.113124	0.0619	-0.0196	0.752	20.7773	0.00145025
genus	Butyricimonas	rs62130338	A	G	14306	0.0158324	3.9e-06	0.0732608	0.0331	-0.0169	0.609	21.4116	0.00149445
genus	Butyricimonas	rs62390301	T	C	14306	0.0174893	7.42e-07	-0.0872983	0.0393	0.0455	0.247	24.9153	0.00173857
genus	Butyricimonas	rs7083431	A	C	14306	0.0144439	8.85e-07	0.0703539	0.0354	-0.0151	0.6692	23.7251	0.00165565
genus	Butyricimonas	rs71428626	G	T	14306	0.0289905	4.8e-06	-0.133188	0.09	0.0945	0.2937	21.1066	0.0014732
genus	Butyricimonas	rs78453362	A	G	14306	0.0327073	4.06e-06	-0.14948	0.1018	0.0873	0.3909	20.887	0.00145789
genus	Butyricimonas	rs9657374	C	T	14306	0.0148172	4.5e-06	0.0680719	0.0342	0.0379	0.2668	21.1059	0.00147314
genus	Methanobrevibacter	rs10202904	G	T	14306	0.0239106	3.09e-06	0.112811	0.032	0.055	0.0861509	22.2598	0.00155356
genus	Methanobrevibacter	rs76029318	T	C	14306	0.0454319	1.08e-06	0.222849	0.0656	0.0012	0.9858	24.0602	0.001679
genus	Methanobrevibacter	rs894996	C	A	14306	0.0456045	3.82e-06	0.214213	0.0623	-0.0069	0.9115	22.0636	0.00153989
genus	Ruminococcaceae	rs11581881	C	T	14306	0.0144736	4.73e-06	0.0661211	0.0372	0.0436	0.2413	20.8702	0.00145672
genus	Ruminococcaceae	rs12189346	G	A	14306	0.014558	1.68e-06	0.0684961	0.0401	-0.0116	0.772101	22.1375	0.00154504
genus	Ruminococcaceae	rs12485353	G	A	14306	0.0130847	4.19e-06	-0.0607903	0.0365	0.0099	0.7854	21.5845	0.0015065
genus	Ruminococcaceae	rs12781711	C	T	14306	0.0117477	2.55e-08	-0.0656129	0.0363	-0.0265	0.4651	31.1941	0.00217575
genus	Ruminococcaceae	rs16918863	A	C	14306	0.0240157	4.15e-06	0.111491	0.064	0.0188	0.7687	21.5521	0.00150424
genus	Ruminococcaceae	rs75088940	T	C	14306	0.0200712	2.55e-06	-0.0942968	0.0624	0.0739	0.2361	22.0723	0.00154049
genus	Ruminococcaceae	rs76973485	G	T	14306	0.0418213	3.35e-06	0.194976	0.0806	0.0787	0.3289	21.7354	0.00151701
genus	Family	rs12812672	T	C	14306	0.020828	2.56e-06	-0.096065	0.0611	0.0095	0.8764	21.2733	0.00148481
genus	Family	rs16840310	G	A	14306	0.0122149	6.75e-07	0.0608052	0.0319	-0.003	0.9262	24.78	0.00172915
genus	Family	rs16940167	C	T	14306	0.0159898	3.91e-06	0.0732552	0.0397	-0.0183	0.6453	20.989	0.00146499
genus	Family	rs17156849	G	A	14306	0.0245292	4.19e-06	-0.112891	0.0664	-0.0736	0.2675	21.1813	0.0014784
genus	Family	rs62029761	A	G	14306	0.0276002	3.89e-06	0.128753	0.0707	-0.0008	0.9909	21.7616	0.00151884
genus	Family	rs62200412	C	T	14306	0.0163834	5.8e-07	-0.0800851	0.0361	-0.0016	0.9647	23.8944	0.00166745
genus	Family	rs72730932	C	A	14306	0.0177107	6.89e-07	-0.0899559	0.0538	-0.0337	0.5311	25.7981	0.00180006
genus	Eubacterium	rs11617697	A	G	14306	0.0286241	7.22e-07	-0.143349	0.0691	0.1077	0.1194	25.0799	0.00175004
genus	Eubacterium	rs12964517	G	A	14306	0.0123453	2.08e-06	0.0587198	0.035	-0.0125	0.720701	22.6238	0.00157892
genus	Eubacterium	rs16884680	G	T	14306	0.0191909	1.74e-06	-0.0906428	0.0512	0.0834	0.1031	22.3088	0.00155697
genus	Eubacterium	rs3809430	T	C	14306	0.0118426	3.55e-06	-0.0548171	0.0342	0.0151	0.6592	21.4258	0.00149544
genus	Eubacterium	rs57199565	T	C	14306	0.0160257	7.97e-07	0.0783394	0.0409	-0.0426	0.2976	23.8961	0.00166757
genus	Eubacterium	rs73615400	T	C	14306	0.0193428	9.54e-07	-0.0956303	0.0534	0.0743	0.1642	24.4429	0.00170566
genus	Eubacterium	rs78250280	G	A	14306	0.0164404	3.36e-06	0.0749762	0.0454	-0.0721	0.1123	20.798	0.00145169
genus	Eubacterium	rs876734	T	C	14306	0.0132532	2.89e-06	0.0618696	0.0351	-0.0407	0.2463	21.7928	0.00152102
genus	Ruminococcaceae	rs10941294	C	T	14306	0.0260017	2.4e-06	-0.122057	0.0696	-0.1626	0.01957	22.0354	0.00153793
genus	Ruminococcaceae	rs115777838	T	C	14306	0.0386643	4.62e-07	-0.18835	0.0492	0.0044	0.9284	23.7307	0.00165605
genus	Ruminococcaceae	rs12638134	T	G	14306	0.0119657	1.21e-06	0.0582548	0.0318	0.0307	0.3335	23.7021	0.00165406
genus	Ruminococcaceae	rs56105232	G	A	14306	0.0299132	2.91e-06	0.139276	0.0663	-0.0565	0.394	21.6784	0.00151304
genus	Ruminococcaceae	rs72809222	T	C	14306	0.0139838	2.41e-06	0.0671775	0.0385	0.0275	0.4746	23.078	0.00161057
genus	Ruminococcaceae	rs995642	C	T	14306	0.0126417	1.9e-06	0.060048	0.0368	0.1	0.006579	22.5624	0.00157465
genus	Butyricicoccus	rs2017189	T	G	14306	0.011024	3.87e-06	0.0506956	0.0314	-0.0384	0.221	21.1477	0.00147605
genus	Butyricicoccus	rs56221232	T	C	14306	0.0167401	7.62e-07	0.0828027	0.0523	-0.0228	0.6625	24.4666	0.00170731
genus	Alloprevotella	rs12675596	G	T	14306	0.0290678	9.64e-07	0.145669	0.0384	0.0436	0.2555	25.1137	0.00175239
genus	Alloprevotella	rs4680035	G	A	14306	0.0259446	4.99e-06	0.119599	0.0322	0.0075	0.8158	21.2501	0.0014832
genus	Ruminococcaceae	rs12636310	G	A	14306	0.0282037	2.81e-06	0.132725	0.0361	0.0385	0.2863	22.1459	0.00154562
genus	Ruminococcaceae	rs12724320	C	T	14306	0.0249229	1.52e-06	-0.120881	0.0323	-0.0179	0.5799	23.5244	0.00164167
genus	Ruminococcaceae	rs1416041	A	C	14306	0.0339898	7.04e-08	-0.182339	0.0385	-0.0062	0.8714	28.7781	0.00200757
genus	Ruminococcaceae	rs2729556	T	C	14306	0.0233699	3.19e-06	0.109097	0.0315	-0.0222	0.4818	21.7927	0.00152101
genus	Ruminococcaceae	rs79113084	C	T	14306	0.0317519	2.06e-06	-0.152166	0.0524	0.1145	0.0287601	22.9666	0.00160281
genus	Ruminococcaceae	rs9729514	G	A	14306	0.0394616	2.37e-06	-0.184934	0.054	-0.0984	0.0684305	21.9626	0.00153285
genus	Family	rs12049454	T	C	14306	0.0134065	1.17e-06	-0.0647298	0.0324	-0.0218	0.5013	23.3119	0.00162687
genus	Family	rs1426266	C	T	14306	0.0137151	1.25e-06	0.0665521	0.0353	-0.0396	0.2623	23.5465	0.00164321
genus	Family	rs62414802	C	T	14306	0.013457	4.29e-06	-0.0611904	0.0363	0.0091	0.8013	20.6762	0.00144319
genus	Family	rs7119679	G	A	14306	0.0174782	3.52e-06	-0.0809085	0.0367	0.0024	0.9479	21.4287	0.00149564
genus	Family	rs76463770	A	G	14306	0.0419866	3.77e-06	0.19313	0.0923	0.0487	0.5978	21.1582	0.00147679
genus	Allisonella	rs1901739	G	T	14306	0.0248626	3.59e-06	-0.115769	0.0314	0.0204	0.516	21.6816	0.00151327
genus	Allisonella	rs35778461	C	T	14306	0.0297186	1.21e-06	0.146679	0.0374	0.0217	0.5606	24.3601	0.00169989
genus	Allisonella	rs602075	G	A	14306	0.0296976	3.57e-08	-0.168974	0.0357	-0.0173	0.6283	32.3741	0.00225786
genus	Allisonella	rs6742198	A	G	14306	0.0316484	3.35e-06	-0.149152	0.0367	0.0073	0.8417	22.2103	0.00155011
genus	Faecalibacterium	rs1271565	C	T	14306	0.0119649	1.3e-06	-0.0576251	0.0356	0.0217	0.5419	23.1956	0.00161876
genus	Faecalibacterium	rs6910935	G	A	14306	0.0277032	1.38e-06	-0.134864	0.0658	-0.0944	0.1513	23.6991	0.00165385
genus	Faecalibacterium	rs75499067	C	T	14306	0.0465522	1.76e-06	0.227585	0.0598	-0.0432	0.4694	23.9005	0.00166788
genus	Terrisporobacter	rs1883097	C	T	14306	0.0454642	4.16e-07	0.226399	0.0835	-0.0581	0.4868	24.7976	0.00173037
genus	Terrisporobacter	rs2872237	A	C	14306	0.0175943	3.97e-06	0.0814505	0.032	0.0287	0.3691	21.4311	0.00149581
genus	Olsenella	rs1035588	A	G	14306	0.0236848	4.86e-06	-0.108148	0.0323	-0.0122	0.706801	20.8496	0.00145528
genus	Olsenella	rs17148768	G	A	14306	0.0295602	2.2e-06	0.140434	0.0419	0.0736	0.0791899	22.5699	0.00157517
genus	Olsenella	rs2759329	A	G	14306	0.0237218	3.43e-06	0.111131	0.0325	-0.0037	0.91	21.947	0.00153176
genus	Olsenella	rs35225860	A	G	14306	0.0482391	3.87e-06	-0.223604	0.0827	0.0312	0.706	21.4863	0.00149965
genus	Olsenella	rs62112538	C	T	14306	0.0407033	1.19e-06	-0.19943	0.0497	-0.0481	0.3326	24.0061	0.00167523
genus	Olsenella	rs72691585	C	A	14306	0.0520814	2.95e-06	-0.249079	0.0459	0.0279	0.5441	22.8723	0.00159624
genus	Bifidobacterium	rs182549	T	C	14306	0.0127294	1.28e-20	-0.119703	0.0321	0.032	0.318	88.4289	0.00614327
genus	Bifidobacterium	rs62181700	G	A	14306	0.0131205	2.17e-06	-0.0624643	0.0367	0.0276	0.4512	22.6654	0.00158182
genus	Bifidobacterium	rs7322849	T	C	14306	0.0201813	1.08e-08	0.112428	0.0549	-0.0062	0.9098	31.0349	0.00216467
genus	Bifidobacterium	rs73797465	T	G	14306	0.0209236	4.38e-06	-0.0953566	0.0495	-0.0023	0.9623	20.7696	0.00144971
genus	Bifidobacterium	rs75344046	C	T	14306	0.0505979	4.86e-06	0.232354	0.0741	0.0791	0.2858	21.088	0.0014719
genus	Bifidobacterium	rs857444	C	T	14306	0.0121219	3.57e-06	0.0558234	0.0326	-0.0022	0.9451	21.2076	0.00148023
genus	Eubacterium	rs265534	T	G	14306	0.0120127	2.27e-06	-0.0563756	0.0315	0.0646	0.0401301	22.0242	0.00153714
genus	Eubacterium	rs4583233	A	C	14306	0.0128122	2.84e-07	0.0670205	0.035	-0.0313	0.3718	27.3633	0.00190906
genus	Eubacterium	rs6923695	T	G	14306	0.0229525	4.87e-06	0.103268	0.0635	-0.07	0.2703	20.2428	0.00141299
genus	Parasutterella	rs10899911	A	G	14306	0.0148151	1.15e-06	-0.0717102	0.0373	-0.0217	0.5603	23.4289	0.00163502
genus	Parasutterella	rs2090816	C	A	14306	0.0177315	2.9e-06	-0.0840967	0.0413	-0.0163	0.692901	22.494	0.00156988
genus	Parasutterella	rs35055552	T	C	14306	0.0235433	3.35e-06	0.109554	0.0452	-0.0105	0.8169	21.6532	0.00151129
genus	Parasutterella	rs55877868	A	C	14306	0.0228089	2.87e-06	-0.104458	0.052	0.0386	0.4583	20.9737	0.00146393
genus	Parasutterella	rs6828768	C	T	14306	0.0132645	1.78e-06	0.0636852	0.0314	0.0145	0.645199	23.0513	0.00160871
genus	Parasutterella	rs7303158	C	T	14306	0.0134256	1.33e-06	0.0646859	0.0315	0.0308	0.327	23.2141	0.00162005
genus	Parasutterella	rs7572229	A	G	14306	0.0132736	6.32e-07	-0.066273	0.0314	0.0247	0.432	24.9285	0.00173949
genus	Parasutterella	rs78383039	T	C	14306	0.0297119	1.57e-06	-0.146315	0.0795	0.008	0.9197	24.2503	0.00169224
genus	Parasutterella	rs8039785	G	T	14306	0.0133	3.62e-06	-0.0618345	0.0314	-0.0051	0.8705	21.6152	0.00150864
genus	Parasutterella	rs823424	G	A	14306	0.0156958	4.95e-06	-0.0713448	0.0359	0.0096	0.7893	20.6613	0.00144216
genus	Subdoligranulum	rs10065321	T	C	14306	0.0108105	2.1e-06	-0.0512828	0.0318	-0.0308	0.333	22.5036	0.00157055
genus	Subdoligranulum	rs12590825	C	A	14306	0.0109942	2.08e-06	-0.0525287	0.0333	0.0055	0.8701	22.8279	0.00159315
genus	Subdoligranulum	rs2114677	C	T	14306	0.0230829	2.72e-06	-0.104176	0.0487	0.0188	0.6988	20.3683	0.00142173
genus	Subdoligranulum	rs2171249	C	T	14306	0.0233213	4.51e-06	0.106744	0.0621	-0.0003	0.9959	20.9499	0.00146227
genus	Subdoligranulum	rs3761728	G	T	14306	0.0118866	3.87e-06	0.0543458	0.0362	-0.0769	0.0333703	20.9034	0.00145903
genus	Subdoligranulum	rs4347804	G	A	14306	0.0357483	2.18e-06	-0.166063	0.0916	-0.0471	0.6074	21.5792	0.00150613
genus	Subdoligranulum	rs6555306	C	T	14306	0.0155463	2.81e-06	0.0740777	0.0447	0.0276	0.5374	22.705	0.00158458
genus	Erysipelatoclostridium	rs17804233	C	T	14306	0.0144203	4.59e-06	0.0662914	0.0315	-0.0211	0.5021	21.1332	0.00147505
genus	Erysipelatoclostridium	rs340991	A	G	14306	0.0158891	3.75e-06	-0.0740482	0.0355	0.0017	0.9609	21.7185	0.00151584
genus	Erysipelatoclostridium	rs4697572	A	G	14306	0.0163308	7.59e-07	-0.0810636	0.0392	-0.0019	0.9609	24.6398	0.00171938
genus	Erysipelatoclostridium	rs58236560	G	T	14306	0.0234426	2.16e-06	-0.111157	0.0485	0.1092	0.0241702	22.4834	0.00156914
genus	Erysipelatoclostridium	rs622418	A	G	14306	0.0143224	3.68e-06	-0.0668051	0.0314	0.0084	0.7894	21.7564	0.00151848
genus	Erysipelatoclostridium	rs6474512	C	A	14306	0.0143201	3.02e-06	-0.067015	0.0322	-0.0226	0.4826	21.9004	0.00152851
genus	Erysipelatoclostridium	rs710230	C	T	14306	0.0281514	6.33e-07	-0.143381	0.0602	-0.0619	0.3045	25.9408	0.00181
genus	Erysipelatoclostridium	rs7221249	G	A	14306	0.0142741	4.31e-09	-0.0839861	0.0315	-0.0439	0.1626	34.6192	0.00241407
genus	Anaerotruncus	rs1272208	T	G	14306	0.0129831	4.28e-06	0.0611743	0.0369	-0.002	0.9577	22.2014	0.00154949
genus	Anaerotruncus	rs4669806	G	T	14306	0.0122994	2.42e-06	0.0576389	0.0381	-0.08	0.0357998	21.9616	0.00153278
genus	Anaerotruncus	rs6563550	T	C	14306	0.0176745	2.35e-07	0.0877135	0.0582	0.0466	0.423	24.6285	0.00171859
genus	Anaerotruncus	rs8005030	C	T	14306	0.0117854	2.28e-06	0.0554447	0.0334	0.0242	0.4674	22.1325	0.00154469
genus	Anaerotruncus	rs9347879	T	C	14306	0.011049	4.22e-06	0.050618	0.0314	-0.0029	0.9271	20.9877	0.0014649
genus	Hungatella	rs13128780	T	C	14306	0.0312777	1.75e-06	-0.149725	0.0402	-0.019	0.636099	22.915	0.00159921
genus	Hungatella	rs72759041	G	T	14306	0.0282242	3.86e-06	-0.126025	0.0389	-0.0636	0.1017	19.9375	0.0013917
genus	Ruminiclostridium9	rs12040548	G	T	14306	0.0122359	3.15e-06	0.0570422	0.0353	0.0072	0.8377	21.7331	0.00151685
genus	Ruminiclostridium9	rs6082461	C	A	14306	0.0131004	4.87e-06	-0.0586425	0.0386	0.0227	0.5571	20.0381	0.00139872
genus	Ruminiclostridium9	rs918449	G	A	14306	0.0197177	2.56e-06	0.0950908	0.0604	0.0034	0.9549	23.2576	0.00162308
genus	Ruminiclostridium9	rs9522712	T	C	14306	0.0154939	4.66e-06	0.0699728	0.0437	-0.0096	0.826	20.3956	0.00142364
genus	Eubacterium	rs12906958	C	T	14306	0.0115935	4.35e-06	-0.0533159	0.0345	-0.0083	0.809	21.1487	0.00147613
genus	Eubacterium	rs17159861	C	T	14306	0.0168388	1.04e-08	0.0962228	0.0513	-0.0555	0.28	32.6538	0.00227733
genus	Eubacterium	rs4076415	G	T	14306	0.0110294	1.99e-06	-0.0515152	0.0326	0.0195	0.5501	21.8156	0.0015226
genus	Eubacterium	rs6762473	A	C	14306	0.0112353	4.26e-06	-0.0521584	0.033	-0.0359	0.276	21.5516	0.00150421
genus	Eubacterium	rs76898927	G	A	14306	0.0266375	4.79e-06	0.123055	0.07	0.0061	0.931	21.3408	0.00148952
genus	Eubacterium	rs9648214	T	C	14306	0.016431	2.52e-07	-0.0828719	0.0561	-0.0565	0.314	25.4382	0.00177499
genus	Candidatus	rs10090365	G	A	14306	0.0180989	4.17e-06	0.0834413	0.0314	-0.0464	0.1385	21.2548	0.00148352
genus	Candidatus	rs10108780	A	G	14306	0.0199807	3.64e-06	-0.092834	0.0369	0.0348	0.3462	21.587	0.00150668
genus	Candidatus	rs4294381	C	T	14306	0.023186	1.37e-06	-0.112197	0.0434	0.0354	0.4141	23.4159	0.00163411
genus	Candidatus	rs830151	A	G	14306	0.0347932	4.26e-08	-0.194561	0.0651	-0.141	0.0303403	31.2696	0.002181
genus	Sutterella	rs13173038	A	G	14306	0.0151627	2.73e-06	-0.0718076	0.0363	-0.009	0.8048	22.4279	0.00156527
genus	Sutterella	rs143438747	T	C	14306	0.0306867	3.28e-06	-0.145793	0.0599	-0.0366	0.5413	22.5722	0.00157532
genus	Sutterella	rs2321387	G	A	14306	0.0124509	1.87e-06	-0.0592876	0.0317	0.0892	0.00495496	22.6739	0.00158241
genus	Sutterella	rs7499539	A	G	14306	0.0130998	2.36e-06	0.0617478	0.0358	0.0406	0.256	22.2184	0.00155068
genus	Holdemanella	rs12513188	G	A	14306	0.0195276	4.65e-06	0.0903906	0.0352	-0.0257	0.4653	21.4264	0.00149548
genus	Holdemanella	rs4541991	T	C	14306	0.0194435	2.1e-06	-0.0927334	0.0335	0.0425	0.2035	22.747	0.00158751
genus	Holdemanella	rs607782	C	T	14306	0.0172515	7.19e-07	0.0854214	0.0326	0.0405	0.2143	24.5177	0.00171087
genus	Holdemanella	rs73011279	T	C	14306	0.0199336	1.36e-06	-0.0961669	0.0374	-0.0179	0.6316	23.2745	0.00162426
genus	Holdemanella	rs75764681	T	C	14306	0.0598999	1.94e-06	-0.283103	0.0773	-0.0128	0.8683	22.3376	0.00155898
genus	Holdemanella	rs8113760	G	A	14306	0.01734	4.62e-06	0.078999	0.0342	-0.017	0.618899	20.7561	0.00144876
genus	Flavonifractor	rs11811696	T	C	14306	0.0241012	2.07e-06	-0.116063	0.0569	-0.0025	0.9646	23.1905	0.00161841
genus	Flavonifractor	rs12030302	G	A	14306	0.0137467	5.61e-07	0.0692276	0.0314	-0.017	0.5884	25.3607	0.0017696
genus	Flavonifractor	rs34066017	A	G	14306	0.0159789	1.52e-06	0.0764294	0.0388	-0.0313	0.4206	22.8785	0.00159667
genus	Flavonifractor	rs806808	C	T	14306	0.0136557	1.18e-06	-0.0667272	0.0316	0.0185	0.5577	23.8769	0.00166623
genus	Eubacterium	rs10131724	C	A	14306	0.0414577	2.39e-06	0.199832	0.0529	0.033	0.533	23.2338	0.00162142
genus	Eubacterium	rs139749	C	T	14306	0.0171791	8.59e-07	-0.0845439	0.0333	0.0017	0.9598	24.2194	0.00169009
genus	Eubacterium	rs16891896	G	A	14306	0.0390573	2.38e-06	-0.174787	0.0559	-0.0629	0.26	20.0269	0.00139794
genus	Eubacterium	rs17519472	C	T	14306	0.0233984	4.7e-06	0.107804	0.0449	-0.0548	0.222	21.2274	0.00148161
genus	Eubacterium	rs2116427	A	G	14306	0.0182353	4.67e-07	0.0911461	0.0359	0.015	0.675601	24.9833	0.00174331
genus	Eubacterium	rs2229917	A	G	14306	0.0323922	2.16e-06	0.153538	0.0782	-0.0014	0.9852	22.4673	0.00156802
genus	Eubacterium	rs57340348	T	C	14306	0.0212166	4.93e-06	-0.0979429	0.0393	-0.0234	0.551501	21.3105	0.00148741
genus	Eubacterium	rs606117	G	A	14306	0.018056	4.82e-06	-0.0833243	0.0354	0.0043	0.9029	21.2961	0.0014864
genus	Eubacterium	rs7000472	G	A	14306	0.016523	4.07e-06	0.0762282	0.0319	0.0522	0.1017	21.284	0.00148556
genus	Eubacterium	rs72836424	C	T	14306	0.030069	2.62e-06	-0.139825	0.05	-0.0089	0.8592	21.6238	0.00150924
genus	Paraprevotella	rs140997932	T	C	14306	0.0354178	2.11e-06	-0.162376	0.0682	-0.0635	0.3519	21.0184	0.00146705
genus	Paraprevotella	rs145020347	A	G	14306	0.0262323	4.03e-06	-0.12465	0.0453	-0.0312	0.490399	22.5794	0.00157583
genus	Paraprevotella	rs17785622	A	G	14306	0.0524304	1.93e-06	0.248065	0.0832	-0.111	0.1822	22.3854	0.00156231
genus	Paraprevotella	rs2081023	A	G	14306	0.0236507	2.64e-07	-0.122561	0.0447	-0.002	0.9645	26.8545	0.00187363
genus	Paraprevotella	rs3008582	T	C	14306	0.0227246	4.36e-06	0.10572	0.0398	0.0222	0.5764	21.6432	0.00151059
genus	Paraprevotella	rs4756632	G	T	14306	0.0289897	3.82e-06	-0.138905	0.0465	0.0032	0.9456	22.9588	0.00160226
genus	Paraprevotella	rs4767113	C	T	14306	0.018382	2.14e-06	0.0882466	0.0334	-0.018	0.59	23.0468	0.0016084
genus	Paraprevotella	rs9602779	A	C	14306	0.0220264	6.93e-07	-0.106692	0.0365	-0.0374	0.3053	23.4626	0.00163737
genus	Paraprevotella	rs9900242	A	G	14306	0.0175212	1.14e-06	-0.0852967	0.0331	-0.0074	0.8227	23.6994	0.00165386
genus	Howardella	rs12452946	A	G	14306	0.0228941	3.8e-06	-0.105833	0.0314	-0.0244	0.4366	21.3695	0.00149152
genus	Howardella	rs1484873	G	A	14306	0.046335	2.56e-06	0.227831	0.0438	0.0141	0.746899	24.1773	0.00168716
genus	Howardella	rs17167098	G	A	14306	0.0352068	1.12e-06	-0.169366	0.0458	-0.0222	0.627401	23.1419	0.00161502
genus	Howardella	rs36081916	T	C	14306	0.0402987	4.7e-06	-0.18123	0.0559	-0.0107	0.8476	20.2245	0.00141171
genus	Howardella	rs609430	T	G	14306	0.0239328	3.34e-06	-0.112045	0.0329	0.025	0.4474	21.9178	0.00152973
genus	Howardella	rs672217	G	A	14306	0.0349993	3.52e-06	0.164146	0.0391	0.0168	0.6669	21.9959	0.00153517
genus	Sellimonas	rs13417181	T	C	14306	0.0337521	7.62e-07	0.166509	0.0376	-0.0079	0.8343	24.3374	0.00169831
genus	Sellimonas	rs2016057	C	A	14306	0.0256153	1.03e-06	0.125878	0.0321	0.0045	0.888	24.1491	0.00168519
genus	Sellimonas	rs2187447	A	C	14306	0.0527695	3.98e-06	0.243457	0.0664	-0.0647	0.3296	21.2852	0.00148564
genus	Sellimonas	rs2371572	A	C	14306	0.0250862	4.46e-07	0.127349	0.0316	-0.0013	0.967	25.7704	0.00179813
genus	Sellimonas	rs4600608	G	A	14306	0.0301702	4.95e-06	0.137152	0.0389	0.0215	0.5802	20.6656	0.00144246
genus	Sellimonas	rs56203279	T	C	14306	0.0269115	3.72e-06	-0.124045	0.0331	0.0116	0.7251	21.2463	0.00148293
genus	Dorea	rs13279148	G	A	14306	0.0150878	2.25e-06	0.0715309	0.0505	-0.0276	0.5854	22.4769	0.00156868
genus	Dorea	rs1899291	T	C	14306	0.0150285	4.57e-06	-0.0697217	0.0426	-0.0355	0.4055	21.5231	0.00150222
genus	Dorea	rs4793307	C	T	14306	0.0122472	4.01e-06	0.0574165	0.037	0.0458	0.216	21.9786	0.00153396
genus	Dorea	rs62503162	A	G	14306	0.0194379	7.47e-07	-0.0974091	0.0788	-0.0788	0.3175	25.1131	0.00175235
genus	Dorea	rs73729431	C	T	14306	0.0299983	3.17e-06	-0.13745	0.1102	-0.188	0.0880907	20.994	0.00146535
genus	Alistipes	rs1107244	G	A	14306	0.0171182	3.59e-06	0.0758558	0.0582	0.0463	0.4268	19.6364	0.00137072
genus	Alistipes	rs11769002	G	A	14306	0.0109389	1.45e-06	-0.0528793	0.0319	0.0142	0.6574	23.3681	0.00163079
genus	Alistipes	rs7129639	A	C	14306	0.0109584	1.78e-06	0.0524955	0.0336	-0.0079	0.8142	22.9483	0.00160153
genus	Alistipes	rs8130320	A	G	14306	0.010717	4.84e-06	-0.049002	0.0316	0.0633	0.0454098	20.9065	0.00145925
genus	Coprobacter	rs143662916	C	T	14306	0.0540141	3.07e-06	0.253264	0.0922	-0.0354	0.7007	21.9853	0.00153443
genus	Coprobacter	rs213863	T	C	14306	0.0188377	2.35e-06	0.0887412	0.0327	-0.0274	0.4024	22.1919	0.00154883
genus	Coprobacter	rs305411	A	G	14306	0.0264518	1.01e-06	0.129218	0.052	-0.0947	0.0687907	23.8636	0.0016653
genus	Coprobacter	rs3828477	G	T	14306	0.019569	2.89e-06	-0.0912179	0.033	-0.0256	0.4387	21.7282	0.00151651
genus	Coprobacter	rs72821405	T	C	14306	0.0319978	4.76e-06	-0.147365	0.0556	-0.0529	0.3416	21.2104	0.00148043
genus	Prevotella9	rs111509883	T	C	14306	0.0347624	1.24e-06	0.171131	0.0504	-0.0257	0.611	24.2347	0.00169116
genus	Prevotella9	rs11685699	C	T	14306	0.0295665	2.03e-06	-0.141357	0.0581	0.0282	0.6276	22.8578	0.00159523
genus	Prevotella9	rs117271932	A	G	14306	0.0440393	2.82e-06	0.208089	0.0679	-0.1107	0.1033	22.3263	0.0015582
genus	Prevotella9	rs2683313	G	A	14306	0.0151603	1.69e-06	0.0724576	0.0339	0.0416	0.2191	22.843	0.00159419
genus	Prevotella9	rs746764	T	C	14306	0.0193245	2.04e-06	-0.0915771	0.0381	0.0397	0.2985	22.4573	0.00156732
genus	Prevotella9	rs9428102	A	G	14306	0.0176068	4.62e-06	-0.0778845	0.0379	-0.0019	0.96	19.5678	0.00136593
genus	Ruminococcaceae	rs10916131	C	T	14306	0.0146753	2.87e-06	-0.069333	0.0431	0.0181	0.674	22.3206	0.0015578
genus	Ruminococcaceae	rs10927423	C	A	14306	0.0147712	8.5e-07	-0.0713617	0.0412	0.0613	0.1375	23.3399	0.00162882
genus	Ruminococcaceae	rs116974815	C	A	14306	0.0396566	2.03e-06	-0.189731	0.0634	-0.0944	0.1363	22.89	0.00159747
genus	Ruminococcaceae	rs11750293	G	T	14306	0.0120512	1.76e-06	-0.0578304	0.0326	-0.0303	0.3527	23.0278	0.00160707
genus	Ruminococcaceae	rs12463378	A	G	14306	0.0112086	2.96e-06	-0.0522061	0.0343	-0.0098	0.774399	21.694	0.00151413
genus	Ruminococcaceae	rs55793120	T	C	14306	0.027414	4.81e-07	0.137396	0.0659	0.0456	0.4889	25.1191	0.00175276
genus	Ruminococcaceae	rs7120052	A	C	14306	0.0135523	1.97e-06	0.0624796	0.0401	-0.0262	0.5129	21.2545	0.0014835
genus	Ruminococcaceae	rs7155595	C	A	14306	0.0116986	1.15e-06	0.0569929	0.0343	0.0222	0.517201	23.7342	0.00165629
genus	Ruminococcaceae	rs77564310	A	C	14306	0.0140855	3.29e-07	-0.0713093	0.0385	-0.0098	0.7986	25.63	0.00178835
genus	Ruminococcaceae	rs79016051	C	T	14306	0.0189424	2.34e-06	-0.0887747	0.0472	0.0184	0.696299	21.9638	0.00153294
genus	Slackia	rs12440440	A	G	14306	0.0190582	2.63e-06	0.0901934	0.0331	0.0695	0.0355599	22.3968	0.00156311
genus	Slackia	rs16894137	C	T	14306	0.0263047	2.71e-06	-0.122792	0.0464	0.0388	0.4035	21.7908	0.00152088
genus	Slackia	rs4492265	G	A	14306	0.0191658	2.41e-06	0.0905757	0.0343	-0.0176	0.6092	22.3342	0.00155874
genus	Slackia	rs8901	C	T	14306	0.0186813	6.07e-07	0.0934594	0.0344	0.0079	0.8194	25.0283	0.00174644
genus	Coprococcus3	rs11080344	C	T	14306	0.0113054	4.79e-06	0.0516921	0.0315	0.0215	0.4953	20.9063	0.00145923
genus	Coprococcus3	rs13394391	C	T	14306	0.0150918	2.2e-06	-0.0709302	0.044	0.0249	0.5715	22.0892	0.00154167
genus	Coprococcus3	rs178271	C	T	14306	0.0294239	7.81e-07	-0.145257	0.1292	0.0706	0.5848	24.371	0.00170066
genus	Coprococcus3	rs7521171	A	G	14306	0.0129279	4.32e-06	0.0596434	0.0342	-0.0205	0.5485	21.2848	0.00148561
genus	Coprococcus3	rs8100692	T	C	14306	0.0113476	4.16e-07	0.0577411	0.0315	-0.0243	0.4406	25.8918	0.00180659
genus	Eubacterium	rs112617308	T	C	14306	0.0362844	2.38e-06	-0.170873	0.0545	-0.0204	0.7085	22.1772	0.0015478
genus	Eubacterium	rs2913110	T	C	14306	0.022942	4.56e-06	-0.105143	0.0329	-0.0185	0.5742	21.0038	0.00146603
genus	Eubacterium	rs4862235	A	G	14306	0.0225751	3.73e-06	-0.104806	0.0317	-0.0408	0.198	21.5533	0.00150432
genus	Eubacterium	rs62348779	T	C	14306	0.043286	3.78e-06	-0.201481	0.0591	0.0455	0.4419	21.6657	0.00151216
genus	Lachnospira	rs56791201	C	T	14306	0.0110697	2.93e-06	-0.051823	0.0328	-0.0328	0.3166	21.9166	0.00152964
genus	Phascolarctobacterium	rs12618201	A	G	14306	0.0138202	3.38e-06	0.0641657	0.0317	-0.0601	0.0579602	21.5564	0.00150454
genus	Phascolarctobacterium	rs1264476	G	T	14306	0.0166041	4.3e-06	-0.0767335	0.0405	0.0565	0.1633	21.357	0.00149064
genus	Phascolarctobacterium	rs56069061	G	A	14306	0.0230694	1.87e-06	-0.111306	0.064	0.0155	0.8085	23.279	0.00162458
genus	Phascolarctobacterium	rs56157888	A	C	14306	0.0193976	1.09e-06	0.0954864	0.038	-0.0302	0.427	24.2319	0.00169096
genus	Phascolarctobacterium	rs74540770	G	A	14306	0.0258621	3.6e-06	-0.121014	0.0581	0.1211	0.0370101	21.8949	0.00152813
genus	Phascolarctobacterium	rs75882962	T	C	14306	0.0190575	3.19e-07	0.0968661	0.0473	-0.0369	0.4361	25.8352	0.00180264
genus	Bilophila	rs1241171	G	A	14306	0.0150148	4.24e-06	-0.0692654	0.0445	-0.0429	0.3359	21.2811	0.00148535
genus	Bilophila	rs1571225	T	C	14306	0.0170621	1.12e-06	-0.0826826	0.0421	-0.0695	0.0987211	23.4835	0.00163883
genus	Bilophila	rs3827020	C	T	14306	0.0160642	1.79e-06	0.0766479	0.0396	0.015	0.7042	22.7658	0.00158882
genus	Bilophila	rs542415	T	C	14306	0.0133436	4.71e-06	-0.0613623	0.0321	0.0263	0.4122	21.1474	0.00147604
genus	Bilophila	rs6793291	A	C	14306	0.0241633	3.11e-06	-0.112729	0.0721	0.0585	0.4167	21.765	0.00151908
genus	Bilophila	rs7802841	A	C	14306	0.0137701	1.77e-06	-0.0670097	0.0342	0.0182	0.5942	23.6811	0.00165259
genus	Ruminococcus	rs10904297	A	G	14306	0.0389812	2.69e-06	-0.167804	0.1112	0.1231	0.2685	18.5308	0.00129364
genus	Ruminococcus	rs12434631	A	G	14306	0.0153401	2.77e-06	0.074697	0.052	-0.0944	0.0694992	23.711	0.00165467
genus	Ruminococcus	rs35866622	T	C	14306	0.0109421	2.21e-08	-0.0612024	0.0331	-0.0275	0.4066	31.285	0.00218207
genus	Ruminococcus	rs4073731	T	C	14306	0.0142221	4.05e-06	0.0651948	0.0427	-0.0425	0.3199	21.0135	0.00146671
genus	Ruminococcus	rs8080469	G	A	14306	0.0107036	3.5e-06	0.0490727	0.0313	0.0536	0.0870102	21.0194	0.00146712
genus	Escherichia	rs113127095	A	G	14306	0.0323434	3.33e-06	0.151009	0.0791	0.0233	0.7683	21.7989	0.00152144
genus	Escherichia	rs1154904	G	A	14306	0.0130644	3.04e-06	0.0613376	0.0313	0.0012	0.9696	22.0432	0.00153847
genus	Escherichia	rs592299	T	C	14306	0.0129486	4.77e-06	-0.0592004	0.0316	-0.037	0.2407	20.9028	0.00145899
genus	Escherichia	rs73208162	A	G	14306	0.024839	2.19e-06	-0.119296	0.0909	0.2432	0.00744492	23.0666	0.00160978
genus	Lachnospiraceae	rs11128180	A	G	14306	0.0140126	4.52e-06	0.0648288	0.037	0.026	0.4815	21.4042	0.00149393
genus	Lachnospiraceae	rs12673420	G	A	14306	0.0118375	2.98e-06	0.0554351	0.0313	0.015	0.6324	21.9306	0.00153062
genus	Lachnospiraceae	rs12747809	A	G	14306	0.0125685	8.65e-07	0.062197	0.035	0.0427	0.2224	24.4891	0.00170888
genus	Lachnospiraceae	rs12894272	G	A	14306	0.0125229	4.34e-06	-0.0579792	0.0329	0.0493	0.1347	21.4355	0.00149612
genus	Lachnospiraceae	rs2444793	T	C	14306	0.0118188	4.77e-06	0.0542433	0.0321	-0.0179	0.5765	21.0642	0.00147024
genus	Lachnospiraceae	rs2882478	G	A	14306	0.0118338	1.21e-06	-0.0577091	0.0315	-0.0097	0.7576	23.7815	0.00165959
genus	Lachnospiraceae	rs35182105	A	G	14306	0.024221	4.87e-06	-0.109724	0.0697	-0.0653	0.3492	20.522	0.00143245
genus	Rikenellaceae	rs17582787	A	G	14306	0.0339924	3.55e-06	-0.157739	0.0422	0.0186	0.658801	21.5335	0.00150294
genus	Rikenellaceae	rs2900503	T	G	14306	0.0326671	1.55e-07	0.172329	0.0429	-0.0234	0.5848	27.8289	0.00194148
genus	Rikenellaceae	rs2998141	C	T	14306	0.0293073	4.42e-06	0.136346	0.037	-0.0489	0.1854	21.6438	0.00151063
genus	Rikenellaceae	rs4717843	G	T	14306	0.0260548	4.72e-06	-0.119376	0.0319	-0.0174	0.5841	20.9922	0.00146522
genus	Rikenellaceae	rs80309088	G	A	14306	0.0383423	4.56e-06	0.17405	0.0488	-0.0097	0.8432	20.6059	0.0014383
genus	Rikenellaceae	rs9887954	G	A	14306	0.0249013	4.81e-06	-0.114849	0.032	0.0032	0.92	21.2721	0.00148473
genus	Lachnospiraceae	rs10414815	C	T	14306	0.0230253	4.24e-06	-0.10453	0.0767	-0.0461	0.5479	20.6097	0.00143856
genus	Lachnospiraceae	rs11192447	A	G	14306	0.024345	4.69e-07	0.126592	0.0732	-0.0434	0.5532	27.0391	0.00188649
genus	Lachnospiraceae	rs12346653	C	T	14306	0.0139569	2.7e-06	0.0657686	0.0386	-0.0662	0.0864391	22.2054	0.00154977
genus	Lachnospiraceae	rs74315802	G	T	14306	0.0183477	3.19e-06	0.0867262	0.0413	0.056	0.1751	22.3428	0.00155934
genus	Lachnospiraceae	rs9981767	A	C	14306	0.0131994	9.96e-07	0.0655062	0.0364	0.0539	0.1388	24.6295	0.00171866
genus	Oscillibacter	rs11627628	T	C	14306	0.0290223	1.01e-06	0.143961	0.0593	-0.0368	0.534399	24.6052	0.00171697
genus	Oscillibacter	rs11990279	T	C	14306	0.0180457	4.94e-06	-0.0824934	0.0457	0.094	0.0395303	20.8973	0.00145861
genus	Oscillibacter	rs12649930	T	G	14306	0.0259612	4.09e-06	0.121589	0.0523	0.0022	0.9658	21.9351	0.00153093
genus	Oscillibacter	rs133832	A	C	14306	0.0162411	1.15e-06	-0.0795527	0.035	0.0375	0.2834	23.9927	0.0016743
genus	Oscillibacter	rs16866406	A	G	14306	0.0208795	3.08e-06	0.0988765	0.0433	-0.0123	0.7771	22.4257	0.00156512
genus	Oscillibacter	rs16934185	A	G	14306	0.028157	4.38e-06	-0.129568	0.0509	-0.0169	0.7392	21.175	0.00147796
genus	Oscillibacter	rs234108	A	G	14306	0.0152632	9.16e-07	0.0749553	0.032	-0.0414	0.1959	24.1165	0.00168292
genus	Oscillibacter	rs36095275	C	T	14306	0.0156861	1.4e-06	-0.0752368	0.0319	-0.0099	0.756401	23.0054	0.00160552
genus	Oscillibacter	rs4506202	G	A	14306	0.0152261	3.21e-06	0.0711323	0.0317	0.0443	0.1617	21.8251	0.00152327
genus	Oscillibacter	rs61883564	A	G	14306	0.0221016	3.39e-06	-0.101351	0.0461	-0.021	0.6488	21.0285	0.00146775
genus	Oscillibacter	rs761240	G	T	14306	0.0388812	2.04e-06	0.17664	0.073	-0.0648	0.3749	20.6395	0.00144064
genus	Oscillibacter	rs9393920	G	A	14306	0.0151081	9.92e-07	0.0744662	0.033	0.0739	0.0252499	24.294	0.00169529
genus	unknown	rs11709800	T	C	14306	0.016634	1.48e-07	0.0879804	0.0419	0.0382	0.3627	27.9755	0.00195169
genus	unknown	rs12634544	T	C	14306	0.015882	2.6e-07	-0.0813051	0.0344	0.0552	0.1088	26.2075	0.00182857
genus	unknown	rs12930556	C	T	14306	0.0139816	4.54e-06	0.064211	0.0316	0.0485	0.125	21.0914	0.00147213
genus	unknown	rs138437711	A	G	14306	0.0192215	4.66e-06	-0.087484	0.0399	0.012	0.763901	20.7149	0.00144589
genus	unknown	rs17291611	A	G	14306	0.0190904	2.3e-06	-0.0905691	0.0451	0.0701	0.1203	22.5076	0.00157083
genus	unknown	rs3010848	G	A	14306	0.0146631	1.78e-06	-0.0696728	0.0327	0.0218	0.5047	22.5775	0.00157569
genus	unknown	rs6595770	T	G	14306	0.01769	1.98e-06	0.0851224	0.0396	0.085	0.0318801	23.1543	0.00161589
genus	unknown	rs72819830	A	G	14306	0.0467216	1.61e-06	0.226767	0.0975	-0.0132	0.8921	23.5572	0.00164396
genus	unknown	rs1549633	A	C	14306	0.0219252	3.4e-06	0.101844	0.0493	0.0467	0.3434	21.5766	0.00150595
genus	unknown	rs3754624	C	T	14306	0.0200589	2.16e-06	0.0964478	0.0409	-0.0655	0.1093	23.1191	0.00161343
genus	unknown	rs55876211	C	T	14306	0.0196919	2.87e-06	-0.0914764	0.0361	0.023	0.5243	21.5796	0.00150616
genus	unknown	rs76784716	A	G	14306	0.0286444	8.43e-07	0.139756	0.0491	-0.043	0.3806	23.8046	0.0016612
genus	unknown	rs9813022	A	G	14306	0.016401	5.1e-07	-0.0822797	0.0324	-0.0107	0.7418	25.1678	0.00175616
genus	unknown	rs1032598	G	A	14306	0.0189039	4.08e-06	-0.0886426	0.0421	0.0688	0.1026	21.9878	0.00153461
genus	unknown	rs16843660	A	G	14306	0.04907	1.75e-06	0.234697	0.0922	0.0199	0.8292	22.8762	0.00159651
genus	unknown	rs2336448	T	C	14306	0.0160883	1.43e-06	0.0773742	0.0314	0.048	0.1261	23.1298	0.00161418
genus	unknown	rs35703006	G	T	14306	0.0190779	9.01e-07	0.0926669	0.0366	-0.0395	0.2805	23.5933	0.00164647
genus	unknown	rs553072	G	A	14306	0.0230198	3.69e-06	0.109193	0.0404	0.0076	0.851	22.5002	0.00157031
genus	unknown	rs7187855	A	C	14306	0.0418308	2.21e-06	0.199941	0.0772	-0.0967	0.2106	22.8461	0.00159441
genus	unknown	rs12748533	G	T	14306	0.0172701	2.59e-06	-0.0821108	0.0349	0.03	0.3898	22.6053	0.00157764
genus	unknown	rs17043785	T	C	14306	0.0347133	5.12e-07	-0.176187	0.0549	-0.0361	0.5108	25.7606	0.00179745
genus	unknown	rs1850003	A	G	14306	0.0177806	2.41e-06	0.084048	0.0373	-0.0105	0.7778	22.3441	0.00155943
genus	unknown	rs738193	T	C	14306	0.0165856	3.82e-07	0.0847328	0.0328	-0.0153	0.6409	26.1	0.00182109
genus	unknown	rs941000	T	C	14306	0.0163382	3.16e-07	-0.0850266	0.0328	-0.0115	0.724499	27.0833	0.00188956
genus	unknown	rs111373036	A	G	14306	0.0179766	1.7e-06	-0.0858259	0.0449	-0.0165	0.713001	22.7941	0.00159079
genus	unknown	rs2136103	T	C	14306	0.0154038	6.73e-07	0.0754533	0.0354	0.0203	0.5651	23.9939	0.00167438
genus	unknown	rs2599390	G	A	14306	0.0198355	3.03e-06	0.094049	0.0477	-0.0442	0.3535	22.4813	0.001569
genus	unknown	rs10892421	T	C	14306	0.0213953	1.39e-06	0.103858	0.0317	0.0231	0.4662	23.5637	0.00164441
genus	unknown	rs1969793	A	G	14306	0.0218939	3.26e-06	-0.102671	0.0338	-0.0277	0.4131	21.9912	0.00153484
genus	unknown	rs75285799	T	C	14306	0.0275812	3.25e-06	0.132213	0.0431	0.0294	0.4952	22.9785	0.00160364
genus	unknown	rs9534068	A	G	14306	0.0211319	3.07e-06	0.098738	0.0324	-0.0156	0.629901	21.8319	0.00152374
genus	unknown	rs118104867	C	T	14306	0.0455098	3.44e-06	0.214464	0.0608	-0.1176	0.0532096	22.2075	0.00154991
genus	unknown	rs13409132	A	G	14306	0.0352154	4.37e-06	-0.165419	0.0875	-0.0175	0.8413	22.0651	0.00153999
genus	unknown	rs2191834	T	G	14306	0.0159136	2.5e-06	-0.0746375	0.0368	-0.0182	0.621199	21.9977	0.00153529
genus	unknown	rs28691777	C	T	14306	0.0266996	6.96e-07	0.137134	0.0772	-0.0115	0.8812	26.3804	0.00184061
genus	unknown	rs55682560	C	T	14306	0.0261319	4.97e-07	-0.131519	0.0591	-0.1197	0.0429299	25.33	0.00176746
genus	unknown	rs6588624	A	G	14306	0.0138147	1.79e-06	0.0662317	0.0315	0.0087	0.783401	22.9852	0.00160411
genus	unknown	rs66714985	A	C	14306	0.0252447	4.85e-06	0.116908	0.0519	0.0215	0.677901	21.4461	0.00149685
genus	unknown	rs7226487	A	G	14306	0.0138701	3.58e-06	-0.0643682	0.0313	-0.0418	0.1823	21.5369	0.00150318
genus	unknown	rs7538034	T	G	14306	0.0165982	2.37e-06	-0.078598	0.0427	-0.0323	0.4494	22.4234	0.00156496
genus	unknown	rs7725895	A	G	14306	0.0240367	3.94e-06	-0.116224	0.0478	0.0209	0.6624	23.3799	0.0016316
genus	unknown	rs11195523	C	A	14306	0.0145351	2.4e-06	-0.0689278	0.0361	-0.0479	0.1844	22.4881	0.00156947
genus	unknown	rs11684166	A	G	14306	0.0168349	3.49e-06	-0.0769635	0.041	0.0335	0.4136	20.9001	0.0014588
genus	unknown	rs11809762	G	A	14306	0.0190198	1.68e-06	-0.0934634	0.0398	0.0173	0.663901	24.1474	0.00168508
genus	unknown	rs12147596	C	T	14306	0.0141609	2.86e-07	-0.0719818	0.0338	-0.0313	0.3537	25.8383	0.00180286
genus	unknown	rs16823675	C	T	14306	0.0149973	2.33e-07	-0.0767515	0.0389	0.0236	0.5446	26.1907	0.00182741
genus	unknown	rs17086536	C	A	14306	0.022432	3.36e-06	-0.100851	0.06	-0.0905	0.1312	20.2127	0.00141089
genus	unknown	rs35740166	C	T	14306	0.0226824	8.4e-07	-0.112246	0.0534	-0.0151	0.7779	24.4886	0.00170885
genus	unknown	rs72700702	T	C	14306	0.0189005	1.59e-06	-0.091726	0.0501	-0.0173	0.7305	23.5526	0.00164364
genus	unknown	rs76532867	T	C	14306	0.0242364	2.56e-06	0.112353	0.0827	-0.0027	0.9738	21.4898	0.0014999
genus	unknown	rs17235252	T	C	14306	0.0255463	2.16e-06	-0.122002	0.0484	0.0349	0.471	22.8075	0.00159172
genus	unknown	rs74603314	T	C	14306	0.0489701	2.28e-06	0.230767	0.0816	0.1638	0.0447404	22.2068	0.00154986
genus	unknown	rs7706512	A	G	14306	0.0138979	2.27e-06	-0.0657351	0.0314	-0.0414	0.1881	22.3716	0.00156135
genus	unknown	rs11150282	T	C	14306	0.0197127	7.36e-07	0.098235	0.0328	-0.0528	0.1073	24.8336	0.00173288
genus	unknown	rs4129395	G	A	14306	0.0185253	1.22e-06	0.0904264	0.0314	0.0366	0.2439	23.8265	0.00166272
genus	unknown	rs79790072	T	C	14306	0.0488017	3.54e-06	0.226103	0.091	0.2163	0.0174598	21.4656	0.00149821
genus	unknown	rs9864379	T	C	14306	0.0292752	4.66e-08	-0.160521	0.0443	-0.0386	0.3834	30.0652	0.00209717
genus	unknown	rs11251024	G	A	14306	0.0206737	6.63e-07	0.104201	0.0359	-0.0262	0.4644	25.4043	0.00177263
genus	unknown	rs11606187	A	G	14306	0.0326288	3.31e-06	-0.154539	0.0441	-0.0101	0.8198	22.4323	0.00156558
genus	unknown	rs13385922	T	C	14306	0.0201348	3.97e-06	0.0929494	0.0331	0.0174	0.5987	21.3107	0.00148742
genus	unknown	rs2172426	T	C	14306	0.0198947	3.17e-07	0.10212	0.032	-0.0189	0.555801	26.3479	0.00183836
genus	unknown	rs267959	G	A	14306	0.0209676	2.62e-06	-0.0988612	0.0351	0.0187	0.5931	22.2308	0.00155154
genus	unknown	rs4383094	C	T	14306	0.0320662	4.28e-06	-0.149188	0.0455	0.0493	0.2788	21.6458	0.00151077
genus	unknown	rs60583455	T	C	14306	0.021177	2.6e-07	0.108934	0.0328	0.0244	0.4567	26.4605	0.00184619
genus	unknown	rs72671304	T	C	14306	0.0370028	3.8e-06	0.172322	0.0604	0.0006	0.9927	21.6876	0.00151369
genus	unknown	rs7911787	G	T	14306	0.0470232	3.39e-06	-0.223071	0.0887	0.03	0.735301	22.5041	0.00157058
genus	unknown	rs11257188	A	C	14306	0.0225832	1.85e-06	-0.109509	0.0464	0.0378	0.4148	23.5141	0.00164096
genus	unknown	rs55922055	T	C	14306	0.0476043	2.28e-07	-0.239699	0.0925	0.1213	0.1898	25.3536	0.0017691
genus	unknown	rs599752	T	C	14306	0.0137964	4.06e-06	0.0630207	0.0351	-0.0063	0.8584	20.8658	0.00145641
genus	unknown	rs6431586	A	G	14306	0.0205715	2.72e-06	-0.0954152	0.0569	0.0321	0.5728	21.5131	0.00150152
genus	unknown	rs66494181	T	G	14306	0.0145098	2.43e-06	0.0683789	0.0344	0.0056	0.87	22.2086	0.00154999
genus	unknown	rs72846345	T	C	14306	0.0190903	2.58e-06	0.0877661	0.0569	-0.069	0.2253	21.1363	0.00147526
genus	unknown	rs740358	G	T	14306	0.0264763	9.18e-07	-0.130157	0.0643	-0.0475	0.4594	24.1669	0.00168643

## Sheet: Supplementary Table5-2
Supplementary Table5-2 IVs related to GM taxa and Parkinson's disease (genome-wide statistical significance, P<5.00E-08)
Level	Exposure	SNP	Effect_allele.exposure	Other_allele.exposure	SE.exposure	Pval.exposure	Beta.exposure	SE.outcome	Beta.outcome	Pval.outcome	F	R2
Total	GM	rs10202904	G	T	0.0235357	3.01e-07	0.121754	0.032	0.055	0.0861509	26.7616	0.00186716
Total	GM	rs10781552	C	T	0.0116074	2.33115e-06	-0.0552212	0.0349	-0.0005	0.9889	22.633	0.00157956
Total	GM	rs17530232	A	G	0.0224648	2.79126e-06	0.10305	0.071	-0.0157	0.8254	21.0422	0.0014687
Total	GM	rs111862613	T	C	0.0196746	3.73844e-06	0.090699	0.042	0.0503	0.2316	21.2517	0.0014833
Total	GM	rs117107102	A	G	0.0431572	2.91823e-06	0.204683	0.0736	0.1231	0.0945606	22.4935	0.00156984
Total	GM	rs11729256	T	C	0.0150177	6.73e-07	0.0749798	0.0418	0.0355	0.3959	24.9277	0.00173943
Total	GM	rs112381107	C	T	0.0456962	2.81877e-06	0.211435	0.0652	0.1205	0.0644896	21.4089	0.00149426
Total	GM	rs11599763	C	T	0.0117493	2.49701e-06	0.0555931	0.0323	0.0544	0.0920407	22.3881	0.0015625
Total	GM	rs11250875	T	C	0.0130939	4.82848e-06	0.06075	0.0382	-0.0359	0.3482	21.5256	0.00150239
Total	GM	rs11251024	G	A	0.0206737	6.63e-07	0.104201	0.0359	-0.0262	0.4644	25.4043	0.00177263
Total	GM	rs11606187	A	G	0.0326288	3.30583e-06	-0.154539	0.0441	-0.0101	0.8198	22.4323	0.00156558
Total	GM	rs13385922	T	C	0.0201348	3.96826e-06	0.0929494	0.0331	0.0174	0.5987	21.3107	0.00148742
Total	GM	rs11770843	C	T	0.0234879	1.9073e-06	0.109431	0.0335	-0.0217	0.516901	21.7066	0.00151501
Total	GM	rs12908520	G	A	0.0130946	2.15139e-06	0.0619104	0.0318	0.019	0.5494	22.3534	0.00156008
Total	GM	rs1549633	A	C	0.0218634	4.70392e-06	0.0999312	0.0493	0.0467	0.3434	20.8914	0.00145819
phylum	Actinobacteria	rs7570971	A	C	0.0113623	1.41e-14	0.086653	0.0319	-0.0303	0.3429	58.1614	0.00404906
class	Actinobacteria	rs182549	T	C	0.012066	3.79e-20	-0.111489	0.0321	0.032	0.318	85.3763	0.00593246
order	Bifidobacteriales	rs182549	T	C	0.0126703	5.94e-20	-0.11707	0.0321	0.032	0.318	85.3724	0.00593219
order	Bifidobacteriales	rs7322849	T	C	0.0200996	1.74e-08	0.110676	0.0549	-0.0062	0.9098	30.3202	0.00211492
order	Gastranaerophilales	rs9864379	T	C	0.0292752	4.66e-08	-0.160521	0.0443	-0.0386	0.3834	30.0652	0.00209717
family	Bifidobacteriaceae	rs182549	T	C	0.0126703	5.94e-20	-0.11707	0.0321	0.032	0.318	85.3724	0.00593219
family	Bifidobacteriaceae	rs7322849	T	C	0.0200996	1.74e-08	0.110676	0.0549	-0.0062	0.9098	30.3202	0.00211492
family	Oxalobacteraceae	rs4428215	G	A	0.0230053	4.88e-08	0.12561	0.0358	0.0041	0.9085	29.8121	0.00207955
family	Peptostreptococcaceae	rs61841503	G	A	0.0161331	9.8e-09	0.0919658	0.0469	0.0128	0.7848	32.495	0.00226628
family	Streptococcaceae	rs11110281	T	C	0.0225943	1.4e-08	-0.130554	0.0741	0.0467	0.528799	33.3874	0.00232837
family	unknown	rs9864379	T	C	0.0292752	4.66e-08	-0.160521	0.0443	-0.0386	0.3834	30.0652	0.00209717
genus	Romboutsia	rs61841503	G	A	0.0171454	4e-08	0.092888	0.0469	0.0128	0.7848	29.3511	0.00204746
genus	Oxalobacter	rs736744	T	C	0.0211262	2.57e-08	-0.117882	0.0317	-0.0489	0.1236	31.1352	0.00217165
genus	Streptococcus	rs11110281	T	C	0.0227398	2.58e-09	-0.137519	0.0741	0.0467	0.528799	36.5723	0.00254991
genus	Intestinibacter	rs10805326	A	G	0.0139665	3.55e-08	-0.0775151	0.0347	-0.0041	0.9064	30.8033	0.00214855
genus	Tyzzerella3	rs67476743	T	G	0.022208	3.74e-09	0.132164	0.0358	-0.0191	0.5943	35.4166	0.00246954
genus	Ruminococcaceae	rs12781711	C	T	0.0117477	2.55e-08	-0.0656129	0.0363	-0.0265	0.4651	31.1941	0.00217575
genus	Allisonella	rs602075	G	A	0.0296976	3.57e-08	-0.168974	0.0357	-0.0173	0.6283	32.3741	0.00225786
genus	Bifidobacterium	rs182549	T	C	0.0127294	1.28e-20	-0.119703	0.0321	0.032	0.318	88.4289	0.00614327
genus	Bifidobacterium	rs7322849	T	C	0.0201813	1.08e-08	0.112428	0.0549	-0.0062	0.9098	31.0349	0.00216467
genus	Erysipelatoclostridium	rs7221249	G	A	0.0142741	4.31e-09	-0.0839861	0.0315	-0.0439	0.1626	34.6192	0.00241407
genus	Eubacterium	rs17159861	C	T	0.0168388	1.04e-08	0.0962228	0.0513	-0.0555	0.28	32.6538	0.00227733
genus	Candidatus	rs830151	A	G	0.0347932	4.26e-08	-0.194561	0.0651	-0.141	0.0303403	31.2696	0.002181
genus	Ruminococcus	rs35866622	T	C	0.0109421	2.21e-08	-0.0612024	0.0331	-0.0275	0.4066	31.285	0.00218207
genus	unknown	rs9864379	T	C	0.0292752	4.66e-08	-0.160521	0.0443	-0.0386	0.3834	30.0652	0.00209717

## Sheet: Supplementary Table5-3
Supplementary Table5-3 Casual effects of MR Analysis between GM and Parkinson's disease (locus-wide significance, P<1.00E-05)	Supplementary table 3 Casual effects of MR Analysis between GM and AMD (locus-wide significance, P<1.00E-05)
Level	Exposure	Outcome	Method	nsnp	Beta	SE	Pval	OR	OR_lci95	OR_uci95
phylum	Actinobacteria	Parkinson's disease || id:finn-b-G6_PARKINSON	Inverse variance weighted	9	-0.162067	0.190804	0.395666	0.850384	0.585059	1.23604
phylum	Actinobacteria	Parkinson's disease || id:finn-b-G6_PARKINSON	MR Egger	9	-0.616139	0.895246	0.513459	0.540025	0.093404	3.12221
phylum	Actinobacteria	Parkinson's disease || id:finn-b-G6_PARKINSON	Weighted median	9	-0.304173	0.25874	0.239758	0.737733	0.444278	1.22502
phylum	Actinobacteria	Parkinson's disease || id:finn-b-G6_PARKINSON	Weighted mode	9	-0.33688	0.325896	0.33151	0.713995	0.376952	1.3524
phylum	Bacteroidetes	Parkinson's disease || id:finn-b-G6_PARKINSON	Inverse variance weighted	5	0.42926	0.33829	0.204473	1.53612	0.791529	2.98115
phylum	Bacteroidetes	Parkinson's disease || id:finn-b-G6_PARKINSON	MR Egger	5	-0.242651	0.786904	0.777979	0.784545	0.1678	3.66812
phylum	Bacteroidetes	Parkinson's disease || id:finn-b-G6_PARKINSON	Weighted median	5	0.476609	0.383547	0.214003	1.6106	0.759463	3.41563
phylum	Bacteroidetes	Parkinson's disease || id:finn-b-G6_PARKINSON	Weighted mode	5	0.291079	0.538069	0.617247	1.33787	0.466016	3.84085
phylum	Cyanobacteria	Parkinson's disease || id:finn-b-G6_PARKINSON	Inverse variance weighted	4	0.0386283	0.195831	0.843629	1.03938	0.708079	1.5257
phylum	Cyanobacteria	Parkinson's disease || id:finn-b-G6_PARKINSON	MR Egger	4	-1.14868	0.758136	0.268967	0.317056	0.071746	1.40112
phylum	Cyanobacteria	Parkinson's disease || id:finn-b-G6_PARKINSON	Weighted median	4	0.23139	0.230641	0.315742	1.26035	0.801984	1.98069
phylum	Cyanobacteria	Parkinson's disease || id:finn-b-G6_PARKINSON	Weighted mode	4	0.253083	0.31272	0.477576	1.28799	0.697782	2.37742
phylum	Euryarchaeota	Parkinson's disease || id:finn-b-G6_PARKINSON	Inverse variance weighted	5	0.074894	0.15697	0.633274	1.07777	0.792338	1.46603
phylum	Euryarchaeota	Parkinson's disease || id:finn-b-G6_PARKINSON	MR Egger	5	-0.0966949	0.766798	0.907628	0.907833	0.201974	4.08054
phylum	Euryarchaeota	Parkinson's disease || id:finn-b-G6_PARKINSON	Weighted median	5	-0.00764589	0.180048	0.966127	0.992383	0.6973	1.41234
phylum	Euryarchaeota	Parkinson's disease || id:finn-b-G6_PARKINSON	Weighted mode	5	-0.11783	0.291622	0.706847	0.888848	0.501872	1.5742
phylum	Firmicutes	Parkinson's disease || id:finn-b-G6_PARKINSON	Inverse variance weighted	5	0.499777	0.374386	0.181901	1.64835	0.791346	3.43347
phylum	Firmicutes	Parkinson's disease || id:finn-b-G6_PARKINSON	MR Egger	5	2.51331	1.75549	0.247638	12.3457	0.395559	385.32
phylum	Firmicutes	Parkinson's disease || id:finn-b-G6_PARKINSON	Weighted median	5	0.395027	0.409634	0.334875	1.48442	0.665074	3.31319
phylum	Firmicutes	Parkinson's disease || id:finn-b-G6_PARKINSON	Weighted mode	5	0.296197	0.459268	0.554097	1.34474	0.546639	3.30806
phylum	Lentisphaerae	Parkinson's disease || id:finn-b-G6_PARKINSON	Inverse variance weighted	5	-0.19462	0.142545	0.172151	0.823147	0.622502	1.08846
phylum	Lentisphaerae	Parkinson's disease || id:finn-b-G6_PARKINSON	MR Egger	5	-0.507598	0.498189	0.383266	0.60194	0.226718	1.59816
phylum	Lentisphaerae	Parkinson's disease || id:finn-b-G6_PARKINSON	Weighted median	5	-0.187402	0.173446	0.279937	0.82911	0.590163	1.1648
phylum	Lentisphaerae	Parkinson's disease || id:finn-b-G6_PARKINSON	Weighted mode	5	-0.148885	0.240039	0.56868	0.861668	0.538288	1.37932
phylum	Proteobacteria	Parkinson's disease || id:finn-b-G6_PARKINSON	Inverse variance weighted	4	0.242437	0.276785	0.381083	1.27435	0.740772	2.19227
phylum	Proteobacteria	Parkinson's disease || id:finn-b-G6_PARKINSON	MR Egger	4	0.674347	0.740607	0.458655	1.96275	0.459672	8.38074
phylum	Proteobacteria	Parkinson's disease || id:finn-b-G6_PARKINSON	Weighted median	4	0.369663	0.337985	0.274076	1.44725	0.74618	2.807
phylum	Proteobacteria	Parkinson's disease || id:finn-b-G6_PARKINSON	Weighted mode	4	0.420562	0.403801	0.374192	1.52282	0.690121	3.36024
phylum	Tenericutes	Parkinson's disease || id:finn-b-G6_PARKINSON	Inverse variance weighted	7	0.354703	0.243908	0.145877	1.42576	0.883948	2.29967
phylum	Tenericutes	Parkinson's disease || id:finn-b-G6_PARKINSON	MR Egger	7	0.854884	0.760842	0.312215	2.3511	0.529211	10.4451
phylum	Tenericutes	Parkinson's disease || id:finn-b-G6_PARKINSON	Weighted median	7	0.614504	0.257049	0.0168201	1.84874	1.11705	3.05971
phylum	Tenericutes	Parkinson's disease || id:finn-b-G6_PARKINSON	Weighted mode	7	0.625389	0.4227	0.189493	1.86897	0.816195	4.27969
phylum	Verrucomicrobia	Parkinson's disease || id:finn-b-G6_PARKINSON	Inverse variance weighted	8	0.235843	0.182467	0.196175	1.26598	0.885333	1.81027
phylum	Verrucomicrobia	Parkinson's disease || id:finn-b-G6_PARKINSON	MR Egger	8	0.261163	0.517399	0.631725	1.29844	0.47098	3.57965
phylum	Verrucomicrobia	Parkinson's disease || id:finn-b-G6_PARKINSON	Weighted median	8	0.395141	0.243881	0.105186	1.48459	0.920474	2.39444
phylum	Verrucomicrobia	Parkinson's disease || id:finn-b-G6_PARKINSON	Weighted mode	8	0.535581	0.365604	0.186361	1.70844	0.834433	3.4979
class	Actinobacteria	Parkinson's disease || id:finn-b-G6_PARKINSON	Inverse variance weighted	8	-0.214852	0.172797	0.213728	0.806661	0.574915	1.13182
class	Actinobacteria	Parkinson's disease || id:finn-b-G6_PARKINSON	MR Egger	8	-0.301168	0.594362	0.630437	0.739953	0.23082	2.37212
class	Actinobacteria	Parkinson's disease || id:finn-b-G6_PARKINSON	Weighted median	8	-0.231821	0.216266	0.283755	0.793088	0.519077	1.21175
class	Actinobacteria	Parkinson's disease || id:finn-b-G6_PARKINSON	Weighted mode	8	-0.272122	0.281294	0.365574	0.761761	0.438911	1.32209
class	Alphaproteobacteria	Parkinson's disease || id:finn-b-G6_PARKINSON	Inverse variance weighted	3	-0.108022	0.232526	0.642249	0.897608	0.569058	1.41585
class	Alphaproteobacteria	Parkinson's disease || id:finn-b-G6_PARKINSON	MR Egger	3	-0.521416	0.733162	0.606445	0.593679	0.141082	2.49823
class	Alphaproteobacteria	Parkinson's disease || id:finn-b-G6_PARKINSON	Weighted median	3	-0.102761	0.269308	0.702776	0.902342	0.53227	1.52972
class	Alphaproteobacteria	Parkinson's disease || id:finn-b-G6_PARKINSON	Weighted mode	3	-0.114644	0.332715	0.763278	0.891684	0.464513	1.71169
class	Bacilli	Parkinson's disease || id:finn-b-G6_PARKINSON	Inverse variance weighted	10	0.276737	0.182635	0.129711	1.31882	0.921983	1.88646
class	Bacilli	Parkinson's disease || id:finn-b-G6_PARKINSON	MR Egger	10	-0.296333	0.451997	0.530474	0.743539	0.306589	1.80323
class	Bacilli	Parkinson's disease || id:finn-b-G6_PARKINSON	Weighted median	10	0.0620481	0.242784	0.798284	1.06401	0.661127	1.71242
class	Bacilli	Parkinson's disease || id:finn-b-G6_PARKINSON	Weighted mode	10	0.106953	0.33986	0.760165	1.11288	0.571682	2.16643
class	Bacteroidia	Parkinson's disease || id:finn-b-G6_PARKINSON	Inverse variance weighted	5	0.235241	0.382047	0.538067	1.26521	0.598355	2.67528
class	Bacteroidia	Parkinson's disease || id:finn-b-G6_PARKINSON	MR Egger	5	-0.572412	1.07799	0.632219	0.564163	0.0682025	4.66669
class	Bacteroidia	Parkinson's disease || id:finn-b-G6_PARKINSON	Weighted median	5	-0.32636	0.416993	0.433832	0.721545	0.318648	1.63386
class	Bacteroidia	Parkinson's disease || id:finn-b-G6_PARKINSON	Weighted mode	5	-0.328042	0.507571	0.553298	0.720333	0.266367	1.94799
class	Betaproteobacteria	Parkinson's disease || id:finn-b-G6_PARKINSON	Inverse variance weighted	7	-0.343663	0.307611	0.263909	0.709168	0.388066	1.29596
class	Betaproteobacteria	Parkinson's disease || id:finn-b-G6_PARKINSON	MR Egger	7	-0.122103	1.17428	0.921227	0.885057	0.0885931	8.84184
class	Betaproteobacteria	Parkinson's disease || id:finn-b-G6_PARKINSON	Weighted median	7	-0.137317	0.371256	0.711478	0.871694	0.421061	1.80461
class	Betaproteobacteria	Parkinson's disease || id:finn-b-G6_PARKINSON	Weighted mode	7	0.135576	0.639482	0.839118	1.1452	0.326996	4.01068
class	Clostridia	Parkinson's disease || id:finn-b-G6_PARKINSON	Inverse variance weighted	8	-0.12172	0.236371	0.606585	0.885396	0.557102	1.40715
class	Clostridia	Parkinson's disease || id:finn-b-G6_PARKINSON	MR Egger	8	0.106363	0.626915	0.870853	1.11223	0.325501	3.80044
class	Clostridia	Parkinson's disease || id:finn-b-G6_PARKINSON	Weighted median	8	-0.0611797	0.267292	0.818956	0.940654	0.557066	1.58838
class	Clostridia	Parkinson's disease || id:finn-b-G6_PARKINSON	Weighted mode	8	0.119012	0.497769	0.817884	1.12638	0.424597	2.98811
class	Coriobacteriia	Parkinson's disease || id:finn-b-G6_PARKINSON	Inverse variance weighted	5	-0.342748	0.303313	0.258471	0.709817	0.391707	1.28627
class	Coriobacteriia	Parkinson's disease || id:finn-b-G6_PARKINSON	MR Egger	5	-1.71596	1.9249	0.438362	0.179791	0.00413297	7.82123
class	Coriobacteriia	Parkinson's disease || id:finn-b-G6_PARKINSON	Weighted median	5	-0.597857	0.377751	0.113496	0.549989	0.262304	1.15319
class	Coriobacteriia	Parkinson's disease || id:finn-b-G6_PARKINSON	Weighted mode	5	-0.599898	0.445443	0.249308	0.548868	0.229245	1.31412
class	Deltaproteobacteria	Parkinson's disease || id:finn-b-G6_PARKINSON	Inverse variance weighted	7	0.182001	0.237477	0.443442	1.19962	0.753178	1.91068
class	Deltaproteobacteria	Parkinson's disease || id:finn-b-G6_PARKINSON	MR Egger	7	0.462648	0.589736	0.468267	1.58827	0.499956	5.04567
class	Deltaproteobacteria	Parkinson's disease || id:finn-b-G6_PARKINSON	Weighted median	7	0.410349	0.286407	0.15193	1.50734	0.85984	2.64245
class	Deltaproteobacteria	Parkinson's disease || id:finn-b-G6_PARKINSON	Weighted mode	7	0.52035	0.3333	0.169497	1.68262	0.875538	3.23367
class	Erysipelotrichia	Parkinson's disease || id:finn-b-G6_PARKINSON	Inverse variance weighted	8	0.0291878	0.220442	0.894663	1.02962	0.668394	1.58606
class	Erysipelotrichia	Parkinson's disease || id:finn-b-G6_PARKINSON	MR Egger	8	0.818521	0.986756	0.438566	2.26714	0.327745	15.6828
class	Erysipelotrichia	Parkinson's disease || id:finn-b-G6_PARKINSON	Weighted median	8	-0.0114064	0.283487	0.967905	0.988658	0.567201	1.72328
class	Erysipelotrichia	Parkinson's disease || id:finn-b-G6_PARKINSON	Weighted mode	8	-0.0737563	0.443178	0.872527	0.928898	0.389697	2.21416
class	Gammaproteobacteria	Parkinson's disease || id:finn-b-G6_PARKINSON	Inverse variance weighted	3	-0.465527	0.347794	0.18073	0.627804	0.317523	1.24129
class	Gammaproteobacteria	Parkinson's disease || id:finn-b-G6_PARKINSON	MR Egger	3	-0.291026	2.84523	0.935109	0.747496	0.00282945	197.477
class	Gammaproteobacteria	Parkinson's disease || id:finn-b-G6_PARKINSON	Weighted median	3	-0.46571	0.422788	0.27067	0.627689	0.274069	1.43757
class	Gammaproteobacteria	Parkinson's disease || id:finn-b-G6_PARKINSON	Weighted mode	3	-0.4684	0.449532	0.406831	0.626003	0.259374	1.51087
class	Lentisphaeria	Parkinson's disease || id:finn-b-G6_PARKINSON	Inverse variance weighted	6	-0.13275	0.132956	0.318062	0.875684	0.674797	1.13638
class	Lentisphaeria	Parkinson's disease || id:finn-b-G6_PARKINSON	MR Egger	6	-0.405344	0.517561	0.477294	0.666748	0.241771	1.83873
class	Lentisphaeria	Parkinson's disease || id:finn-b-G6_PARKINSON	Weighted median	6	-0.171488	0.165586	0.300369	0.84241	0.608939	1.1654
class	Lentisphaeria	Parkinson's disease || id:finn-b-G6_PARKINSON	Weighted mode	6	-0.216533	0.247284	0.42129	0.805306	0.495985	1.30753
class	Melainabacteria	Parkinson's disease || id:finn-b-G6_PARKINSON	Inverse variance weighted	4	0.206673	0.28369	0.466296	1.22958	0.70514	2.14407
class	Melainabacteria	Parkinson's disease || id:finn-b-G6_PARKINSON	MR Egger	4	1.08461	0.929771	0.363679	2.95828	0.478193	18.3011
class	Melainabacteria	Parkinson's disease || id:finn-b-G6_PARKINSON	Weighted median	4	0.277381	0.227	0.221728	1.31967	0.845745	2.05916
class	Melainabacteria	Parkinson's disease || id:finn-b-G6_PARKINSON	Weighted mode	4	0.313749	0.311839	0.388478	1.36855	0.742705	2.52175
class	Methanobacteria	Parkinson's disease || id:finn-b-G6_PARKINSON	Inverse variance weighted	4	0.148395	0.156872	0.344167	1.15997	0.852934	1.57753
class	Methanobacteria	Parkinson's disease || id:finn-b-G6_PARKINSON	MR Egger	4	-0.64263	0.569811	0.376511	0.525908	0.172138	1.60673
class	Methanobacteria	Parkinson's disease || id:finn-b-G6_PARKINSON	Weighted median	4	-0.00370152	0.198063	0.98509	0.996305	0.675768	1.46888
class	Methanobacteria	Parkinson's disease || id:finn-b-G6_PARKINSON	Weighted mode	4	-0.0276374	0.276107	0.926582	0.972741	0.566201	1.67118
class	Mollicutes	Parkinson's disease || id:finn-b-G6_PARKINSON	Inverse variance weighted	7	0.354703	0.243908	0.145877	1.42576	0.883948	2.29967
class	Mollicutes	Parkinson's disease || id:finn-b-G6_PARKINSON	MR Egger	7	0.854884	0.760842	0.312215	2.3511	0.529211	10.4451
class	Mollicutes	Parkinson's disease || id:finn-b-G6_PARKINSON	Weighted median	7	0.614504	0.253671	0.0154163	1.84874	1.12447	3.03952
class	Mollicutes	Parkinson's disease || id:finn-b-G6_PARKINSON	Weighted mode	7	0.625389	0.414073	0.181702	1.86897	0.830113	4.20793
class	Negativicutes	Parkinson's disease || id:finn-b-G6_PARKINSON	Inverse variance weighted	7	0.426696	0.278137	0.125	1.53219	0.888294	2.64282
class	Negativicutes	Parkinson's disease || id:finn-b-G6_PARKINSON	MR Egger	7	0.219663	0.980861	0.83166	1.24566	0.182168	8.51774
class	Negativicutes	Parkinson's disease || id:finn-b-G6_PARKINSON	Weighted median	7	0.384864	0.311824	0.217115	1.46941	0.79747	2.70754
class	Negativicutes	Parkinson's disease || id:finn-b-G6_PARKINSON	Weighted mode	7	0.421837	0.480134	0.413424	1.52476	0.594981	3.90751
class	Verrucomicrobiae	Parkinson's disease || id:finn-b-G6_PARKINSON	Inverse variance weighted	9	0.226967	0.174501	0.193374	1.25479	0.891317	1.76648
class	Verrucomicrobiae	Parkinson's disease || id:finn-b-G6_PARKINSON	MR Egger	9	0.749849	0.54352	0.210163	2.11668	0.72946	6.14199
class	Verrucomicrobiae	Parkinson's disease || id:finn-b-G6_PARKINSON	Weighted median	9	0.442893	0.219218	0.0433497	1.55721	1.01331	2.39303
class	Verrucomicrobiae	Parkinson's disease || id:finn-b-G6_PARKINSON	Weighted mode	9	0.543612	0.309484	0.117067	1.72222	0.938965	3.15883
order	Bacillales	Parkinson's disease || id:finn-b-G6_PARKINSON	Inverse variance weighted	4	-0.0680081	0.130284	0.601672	0.934253	0.723709	1.20605
order	Bacillales	Parkinson's disease || id:finn-b-G6_PARKINSON	MR Egger	4	-0.196511	0.480948	0.722436	0.821593	0.320085	2.10886
order	Bacillales	Parkinson's disease || id:finn-b-G6_PARKINSON	Weighted median	4	-0.114161	0.153893	0.458197	0.892114	0.659818	1.20619
order	Bacillales	Parkinson's disease || id:finn-b-G6_PARKINSON	Weighted mode	4	-0.136877	0.197839	0.538762	0.872078	0.591768	1.28516
order	Bacteroidales	Parkinson's disease || id:finn-b-G6_PARKINSON	Inverse variance weighted	5	0.235241	0.382047	0.538067	1.26521	0.598355	2.67528
order	Bacteroidales	Parkinson's disease || id:finn-b-G6_PARKINSON	MR Egger	5	-0.572412	1.07799	0.632219	0.564163	0.0682025	4.66669
order	Bacteroidales	Parkinson's disease || id:finn-b-G6_PARKINSON	Weighted median	5	-0.32636	0.413085	0.429496	0.721545	0.321099	1.62139
order	Bacteroidales	Parkinson's disease || id:finn-b-G6_PARKINSON	Weighted mode	5	-0.328042	0.492372	0.541711	0.720333	0.274421	1.89081
order	Bifidobacteriales	Parkinson's disease || id:finn-b-G6_PARKINSON	Inverse variance weighted	6	0.0830646	0.236549	0.725474	1.08661	0.683471	1.72754
order	Bifidobacteriales	Parkinson's disease || id:finn-b-G6_PARKINSON	MR Egger	6	-1.06421	0.561072	0.130729	0.345	0.114875	1.03613
order	Bifidobacteriales	Parkinson's disease || id:finn-b-G6_PARKINSON	Weighted median	6	-0.0734925	0.234877	0.754358	0.929143	0.586342	1.47236
order	Bifidobacteriales	Parkinson's disease || id:finn-b-G6_PARKINSON	Weighted mode	6	-0.199985	0.234496	0.432697	0.818743	0.51706	1.29645
order	Burkholderiales	Parkinson's disease || id:finn-b-G6_PARKINSON	Inverse variance weighted	8	-0.594263	0.286164	0.0378335	0.551969	0.315012	0.967169
order	Burkholderiales	Parkinson's disease || id:finn-b-G6_PARKINSON	MR Egger	8	0.179856	1.06384	0.871302	1.19705	0.148784	9.63088
order	Burkholderiales	Parkinson's disease || id:finn-b-G6_PARKINSON	Weighted median	8	-0.472065	0.315557	0.13466	0.623713	0.33603	1.15769
order	Burkholderiales	Parkinson's disease || id:finn-b-G6_PARKINSON	Weighted mode	8	-0.413412	0.5233	0.455446	0.661389	0.237146	1.84459
order	Clostridiales	Parkinson's disease || id:finn-b-G6_PARKINSON	Inverse variance weighted	8	-0.121637	0.236474	0.606987	0.885469	0.557035	1.40755
order	Clostridiales	Parkinson's disease || id:finn-b-G6_PARKINSON	MR Egger	8	0.10609	0.625303	0.870852	1.11192	0.326442	3.78741
order	Clostridiales	Parkinson's disease || id:finn-b-G6_PARKINSON	Weighted median	8	-0.061562	0.273206	0.821721	0.940295	0.550435	1.60628
order	Clostridiales	Parkinson's disease || id:finn-b-G6_PARKINSON	Weighted mode	8	0.114338	0.472638	0.81578	1.12113	0.443955	2.83123
order	Coriobacteriales	Parkinson's disease || id:finn-b-G6_PARKINSON	Inverse variance weighted	5	-0.342748	0.303313	0.258471	0.709817	0.391707	1.28627
order	Coriobacteriales	Parkinson's disease || id:finn-b-G6_PARKINSON	MR Egger	5	-1.71596	1.9249	0.438362	0.179791	0.00413297	7.82123
order	Coriobacteriales	Parkinson's disease || id:finn-b-G6_PARKINSON	Weighted median	5	-0.597857	0.372309	0.108316	0.549989	0.265117	1.14096
order	Coriobacteriales	Parkinson's disease || id:finn-b-G6_PARKINSON	Weighted mode	5	-0.599898	0.466362	0.267731	0.548868	0.220035	1.36912
order	Desulfovibrionales	Parkinson's disease || id:finn-b-G6_PARKINSON	Inverse variance weighted	8	0.252053	0.198958	0.205204	1.28666	0.871182	1.9003
order	Desulfovibrionales	Parkinson's disease || id:finn-b-G6_PARKINSON	MR Egger	8	0.289091	0.496997	0.581964	1.33521	0.504078	3.53674
order	Desulfovibrionales	Parkinson's disease || id:finn-b-G6_PARKINSON	Weighted median	8	0.434883	0.24521	0.0761433	1.54478	0.955302	2.49801
order	Desulfovibrionales	Parkinson's disease || id:finn-b-G6_PARKINSON	Weighted mode	8	0.51242	0.298129	0.129346	1.66933	0.930611	2.99443
order	Enterobacteriales	Parkinson's disease || id:finn-b-G6_PARKINSON	Inverse variance weighted	3	0.45598	0.318499	0.152243	1.57772	0.845119	2.94538
order	Enterobacteriales	Parkinson's disease || id:finn-b-G6_PARKINSON	MR Egger	3	0.519312	2.07798	0.844094	1.68087	0.0286237	98.7058
order	Enterobacteriales	Parkinson's disease || id:finn-b-G6_PARKINSON	Weighted median	3	0.462117	0.387461	0.232995	1.58743	0.742816	3.39241
order	Enterobacteriales	Parkinson's disease || id:finn-b-G6_PARKINSON	Weighted mode	3	0.467735	0.415398	0.377121	1.59637	0.707197	3.60354
order	Erysipelotrichales	Parkinson's disease || id:finn-b-G6_PARKINSON	Inverse variance weighted	8	0.0291878	0.220442	0.894663	1.02962	0.668394	1.58606
order	Erysipelotrichales	Parkinson's disease || id:finn-b-G6_PARKINSON	MR Egger	8	0.818521	0.986756	0.438566	2.26714	0.327745	15.6828
order	Erysipelotrichales	Parkinson's disease || id:finn-b-G6_PARKINSON	Weighted median	8	-0.0114064	0.292258	0.968868	0.988658	0.557534	1.75316
order	Erysipelotrichales	Parkinson's disease || id:finn-b-G6_PARKINSON	Weighted mode	8	-0.0737563	0.444303	0.872846	0.928898	0.388839	2.21905
order	Gastranaerophilales	Parkinson's disease || id:finn-b-G6_PARKINSON	Inverse variance weighted	4	0.207804	0.282906	0.462624	1.23097	0.707023	2.1432
order	Gastranaerophilales	Parkinson's disease || id:finn-b-G6_PARKINSON	MR Egger	4	1.10099	0.919658	0.353891	3.00714	0.49582	18.2382
order	Gastranaerophilales	Parkinson's disease || id:finn-b-G6_PARKINSON	Weighted median	4	0.277145	0.239785	0.247762	1.31936	0.824618	2.11092
order	Gastranaerophilales	Parkinson's disease || id:finn-b-G6_PARKINSON	Weighted mode	4	0.313627	0.292233	0.361825	1.36838	0.771707	2.42639
order	Lactobacillales	Parkinson's disease || id:finn-b-G6_PARKINSON	Inverse variance weighted	9	0.313233	0.193597	0.105671	1.36784	0.935927	1.99907
order	Lactobacillales	Parkinson's disease || id:finn-b-G6_PARKINSON	MR Egger	9	-0.356216	0.464124	0.467876	0.700321	0.281986	1.73927
order	Lactobacillales	Parkinson's disease || id:finn-b-G6_PARKINSON	Weighted median	9	0.309579	0.263244	0.239588	1.36285	0.813525	2.28311
order	Lactobacillales	Parkinson's disease || id:finn-b-G6_PARKINSON	Weighted mode	9	0.303699	0.339925	0.397707	1.35486	0.695896	2.63782
order	Methanobacteriales	Parkinson's disease || id:finn-b-G6_PARKINSON	Inverse variance weighted	4	0.148395	0.156872	0.344167	1.15997	0.852934	1.57753
order	Methanobacteriales	Parkinson's disease || id:finn-b-G6_PARKINSON	MR Egger	4	-0.64263	0.569811	0.376511	0.525908	0.172138	1.60673
order	Methanobacteriales	Parkinson's disease || id:finn-b-G6_PARKINSON	Weighted median	4	-0.00370152	0.202486	0.985415	0.996305	0.669936	1.48167
order	Methanobacteriales	Parkinson's disease || id:finn-b-G6_PARKINSON	Weighted mode	4	-0.0276374	0.26599	0.923802	0.972741	0.57754	1.63837
order	NB1n	Parkinson's disease || id:finn-b-G6_PARKINSON	Inverse variance weighted	9	-0.0618333	0.109795	0.573321	0.94004	0.75803	1.16575
order	NB1n	Parkinson's disease || id:finn-b-G6_PARKINSON	MR Egger	9	-0.161043	0.461843	0.73757	0.851256	0.344296	2.10469
order	NB1n	Parkinson's disease || id:finn-b-G6_PARKINSON	Weighted median	9	-0.109188	0.139461	0.433669	0.896562	0.682132	1.1784
order	NB1n	Parkinson's disease || id:finn-b-G6_PARKINSON	Weighted mode	9	-0.19495	0.230626	0.4225	0.822876	0.523626	1.29315
order	Pasteurellales	Parkinson's disease || id:finn-b-G6_PARKINSON	Inverse variance weighted	7	0.224286	0.150039	0.134953	1.25143	0.93259	1.67927
order	Pasteurellales	Parkinson's disease || id:finn-b-G6_PARKINSON	MR Egger	7	0.417404	0.328909	0.260287	1.51802	0.796715	2.89234
order	Pasteurellales	Parkinson's disease || id:finn-b-G6_PARKINSON	Weighted median	7	0.326539	0.192845	0.0904041	1.38616	0.949863	2.02287
order	Pasteurellales	Parkinson's disease || id:finn-b-G6_PARKINSON	Weighted mode	7	0.344565	0.22239	0.172267	1.41138	0.912726	2.18245
order	Rhodospirillales	Parkinson's disease || id:finn-b-G6_PARKINSON	Inverse variance weighted	9	-0.0674944	0.180723	0.708799	0.934733	0.655924	1.33205
order	Rhodospirillales	Parkinson's disease || id:finn-b-G6_PARKINSON	MR Egger	9	-0.157464	0.984345	0.877424	0.854307	0.124086	5.88174
order	Rhodospirillales	Parkinson's disease || id:finn-b-G6_PARKINSON	Weighted median	9	-0.102288	0.208631	0.623936	0.90277	0.599773	1.35884
order	Rhodospirillales	Parkinson's disease || id:finn-b-G6_PARKINSON	Weighted mode	9	-0.388089	0.346964	0.295801	0.678352	0.343648	1.33905
order	Selenomonadales	Parkinson's disease || id:finn-b-G6_PARKINSON	Inverse variance weighted	7	0.426696	0.278137	0.125	1.53219	0.888294	2.64282
order	Selenomonadales	Parkinson's disease || id:finn-b-G6_PARKINSON	MR Egger	7	0.219663	0.980861	0.83166	1.24566	0.182168	8.51774
order	Selenomonadales	Parkinson's disease || id:finn-b-G6_PARKINSON	Weighted median	7	0.384864	0.308669	0.212453	1.46941	0.802416	2.69085
order	Selenomonadales	Parkinson's disease || id:finn-b-G6_PARKINSON	Weighted mode	7	0.421837	0.4684	0.402505	1.52476	0.608823	3.81867
order	Verrucomicrobiales	Parkinson's disease || id:finn-b-G6_PARKINSON	Inverse variance weighted	9	0.226967	0.174501	0.193374	1.25479	0.891317	1.76648
order	Verrucomicrobiales	Parkinson's disease || id:finn-b-G6_PARKINSON	MR Egger	9	0.749849	0.54352	0.210163	2.11668	0.72946	6.14199
order	Verrucomicrobiales	Parkinson's disease || id:finn-b-G6_PARKINSON	Weighted median	9	0.442893	0.232832	0.0571448	1.55721	0.986633	2.45774
order	Verrucomicrobiales	Parkinson's disease || id:finn-b-G6_PARKINSON	Weighted mode	9	0.543612	0.333931	0.142193	1.72222	0.895034	3.31387
order	Victivallales	Parkinson's disease || id:finn-b-G6_PARKINSON	Inverse variance weighted	6	-0.13275	0.132956	0.318062	0.875684	0.674797	1.13638
order	Victivallales	Parkinson's disease || id:finn-b-G6_PARKINSON	MR Egger	6	-0.405344	0.517561	0.477294	0.666748	0.241771	1.83873
order	Victivallales	Parkinson's disease || id:finn-b-G6_PARKINSON	Weighted median	6	-0.171488	0.168507	0.308825	0.84241	0.605463	1.17209
order	Victivallales	Parkinson's disease || id:finn-b-G6_PARKINSON	Weighted mode	6	-0.216533	0.223389	0.37691	0.805306	0.519767	1.24771
family	Acidaminococcaceae	Parkinson's disease || id:finn-b-G6_PARKINSON	Inverse variance weighted	4	-0.62638	0.259514	0.0157929	0.534523	0.321413	0.888934
family	Acidaminococcaceae	Parkinson's disease || id:finn-b-G6_PARKINSON	MR Egger	4	-1.36475	0.755189	0.212476	0.255444	0.0581386	1.12234
family	Acidaminococcaceae	Parkinson's disease || id:finn-b-G6_PARKINSON	Weighted median	4	-0.629225	0.342227	0.0659715	0.533005	0.272534	1.04242
family	Acidaminococcaceae	Parkinson's disease || id:finn-b-G6_PARKINSON	Weighted mode	4	-0.790309	0.465477	0.188102	0.453705	0.182201	1.12978
family	Alcaligenaceae	Parkinson's disease || id:finn-b-G6_PARKINSON	Inverse variance weighted	6	-0.590822	0.370434	0.110724	0.553872	0.267972	1.1448
family	Alcaligenaceae	Parkinson's disease || id:finn-b-G6_PARKINSON	MR Egger	6	1.62954	1.67845	0.386594	5.10152	0.190098	136.906
family	Alcaligenaceae	Parkinson's disease || id:finn-b-G6_PARKINSON	Weighted median	6	-0.454427	0.375142	0.225763	0.634812	0.304311	1.32426
family	Alcaligenaceae	Parkinson's disease || id:finn-b-G6_PARKINSON	Weighted mode	6	-0.314283	0.623358	0.635562	0.730312	0.215226	2.47811
family	Bacteroidaceae	Parkinson's disease || id:finn-b-G6_PARKINSON	Inverse variance weighted	5	0.33772	0.250893	0.17828	1.40175	0.857245	2.29211
family	Bacteroidaceae	Parkinson's disease || id:finn-b-G6_PARKINSON	MR Egger	5	0.00476703	1.44576	0.997576	1.00478	0.0590768	17.0893
family	Bacteroidaceae	Parkinson's disease || id:finn-b-G6_PARKINSON	Weighted median	5	0.482788	0.324787	0.137153	1.62059	0.857449	3.06292
family	Bacteroidaceae	Parkinson's disease || id:finn-b-G6_PARKINSON	Weighted mode	5	0.60347	0.458451	0.258425	1.82845	0.744462	4.49081
family	Bacteroidales	Parkinson's disease || id:finn-b-G6_PARKINSON	Inverse variance weighted	5	-0.024562	0.170734	0.88561	0.975737	0.698235	1.36353
family	Bacteroidales	Parkinson's disease || id:finn-b-G6_PARKINSON	MR Egger	5	0.523546	0.623621	0.462805	1.688	0.497206	5.73073
family	Bacteroidales	Parkinson's disease || id:finn-b-G6_PARKINSON	Weighted median	5	-0.0177434	0.20985	0.932617	0.982413	0.651128	1.48225
family	Bacteroidales	Parkinson's disease || id:finn-b-G6_PARKINSON	Weighted mode	5	0.142582	0.292503	0.651445	1.15325	0.650039	2.046
family	Bifidobacteriaceae	Parkinson's disease || id:finn-b-G6_PARKINSON	Inverse variance weighted	6	0.0830646	0.236549	0.725474	1.08661	0.683471	1.72754
family	Bifidobacteriaceae	Parkinson's disease || id:finn-b-G6_PARKINSON	MR Egger	6	-1.06421	0.561072	0.130729	0.345	0.114875	1.03613
family	Bifidobacteriaceae	Parkinson's disease || id:finn-b-G6_PARKINSON	Weighted median	6	-0.0734925	0.227658	0.746831	0.929143	0.594698	1.45167
family	Bifidobacteriaceae	Parkinson's disease || id:finn-b-G6_PARKINSON	Weighted mode	6	-0.199985	0.235003	0.433627	0.818743	0.516546	1.29773
family	Clostridiales	Parkinson's disease || id:finn-b-G6_PARKINSON	Inverse variance weighted	10	0.0661423	0.152437	0.664362	1.06838	0.792443	1.4404
family	Clostridiales	Parkinson's disease || id:finn-b-G6_PARKINSON	MR Egger	10	-0.574543	0.358134	0.147322	0.562962	0.279016	1.13587
family	Clostridiales	Parkinson's disease || id:finn-b-G6_PARKINSON	Weighted median	10	0.122832	0.194821	0.528378	1.13069	0.771809	1.65646
family	Clostridiales	Parkinson's disease || id:finn-b-G6_PARKINSON	Weighted mode	10	0.130547	0.386181	0.743081	1.13945	0.534529	2.42896
family	Coriobacteriaceae	Parkinson's disease || id:finn-b-G6_PARKINSON	Inverse variance weighted	5	-0.342748	0.303313	0.258471	0.709817	0.391707	1.28627
family	Coriobacteriaceae	Parkinson's disease || id:finn-b-G6_PARKINSON	MR Egger	5	-1.71596	1.9249	0.438362	0.179791	0.00413297	7.82123
family	Coriobacteriaceae	Parkinson's disease || id:finn-b-G6_PARKINSON	Weighted median	5	-0.597857	0.380564	0.116188	0.549989	0.260862	1.15957
family	Coriobacteriaceae	Parkinson's disease || id:finn-b-G6_PARKINSON	Weighted mode	5	-0.599898	0.443353	0.247445	0.548868	0.230186	1.30875
family	Defluviitaleaceae	Parkinson's disease || id:finn-b-G6_PARKINSON	Inverse variance weighted	8	0.00825765	0.183226	0.964053	1.00829	0.704079	1.44395
family	Defluviitaleaceae	Parkinson's disease || id:finn-b-G6_PARKINSON	MR Egger	8	0.047905	0.809569	0.954736	1.04907	0.214628	5.12772
family	Defluviitaleaceae	Parkinson's disease || id:finn-b-G6_PARKINSON	Weighted median	8	-0.0344626	0.213254	0.871618	0.966124	0.636074	1.46743
family	Defluviitaleaceae	Parkinson's disease || id:finn-b-G6_PARKINSON	Weighted mode	8	-0.10281	0.276518	0.721041	0.902299	0.524775	1.55141
family	Desulfovibrionaceae	Parkinson's disease || id:finn-b-G6_PARKINSON	Inverse variance weighted	8	0.251709	0.19846	0.204687	1.28622	0.871732	1.89779
family	Desulfovibrionaceae	Parkinson's disease || id:finn-b-G6_PARKINSON	MR Egger	8	0.287609	0.492704	0.580663	1.33324	0.507585	3.50191
family	Desulfovibrionaceae	Parkinson's disease || id:finn-b-G6_PARKINSON	Weighted median	8	0.435028	0.23953	0.069344	1.54501	0.966135	2.47071
family	Desulfovibrionaceae	Parkinson's disease || id:finn-b-G6_PARKINSON	Weighted mode	8	0.511783	0.317361	0.150862	1.66826	0.895615	3.10748
family	Enterobacteriaceae	Parkinson's disease || id:finn-b-G6_PARKINSON	Inverse variance weighted	3	0.45598	0.318499	0.152243	1.57772	0.845119	2.94538
family	Enterobacteriaceae	Parkinson's disease || id:finn-b-G6_PARKINSON	MR Egger	3	0.519312	2.07798	0.844094	1.68087	0.0286237	98.7058
family	Enterobacteriaceae	Parkinson's disease || id:finn-b-G6_PARKINSON	Weighted median	3	0.462117	0.383721	0.228472	1.58743	0.748281	3.36764
family	Enterobacteriaceae	Parkinson's disease || id:finn-b-G6_PARKINSON	Weighted mode	3	0.467735	0.424939	0.385793	1.59637	0.694096	3.67156
family	Erysipelotrichaceae	Parkinson's disease || id:finn-b-G6_PARKINSON	Inverse variance weighted	8	0.0291878	0.220442	0.894663	1.02962	0.668394	1.58606
family	Erysipelotrichaceae	Parkinson's disease || id:finn-b-G6_PARKINSON	MR Egger	8	0.818521	0.986756	0.438566	2.26714	0.327745	15.6828
family	Erysipelotrichaceae	Parkinson's disease || id:finn-b-G6_PARKINSON	Weighted median	8	-0.0114064	0.286153	0.968204	0.988658	0.564245	1.73231
family	Erysipelotrichaceae	Parkinson's disease || id:finn-b-G6_PARKINSON	Weighted mode	8	-0.0737563	0.46956	0.87962	0.928898	0.370059	2.33166
family	Lachnospiraceae	Parkinson's disease || id:finn-b-G6_PARKINSON	Inverse variance weighted	7	0.17188	0.243468	0.480209	1.18754	0.73689	1.91377
family	Lachnospiraceae	Parkinson's disease || id:finn-b-G6_PARKINSON	MR Egger	7	0.405148	0.930386	0.681384	1.49952	0.242099	9.28782
family	Lachnospiraceae	Parkinson's disease || id:finn-b-G6_PARKINSON	Weighted median	7	0.181411	0.30276	0.549046	1.19891	0.662325	2.1702
family	Lachnospiraceae	Parkinson's disease || id:finn-b-G6_PARKINSON	Weighted mode	7	0.160434	0.414806	0.712272	1.17402	0.520698	2.64707
family	Lactobacillaceae	Parkinson's disease || id:finn-b-G6_PARKINSON	Inverse variance weighted	3	0.0654748	0.210448	0.755709	1.06767	0.706803	1.61277
family	Lactobacillaceae	Parkinson's disease || id:finn-b-G6_PARKINSON	MR Egger	3	-0.683445	0.61655	0.46727	0.504875	0.150788	1.69045
family	Lactobacillaceae	Parkinson's disease || id:finn-b-G6_PARKINSON	Weighted median	3	0.0866544	0.264164	0.742887	1.09052	0.64979	1.83018
family	Lactobacillaceae	Parkinson's disease || id:finn-b-G6_PARKINSON	Weighted mode	3	0.171107	0.343189	0.667508	1.18662	0.605596	2.32509
family	Methanobacteriaceae	Parkinson's disease || id:finn-b-G6_PARKINSON	Inverse variance weighted	4	0.148395	0.156872	0.344167	1.15997	0.852934	1.57753
family	Methanobacteriaceae	Parkinson's disease || id:finn-b-G6_PARKINSON	MR Egger	4	-0.64263	0.569811	0.376511	0.525908	0.172138	1.60673
family	Methanobacteriaceae	Parkinson's disease || id:finn-b-G6_PARKINSON	Weighted median	4	-0.00370152	0.19234	0.984646	0.996305	0.683391	1.4525
family	Methanobacteriaceae	Parkinson's disease || id:finn-b-G6_PARKINSON	Weighted mode	4	-0.0276374	0.282641	0.928272	0.972741	0.558995	1.69272
family	Oxalobacteraceae	Parkinson's disease || id:finn-b-G6_PARKINSON	Inverse variance weighted	7	0.00212671	0.134278	0.987364	1.00213	0.770236	1.30384
family	Oxalobacteraceae	Parkinson's disease || id:finn-b-G6_PARKINSON	MR Egger	7	-0.0389729	0.745361	0.960325	0.961777	0.223157	4.14513
family	Oxalobacteraceae	Parkinson's disease || id:finn-b-G6_PARKINSON	Weighted median	7	0.0109293	0.159214	0.945272	1.01099	0.739982	1.38125
family	Oxalobacteraceae	Parkinson's disease || id:finn-b-G6_PARKINSON	Weighted mode	7	0.0199668	0.23463	0.934951	1.02017	0.644096	1.61582
family	Pasteurellaceae	Parkinson's disease || id:finn-b-G6_PARKINSON	Inverse variance weighted	7	0.224286	0.150039	0.134953	1.25143	0.93259	1.67927
family	Pasteurellaceae	Parkinson's disease || id:finn-b-G6_PARKINSON	MR Egger	7	0.417404	0.328909	0.260287	1.51802	0.796715	2.89234
family	Pasteurellaceae	Parkinson's disease || id:finn-b-G6_PARKINSON	Weighted median	7	0.326539	0.186747	0.0803658	1.38616	0.961285	1.99883
family	Pasteurellaceae	Parkinson's disease || id:finn-b-G6_PARKINSON	Weighted mode	7	0.344565	0.244474	0.208378	1.41138	0.874062	2.27899
family	Peptococcaceae	Parkinson's disease || id:finn-b-G6_PARKINSON	Inverse variance weighted	8	-0.100542	0.186851	0.590517	0.904347	0.627024	1.30433
family	Peptococcaceae	Parkinson's disease || id:finn-b-G6_PARKINSON	MR Egger	8	-0.325513	0.556029	0.579599	0.722157	0.242845	2.1475
family	Peptococcaceae	Parkinson's disease || id:finn-b-G6_PARKINSON	Weighted median	8	-0.244162	0.22858	0.285444	0.783361	0.500485	1.22612
family	Peptococcaceae	Parkinson's disease || id:finn-b-G6_PARKINSON	Weighted mode	8	-0.336652	0.304627	0.305635	0.714157	0.393088	1.29747
family	Peptostreptococcaceae	Parkinson's disease || id:finn-b-G6_PARKINSON	Inverse variance weighted	8	-0.0729875	0.170605	0.668785	0.929612	0.665396	1.29874
family	Peptostreptococcaceae	Parkinson's disease || id:finn-b-G6_PARKINSON	MR Egger	8	-0.283599	0.34798	0.446216	0.753069	0.38074	1.4895
family	Peptostreptococcaceae	Parkinson's disease || id:finn-b-G6_PARKINSON	Weighted median	8	0.032674	0.224894	0.884485	1.03321	0.664901	1.60555
family	Peptostreptococcaceae	Parkinson's disease || id:finn-b-G6_PARKINSON	Weighted mode	8	0.0902229	0.30187	0.77371	1.09442	0.605656	1.97761
family	Porphyromonadaceae	Parkinson's disease || id:finn-b-G6_PARKINSON	Inverse variance weighted	3	-0.482205	0.526847	0.360053	0.617421	0.219847	1.73397
family	Porphyromonadaceae	Parkinson's disease || id:finn-b-G6_PARKINSON	MR Egger	3	4.01911	4.6489	0.546174	55.6516	0.00614118	504317
family	Porphyromonadaceae	Parkinson's disease || id:finn-b-G6_PARKINSON	Weighted median	3	-0.318236	0.485009	0.511731	0.727431	0.281154	1.88209
family	Porphyromonadaceae	Parkinson's disease || id:finn-b-G6_PARKINSON	Weighted mode	3	-0.104019	0.601394	0.878601	0.901208	0.277273	2.92915
family	Prevotellaceae	Parkinson's disease || id:finn-b-G6_PARKINSON	Inverse variance weighted	9	-0.164388	0.210401	0.434622	0.848413	0.561708	1.28146
family	Prevotellaceae	Parkinson's disease || id:finn-b-G6_PARKINSON	MR Egger	9	-0.886011	0.67113	0.228305	0.412297	0.110645	1.53634
family	Prevotellaceae	Parkinson's disease || id:finn-b-G6_PARKINSON	Weighted median	9	-0.18126	0.254172	0.47576	0.834218	0.506902	1.37289
family	Prevotellaceae	Parkinson's disease || id:finn-b-G6_PARKINSON	Weighted mode	9	-0.122578	0.352785	0.737211	0.884637	0.443066	1.76629
family	Rhodospirillaceae	Parkinson's disease || id:finn-b-G6_PARKINSON	Inverse variance weighted	7	-0.152701	0.160896	0.342586	0.858386	0.626218	1.17663
family	Rhodospirillaceae	Parkinson's disease || id:finn-b-G6_PARKINSON	MR Egger	7	-0.137487	0.914305	0.886348	0.871546	0.145217	5.23073
family	Rhodospirillaceae	Parkinson's disease || id:finn-b-G6_PARKINSON	Weighted median	7	-0.273606	0.20706	0.186373	0.760632	0.5069	1.14137
family	Rhodospirillaceae	Parkinson's disease || id:finn-b-G6_PARKINSON	Weighted mode	7	-0.302461	0.308604	0.364889	0.738997	0.403603	1.35311
family	Rikenellaceae	Parkinson's disease || id:finn-b-G6_PARKINSON	Inverse variance weighted	9	0.161324	0.19488	0.407777	1.17507	0.802005	1.72166
family	Rikenellaceae	Parkinson's disease || id:finn-b-G6_PARKINSON	MR Egger	9	-0.554826	0.497319	0.301408	0.574172	0.216628	1.52184
family	Rikenellaceae	Parkinson's disease || id:finn-b-G6_PARKINSON	Weighted median	9	0.202665	0.260067	0.435815	1.22466	0.735602	2.03887
family	Rikenellaceae	Parkinson's disease || id:finn-b-G6_PARKINSON	Weighted mode	9	0.262908	0.404995	0.534422	1.30071	0.588085	2.87686
family	Ruminococcaceae	Parkinson's disease || id:finn-b-G6_PARKINSON	Inverse variance weighted	5	0.250528	0.264365	0.343302	1.2847	0.765193	2.15693
family	Ruminococcaceae	Parkinson's disease || id:finn-b-G6_PARKINSON	MR Egger	5	-0.22879	0.933996	0.822289	0.795496	0.127528	4.96217
family	Ruminococcaceae	Parkinson's disease || id:finn-b-G6_PARKINSON	Weighted median	5	0.264088	0.278984	0.343838	1.30224	0.753731	2.24992
family	Ruminococcaceae	Parkinson's disease || id:finn-b-G6_PARKINSON	Weighted mode	5	0.25528	0.322839	0.473342	1.29082	0.685583	2.43037
family	Streptococcaceae	Parkinson's disease || id:finn-b-G6_PARKINSON	Inverse variance weighted	7	0.0388327	0.222702	0.861574	1.0396	0.671888	1.60854
family	Streptococcaceae	Parkinson's disease || id:finn-b-G6_PARKINSON	MR Egger	7	-1.53031	0.880065	0.142555	0.21647	0.0385718	1.21485
family	Streptococcaceae	Parkinson's disease || id:finn-b-G6_PARKINSON	Weighted median	7	-0.0986191	0.29862	0.741211	0.906088	0.504638	1.6269
family	Streptococcaceae	Parkinson's disease || id:finn-b-G6_PARKINSON	Weighted mode	7	-0.225059	0.46033	0.642262	0.798469	0.323905	1.96833
family	Veillonellaceae	Parkinson's disease || id:finn-b-G6_PARKINSON	Inverse variance weighted	9	0.203139	0.185389	0.27319	1.22524	0.851954	1.76209
family	Veillonellaceae	Parkinson's disease || id:finn-b-G6_PARKINSON	MR Egger	9	0.390004	0.48292	0.445894	1.47699	0.573201	3.80581
family	Veillonellaceae	Parkinson's disease || id:finn-b-G6_PARKINSON	Weighted median	9	0.306273	0.246452	0.213967	1.35835	0.83797	2.2019
family	Veillonellaceae	Parkinson's disease || id:finn-b-G6_PARKINSON	Weighted mode	9	0.315587	0.330112	0.367065	1.37106	0.717894	2.61852
family	Verrucomicrobiaceae	Parkinson's disease || id:finn-b-G6_PARKINSON	Inverse variance weighted	9	0.227095	0.17456	0.193273	1.25495	0.891328	1.76691
family	Verrucomicrobiaceae	Parkinson's disease || id:finn-b-G6_PARKINSON	MR Egger	9	0.749822	0.543412	0.210097	2.11662	0.729595	6.14051
family	Verrucomicrobiaceae	Parkinson's disease || id:finn-b-G6_PARKINSON	Weighted median	9	0.442851	0.215077	0.039491	1.55714	1.02153	2.37359
family	Verrucomicrobiaceae	Parkinson's disease || id:finn-b-G6_PARKINSON	Weighted mode	9	0.538862	0.312564	0.122996	1.71405	0.928891	3.16289
family	Victivallaceae	Parkinson's disease || id:finn-b-G6_PARKINSON	Inverse variance weighted	9	-0.0606648	0.0938244	0.517905	0.941139	0.783048	1.13115
family	Victivallaceae	Parkinson's disease || id:finn-b-G6_PARKINSON	MR Egger	9	-0.228738	0.499778	0.66105	0.795537	0.298704	2.11875
family	Victivallaceae	Parkinson's disease || id:finn-b-G6_PARKINSON	Weighted median	9	0.0280515	0.125352	0.822927	1.02845	0.804416	1.31487
family	Victivallaceae	Parkinson's disease || id:finn-b-G6_PARKINSON	Weighted mode	9	0.0951384	0.173894	0.599231	1.09981	0.782162	1.54646
genus	Adlercreutzia	Parkinson's disease || id:finn-b-G6_PARKINSON	Inverse variance weighted	4	-0.042072	0.245645	0.86401	0.958801	0.592421	1.55176
genus	Adlercreutzia	Parkinson's disease || id:finn-b-G6_PARKINSON	MR Egger	4	-1.40847	0.828025	0.23105	0.244518	0.0482482	1.2392
genus	Adlercreutzia	Parkinson's disease || id:finn-b-G6_PARKINSON	Weighted median	4	-0.00999992	0.264484	0.96984	0.99005	0.589554	1.66261
genus	Adlercreutzia	Parkinson's disease || id:finn-b-G6_PARKINSON	Weighted mode	4	0.05714	0.358408	0.883461	1.0588	0.524484	2.13746
genus	Akkermansia	Parkinson's disease || id:finn-b-G6_PARKINSON	Inverse variance weighted	9	0.227323	0.174527	0.192744	1.25524	0.891588	1.7672
genus	Akkermansia	Parkinson's disease || id:finn-b-G6_PARKINSON	MR Egger	9	0.750762	0.542596	0.20898	2.11861	0.73145	6.13647
genus	Akkermansia	Parkinson's disease || id:finn-b-G6_PARKINSON	Weighted median	9	0.443708	0.218326	0.0421213	1.55848	1.01591	2.3908
genus	Akkermansia	Parkinson's disease || id:finn-b-G6_PARKINSON	Weighted mode	9	0.539982	0.317825	0.127748	1.71598	0.920393	3.19926
genus	Alistipes	Parkinson's disease || id:finn-b-G6_PARKINSON	Inverse variance weighted	4	-0.341647	0.369905	0.35569	0.710599	0.344156	1.46722
genus	Alistipes	Parkinson's disease || id:finn-b-G6_PARKINSON	MR Egger	4	3.66757	2.43274	0.270668	39.1566	0.332672	4608.87
genus	Alistipes	Parkinson's disease || id:finn-b-G6_PARKINSON	Weighted median	4	-0.22133	0.405208	0.58492	0.801452	0.362208	1.77336
genus	Alistipes	Parkinson's disease || id:finn-b-G6_PARKINSON	Weighted mode	4	-0.175312	0.549351	0.770562	0.839195	0.285921	2.46309
genus	Allisonella	Parkinson's disease || id:finn-b-G6_PARKINSON	Inverse variance weighted	4	0.0201121	0.121362	0.868378	1.02032	0.80432	1.29432
genus	Allisonella	Parkinson's disease || id:finn-b-G6_PARKINSON	MR Egger	4	0.712369	0.870649	0.499216	2.03882	0.370055	11.2328
genus	Allisonella	Parkinson's disease || id:finn-b-G6_PARKINSON	Weighted median	4	0.0451423	0.137924	0.743442	1.04618	0.798365	1.37091
genus	Allisonella	Parkinson's disease || id:finn-b-G6_PARKINSON	Weighted mode	4	0.0913536	0.172615	0.633305	1.09566	0.781162	1.53677
genus	Anaerofilum	Parkinson's disease || id:finn-b-G6_PARKINSON	Inverse variance weighted	6	-0.256635	0.151748	0.0907997	0.773651	0.574612	1.04163
genus	Anaerofilum	Parkinson's disease || id:finn-b-G6_PARKINSON	MR Egger	6	-0.829688	1.01387	0.459113	0.436185	0.0597923	3.18198
genus	Anaerofilum	Parkinson's disease || id:finn-b-G6_PARKINSON	Weighted median	6	-0.198313	0.181768	0.275264	0.820113	0.574314	1.17111
genus	Anaerofilum	Parkinson's disease || id:finn-b-G6_PARKINSON	Weighted mode	6	-0.116923	0.298584	0.711492	0.889653	0.49552	1.59728
genus	Anaerostipes	Parkinson's disease || id:finn-b-G6_PARKINSON	Inverse variance weighted	10	-0.101662	0.252319	0.687014	0.903335	0.550897	1.48125
genus	Anaerostipes	Parkinson's disease || id:finn-b-G6_PARKINSON	MR Egger	10	-0.250687	1.19383	0.838928	0.778266	0.0749759	8.07857
genus	Anaerostipes	Parkinson's disease || id:finn-b-G6_PARKINSON	Weighted median	10	-0.0372546	0.305397	0.902909	0.963431	0.529495	1.75299
genus	Anaerostipes	Parkinson's disease || id:finn-b-G6_PARKINSON	Weighted mode	10	-0.693458	0.612414	0.286758	0.499844	0.1505	1.66009
genus	Anaerotruncus	Parkinson's disease || id:finn-b-G6_PARKINSON	Inverse variance weighted	5	-0.0794295	0.32972	0.809633	0.923643	0.483995	1.76266
genus	Anaerotruncus	Parkinson's disease || id:finn-b-G6_PARKINSON	MR Egger	5	1.20824	2.23887	0.626911	3.34759	0.0415876	269.464
genus	Anaerotruncus	Parkinson's disease || id:finn-b-G6_PARKINSON	Weighted median	5	0.00197114	0.371431	0.995766	1.00197	0.483824	2.07503
genus	Anaerotruncus	Parkinson's disease || id:finn-b-G6_PARKINSON	Weighted mode	5	0.193873	0.467193	0.699452	1.21394	0.485865	3.03306
genus	Bacteroides	Parkinson's disease || id:finn-b-G6_PARKINSON	Inverse variance weighted	5	0.33772	0.250893	0.17828	1.40175	0.857245	2.29211
genus	Bacteroides	Parkinson's disease || id:finn-b-G6_PARKINSON	MR Egger	5	0.00476703	1.44576	0.997576	1.00478	0.0590768	17.0893
genus	Bacteroides	Parkinson's disease || id:finn-b-G6_PARKINSON	Weighted median	5	0.482788	0.335202	0.149785	1.62059	0.840122	3.1261
genus	Bacteroides	Parkinson's disease || id:finn-b-G6_PARKINSON	Weighted mode	5	0.60347	0.469156	0.267746	1.82845	0.729004	4.58604
genus	Barnesiella	Parkinson's disease || id:finn-b-G6_PARKINSON	Inverse variance weighted	9	0.139622	0.249101	0.575137	1.14984	0.705663	1.8736
genus	Barnesiella	Parkinson's disease || id:finn-b-G6_PARKINSON	MR Egger	9	-0.186907	1.15483	0.875998	0.829521	0.086261	7.97701
genus	Barnesiella	Parkinson's disease || id:finn-b-G6_PARKINSON	Weighted median	9	0.0765528	0.276385	0.781796	1.07956	0.628034	1.85571
genus	Barnesiella	Parkinson's disease || id:finn-b-G6_PARKINSON	Weighted mode	9	0.08468	0.502369	0.870325	1.08837	0.406585	2.91341
genus	Bifidobacterium	Parkinson's disease || id:finn-b-G6_PARKINSON	Inverse variance weighted	6	-0.0509043	0.16336	0.755338	0.95037	0.689982	1.30902
genus	Bifidobacterium	Parkinson's disease || id:finn-b-G6_PARKINSON	MR Egger	6	0.292188	0.396879	0.502442	1.33935	0.61527	2.91558
genus	Bifidobacterium	Parkinson's disease || id:finn-b-G6_PARKINSON	Weighted median	6	-0.0623255	0.20965	0.76625	0.939577	0.622981	1.41707
genus	Bifidobacterium	Parkinson's disease || id:finn-b-G6_PARKINSON	Weighted mode	6	-0.227353	0.263644	0.42791	0.79664	0.475164	1.33561
genus	Bilophila	Parkinson's disease || id:finn-b-G6_PARKINSON	Inverse variance weighted	6	0.080064	0.230053	0.727822	1.08336	0.690154	1.70058
genus	Bilophila	Parkinson's disease || id:finn-b-G6_PARKINSON	MR Egger	6	0.546607	1.55784	0.743382	1.72738	0.0815325	36.597
genus	Bilophila	Parkinson's disease || id:finn-b-G6_PARKINSON	Weighted median	6	-0.0486761	0.290075	0.866736	0.95249	0.539441	1.68181
genus	Bilophila	Parkinson's disease || id:finn-b-G6_PARKINSON	Weighted mode	6	-0.289078	0.46896	0.564595	0.748954	0.298723	1.87777
genus	Butyricimonas	Parkinson's disease || id:finn-b-G6_PARKINSON	Inverse variance weighted	8	-0.101452	0.18567	0.584783	0.903524	0.627906	1.30013
genus	Butyricimonas	Parkinson's disease || id:finn-b-G6_PARKINSON	MR Egger	8	-0.195044	0.745538	0.802367	0.822798	0.190844	3.54738
genus	Butyricimonas	Parkinson's disease || id:finn-b-G6_PARKINSON	Weighted median	8	-0.220679	0.256024	0.388718	0.801974	0.485543	1.32462
genus	Butyricimonas	Parkinson's disease || id:finn-b-G6_PARKINSON	Weighted mode	8	-0.33456	0.378784	0.406412	0.715653	0.340624	1.50359
genus	Butyrivibrio	Parkinson's disease || id:finn-b-G6_PARKINSON	Inverse variance weighted	7	-0.00852563	0.101757	0.933228	0.991511	0.812233	1.21036
genus	Butyrivibrio	Parkinson's disease || id:finn-b-G6_PARKINSON	MR Egger	7	-0.687714	0.413889	0.157485	0.502724	0.223368	1.13146
genus	Butyrivibrio	Parkinson's disease || id:finn-b-G6_PARKINSON	Weighted median	7	0.019977	0.132159	0.87985	1.02018	0.787372	1.32182
genus	Butyrivibrio	Parkinson's disease || id:finn-b-G6_PARKINSON	Weighted mode	7	-0.00283431	0.221622	0.990211	0.99717	0.645834	1.53963
genus	Candidatus	Parkinson's disease || id:finn-b-G6_PARKINSON	Inverse variance weighted	4	-0.06671	0.308847	0.82899	0.935466	0.510661	1.71366
genus	Candidatus	Parkinson's disease || id:finn-b-G6_PARKINSON	MR Egger	4	1.62257	0.634147	0.124789	5.06611	1.46177	17.5579
genus	Candidatus	Parkinson's disease || id:finn-b-G6_PARKINSON	Weighted median	4	-0.337768	0.252326	0.180696	0.713361	0.435036	1.16975
genus	Candidatus	Parkinson's disease || id:finn-b-G6_PARKINSON	Weighted mode	4	-0.381938	0.366993	0.374505	0.682538	0.332457	1.40126
genus	Catenibacterium	Parkinson's disease || id:finn-b-G6_PARKINSON	Inverse variance weighted	3	-0.189801	0.161301	0.239319	0.827123	0.602932	1.13468
genus	Catenibacterium	Parkinson's disease || id:finn-b-G6_PARKINSON	MR Egger	3	-0.425461	4.81846	0.943933	0.653468	5.17e-05	8256.17
genus	Catenibacterium	Parkinson's disease || id:finn-b-G6_PARKINSON	Weighted median	3	-0.148584	0.197813	0.452574	0.861928	0.58491	1.27014
genus	Catenibacterium	Parkinson's disease || id:finn-b-G6_PARKINSON	Weighted mode	3	-0.145617	0.222294	0.579699	0.864489	0.559163	1.33653
genus	Christensenellaceae	Parkinson's disease || id:finn-b-G6_PARKINSON	Inverse variance weighted	3	0.160424	0.736849	0.82765	1.17401	0.276983	4.97611
genus	Christensenellaceae	Parkinson's disease || id:finn-b-G6_PARKINSON	MR Egger	3	2.98221	1.53204	0.30212	19.7314	0.979616	397.431
genus	Christensenellaceae	Parkinson's disease || id:finn-b-G6_PARKINSON	Weighted median	3	0.250466	0.547881	0.64756	1.28462	0.438946	3.7596
genus	Christensenellaceae	Parkinson's disease || id:finn-b-G6_PARKINSON	Weighted mode	3	-0.546331	1.14155	0.679446	0.579071	0.0618054	5.42547
genus	Clostridium	Parkinson's disease || id:finn-b-G6_PARKINSON	Inverse variance weighted	6	-0.0470092	0.198222	0.812537	0.954079	0.646925	1.40707
genus	Clostridium	Parkinson's disease || id:finn-b-G6_PARKINSON	MR Egger	6	0.375971	0.500819	0.494575	1.4564	0.545728	3.88676
genus	Clostridium	Parkinson's disease || id:finn-b-G6_PARKINSON	Weighted median	6	-0.116098	0.255258	0.649232	0.890388	0.539883	1.46845
genus	Clostridium	Parkinson's disease || id:finn-b-G6_PARKINSON	Weighted mode	6	-0.274732	0.384749	0.507132	0.759776	0.357421	1.61507
genus	Collinsella	Parkinson's disease || id:finn-b-G6_PARKINSON	Inverse variance weighted	3	-0.273791	0.349319	0.433166	0.760491	0.383485	1.50814
genus	Collinsella	Parkinson's disease || id:finn-b-G6_PARKINSON	MR Egger	3	1.90228	3.91403	0.711994	6.70118	0.0031222	14382.7
genus	Collinsella	Parkinson's disease || id:finn-b-G6_PARKINSON	Weighted median	3	-0.197759	0.424583	0.641379	0.820568	0.357028	1.88593
genus	Collinsella	Parkinson's disease || id:finn-b-G6_PARKINSON	Weighted mode	3	-0.139674	0.479325	0.79819	0.869642	0.339884	2.2251
genus	Coprobacter	Parkinson's disease || id:finn-b-G6_PARKINSON	Inverse variance weighted	5	-0.089174	0.194123	0.645969	0.914686	0.625218	1.33817
genus	Coprobacter	Parkinson's disease || id:finn-b-G6_PARKINSON	MR Egger	5	-0.143206	0.691433	0.849181	0.866575	0.223484	3.36021
genus	Coprobacter	Parkinson's disease || id:finn-b-G6_PARKINSON	Weighted median	5	-0.0943895	0.242858	0.697526	0.909928	0.565305	1.46464
genus	Coprobacter	Parkinson's disease || id:finn-b-G6_PARKINSON	Weighted mode	5	0.0383868	0.325058	0.911687	1.03913	0.549511	1.96502
genus	Coprococcus1	Parkinson's disease || id:finn-b-G6_PARKINSON	Inverse variance weighted	7	0.166601	0.218626	0.446037	1.18128	0.769584	1.81323
genus	Coprococcus1	Parkinson's disease || id:finn-b-G6_PARKINSON	MR Egger	7	0.0398443	0.697622	0.956666	1.04065	0.26514	4.08444
genus	Coprococcus1	Parkinson's disease || id:finn-b-G6_PARKINSON	Weighted median	7	0.0591849	0.277553	0.831141	1.06097	0.615809	1.82794
genus	Coprococcus1	Parkinson's disease || id:finn-b-G6_PARKINSON	Weighted mode	7	0.000213	0.399203	0.999591	1.00021	0.457387	2.18726
genus	Coprococcus2	Parkinson's disease || id:finn-b-G6_PARKINSON	Inverse variance weighted	3	-0.075833	0.300614	0.800839	0.926971	0.514255	1.67091
genus	Coprococcus2	Parkinson's disease || id:finn-b-G6_PARKINSON	MR Egger	3	1.84686	3.35719	0.679821	6.33988	0.00879793	4568.58
genus	Coprococcus2	Parkinson's disease || id:finn-b-G6_PARKINSON	Weighted median	3	-0.142627	0.354845	0.687726	0.867077	0.432522	1.73823
genus	Coprococcus2	Parkinson's disease || id:finn-b-G6_PARKINSON	Weighted mode	3	-0.242979	0.46456	0.653124	0.784288	0.315525	1.94947
genus	Coprococcus3	Parkinson's disease || id:finn-b-G6_PARKINSON	Inverse variance weighted	5	-0.22119	0.277809	0.425918	0.801564	0.465011	1.3817
genus	Coprococcus3	Parkinson's disease || id:finn-b-G6_PARKINSON	MR Egger	5	-1.08714	1.32227	0.471233	0.337181	0.0252538	4.50192
genus	Coprococcus3	Parkinson's disease || id:finn-b-G6_PARKINSON	Weighted median	5	-0.349606	0.339477	0.303087	0.704966	0.362409	1.37131
genus	Coprococcus3	Parkinson's disease || id:finn-b-G6_PARKINSON	Weighted mode	5	-0.3765	0.466484	0.464864	0.686259	0.275048	1.71225
genus	Defluviitaleaceae	Parkinson's disease || id:finn-b-G6_PARKINSON	Inverse variance weighted	8	0.0277037	0.190895	0.884612	1.02809	0.707194	1.4946
genus	Defluviitaleaceae	Parkinson's disease || id:finn-b-G6_PARKINSON	MR Egger	8	-0.280664	0.712347	0.707203	0.755282	0.186959	3.0512
genus	Defluviitaleaceae	Parkinson's disease || id:finn-b-G6_PARKINSON	Weighted median	8	-0.0786297	0.219101	0.71969	0.924382	0.601657	1.42022
genus	Defluviitaleaceae	Parkinson's disease || id:finn-b-G6_PARKINSON	Weighted mode	8	-0.108035	0.320472	0.745915	0.897596	0.478949	1.68218
genus	Desulfovibrio	Parkinson's disease || id:finn-b-G6_PARKINSON	Inverse variance weighted	5	-0.231305	0.214929	0.281841	0.793498	0.520709	1.2092
genus	Desulfovibrio	Parkinson's disease || id:finn-b-G6_PARKINSON	MR Egger	5	0.025819	1.40034	0.986447	1.02616	0.0659507	15.9664
genus	Desulfovibrio	Parkinson's disease || id:finn-b-G6_PARKINSON	Weighted median	5	-0.188616	0.253828	0.457428	0.828104	0.503526	1.36191
genus	Desulfovibrio	Parkinson's disease || id:finn-b-G6_PARKINSON	Weighted mode	5	-0.223188	0.308794	0.509819	0.799964	0.436737	1.46528
genus	Dorea	Parkinson's disease || id:finn-b-G6_PARKINSON	Inverse variance weighted	5	0.577252	0.313468	0.0655478	1.78114	0.963537	3.29251
genus	Dorea	Parkinson's disease || id:finn-b-G6_PARKINSON	MR Egger	5	1.47861	1.27884	0.331309	4.38685	0.357753	53.7926
genus	Dorea	Parkinson's disease || id:finn-b-G6_PARKINSON	Weighted median	5	0.694142	0.388073	0.073665	2.00199	0.93568	4.28348
genus	Dorea	Parkinson's disease || id:finn-b-G6_PARKINSON	Weighted mode	5	0.702261	0.551703	0.272006	2.01831	0.684493	5.95123
genus	Eggerthella	Parkinson's disease || id:finn-b-G6_PARKINSON	Inverse variance weighted	5	-0.0774031	0.180059	0.667286	0.925517	0.650301	1.31721
genus	Eggerthella	Parkinson's disease || id:finn-b-G6_PARKINSON	MR Egger	5	-1.28165	0.59375	0.119737	0.277578	0.0866911	0.888783
genus	Eggerthella	Parkinson's disease || id:finn-b-G6_PARKINSON	Weighted median	5	0.00413013	0.215702	0.984724	1.00414	0.657937	1.53251
genus	Eggerthella	Parkinson's disease || id:finn-b-G6_PARKINSON	Weighted mode	5	0.174047	0.322715	0.618285	1.19011	0.632247	2.24021
genus	Eisenbergiella	Parkinson's disease || id:finn-b-G6_PARKINSON	Inverse variance weighted	5	-0.127048	0.179113	0.478127	0.880691	0.619954	1.25109
genus	Eisenbergiella	Parkinson's disease || id:finn-b-G6_PARKINSON	MR Egger	5	2.34197	1.35141	0.181518	10.4018	0.735806	147.045
genus	Eisenbergiella	Parkinson's disease || id:finn-b-G6_PARKINSON	Weighted median	5	-0.178237	0.223697	0.425581	0.836744	0.539731	1.2972
genus	Eisenbergiella	Parkinson's disease || id:finn-b-G6_PARKINSON	Weighted mode	5	-0.31184	0.326601	0.393746	0.732099	0.385977	1.3886
genus	Enterorhabdus	Parkinson's disease || id:finn-b-G6_PARKINSON	Inverse variance weighted	3	-0.509753	0.319592	0.110709	0.600644	0.321052	1.12372
genus	Enterorhabdus	Parkinson's disease || id:finn-b-G6_PARKINSON	MR Egger	3	-0.863207	1.00457	0.548092	0.421807	0.0588848	3.02151
genus	Enterorhabdus	Parkinson's disease || id:finn-b-G6_PARKINSON	Weighted median	3	-0.546837	0.297926	0.0664349	0.578778	0.322784	1.0378
genus	Enterorhabdus	Parkinson's disease || id:finn-b-G6_PARKINSON	Weighted mode	3	-0.654682	0.356944	0.208074	0.519607	0.25813	1.04595
genus	Erysipelatoclostridium	Parkinson's disease || id:finn-b-G6_PARKINSON	Inverse variance weighted	8	0.0121838	0.180202	0.946094	1.01226	0.711051	1.44106
genus	Erysipelatoclostridium	Parkinson's disease || id:finn-b-G6_PARKINSON	MR Egger	8	-0.0227193	0.852583	0.979605	0.977537	0.183823	5.19836
genus	Erysipelatoclostridium	Parkinson's disease || id:finn-b-G6_PARKINSON	Weighted median	8	0.017698	0.221272	0.936251	1.01786	0.659684	1.57049
genus	Erysipelatoclostridium	Parkinson's disease || id:finn-b-G6_PARKINSON	Weighted mode	8	0.203992	0.331712	0.558029	1.22629	0.640079	2.34937
genus	Escherichia	Parkinson's disease || id:finn-b-G6_PARKINSON	Inverse variance weighted	4	-0.0534871	0.474258	0.910205	0.947918	0.374175	2.40142
genus	Escherichia	Parkinson's disease || id:finn-b-G6_PARKINSON	MR Egger	4	-1.01294	1.50652	0.570621	0.363151	0.0189547	6.9576
genus	Escherichia	Parkinson's disease || id:finn-b-G6_PARKINSON	Weighted median	4	0.120735	0.358773	0.736478	1.12833	0.558522	2.27944
genus	Escherichia	Parkinson's disease || id:finn-b-G6_PARKINSON	Weighted mode	4	0.151859	0.355761	0.698264	1.164	0.579591	2.33766
genus	Faecalibacterium	Parkinson's disease || id:finn-b-G6_PARKINSON	Inverse variance weighted	3	-0.0373398	0.261867	0.886614	0.963349	0.576604	1.60949
genus	Faecalibacterium	Parkinson's disease || id:finn-b-G6_PARKINSON	MR Egger	3	0.000491	0.686815	0.999544	1.00049	0.260367	3.84452
genus	Faecalibacterium	Parkinson's disease || id:finn-b-G6_PARKINSON	Weighted median	3	-0.12637	0.261178	0.628495	0.881288	0.5282	1.47041
genus	Faecalibacterium	Parkinson's disease || id:finn-b-G6_PARKINSON	Weighted mode	3	-0.210337	0.275546	0.525009	0.810311	0.472174	1.3906
genus	Flavonifractor	Parkinson's disease || id:finn-b-G6_PARKINSON	Inverse variance weighted	4	-0.226335	0.240004	0.345656	0.797451	0.498205	1.27644
genus	Flavonifractor	Parkinson's disease || id:finn-b-G6_PARKINSON	MR Egger	4	0.392892	1.26551	0.785576	1.48126	0.123996	17.6951
genus	Flavonifractor	Parkinson's disease || id:finn-b-G6_PARKINSON	Weighted median	4	-0.259369	0.281016	0.356024	0.771538	0.444787	1.33833
genus	Flavonifractor	Parkinson's disease || id:finn-b-G6_PARKINSON	Weighted mode	4	-0.276667	0.358564	0.496558	0.758307	0.375517	1.5313
genus	Fusicatenibacter	Parkinson's disease || id:finn-b-G6_PARKINSON	Inverse variance weighted	9	-0.43825	0.230785	0.0575703	0.645165	0.410414	1.01419
genus	Fusicatenibacter	Parkinson's disease || id:finn-b-G6_PARKINSON	MR Egger	9	-0.165796	1.14229	0.888688	0.847219	0.0902947	7.9493
genus	Fusicatenibacter	Parkinson's disease || id:finn-b-G6_PARKINSON	Weighted median	9	-0.475302	0.311255	0.126749	0.621697	0.33778	1.14426
genus	Fusicatenibacter	Parkinson's disease || id:finn-b-G6_PARKINSON	Weighted mode	9	-0.422386	0.549164	0.463909	0.655481	0.22341	1.92317
genus	Gordonibacter	Parkinson's disease || id:finn-b-G6_PARKINSON	Inverse variance weighted	3	-0.117619	0.164047	0.473384	0.889034	0.644583	1.22619
genus	Gordonibacter	Parkinson's disease || id:finn-b-G6_PARKINSON	MR Egger	3	-0.315636	0.988611	0.803258	0.729325	0.105051	5.06342
genus	Gordonibacter	Parkinson's disease || id:finn-b-G6_PARKINSON	Weighted median	3	-0.0712689	0.198411	0.719446	0.931211	0.631187	1.37385
genus	Gordonibacter	Parkinson's disease || id:finn-b-G6_PARKINSON	Weighted mode	3	-0.0704571	0.19864	0.756726	0.931968	0.631415	1.37558
genus	Haemophilus	Parkinson's disease || id:finn-b-G6_PARKINSON	Inverse variance weighted	9	0.108471	0.130254	0.404978	1.11457	0.863443	1.43874
genus	Haemophilus	Parkinson's disease || id:finn-b-G6_PARKINSON	MR Egger	9	0.489159	0.291835	0.137614	1.63094	0.920501	2.88971
genus	Haemophilus	Parkinson's disease || id:finn-b-G6_PARKINSON	Weighted median	9	0.237285	0.176154	0.17797	1.2678	0.897649	1.79059
genus	Haemophilus	Parkinson's disease || id:finn-b-G6_PARKINSON	Weighted mode	9	0.306216	0.24202	0.241389	1.35828	0.845232	2.18273
genus	Holdemanella	Parkinson's disease || id:finn-b-G6_PARKINSON	Inverse variance weighted	6	-0.0310337	0.146674	0.832432	0.969443	0.727229	1.29233
genus	Holdemanella	Parkinson's disease || id:finn-b-G6_PARKINSON	MR Egger	6	0.0776	0.403098	0.856722	1.08069	0.49043	2.38136
genus	Holdemanella	Parkinson's disease || id:finn-b-G6_PARKINSON	Weighted median	6	-0.0364797	0.20167	0.856455	0.964178	0.64937	1.4316
genus	Holdemanella	Parkinson's disease || id:finn-b-G6_PARKINSON	Weighted mode	6	-0.0116994	0.268053	0.966876	0.988369	0.584451	1.67144
genus	Holdemania	Parkinson's disease || id:finn-b-G6_PARKINSON	Inverse variance weighted	5	-0.22368	0.200377	0.264297	0.799571	0.539875	1.18419
genus	Holdemania	Parkinson's disease || id:finn-b-G6_PARKINSON	MR Egger	5	-0.490181	0.902991	0.624972	0.612515	0.104346	3.59549
genus	Holdemania	Parkinson's disease || id:finn-b-G6_PARKINSON	Weighted median	5	-0.10274	0.248751	0.679588	0.902361	0.554165	1.46934
genus	Holdemania	Parkinson's disease || id:finn-b-G6_PARKINSON	Weighted mode	5	-0.110741	0.326893	0.751821	0.895171	0.471682	1.69888
genus	Howardella	Parkinson's disease || id:finn-b-G6_PARKINSON	Inverse variance weighted	6	0.0644982	0.104357	0.536538	1.06662	0.869323	1.3087
genus	Howardella	Parkinson's disease || id:finn-b-G6_PARKINSON	MR Egger	6	0.129906	0.376384	0.747373	1.13872	0.544544	2.38123
genus	Howardella	Parkinson's disease || id:finn-b-G6_PARKINSON	Weighted median	6	0.0803517	0.132188	0.543279	1.08367	0.836327	1.40416
genus	Howardella	Parkinson's disease || id:finn-b-G6_PARKINSON	Weighted mode	6	0.0774387	0.166083	0.660633	1.08052	0.780295	1.49625
genus	Intestinibacter	Parkinson's disease || id:finn-b-G6_PARKINSON	Inverse variance weighted	7	-0.36895	0.182908	0.0436811	0.69146	0.48314	0.989603
genus	Intestinibacter	Parkinson's disease || id:finn-b-G6_PARKINSON	MR Egger	7	-0.305529	0.599962	0.632251	0.736734	0.227307	2.38786
genus	Intestinibacter	Parkinson's disease || id:finn-b-G6_PARKINSON	Weighted median	7	-0.374117	0.237591	0.115342	0.687896	0.431799	1.09588
genus	Intestinibacter	Parkinson's disease || id:finn-b-G6_PARKINSON	Weighted mode	7	-0.0498453	0.370872	0.897481	0.951377	0.459896	1.96809
genus	Intestinimonas	Parkinson's disease || id:finn-b-G6_PARKINSON	Inverse variance weighted	11	0.123677	0.147274	0.401035	1.13165	0.847911	1.51034
genus	Intestinimonas	Parkinson's disease || id:finn-b-G6_PARKINSON	MR Egger	11	-0.477168	0.402464	0.266132	0.620538	0.281958	1.36569
genus	Intestinimonas	Parkinson's disease || id:finn-b-G6_PARKINSON	Weighted median	11	0.189173	0.204069	0.353923	1.20825	0.809935	1.80245
genus	Intestinimonas	Parkinson's disease || id:finn-b-G6_PARKINSON	Weighted mode	11	0.191934	0.301905	0.539221	1.21159	0.670454	2.18949
genus	Lachnoclostridium	Parkinson's disease || id:finn-b-G6_PARKINSON	Inverse variance weighted	6	-0.454319	0.266293	0.0879918	0.63488	0.37672	1.06995
genus	Lachnoclostridium	Parkinson's disease || id:finn-b-G6_PARKINSON	MR Egger	6	0.457989	1.29488	0.741424	1.58089	0.124934	20.0043
genus	Lachnoclostridium	Parkinson's disease || id:finn-b-G6_PARKINSON	Weighted median	6	-0.326572	0.318016	0.304465	0.721392	0.386786	1.34546
genus	Lachnoclostridium	Parkinson's disease || id:finn-b-G6_PARKINSON	Weighted mode	6	-0.292609	0.461273	0.553736	0.746314	0.302188	1.84317
genus	Lactobacillus	Parkinson's disease || id:finn-b-G6_PARKINSON	Inverse variance weighted	6	-0.00747654	0.183511	0.967502	0.992551	0.6927	1.4222
genus	Lactobacillus	Parkinson's disease || id:finn-b-G6_PARKINSON	MR Egger	6	0.239555	0.631841	0.723852	1.27068	0.368301	4.38401
genus	Lactobacillus	Parkinson's disease || id:finn-b-G6_PARKINSON	Weighted median	6	-0.0447224	0.193435	0.817159	0.956263	0.654519	1.39712
genus	Lactobacillus	Parkinson's disease || id:finn-b-G6_PARKINSON	Weighted mode	6	-0.321708	0.331378	0.376226	0.72491	0.378625	1.3879
genus	Lactococcus	Parkinson's disease || id:finn-b-G6_PARKINSON	Inverse variance weighted	6	-0.200932	0.124387	0.106229	0.817968	0.640998	1.0438
genus	Lactococcus	Parkinson's disease || id:finn-b-G6_PARKINSON	MR Egger	6	0.581876	0.712335	0.459867	1.78939	0.442949	7.22865
genus	Lactococcus	Parkinson's disease || id:finn-b-G6_PARKINSON	Weighted median	6	-0.191833	0.152649	0.208867	0.825445	0.611998	1.11334
genus	Lactococcus	Parkinson's disease || id:finn-b-G6_PARKINSON	Weighted mode	6	-0.189211	0.218745	0.426592	0.827612	0.539047	1.27065
genus	Marvinbryantia	Parkinson's disease || id:finn-b-G6_PARKINSON	Inverse variance weighted	6	-0.177053	0.198489	0.372391	0.837736	0.567741	1.23613
genus	Marvinbryantia	Parkinson's disease || id:finn-b-G6_PARKINSON	MR Egger	6	-1.01927	0.752505	0.247034	0.360859	0.0825643	1.57719
genus	Marvinbryantia	Parkinson's disease || id:finn-b-G6_PARKINSON	Weighted median	6	0.113597	0.262502	0.665199	1.1203	0.669713	1.87405
genus	Marvinbryantia	Parkinson's disease || id:finn-b-G6_PARKINSON	Weighted mode	6	0.185058	0.415163	0.674418	1.20329	0.533305	2.71496
genus	Methanobrevibacter	Parkinson's disease || id:finn-b-G6_PARKINSON	Inverse variance weighted	3	0.16039	0.169063	0.342774	1.17397	0.842843	1.63518
genus	Methanobrevibacter	Parkinson's disease || id:finn-b-G6_PARKINSON	MR Egger	3	-0.54661	0.524095	0.486615	0.578909	0.207249	1.61707
genus	Methanobrevibacter	Parkinson's disease || id:finn-b-G6_PARKINSON	Weighted median	3	0.00402602	0.227922	0.985907	1.00403	0.642299	1.56949
genus	Methanobrevibacter	Parkinson's disease || id:finn-b-G6_PARKINSON	Weighted mode	3	-0.0129641	0.266175	0.965581	0.98712	0.585864	1.66319
genus	Odoribacter	Parkinson's disease || id:finn-b-G6_PARKINSON	Inverse variance weighted	3	-0.125795	0.325166	0.698857	0.881796	0.46621	1.66784
genus	Odoribacter	Parkinson's disease || id:finn-b-G6_PARKINSON	MR Egger	3	-0.157918	0.94867	0.89499	0.85392	0.133013	5.48203
genus	Odoribacter	Parkinson's disease || id:finn-b-G6_PARKINSON	Weighted median	3	-0.0414074	0.397503	0.917036	0.959438	0.440205	2.09112
genus	Odoribacter	Parkinson's disease || id:finn-b-G6_PARKINSON	Weighted mode	3	-0.0149601	0.424435	0.975084	0.985151	0.428762	2.26355
genus	Olsenella	Parkinson's disease || id:finn-b-G6_PARKINSON	Inverse variance weighted	6	0.0727353	0.107214	0.497509	1.07545	0.871619	1.32694
genus	Olsenella	Parkinson's disease || id:finn-b-G6_PARKINSON	MR Egger	6	-0.142984	0.322812	0.680714	0.866768	0.460383	1.63187
genus	Olsenella	Parkinson's disease || id:finn-b-G6_PARKINSON	Weighted median	6	-0.0315519	0.139535	0.821107	0.968941	0.737093	1.27371
genus	Olsenella	Parkinson's disease || id:finn-b-G6_PARKINSON	Weighted mode	6	-0.0581589	0.181451	0.761536	0.9435	0.661131	1.34647
genus	Oscillibacter	Parkinson's disease || id:finn-b-G6_PARKINSON	Inverse variance weighted	12	-0.0413418	0.149614	0.782299	0.959501	0.715635	1.28647
genus	Oscillibacter	Parkinson's disease || id:finn-b-G6_PARKINSON	MR Egger	12	-0.462531	0.576704	0.441181	0.629688	0.203341	1.94996
genus	Oscillibacter	Parkinson's disease || id:finn-b-G6_PARKINSON	Weighted median	12	-0.0329166	0.171498	0.847793	0.967619	0.691389	1.35421
genus	Oscillibacter	Parkinson's disease || id:finn-b-G6_PARKINSON	Weighted mode	12	-0.0355517	0.267264	0.896579	0.965073	0.571558	1.62952
genus	Oscillospira	Parkinson's disease || id:finn-b-G6_PARKINSON	Inverse variance weighted	3	-0.161082	0.266078	0.544917	0.851222	0.505305	1.43395
genus	Oscillospira	Parkinson's disease || id:finn-b-G6_PARKINSON	MR Egger	3	-0.0774435	1.3211	0.962724	0.925479	0.0694741	12.3285
genus	Oscillospira	Parkinson's disease || id:finn-b-G6_PARKINSON	Weighted median	3	-0.26057	0.326329	0.424587	0.770612	0.406498	1.46087
genus	Oscillospira	Parkinson's disease || id:finn-b-G6_PARKINSON	Weighted mode	3	-0.283992	0.367244	0.520231	0.752772	0.366488	1.54621
genus	Oxalobacter	Parkinson's disease || id:finn-b-G6_PARKINSON	Inverse variance weighted	8	-0.0271229	0.161726	0.866812	0.973242	0.708854	1.33624
genus	Oxalobacter	Parkinson's disease || id:finn-b-G6_PARKINSON	MR Egger	8	0.021131	0.872476	0.981463	1.02136	0.184719	5.64733
genus	Oxalobacter	Parkinson's disease || id:finn-b-G6_PARKINSON	Weighted median	8	-0.0783563	0.150854	0.603468	0.924635	0.687957	1.24274
genus	Oxalobacter	Parkinson's disease || id:finn-b-G6_PARKINSON	Weighted mode	8	-0.0957233	0.217279	0.672819	0.908715	0.593576	1.39117
genus	Parabacteroides	Parkinson's disease || id:finn-b-G6_PARKINSON	Inverse variance weighted	3	-0.0598252	0.440365	0.891937	0.941929	0.397349	2.23287
genus	Parabacteroides	Parkinson's disease || id:finn-b-G6_PARKINSON	MR Egger	3	2.04398	2.96935	0.616201	7.72128	0.0229154	2601.66
genus	Parabacteroides	Parkinson's disease || id:finn-b-G6_PARKINSON	Weighted median	3	0.123155	0.434776	0.776976	1.13106	0.482388	2.65201
genus	Parabacteroides	Parkinson's disease || id:finn-b-G6_PARKINSON	Weighted mode	3	0.334673	0.522816	0.587633	1.39748	0.501553	3.89382
genus	Paraprevotella	Parkinson's disease || id:finn-b-G6_PARKINSON	Inverse variance weighted	9	0.0542878	0.121453	0.654886	1.05579	0.832135	1.33955
genus	Paraprevotella	Parkinson's disease || id:finn-b-G6_PARKINSON	MR Egger	9	-0.280504	0.452158	0.554667	0.755403	0.311383	1.83258
genus	Paraprevotella	Parkinson's disease || id:finn-b-G6_PARKINSON	Weighted median	9	0.0689598	0.163637	0.673448	1.07139	0.777425	1.47652
genus	Paraprevotella	Parkinson's disease || id:finn-b-G6_PARKINSON	Weighted mode	9	0.151222	0.260036	0.576889	1.16325	0.69876	1.93652
genus	Parasutterella	Parkinson's disease || id:finn-b-G6_PARKINSON	Inverse variance weighted	10	0.0180915	0.154761	0.90694	1.01826	0.751834	1.37909
genus	Parasutterella	Parkinson's disease || id:finn-b-G6_PARKINSON	MR Egger	10	-0.417948	0.664677	0.547011	0.658397	0.178938	2.42254
genus	Parasutterella	Parkinson's disease || id:finn-b-G6_PARKINSON	Weighted median	10	-0.0228234	0.196606	0.907584	0.977435	0.664865	1.43695
genus	Parasutterella	Parkinson's disease || id:finn-b-G6_PARKINSON	Weighted mode	10	-0.00666691	0.290963	0.982219	0.993355	0.561606	1.75702
genus	Peptococcus	Parkinson's disease || id:finn-b-G6_PARKINSON	Inverse variance weighted	8	0.0593601	0.136832	0.664421	1.06116	0.811533	1.38757
genus	Peptococcus	Parkinson's disease || id:finn-b-G6_PARKINSON	MR Egger	8	0.115909	0.502259	0.825157	1.12289	0.419573	3.00517
genus	Peptococcus	Parkinson's disease || id:finn-b-G6_PARKINSON	Weighted median	8	0.197576	0.159629	0.215819	1.21845	0.891102	1.66604
genus	Peptococcus	Parkinson's disease || id:finn-b-G6_PARKINSON	Weighted mode	8	0.269451	0.237082	0.29314	1.30925	0.822646	2.08367
genus	Phascolarctobacterium	Parkinson's disease || id:finn-b-G6_PARKINSON	Inverse variance weighted	6	-0.580562	0.197805	0.00333523	0.559584	0.379744	0.824594
genus	Phascolarctobacterium	Parkinson's disease || id:finn-b-G6_PARKINSON	MR Egger	6	-0.0630135	0.927962	0.94912	0.938931	0.152313	5.78803
genus	Phascolarctobacterium	Parkinson's disease || id:finn-b-G6_PARKINSON	Weighted median	6	-0.441107	0.258659	0.0881278	0.643324	0.387485	1.06808
genus	Phascolarctobacterium	Parkinson's disease || id:finn-b-G6_PARKINSON	Weighted mode	6	-0.339337	0.373631	0.405412	0.712242	0.342442	1.48139
genus	Prevotella7	Parkinson's disease || id:finn-b-G6_PARKINSON	Inverse variance weighted	5	-0.235076	0.134345	0.0801544	0.790511	0.607507	1.02864
genus	Prevotella7	Parkinson's disease || id:finn-b-G6_PARKINSON	MR Egger	5	-0.491199	1.35344	0.740724	0.611892	0.0431122	8.6846
genus	Prevotella7	Parkinson's disease || id:finn-b-G6_PARKINSON	Weighted median	5	-0.279304	0.174475	0.109415	0.75631	0.537259	1.06467
genus	Prevotella7	Parkinson's disease || id:finn-b-G6_PARKINSON	Weighted mode	5	-0.284753	0.241295	0.303345	0.7522	0.468748	1.20706
genus	Prevotella9	Parkinson's disease || id:finn-b-G6_PARKINSON	Inverse variance weighted	6	-0.185643	0.1554	0.232238	0.83057	0.612487	1.1263
genus	Prevotella9	Parkinson's disease || id:finn-b-G6_PARKINSON	MR Egger	6	-0.714324	0.409154	0.155768	0.489523	0.21953	1.09157
genus	Prevotella9	Parkinson's disease || id:finn-b-G6_PARKINSON	Weighted median	6	-0.182324	0.204916	0.3736	0.833331	0.557686	1.24522
genus	Prevotella9	Parkinson's disease || id:finn-b-G6_PARKINSON	Weighted mode	6	-0.238189	0.272426	0.421942	0.788053	0.462021	1.34415
genus	Rikenellaceae	Parkinson's disease || id:finn-b-G6_PARKINSON	Inverse variance weighted	6	-0.09287	0.109571	0.396672	0.911312	0.735188	1.12963
genus	Rikenellaceae	Parkinson's disease || id:finn-b-G6_PARKINSON	MR Egger	6	-0.416193	0.663826	0.564691	0.659553	0.179552	2.42275
genus	Rikenellaceae	Parkinson's disease || id:finn-b-G6_PARKINSON	Weighted median	6	-0.0924999	0.133268	0.487625	0.911649	0.702082	1.18377
genus	Rikenellaceae	Parkinson's disease || id:finn-b-G6_PARKINSON	Weighted mode	6	-0.0977657	0.179496	0.609385	0.906861	0.637897	1.28923
genus	Romboutsia	Parkinson's disease || id:finn-b-G6_PARKINSON	Inverse variance weighted	3	0.355527	0.320817	0.267779	1.42693	0.760884	2.67602
genus	Romboutsia	Parkinson's disease || id:finn-b-G6_PARKINSON	MR Egger	3	-0.850694	1.88339	0.729912	0.427118	0.0106507	17.1285
genus	Romboutsia	Parkinson's disease || id:finn-b-G6_PARKINSON	Weighted median	3	0.29876	0.378289	0.429664	1.34819	0.642309	2.8298
genus	Romboutsia	Parkinson's disease || id:finn-b-G6_PARKINSON	Weighted mode	3	0.223257	0.444634	0.665415	1.25014	0.522973	2.9884
genus	Roseburia	Parkinson's disease || id:finn-b-G6_PARKINSON	Inverse variance weighted	6	-0.0377549	0.270473	0.888985	0.962949	0.566725	1.63619
genus	Roseburia	Parkinson's disease || id:finn-b-G6_PARKINSON	MR Egger	6	1.30244	1.10701	0.304614	3.67827	0.420086	32.2069
genus	Roseburia	Parkinson's disease || id:finn-b-G6_PARKINSON	Weighted median	6	-0.0744035	0.34842	0.830901	0.928297	0.468928	1.83767
genus	Roseburia	Parkinson's disease || id:finn-b-G6_PARKINSON	Weighted mode	6	-0.448745	0.518131	0.426042	0.638429	0.231244	1.7626
genus	Ruminiclostridium5	Parkinson's disease || id:finn-b-G6_PARKINSON	Inverse variance weighted	6	-0.310409	0.242084	0.199759	0.733147	0.456168	1.1783
genus	Ruminiclostridium5	Parkinson's disease || id:finn-b-G6_PARKINSON	MR Egger	6	0.949978	1.01345	0.401639	2.58565	0.354734	18.8468
genus	Ruminiclostridium5	Parkinson's disease || id:finn-b-G6_PARKINSON	Weighted median	6	-0.192282	0.304704	0.528012	0.825074	0.454071	1.49921
genus	Ruminiclostridium5	Parkinson's disease || id:finn-b-G6_PARKINSON	Weighted mode	6	-0.213139	0.392605	0.610525	0.808044	0.37432	1.74433
genus	Ruminiclostridium6	Parkinson's disease || id:finn-b-G6_PARKINSON	Inverse variance weighted	8	0.234958	0.185318	0.204847	1.26486	0.87962	1.81881
genus	Ruminiclostridium6	Parkinson's disease || id:finn-b-G6_PARKINSON	MR Egger	8	0.159403	0.478838	0.750537	1.17281	0.45881	2.99794
genus	Ruminiclostridium6	Parkinson's disease || id:finn-b-G6_PARKINSON	Weighted median	8	0.360571	0.224931	0.108928	1.43415	0.922845	2.22874
genus	Ruminiclostridium6	Parkinson's disease || id:finn-b-G6_PARKINSON	Weighted mode	8	0.373998	0.315747	0.274874	1.45353	0.78281	2.69895
genus	Ruminiclostridium9	Parkinson's disease || id:finn-b-G6_PARKINSON	Inverse variance weighted	4	-0.0830149	0.316834	0.793311	0.920337	0.494598	1.71254
genus	Ruminiclostridium9	Parkinson's disease || id:finn-b-G6_PARKINSON	MR Egger	4	0.162535	1.71733	0.933226	1.17649	0.0406228	34.0726
genus	Ruminiclostridium9	Parkinson's disease || id:finn-b-G6_PARKINSON	Weighted median	4	-0.0405026	0.363019	0.911163	0.960307	0.471414	1.95622
genus	Ruminiclostridium9	Parkinson's disease || id:finn-b-G6_PARKINSON	Weighted mode	4	0.0300905	0.472878	0.953265	1.03055	0.407893	2.60369
genus	Ruminococcus1	Parkinson's disease || id:finn-b-G6_PARKINSON	Inverse variance weighted	5	-0.212638	0.275465	0.44016	0.808449	0.471164	1.38718
genus	Ruminococcus1	Parkinson's disease || id:finn-b-G6_PARKINSON	MR Egger	5	0.654896	1.17717	0.616787	1.92494	0.191599	19.3393
genus	Ruminococcus1	Parkinson's disease || id:finn-b-G6_PARKINSON	Weighted median	5	-0.292176	0.353989	0.409155	0.746637	0.373068	1.49428
genus	Ruminococcus1	Parkinson's disease || id:finn-b-G6_PARKINSON	Weighted mode	5	-0.301509	0.449325	0.538961	0.739701	0.306608	1.78455
genus	Ruminococcus2	Parkinson's disease || id:finn-b-G6_PARKINSON	Inverse variance weighted	7	0.0347484	0.165874	0.834068	1.03536	0.747991	1.43313
genus	Ruminococcus2	Parkinson's disease || id:finn-b-G6_PARKINSON	MR Egger	7	-0.0982786	0.359384	0.795433	0.906396	0.448131	1.83329
genus	Ruminococcus2	Parkinson's disease || id:finn-b-G6_PARKINSON	Weighted median	7	0.0152403	0.211595	0.942581	1.01536	0.670665	1.53721
genus	Ruminococcus2	Parkinson's disease || id:finn-b-G6_PARKINSON	Weighted mode	7	0.0467768	0.253268	0.859555	1.04789	0.637865	1.72148
genus	Sellimonas	Parkinson's disease || id:finn-b-G6_PARKINSON	Inverse variance weighted	6	-0.0382213	0.104743	0.715182	0.9625	0.783866	1.18184
genus	Sellimonas	Parkinson's disease || id:finn-b-G6_PARKINSON	MR Egger	6	-0.450748	0.533294	0.445584	0.637151	0.224024	1.81214
genus	Sellimonas	Parkinson's disease || id:finn-b-G6_PARKINSON	Weighted median	6	-0.0297473	0.125892	0.813206	0.970691	0.758436	1.24235
genus	Sellimonas	Parkinson's disease || id:finn-b-G6_PARKINSON	Weighted mode	6	-0.0291786	0.166342	0.867638	0.971243	0.701027	1.34562
genus	Slackia	Parkinson's disease || id:finn-b-G6_PARKINSON	Inverse variance weighted	4	0.0964964	0.24436	0.69292	1.10131	0.682189	1.77791
genus	Slackia	Parkinson's disease || id:finn-b-G6_PARKINSON	MR Egger	4	-2.00628	2.07164	0.434987	0.134488	0.00231883	7.80011
genus	Slackia	Parkinson's disease || id:finn-b-G6_PARKINSON	Weighted median	4	-0.0616385	0.235613	0.793623	0.940223	0.592478	1.49207
genus	Slackia	Parkinson's disease || id:finn-b-G6_PARKINSON	Weighted mode	4	-0.180327	0.313891	0.605888	0.834997	0.451331	1.54481
genus	Streptococcus	Parkinson's disease || id:finn-b-G6_PARKINSON	Inverse variance weighted	10	0.156146	0.184879	0.398344	1.169	0.813656	1.67952
genus	Streptococcus	Parkinson's disease || id:finn-b-G6_PARKINSON	MR Egger	10	-0.860795	0.638468	0.214514	0.422826	0.120973	1.47787
genus	Streptococcus	Parkinson's disease || id:finn-b-G6_PARKINSON	Weighted median	10	-0.00455999	0.250531	0.985478	0.99545	0.609204	1.62658
genus	Streptococcus	Parkinson's disease || id:finn-b-G6_PARKINSON	Weighted mode	10	-0.0689838	0.346879	0.846784	0.933342	0.472902	1.84209
genus	Subdoligranulum	Parkinson's disease || id:finn-b-G6_PARKINSON	Inverse variance weighted	7	-0.0366582	0.22312	0.869497	0.964006	0.622523	1.49281
genus	Subdoligranulum	Parkinson's disease || id:finn-b-G6_PARKINSON	MR Egger	7	0.258647	0.660118	0.711335	1.29518	0.355161	4.72316
genus	Subdoligranulum	Parkinson's disease || id:finn-b-G6_PARKINSON	Weighted median	7	-0.0109981	0.27616	0.968233	0.989062	0.575641	1.6994
genus	Subdoligranulum	Parkinson's disease || id:finn-b-G6_PARKINSON	Weighted mode	7	0.015404	0.387602	0.969588	1.01552	0.475068	2.17082
genus	Sutterella	Parkinson's disease || id:finn-b-G6_PARKINSON	Inverse variance weighted	4	-0.0814849	0.441338	0.853518	0.921747	0.388094	2.1892
genus	Sutterella	Parkinson's disease || id:finn-b-G6_PARKINSON	MR Egger	4	0.881459	1.47886	0.611622	2.41442	0.133039	43.8175
genus	Sutterella	Parkinson's disease || id:finn-b-G6_PARKINSON	Weighted median	4	0.203461	0.330946	0.538696	1.22564	0.6407	2.3446
genus	Sutterella	Parkinson's disease || id:finn-b-G6_PARKINSON	Weighted mode	4	0.245328	0.350739	0.53462	1.27804	0.642672	2.54156
genus	Turicibacter	Parkinson's disease || id:finn-b-G6_PARKINSON	Inverse variance weighted	6	0.0750567	0.241356	0.755816	1.07795	0.671662	1.72999
genus	Turicibacter	Parkinson's disease || id:finn-b-G6_PARKINSON	MR Egger	6	2.60541	0.99417	0.058757	13.5367	1.92868	95.0099
genus	Turicibacter	Parkinson's disease || id:finn-b-G6_PARKINSON	Weighted median	6	0.264241	0.226571	0.243508	1.30244	0.835406	2.03058
genus	Turicibacter	Parkinson's disease || id:finn-b-G6_PARKINSON	Weighted mode	6	0.384565	0.284797	0.234816	1.46897	0.840602	2.56707
genus	Tyzzerella3	Parkinson's disease || id:finn-b-G6_PARKINSON	Inverse variance weighted	9	-0.130237	0.116257	0.262608	0.877887	0.699002	1.10255
genus	Tyzzerella3	Parkinson's disease || id:finn-b-G6_PARKINSON	MR Egger	9	0.464734	0.749712	0.554968	1.59159	0.366154	6.91829
genus	Tyzzerella3	Parkinson's disease || id:finn-b-G6_PARKINSON	Weighted median	9	-0.0788685	0.152064	0.604002	0.924161	0.685976	1.24505
genus	Tyzzerella3	Parkinson's disease || id:finn-b-G6_PARKINSON	Weighted mode	9	-0.0541037	0.214552	0.807267	0.947334	0.622118	1.44256
genus	Veillonella	Parkinson's disease || id:finn-b-G6_PARKINSON	Inverse variance weighted	4	-0.0247828	0.227428	0.913226	0.975522	0.624664	1.52345
genus	Veillonella	Parkinson's disease || id:finn-b-G6_PARKINSON	MR Egger	4	1.76575	5.76237	0.788236	5.84598	7.27e-05	469774
genus	Veillonella	Parkinson's disease || id:finn-b-G6_PARKINSON	Weighted median	4	0.174419	0.271682	0.520875	1.19055	0.699019	2.02773
genus	Veillonella	Parkinson's disease || id:finn-b-G6_PARKINSON	Weighted mode	4	0.207047	0.389411	0.631793	1.23004	0.573384	2.63872
genus	Victivallis	Parkinson's disease || id:finn-b-G6_PARKINSON	Inverse variance weighted	5	0.0471256	0.124249	0.704478	1.04825	0.821681	1.3373
genus	Victivallis	Parkinson's disease || id:finn-b-G6_PARKINSON	MR Egger	5	0.986571	0.866772	0.337702	2.68202	0.490514	14.6647
genus	Victivallis	Parkinson's disease || id:finn-b-G6_PARKINSON	Weighted median	5	0.104257	0.167931	0.53471	1.10989	0.798606	1.5425
genus	Victivallis	Parkinson's disease || id:finn-b-G6_PARKINSON	Weighted mode	5	0.17955	0.22289	0.465659	1.19668	0.773126	1.85227

## Sheet: Supplementary Table5-4
Supplementary Table5-4 Casual effects of MR Analysis between GM and Parkinson's disease (genome-wide statistical significance, P<5.00E-08)
Level	Exposure	Method	nsnp	Beta	SE	Pval	OR	OR_lci95	OR_uci95
Total	GM	Inverse variance weighted	15	0.240398	0.101083	0.0173955	1.27176	1.04318	1.55041
Total	GM	MR Egger	15	0.383463	0.276264	0.188456	1.46736	0.853838	2.52172
Total	GM	Weighted median	15	0.278404	0.143283	0.0520117	1.32102	0.997572	1.74934
Total	GM	Weighted mode	15	0.448102	0.227074	0.0685283	1.56534	1.00304	2.44286
phylum	Actinobacteria	Wald ratio	1	-0.349671	0.368135	0.342192	0.70492	0.342592	1.45045
class	Actinobacteria	Wald ratio	1	-0.287024	0.287921	0.31882	0.750494	0.426839	1.31956
order	Bifidobacteriales	Inverse variance weighted	2	-0.222479	0.239973	0.353875	0.800532	0.50016	1.28129
order	Gastranaerophilales	Wald ratio	1	0.240467	0.275976	0.383573	1.27184	0.740487	2.18449
family	Bifidobacteriaceae	Inverse variance weighted	2	-0.222479	0.239973	0.353875	0.800532	0.50016	1.28129
family	Oxalobacteraceae	Wald ratio	1	0.0326407	0.285009	0.908822	1.03318	0.590978	1.80626
family	Peptostreptococcaceae	Wald ratio	1	0.139182	0.509972	0.784914	1.14933	0.423008	3.12279
family	Streptococcaceae	Wald ratio	1	-0.357706	0.567581	0.528544	0.699278	0.229887	2.12709
family	unknown	Wald ratio	1	0.240467	0.275976	0.383573	1.27184	0.740487	2.18449
genus	Allisonella	Wald ratio	1	0.102383	0.211275	0.627964	1.10781	0.732189	1.67612
genus	Bifidobacterium	Inverse variance weighted	2	-0.218165	0.235052	0.353327	0.803993	0.507191	1.27448
genus	Candidatus	Wald ratio	1	0.724708	0.334599	0.0303189	2.06413	1.07132	3.97698
genus	Erysipelatoclostridium	Wald ratio	1	0.522706	0.375062	0.163423	1.68658	0.808628	3.51777
genus	Eubacterium	Wald ratio	1	-0.576786	0.533138	0.27931	0.561701	0.197555	1.59706
genus	Intestinibacter	Wald ratio	1	0.0528929	0.447655	0.905944	1.05432	0.43845	2.53526
genus	Oxalobacter	Wald ratio	1	0.414822	0.268913	0.122931	1.5141	0.893823	2.56483
genus	Romboutsia	Wald ratio	1	0.1378	0.504909	0.784914	1.14775	0.426637	3.08769
genus	Ruminococcaceae	Wald ratio	1	0.403884	0.553245	0.465373	1.49763	0.506376	4.42931
genus	Ruminococcus	Wald ratio	1	0.449329	0.540828	0.406078	1.56726	0.542973	4.5238
genus	Streptococcus	Wald ratio	1	-0.339589	0.538835	0.528544	0.712063	0.247658	2.04731
genus	Tyzzerella3	Wald ratio	1	-0.144517	0.270876	0.593674	0.86544	0.508936	1.47167
genus	unknown	Wald ratio	1	0.240467	0.275976	0.383573	1.27184	0.740487	2.18449

## Sheet: Supplementary Table5-5
Supplementary Table5-5 Results of sensitivity analysis (locus-wide significance, P<1.00E-05)
Level	Exposure	IVW_Q	IVW_Q_P	MR_Egger_Q	MR_Egger_Q_P	Egger_intercept	Pleiotropy_P	MR_PRESSO_P
Total	GM	11.971	0.608636	11.6613	0.555591	-0.0154467	0.58736	0.626
phylum	Actinobacteria	3.87596	0.868137	3.60647	0.823823	0.0275571	0.619673	0.927
phylum	Bacteroidetes	5.85126	0.210535	4.50139	0.212166	0.0608942	0.412855	0.242
phylum	Cyanobacteria	3.39914	0.334081	0.793064	0.672649	0.178746	0.247809	0.478
phylum	Euryarchaeota	6.54564	0.161938	6.43204	0.0923816	0.0261203	0.832753	0.225
phylum	Firmicutes	6.17546	0.186423	4.23683	0.237001	-0.119818	0.325933	0.152
phylum	Lentisphaerae	0.857403	0.930591	0.427535	0.934498	0.0452239	0.558848	0.199
phylum	Proteobacteria	1.69915	0.637124	1.30383	0.521048	-0.0328425	0.593751	0.802
phylum	Tenericutes	11.1113	0.0849964	10.1253	0.0717613	-0.048635	0.516423	0.121
phylum	Verrucomicrobia	6.71986	0.458619	6.71675	0.347838	-0.00244923	0.959646	0.447
class	Actinobacteria	2.44507	0.931176	2.42203	0.877089	0.00755483	0.884335	0.923
class	Bacilli	8.2149	0.512644	6.29377	0.614362	0.0474099	0.20314	0.291
class	Bacteroidia	6.55413	0.161411	5.38562	0.145642	0.0588498	0.47882	0.207
class	Betaproteobacteria	10.489	0.105512	10.4083	0.0644587	-0.0159869	0.851665	0.231
class	Clostridia	10.5084	0.161546	10.239	0.114942	-0.0184768	0.704869	0.127
class	Coriobacteriia	4.40269	0.354242	3.74836	0.28995	0.0923047	0.521595	0.339
class	Deltaproteobacteria	9.1035	0.16784	8.62458	0.125008	-0.0279433	0.620777	0.187
class	Erysipelotrichia	5.25831	0.628472	4.58482	0.598053	-0.0527064	0.443211	0.625
class	Lentisphaeria	2.51099	0.774839	2.21399	0.69647	0.0405291	0.61473	0.2
class	Melainabacteria	8.80178	0.0320458	5.89994	0.0523414	-0.109743	0.425815	0.153
class	Methanobacteria	2.0877	0.554405	0.00249964	0.998751	0.133319	0.285557	0.549
class	Mollicutes	11.1113	0.0849964	10.1253	0.0717613	-0.048635	0.516423	0.109
class	Negativicutes	9.59358	0.142844	9.49999	0.0907079	0.0152381	0.833139	0.124
class	Verrucomicrobiae	8.98405	0.343644	7.83031	0.347795	-0.0446533	0.34364	0.362
order	Bacillales	1.71603	0.633376	1.63899	0.440655	0.0209248	0.807407	0.619
order	Bacteroidales	6.55413	0.161411	5.38562	0.145642	0.0588498	0.47882	0.2
order	Bifidobacteriales	8.37295	0.136844	3.69527	0.448814	0.0992834	0.0965862	0.384
order	Burkholderiales	12.668	0.0806234	11.5624	0.0724739	-0.0519715	0.477472	0.089
order	Clostridiales	10.5093	0.161503	10.239	0.114942	-0.0184512	0.704428	0.14
order	Coriobacteriales	4.40269	0.354242	3.74836	0.28995	0.0923047	0.521595	0.314
order	Desulfovibrionales	8.75009	0.2711	8.74014	0.188728	-0.00338053	0.936826	0.255
order	Erysipelotrichales	5.25831	0.628472	4.58482	0.598053	-0.0527064	0.443211	0.629
order	Gastranaerophilales	8.7799	0.032365	5.77549	0.0557018	-0.111804	0.415028	0.207
order	Lactobacillales	7.88134	0.445146	5.3626	0.615805	0.0627118	0.156522	0.223
order	Methanobacteriales	2.0877	0.554405	0.00249964	0.998751	0.133319	0.285557	0.543
order	NB1n	3.01881	0.933171	2.9699	0.887772	0.0122097	0.831287	0.874
order	Pasteurellales	3.91451	0.688245	3.47918	0.626541	-0.0272198	0.53856	0.692
order	Rhodospirillales	11.9512	0.153394	11.9364	0.10267	0.0089584	0.928347	0.19
order	Selenomonadales	9.59358	0.142844	9.49999	0.0907079	0.0152381	0.833139	0.106
order	Verrucomicrobiales	8.98405	0.343644	7.83031	0.347795	-0.0446533	0.34364	0.384
order	Victivallales	2.51099	0.774839	2.21399	0.69647	0.0405291	0.61473	0.207
family	Acidaminococcaceae	2.37281	0.498717	1.28884	0.524966	0.0649524	0.407139	0.095
family	Alcaligenaceae	11.3399	0.0450418	7.78531	0.099767	-0.152621	0.247937	0.026
family	Bacteroidaceae	3.37429	0.497248	3.31369	0.345741	0.0233017	0.829885	0.432
family	Bacteroidales	1.57036	0.81411	0.735277	0.864877	-0.0546485	0.42819	0.78
family	Bifidobacteriaceae	8.37295	0.136844	3.69527	0.448814	0.0992834	0.0965862	0.367
family	Clostridiales	10.7206	0.295348	6.94616	0.542453	0.0705949	0.0879663	0.26
family	Coriobacteriaceae	4.40269	0.354242	3.74836	0.28995	0.0923047	0.521595	0.3
family	Defluviitaleaceae	9.5842	0.213386	9.58013	0.143484	-0.00471503	0.961359	0.258
family	Desulfovibrionaceae	8.74636	0.271383	8.73683	0.188928	-0.0032889	0.938142	0.238
family	Erysipelotrichaceae	5.25831	0.628472	4.58482	0.598053	-0.0527064	0.443211	0.612
family	Lachnospiraceae	1.33465	0.969713	1.26717	0.938273	-0.0147638	0.805396	0.809
family	Methanobacteriaceae	2.0877	0.554405	0.00249964	0.998751	0.133319	0.285557	0.521
family	Oxalobacteraceae	7.64087	0.265612	7.63604	0.177468	0.00539586	0.957324	0.307
family	Pasteurellaceae	3.91451	0.688245	3.47918	0.626541	-0.0272198	0.53856	0.67
family	Peptococcaceae	9.77281	0.201818	9.47639	0.148505	0.0227652	0.679996	0.228
family	Peptostreptococcaceae	2.63111	0.916905	2.14888	0.905509	0.0216917	0.513392	0.829
family	Prevotellaceae	11.2025	0.190489	9.47357	0.220419	0.0570525	0.295603	0.207
family	Rhodospirillaceae	5.29245	0.506888	5.29215	0.381276	-0.00145649	0.987155	0.565
family	Rikenellaceae	5.3079	0.724217	2.85805	0.897816	0.0597772	0.161516	0.732
family	Ruminococcaceae	5.92571	0.204765	5.40048	0.144714	0.0683979	0.62661	0.319
family	Streptococcaceae	5.3668	0.497699	1.97029	0.85324	0.116468	0.124672	0.21
family	Veillonellaceae	7.37744	0.49651	7.19603	0.408759	-0.0141138	0.687025	0.522
family	Verrucomicrobiaceae	8.98333	0.343704	7.82976	0.347845	-0.0446258	0.343657	0.333
family	Victivallaceae	6.38544	0.60414	6.26822	0.508803	0.025353	0.742113	0.258
genus	Adlercreutzia	4.16675	0.244012	1.25941	0.532748	0.133294	0.230294	0.414
genus	Akkermansia	8.9796	0.34402	7.82052	0.348686	-0.0446905	0.342316	0.386
genus	Alistipes	3.81436	0.282221	1.04807	0.592128	-0.219234	0.238169	0.343
genus	Allisonella	1.00567	0.799881	0.360949	0.834874	-0.100945	0.506263	0.673
genus	Anaerofilum	6.33754	0.274746	5.85731	0.210061	0.0643096	0.59752	0.307
genus	Anaerostipes	14.0604	0.120191	14.0317	0.0809436	0.00930575	0.901245	0.136
genus	Anaerotruncus	5.50655	0.239154	4.94658	0.175751	-0.077069	0.600966	0.293
genus	Bacteroides	3.37429	0.497248	3.31369	0.345741	0.0233017	0.829885	0.437
genus	Barnesiella	12.9344	0.114128	12.7803	0.0776457	0.0232258	0.779863	0.172
genus	Bifidobacterium	2.62122	0.758138	1.72146	0.786815	-0.0385374	0.396559	0.939
genus	Bilophila	5.28293	0.382335	5.16398	0.270883	-0.0346207	0.776603	0.529
genus	Butyricimonas	6.83079	0.446708	6.81154	0.338628	0.00841013	0.900661	0.55
genus	Butyrivibrio	6.39846	0.380064	3.54381	0.616769	0.101197	0.151905	0.395
genus	Candidatus	8.30038	0.040195	0.538791	0.763841	-0.189712	0.108308	0.036
genus	Clostridium	2.51749	0.773859	1.67168	0.795856	-0.0436703	0.409783	0.699
genus	Coprobacter	5.38887	0.249672	5.37665	0.146205	0.00661531	0.939375	0.313
genus	Coprococcus1	3.46139	0.749099	3.42478	0.634799	0.00952252	0.855788	0.576
genus	Coprococcus3	1.40518	0.843294	0.956487	0.811779	0.0543034	0.550903	0.659
genus	Defluviitaleaceae	10.0335	0.18668	9.70375	0.137695	0.0331484	0.667442	0.236
genus	Desulfovibrio	0.836682	0.933464	0.802154	0.848952	-0.0231569	0.864442	0.874
genus	Dorea	3.04465	0.550381	2.51612	0.472386	-0.0677404	0.519818	0.613
genus	Eggerthella	5.63901	0.227778	1.2383	0.743833	0.149203	0.126832	0.269
genus	Eisenbergiella	4.86952	0.30095	1.48272	0.686263	-0.25734	0.162985	0.201
genus	Erysipelatoclostridium	9.08058	0.246923	9.0779	0.169244	0.00289175	0.967825	0.248
genus	Escherichia	8.58096	0.0354137	6.97264	0.0306133	0.076036	0.56707	0.142
genus	Flavonifractor	0.399216	0.940404	0.150857	0.927346	-0.0480659	0.667641	0.937
genus	Fusicatenibacter	9.56839	0.296634	9.48754	0.21952	-0.0198362	0.814055	0.336
genus	Haemophilus	7.2576	0.509112	5.13267	0.643777	-0.0498411	0.188274	0.421
genus	Holdemanella	4.14475	0.52877	4.05959	0.398001	-0.0120335	0.786471	0.64
genus	Holdemania	2.68524	0.6118	2.59362	0.458608	0.0290128	0.781908	0.299
genus	Howardella	1.35909	0.928735	1.32638	0.856884	-0.0104323	0.865264	0.972
genus	Intestinibacter	3.73076	0.713057	3.71844	0.590622	-0.00613458	0.91594	0.563
genus	Intestinimonas	8.14386	0.614787	5.57048	0.782017	0.0583896	0.143138	0.474
genus	Lachnoclostridium	5.68743	0.337831	5.03228	0.284001	-0.0581584	0.51045	0.402
genus	Lactobacillus	7.16349	0.208762	6.87136	0.142844	-0.0277475	0.701203	0.328
genus	Lactococcus	2.14952	0.828093	0.903886	0.924003	-0.100152	0.326908	0.405
genus	Marvinbryantia	4.95127	0.421856	3.60496	0.462099	0.0748611	0.310458	0.259
genus	Olsenella	4.22935	0.51689	3.72742	0.44415	0.0360537	0.51776	0.518
genus	Oscillibacter	15.5818	0.157379	14.7366	0.141964	0.040402	0.466321	0.252
genus	Oxalobacter	15.1388	0.0342605	15.1308	0.0192635	-0.00708209	0.956817	0.049
genus	Paraprevotella	4.62961	0.79633	4.03874	0.775304	0.0404677	0.46722	0.8
genus	Parasutterella	2.98163	0.965019	2.5266	0.960479	0.0342646	0.518972	0.99
genus	Peptococcus	9.53589	0.216435	9.51389	0.146673	-0.00745448	0.910077	0.401
genus	Phascolarctobacterium	2.56959	0.765979	2.24373	0.691032	-0.0467268	0.598645	0.185
genus	Prevotella7	2.32121	0.676909	2.28505	0.515392	0.0356666	0.861311	0.696
genus	Prevotella9	4.32064	0.504234	2.36958	0.668131	0.0654012	0.234987	0.584
genus	Rikenellaceae	1.86711	0.86721	1.62324	0.804609	0.0460857	0.647311	0.878
genus	Roseburia	3.60837	0.607057	2.04965	0.726626	-0.0821885	0.279938	0.778
genus	Ruminiclostridium5	2.87849	0.718713	1.23821	0.871769	-0.0910417	0.269505	0.746
genus	Ruminiclostridium6	2.73618	0.908288	2.7069	0.844632	0.00865617	0.869752	0.913
genus	Ruminiclostridium9	0.37022	0.946323	0.349056	0.839853	-0.0165454	0.897669	0.849
genus	Ruminococcus1	3.02837	0.553089	2.45379	0.483701	-0.0586117	0.503551	0.586
genus	Ruminococcus2	1.93384	0.925682	1.75974	0.88129	0.014035	0.693802	0.949
genus	Sellimonas	1.31008	0.933891	0.687697	0.952837	0.0600133	0.474293	0.952
genus	Slackia	5.15599	0.160725	3.38697	0.183877	0.204941	0.414253	0.304
genus	Streptococcus	8.92372	0.444345	6.15457	0.629922	0.0765164	0.134666	0.18
genus	Subdoligranulum	6.24466	0.396349	5.96968	0.30918	-0.0230343	0.651554	0.531
genus	Sutterella	9.53057	0.0230083	7.7006	0.0212734	-0.0776332	0.561809	0.072
genus	Turicibacter	10.8656	0.0541111	4.07633	0.395774	-0.302018	0.0612556	0.039
genus	Tyzzerella3	7.05617	0.530585	6.41085	0.492677	-0.0822188	0.448206	0.665
genus	Veillonella	2.62405	0.453288	2.50298	0.286078	-0.131681	0.7852	0.732
genus	Victivallis	3.50946	0.476442	2.31009	0.51059	-0.126472	0.353496	0.539
