# Supplementary material for: Deconstruct the link between gut microbiota and neurological diseases: application of Mendelian randomization analysis
Source: Front Cell Infect Microbiol. 2025 Mar 6;15:1433131. doi: 10.3389/fcimb.2025.1433131 (PMC11922733; doi:10.3389/fcimb.2025.1433131)
Supplement: Supplementary file 6 [file Table6.xlsx]

## Sheet: Supplementary Table6-1
Supplementary Table6-1 IVs related to GM taxa and bipolar disorder (locus-wide significance, P<1.00E-05)
Level	Exposure	SNP	Effect_allele.exposure	Other_allele.exposure	Samplesize.exposure	SE.exposure	Pval.exposure	Beta.exposure	SE.outcome	Beta.outcome	Pval.outcome	F	R2
phylum	Actinobacteria	rs1397793	A	G	14306	0.0111587	3.74e-06	0.0521387	0.0146	-0.003195	0.8271	21.832	0.00152375
phylum	Actinobacteria	rs4429415	C	T	14306	0.0111343	2.05e-07	0.0581908	0.0141	0.0002	0.9898	27.3138	0.00190562
phylum	Actinobacteria	rs55888705	A	G	14306	0.0109975	1.31e-06	0.0534221	0.0142	-0.006099	0.666	23.5968	0.00164672
phylum	Actinobacteria	rs6496870	C	T	14306	0.0113809	4.62e-06	-0.0510777	0.0142	-0.004798	0.737099	20.1423	0.00140598
phylum	Actinobacteria	rs74037001	G	A	14306	0.0165334	6.71e-07	-0.0819391	0.0204	0.013095	0.519501	24.5617	0.00171394
phylum	Actinobacteria	rs7570971	A	C	14306	0.0113623	1.41e-14	0.086653	0.0153	0.018302	0.2324	58.1614	0.00404906
phylum	Actinobacteria	rs8047955	G	A	14306	0.0111192	2.66e-06	-0.0521115	0.0144	0.004701	0.742099	21.9644	0.00153298
phylum	Actinobacteria	rs857444	C	T	14306	0.0109885	3.8e-06	0.0507315	0.0139	-0.017899	0.1999	21.3147	0.00148769
phylum	Bacteroidetes	rs111845179	T	C	14306	0.0213837	6.47e-07	0.104177	0.0283	-0.01	0.724599	23.7344	0.0016563
phylum	Bacteroidetes	rs2032750	C	T	14306	0.0106804	1.71e-06	0.0510857	0.0138	-0.008999	0.514	22.8783	0.00159666
phylum	Bacteroidetes	rs62575403	C	T	14306	0.0311079	2.96e-06	0.145424	0.0333	0.011304	0.7345	21.854	0.00152528
phylum	Bacteroidetes	rs73512608	G	A	14306	0.0236743	2.54e-07	-0.123117	0.031	-0.024302	0.4323	27.0447	0.00188688
phylum	Bacteroidetes	rs73846128	A	G	14306	0.0133481	4.78e-07	-0.0664262	0.0173	-0.002804	0.8698	24.7651	0.00172811
phylum	Bacteroidetes	rs73975615	G	A	14306	0.0442629	1.2e-06	-0.207163	0.0736	-0.038297	0.6031	21.9051	0.00152884
phylum	Cyanobacteria	rs584122	T	C	14306	0.0326827	4.23e-06	0.151774	0.0268	0.006101	0.8198	21.5655	0.00150517
phylum	Cyanobacteria	rs76531781	T	C	14306	0.0493393	2.87e-06	-0.231868	0.0305	0.004798	0.8756	22.0849	0.00154137
phylum	Cyanobacteria	rs789068	G	A	14306	0.0212922	1.57e-07	-0.111385	0.0171	0.006995	0.684301	27.3661	0.00190926
phylum	Cyanobacteria	rs9864379	T	C	14306	0.0268045	2.03e-07	-0.138933	0.0219	-0.033195	0.129	26.8655	0.0018744
phylum	Euryarchaeota	rs10202904	G	T	14306	0.0230271	6.19e-07	0.115986	0.0136	0.004199	0.7573	25.3707	0.00177029
phylum	Euryarchaeota	rs34928225	T	C	14306	0.0425421	4.33e-06	0.19977	0.027	-0.035399	0.1902	22.0507	0.00153899
phylum	Euryarchaeota	rs76029318	T	C	14306	0.0438442	1.05e-06	0.214866	0.0265	-0.025102	0.3432	24.0166	0.00167596
phylum	Euryarchaeota	rs7635189	A	G	14306	0.0259356	4.64e-06	-0.119983	0.0159	0.017604	0.2677	21.4016	0.00149376
phylum	Euryarchaeota	rs77658038	A	C	14306	0.0340856	4.75e-06	-0.160157	0.0206	-0.018205	0.3761	22.0775	0.00154086
phylum	Firmicutes	rs112334273	G	A	14306	0.0127415	9.26e-07	0.0627459	0.0171	-0.0006	0.9737	24.251	0.00169229
phylum	Firmicutes	rs2009919	C	T	14306	0.0106294	4.95e-07	-0.0536457	0.0152	-0.006698	0.6608	25.4714	0.0017773
phylum	Firmicutes	rs2332027	A	G	14306	0.0104823	4.05e-06	0.0482656	0.0153	0.012798	0.4032	21.2013	0.00147979
phylum	Firmicutes	rs3792064	G	A	14306	0.0182532	6.75e-07	0.0897349	0.0238	0.002804	0.907	24.1682	0.00168653
phylum	Firmicutes	rs3852931	T	C	14306	0.0105	4.53e-06	0.0482086	0.0138	-0.005696	0.679499	21.08	0.00147134
phylum	Firmicutes	rs7247191	T	C	14306	0.0157424	4.73e-06	-0.0713033	0.0207	0.007403	0.719701	20.5153	0.00143198
phylum	Lentisphaerae	rs1002941	A	G	14306	0.0233382	4.31e-06	-0.107661	0.0158	-0.027505	0.0826704	21.2805	0.00148531
phylum	Lentisphaerae	rs11770843	C	T	14306	0.0234776	1.14e-06	0.111896	0.0151	0.008103	0.5903	22.7155	0.00158531
phylum	Lentisphaerae	rs2825714	A	G	14306	0.0289096	1.5e-06	-0.138226	0.0204	0.016296	0.4244	22.861	0.00159545
phylum	Lentisphaerae	rs62570196	C	T	14306	0.0439621	9.64e-07	-0.217203	0.0266	0.054403	0.0404697	24.4104	0.0017034
phylum	Lentisphaerae	rs77599476	A	G	14306	0.0479918	1.9e-06	0.229981	0.0307	-0.046096	0.1337	22.9641	0.00160264
phylum	Proteobacteria	rs12150865	C	T	14306	0.0106407	1.54e-06	0.0511615	0.014	0.012204	0.3836	23.1178	0.00161334
phylum	Proteobacteria	rs2347697	G	T	14306	0.0108968	4.27e-06	0.0502281	0.0141	-0.006002	0.668199	21.2469	0.00148297
phylum	Proteobacteria	rs2532663	A	G	14306	0.0258034	7.47e-07	0.125578	0.03	0.022896	0.4457	23.685	0.00165286
phylum	Proteobacteria	rs922773	C	T	14306	0.0157851	3.68e-07	-0.0803778	0.0197	0.010899	0.5785	25.9285	0.00180914
phylum	Tenericutes	rs10108398	G	A	14306	0.0153953	1.09e-06	0.0769142	0.0154	0.008899	0.561	24.9595	0.00174165
phylum	Tenericutes	rs11890098	A	G	14306	0.0153389	9.57e-07	0.074438	0.0155	0.0078	0.612999	23.5505	0.0016435
phylum	Tenericutes	rs12566890	T	G	14306	0.0230978	3.65e-06	-0.101147	0.0265	-0.048403	0.0671707	19.1763	0.00133864
phylum	Tenericutes	rs3768491	G	A	14306	0.0149061	4.23e-06	0.0681052	0.0148	-0.041602	0.00501395	20.8753	0.00145707
phylum	Tenericutes	rs6043847	T	C	14306	0.0248606	4.55e-06	-0.114937	0.0268	0.007998	0.7665	21.3745	0.00149187
phylum	Tenericutes	rs72901605	T	C	14306	0.0178119	3.26e-06	-0.0841852	0.018	-0.018001	0.3151	22.3383	0.00155903
phylum	Tenericutes	rs74603314	T	C	14306	0.0462918	1.56e-06	0.221639	0.0307	-0.022297	0.4674	22.9237	0.00159982
phylum	Verrucomicrobia	rs11252894	A	C	14306	0.0162769	1.11e-06	0.0784055	0.0173	-0.003396	0.8449	23.2033	0.0016193
phylum	Verrucomicrobia	rs117107102	A	G	14306	0.0427565	2.68e-06	0.204283	0.0349	0.055804	0.1106	22.8276	0.00159312
phylum	Verrucomicrobia	rs11729256	T	C	14306	0.0146953	2.23e-06	0.0696984	0.0154	0.032699	0.0334303	22.4951	0.00156996
phylum	Verrucomicrobia	rs12908520	G	A	14306	0.012823	3.4e-06	0.0594916	0.0136	0.008103	0.5531	21.5244	0.00150231
phylum	Verrucomicrobia	rs2602429	T	C	14306	0.0153487	8.71e-07	-0.0764148	0.0175	0.001399	0.9355	24.7863	0.00172958
phylum	Verrucomicrobia	rs45598138	C	A	14306	0.03054	2.19e-06	-0.143901	0.0331	0.002102	0.9503	22.2019	0.00154952
phylum	Verrucomicrobia	rs74542928	T	C	14306	0.0231324	4.08e-07	0.115994	0.0232	-0.007196	0.7558	25.1437	0.00175448
phylum	Verrucomicrobia	rs76430504	T	C	14306	0.025458	3.5e-06	-0.11753	0.029	0.004002	0.8909	21.3132	0.00148759
class	Actinobacteria	rs11745923	G	T	14306	0.0115529	1.58e-06	0.0563759	0.0138	0.003496	0.7988	23.8125	0.00166175
class	Actinobacteria	rs134366	A	G	14306	0.023501	1.5e-06	-0.111877	0.0294	0.005296	0.8575	22.6626	0.00158162
class	Actinobacteria	rs1515761	C	T	14306	0.0169884	4.96e-06	-0.0762317	0.0203	0.009202	0.6488	20.1357	0.00140552
class	Actinobacteria	rs182549	T	C	14306	0.012066	3.79e-20	-0.111489	0.0154	-0.013399	0.384	85.3763	0.00593246
class	Actinobacteria	rs6660520	G	A	14306	0.0134495	1.11e-07	-0.0711483	0.0166	-0.0077	0.643101	27.9845	0.00195231
class	Actinobacteria	rs72767435	T	C	14306	0.0273626	2.57e-06	-0.126352	0.0431	0.017604	0.681999	21.3231	0.00148828
class	Actinobacteria	rs7322849	T	C	14306	0.0192976	6.21e-07	0.0944467	0.0253	-0.0002	0.9932	23.9534	0.00167156
class	Actinobacteria	rs8047955	G	A	14306	0.0116762	8.34e-07	-0.0575816	0.0144	0.004701	0.742099	24.32	0.0016971
class	Alphaproteobacteria	rs140912403	C	T	14306	0.0317708	6.2e-07	-0.160677	0.03	0.016404	0.5852	25.5771	0.00178467
class	Alphaproteobacteria	rs76784716	A	G	14306	0.0267738	5.09e-07	0.133271	0.0263	-0.010596	0.686	24.7771	0.00172895
class	Alphaproteobacteria	rs9813022	A	G	14306	0.0153867	1.05e-06	-0.0751277	0.0145	0.002098	0.8846	23.8402	0.00166367
class	Bacilli	rs11110282	A	G	14306	0.0217379	4.85e-06	-0.101189	0.0271	-0.0005	0.9864	21.6686	0.00151236
class	Bacilli	rs11730038	G	A	14306	0.0128717	1.96e-06	-0.0630747	0.0161	-0.0004	0.9809	24.0126	0.00167568
class	Bacilli	rs2952251	G	A	14306	0.0123903	1.08e-06	0.0598868	0.0152	0.023596	0.1207	23.3614	0.00163032
class	Bacilli	rs35344081	G	A	14306	0.0127066	1.01e-06	0.0619529	0.0158	-0.001301	0.9323	23.7719	0.00165892
class	Bacilli	rs4028634	C	T	14306	0.0109842	2.21e-06	-0.0520614	0.0138	-0.013804	0.3191	22.4644	0.00156782
class	Bacilli	rs4459992	T	C	14306	0.0116362	4.3e-06	0.0535854	0.0151	0.011701	0.4375	21.2066	0.00148016
class	Bacilli	rs57872228	C	T	14306	0.0146647	9.22e-07	-0.0714773	0.0184	-0.027596	0.1324	23.7569	0.00165787
class	Bacilli	rs77558518	A	G	14306	0.0222879	1.34e-06	-0.107255	0.03	-0.035202	0.2408	23.1578	0.00161613
class	Bacilli	rs78938557	T	C	14306	0.0232858	1.07e-06	0.108007	0.03	0.015095	0.6133	21.514	0.00150159
class	Bacilli	rs9581006	T	C	14306	0.0467697	1.79e-06	-0.225309	0.0359	-0.073302	0.0409704	23.2075	0.00161959
class	Bacteroidia	rs111845179	T	C	14306	0.0213843	9.24e-07	0.102648	0.0283	-0.01	0.724599	23.0415	0.00160803
class	Bacteroidia	rs2032750	C	T	14306	0.0106807	1.92e-06	0.0508393	0.0138	-0.008999	0.514	22.6569	0.00158123
class	Bacteroidia	rs55773148	G	A	14306	0.0236759	3.9e-07	-0.121514	0.031	-0.024302	0.4322	26.3414	0.0018379
class	Bacteroidia	rs73975615	G	A	14306	0.0442633	1.22e-06	-0.207018	0.0736	-0.038297	0.6031	21.874	0.00152668
class	Bacteroidia	rs7631304	G	A	14306	0.0132957	8.37e-07	-0.0645771	0.0173	-0.001399	0.9334	23.5904	0.00164627
class	Bacteroidia	rs929878	T	C	14306	0.012153	4.73e-06	0.0548532	0.0153	0.015095	0.3246	20.3722	0.001422
class	Betaproteobacteria	rs11128180	A	G	14306	0.0128769	3.67e-06	0.0592944	0.0161	0.038596	0.0166602	21.2034	0.00147994
class	Betaproteobacteria	rs1511453	A	G	14306	0.0199158	4.76e-06	0.0923492	0.0274	0.021898	0.4231	21.5016	0.00150072
class	Betaproteobacteria	rs1928341	G	A	14306	0.0110408	2.02e-06	-0.0525581	0.0138	-0.020596	0.1358	22.661	0.00158151
class	Betaproteobacteria	rs2613606	T	C	14306	0.0109091	2.2e-06	0.0513106	0.0136	-0.005405	0.693499	22.1226	0.001544
class	Betaproteobacteria	rs4033856	T	C	14306	0.0167237	5.17e-07	-0.0832423	0.0212	-0.004098	0.8485	24.7756	0.00172884
class	Betaproteobacteria	rs6087811	T	G	14306	0.0198522	7.44e-07	-0.0978177	0.0264	-0.021704	0.4097	24.2783	0.00169419
class	Betaproteobacteria	rs62395635	T	C	14306	0.0236	2.94e-06	0.109741	0.0277	0.017496	0.5273	21.6229	0.00150918
class	Betaproteobacteria	rs9964679	A	G	14306	0.0114866	4.85e-06	0.052911	0.0146	0.009098	0.5301	21.2182	0.00148097
class	Clostridia	rs10774377	G	A	14306	0.0113858	3.24e-06	-0.052659	0.0149	-0.017103	0.2518	21.3904	0.00149297
class	Clostridia	rs112334273	G	A	14306	0.0127404	3.81e-07	0.0641008	0.0171	-0.0006	0.9737	25.314	0.00176634
class	Clostridia	rs13179700	C	T	14306	0.0109569	3.37e-06	-0.0511937	0.0141	0.012397	0.3759	21.8302	0.00152362
class	Clostridia	rs2273429	A	G	14306	0.0153105	4.52e-06	-0.0724037	0.0207	0.019705	0.3427	22.3637	0.0015608
class	Clostridia	rs6814436	C	T	14306	0.0150815	9.65e-07	-0.0739995	0.0193	0.029202	0.13	24.0751	0.00168004
class	Clostridia	rs6815608	C	T	14306	0.0210883	4.02e-07	-0.103803	0.0293	0.022297	0.4457	24.2291	0.00169077
class	Clostridia	rs72915163	T	C	14306	0.0120557	1.34e-06	-0.0581025	0.016	0.027498	0.0871204	23.2276	0.001621
class	Clostridia	rs992074	T	C	14306	0.0508787	8.78e-07	-0.255639	0.0338	-0.001201	0.9728	25.2454	0.00176156
class	Coriobacteriia	rs11250875	T	C	14306	0.0130939	4.83e-06	0.06075	0.0166	0.004997	0.7627	21.5256	0.00150239
class	Coriobacteriia	rs1816223	G	A	14306	0.0129006	4.84e-06	0.0586265	0.0166	0.022	0.1854	20.6523	0.00144153
class	Coriobacteriia	rs34739816	G	T	14306	0.0207666	3.88e-06	0.0965017	0.0261	0.042605	0.1021	21.5943	0.00150718
class	Coriobacteriia	rs719099	A	G	14306	0.0155815	5.43e-07	0.0778402	0.0206	0.0077	0.7076	24.9568	0.00174146
class	Deltaproteobacteria	rs112381107	C	T	14306	0.0456908	4.63e-06	0.206594	0.0309	0.031604	0.307	20.4446	0.00142705
class	Deltaproteobacteria	rs11599763	C	T	14306	0.0117397	3.94e-06	0.0544219	0.0139	0.006702	0.6273	21.4899	0.0014999
class	Deltaproteobacteria	rs17791387	A	G	14306	0.0154246	1.6e-06	-0.0735881	0.0179	-0.010303	0.5646	22.7608	0.00158847
class	Deltaproteobacteria	rs2692012	G	A	14306	0.0253336	3.14e-06	-0.110335	0.0291	-0.007403	0.7997	18.9685	0.00132416
class	Deltaproteobacteria	rs4506934	C	T	14306	0.02012	3.59e-06	-0.0936514	0.024	-0.010396	0.6643	21.6657	0.00151216
class	Deltaproteobacteria	rs6058181	C	T	14306	0.0165958	3.4e-07	0.0825716	0.02	0.001601	0.936	24.7551	0.00172741
class	Deltaproteobacteria	rs62020470	A	G	14306	0.0129358	4.85e-06	-0.0585411	0.015	0.007105	0.636499	20.4802	0.00142954
class	Erysipelotrichia	rs10781552	C	T	14306	0.0116074	2.33e-06	-0.0552212	0.015	0.0277	0.0640796	22.633	0.00157956
class	Erysipelotrichia	rs17530232	A	G	14306	0.0224648	2.79e-06	0.10305	0.0328	-0.048298	0.1405	21.0422	0.0014687
class	Erysipelotrichia	rs2300774	A	G	14306	0.0106784	8.95e-07	-0.0524152	0.014	0.012097	0.3866	24.0936	0.00168133
class	Erysipelotrichia	rs35161940	T	C	14306	0.0167641	1.85e-06	-0.0806041	0.0221	0.003305	0.8825	23.1182	0.00161337
class	Erysipelotrichia	rs4078432	T	C	14306	0.0133764	4.23e-06	0.0608929	0.0181	0.022505	0.2144	20.7231	0.00144647
class	Erysipelotrichia	rs62504403	C	T	14306	0.0127883	1.12e-07	0.0681159	0.0171	0.025502	0.1353	28.3708	0.00197921
class	Erysipelotrichia	rs7234058	T	C	14306	0.0194091	9.12e-07	-0.0945759	0.0243	-0.013399	0.5814	23.7438	0.00165696
class	Erysipelotrichia	rs8003149	C	T	14306	0.0116888	4.08e-06	0.0538798	0.0148	-0.0002	0.9885	21.2477	0.00148303
class	Gammaproteobacteria	rs11181912	G	A	14306	0.0118796	9.95e-07	-0.0579153	0.0144	-0.006201	0.6669	23.7675	0.00165861
class	Gammaproteobacteria	rs6706173	A	C	14306	0.0146392	1.99e-07	0.074251	0.0182	-0.017604	0.3338	25.7259	0.00179503
class	Gammaproteobacteria	rs9494710	C	T	14306	0.0120924	4.55e-06	-0.0549673	0.0152	0.001802	0.9047	20.6625	0.00144224
class	Lentisphaeria	rs11770843	C	T	14306	0.0234879	1.91e-06	0.109431	0.0151	0.008103	0.5903	21.7066	0.00151501
class	Lentisphaeria	rs17114848	G	A	14306	0.0324332	4.06e-06	0.152377	0.0218	0.002904	0.8945	22.0729	0.00154053
class	Lentisphaeria	rs2031282	A	G	14306	0.0270329	4.38e-06	0.122368	0.0192	-0.001902	0.919	20.4904	0.00143025
class	Lentisphaeria	rs2825714	A	G	14306	0.0289246	1.72e-06	-0.13741	0.0204	0.016296	0.4244	22.5685	0.00157507
class	Lentisphaeria	rs62570196	C	T	14306	0.0439866	1.08e-06	-0.21635	0.0266	0.054403	0.0404697	24.1921	0.00168819
class	Lentisphaeria	rs77599476	A	G	14306	0.0480168	1.86e-06	0.230292	0.0307	-0.046096	0.1337	23.0023	0.0016053
class	Melainabacteria	rs11150282	T	C	14306	0.0196972	6.03e-07	0.0989487	0.0146	-0.008496	0.5581	25.2355	0.00176087
class	Melainabacteria	rs4129395	G	A	14306	0.0185106	1.48e-06	0.0896187	0.0135	-0.012896	0.3362	23.4399	0.00163579
class	Melainabacteria	rs79790072	T	C	14306	0.0487841	3.29e-06	0.226722	0.0315	-0.008597	0.7848	21.5989	0.0015075
class	Melainabacteria	rs9864379	T	C	14306	0.0292553	5.36e-08	-0.159735	0.0219	-0.033195	0.129	29.812	0.00207955
class	Methanobacteria	rs10202904	G	T	14306	0.0235357	3.01e-07	0.121754	0.0136	0.004199	0.7573	26.7616	0.00186716
class	Methanobacteria	rs6776814	T	C	14306	0.0411825	1.63e-06	-0.199566	0.0234	-0.001701	0.9431	23.4827	0.00163877
class	Methanobacteria	rs73457410	A	G	14306	0.0436695	1.41e-06	0.21534	0.0261	-0.023105	0.3761	24.316	0.00169683
class	Methanobacteria	rs894996	C	A	14306	0.0449076	1.88e-06	0.216999	0.0254	-0.001499	0.9542	23.3494	0.00162948
class	Mollicutes	rs10108398	G	A	14306	0.0153953	1.09e-06	0.0769142	0.0154	0.008899	0.561	24.9595	0.00174165
class	Mollicutes	rs11890098	A	G	14306	0.0153389	9.57e-07	0.074438	0.0155	0.0078	0.612999	23.5505	0.0016435
class	Mollicutes	rs12566890	T	G	14306	0.0230978	3.65e-06	-0.101147	0.0265	-0.048403	0.0671707	19.1763	0.00133864
class	Mollicutes	rs3768491	G	A	14306	0.0149061	4.23e-06	0.0681052	0.0148	-0.041602	0.00501395	20.8753	0.00145707
class	Mollicutes	rs6043847	T	C	14306	0.0248606	4.55e-06	-0.114937	0.0268	0.007998	0.7665	21.3745	0.00149187
class	Mollicutes	rs72901605	T	C	14306	0.0178119	3.26e-06	-0.0841852	0.018	-0.018001	0.3151	22.3383	0.00155903
class	Mollicutes	rs74603314	T	C	14306	0.0462918	1.56e-06	0.221639	0.0307	-0.022297	0.4674	22.9237	0.00159982
class	Negativicutes	rs13086907	G	A	14306	0.0131735	1.95e-06	0.0625312	0.017	-0.036004	0.03434	22.5316	0.0015725
class	Negativicutes	rs1643968	T	C	14306	0.0112298	4.15e-07	-0.0565284	0.0148	-0.020703	0.1613	25.339	0.00176808
class	Negativicutes	rs4722181	T	G	14306	0.0105798	2e-06	0.0501306	0.0134	-0.013095	0.326	22.4518	0.00156694
class	Negativicutes	rs60274479	T	C	14306	0.0134137	1.16e-06	-0.0659623	0.0188	0.025102	0.1805	24.1821	0.0016875
class	Negativicutes	rs61249479	A	C	14306	0.0168628	2.95e-06	0.0777075	0.0224	0.004898	0.8276	21.2357	0.00148219
class	Negativicutes	rs71405394	G	A	14306	0.02405	2.17e-06	-0.114178	0.0294	0.006803	0.8179	22.539	0.00157301
class	Negativicutes	rs73232831	G	A	14306	0.0314932	1.87e-06	-0.151829	0.0322	0.038699	0.2291	23.2421	0.00162201
class	Verrucomicrobiae	rs111862613	T	C	14306	0.0196746	3.74e-06	0.090699	0.0248	0.006201	0.8045	21.2517	0.0014833
class	Verrucomicrobiae	rs117107102	A	G	14306	0.0431572	2.92e-06	0.204683	0.0349	0.055804	0.1106	22.4935	0.00156984
class	Verrucomicrobiae	rs11729256	T	C	14306	0.0150177	6.73e-07	0.0749798	0.0154	0.032699	0.0334303	24.9277	0.00173943
class	Verrucomicrobiae	rs12908520	G	A	14306	0.0130946	2.17e-06	0.0618926	0.0136	0.008103	0.5531	22.3405	0.00155918
class	Verrucomicrobiae	rs2602429	T	C	14306	0.0156194	2.58e-06	-0.0746844	0.0175	0.001399	0.9355	22.8629	0.00159558
class	Verrucomicrobiae	rs4242783	A	G	14306	0.0147693	2.64e-06	-0.0689292	0.0156	0.0045	0.7716	21.7814	0.00152022
class	Verrucomicrobiae	rs4936098	G	A	14306	0.0135928	1.12e-06	-0.0648843	0.0141	0.001101	0.9368	22.7856	0.0015902
class	Verrucomicrobiae	rs74542928	T	C	14306	0.0236422	1.63e-06	0.112164	0.0232	-0.007196	0.7558	22.5077	0.00157083
class	Verrucomicrobiae	rs9349825	A	G	14306	0.0147128	2.54e-06	-0.0704036	0.0152	0.008196	0.5913	22.8981	0.00159803
order	Actinomycetales	rs2889192	T	G	14306	0.0194997	3.97e-06	-0.0884052	0.0166	0.012403	0.4574	20.5542	0.00143469
order	Actinomycetales	rs35011108	A	G	14306	0.0503803	1.88e-06	0.241546	0.0391	0.026603	0.496	22.9868	0.00160422
order	Bacillales	rs10233278	T	C	14306	0.0248527	3.51e-06	-0.116319	0.0135	-0.044799	0.000908	21.9056	0.00152887
order	Bacillales	rs4617108	G	A	14306	0.0525929	1.98e-06	-0.248861	0.0279	-0.039096	0.1611	22.3903	0.00156265
order	Bacillales	rs62640857	A	G	14306	0.0326455	4.49e-06	0.148238	0.0178	-0.0077	0.6674	20.6192	0.00143923
order	Bacillales	rs74420793	A	G	14306	0.0353763	3.07e-06	-0.164413	0.0184	0.023902	0.1929	21.5997	0.00150756
order	Bacteroidales	rs111845179	T	C	14306	0.0213843	9.24e-07	0.102648	0.0283	-0.01	0.724599	23.0415	0.00160803
order	Bacteroidales	rs2032750	C	T	14306	0.0106807	1.92e-06	0.0508393	0.0138	-0.008999	0.514	22.6569	0.00158123
order	Bacteroidales	rs55773148	G	A	14306	0.0236759	3.9e-07	-0.121514	0.031	-0.024302	0.4322	26.3414	0.0018379
order	Bacteroidales	rs73975615	G	A	14306	0.0442633	1.22e-06	-0.207018	0.0736	-0.038297	0.6031	21.874	0.00152668
order	Bacteroidales	rs7631304	G	A	14306	0.0132957	8.37e-07	-0.0645771	0.0173	-0.001399	0.9334	23.5904	0.00164627
order	Bacteroidales	rs929878	T	C	14306	0.012153	4.73e-06	0.0548532	0.0153	0.015095	0.3246	20.3722	0.001422
order	Bifidobacteriales	rs13020688	G	A	14306	0.0122081	1.57e-06	0.0584045	0.0141	0.007397	0.6024	22.8874	0.00159729
order	Bifidobacteriales	rs182549	T	C	14306	0.0126703	5.94e-20	-0.11707	0.0154	-0.013399	0.384	85.3724	0.00593219
order	Bifidobacteriales	rs4957061	T	C	14306	0.0116907	1.15e-06	0.0569873	0.0152	-0.001501	0.9207	23.7616	0.0016582
order	Bifidobacteriales	rs7322849	T	C	14306	0.0200996	1.74e-08	0.110676	0.0253	-0.0002	0.9932	30.3202	0.00211492
order	Bifidobacteriales	rs73797465	T	G	14306	0.0208421	4.85e-06	-0.0942612	0.0286	0.0184	0.5208	20.4542	0.00142772
order	Bifidobacteriales	rs857444	C	T	14306	0.0120669	3.82e-06	0.0553965	0.0139	-0.017899	0.1999	21.0753	0.00147101
order	Burkholderiales	rs1928341	G	A	14306	0.0110587	4.52e-06	-0.0507782	0.0138	-0.020596	0.1358	21.0837	0.0014716
order	Burkholderiales	rs2321387	G	A	14306	0.0109588	3.26e-06	-0.0508514	0.0136	-0.033299	0.0139601	21.5318	0.00150283
order	Burkholderiales	rs2613606	T	C	14306	0.0109264	4.13e-06	0.0499561	0.0136	-0.005405	0.693499	20.9037	0.00145905
order	Burkholderiales	rs4033856	T	C	14306	0.0167489	5.67e-07	-0.0833445	0.0212	-0.004098	0.8485	24.7617	0.00172787
order	Burkholderiales	rs6087811	T	G	14306	0.0198817	2.88e-07	-0.101587	0.0264	-0.021704	0.4097	26.1077	0.00182163
order	Burkholderiales	rs62191117	A	G	14306	0.0132471	2.79e-07	0.0679995	0.0168	0.016198	0.3355	26.3493	0.00183845
order	Burkholderiales	rs62395635	T	C	14306	0.0236375	2.9e-06	0.109911	0.0277	0.017496	0.5273	21.6212	0.00150906
order	Burkholderiales	rs7638039	T	C	14306	0.012673	4.84e-06	0.0580987	0.016	0.044199	0.00581701	21.0172	0.00146696
order	Clostridiales	rs10774377	G	A	14306	0.0113859	3.81e-06	-0.0523003	0.0149	-0.017103	0.2518	21.0996	0.0014727
order	Clostridiales	rs112334273	G	A	14306	0.0127404	4.07e-07	0.0639383	0.0171	-0.0006	0.9737	25.1858	0.00175741
order	Clostridiales	rs13179700	C	T	14306	0.0109569	3.52e-06	-0.0510953	0.0141	0.012397	0.3759	21.7464	0.00151778
order	Clostridiales	rs2273429	A	G	14306	0.0153105	4.17e-06	-0.0726191	0.0207	0.019705	0.3427	22.4969	0.00157008
order	Clostridiales	rs6814436	C	T	14306	0.0150814	9.06e-07	-0.0741858	0.0193	0.029202	0.13	24.1968	0.00168852
order	Clostridiales	rs6815608	C	T	14306	0.0210883	3.72e-07	-0.104089	0.0293	0.022297	0.4457	24.3628	0.00170008
order	Clostridiales	rs72915163	T	C	14306	0.0120558	1.39e-06	-0.0580246	0.016	0.027498	0.0871204	23.165	0.00161663
order	Clostridiales	rs992074	T	C	14306	0.0508788	8.95e-07	-0.255441	0.0338	-0.001201	0.9728	25.2062	0.00175883
order	Coriobacteriales	rs11250875	T	C	14306	0.0130939	4.83e-06	0.06075	0.0166	0.004997	0.7627	21.5256	0.00150239
order	Coriobacteriales	rs1816223	G	A	14306	0.0129006	4.84e-06	0.0586265	0.0166	0.022	0.1854	20.6523	0.00144153
order	Coriobacteriales	rs34739816	G	T	14306	0.0207666	3.88e-06	0.0965017	0.0261	0.042605	0.1021	21.5943	0.00150718
order	Coriobacteriales	rs719099	A	G	14306	0.0155815	5.43e-07	0.0778402	0.0206	0.0077	0.7076	24.9568	0.00174146
order	Desulfovibrionales	rs112381107	C	T	14306	0.0456974	3.22e-06	0.21009	0.0309	0.031604	0.307	21.1362	0.00147526
order	Desulfovibrionales	rs11599763	C	T	14306	0.0117486	2.61e-06	0.0554862	0.0139	0.006702	0.6273	22.3048	0.00155669
order	Desulfovibrionales	rs17791387	A	G	14306	0.0154369	2.25e-06	-0.0727501	0.0179	-0.010303	0.5646	22.2099	0.00155008
order	Desulfovibrionales	rs2692012	G	A	14306	0.0253553	2.27e-06	-0.112244	0.0291	-0.007403	0.7997	19.597	0.00136797
order	Desulfovibrionales	rs2838334	G	A	14306	0.0124223	4.17e-06	0.0569024	0.0146	-0.0008	0.9555	20.9825	0.00146454
order	Desulfovibrionales	rs4506934	C	T	14306	0.0201367	2.43e-06	-0.0953383	0.024	-0.010396	0.6643	22.416	0.00156444
order	Desulfovibrionales	rs6058181	C	T	14306	0.0166098	2.53e-07	0.0836765	0.02	0.001601	0.936	25.3792	0.00177088
order	Desulfovibrionales	rs9928243	C	A	14306	0.0117811	3.97e-06	-0.0544713	0.0136	0.021295	0.1178	21.3778	0.0014921
order	Enterobacteriales	rs2374342	C	A	14306	0.0126195	4.52e-06	0.0582927	0.0139	-0.020097	0.1486	21.3375	0.00148929
order	Enterobacteriales	rs62210023	A	G	14306	0.0130125	3.13e-06	0.0606754	0.0144	-0.033195	0.0211398	21.7422	0.00151749
order	Erysipelotrichales	rs10781552	C	T	14306	0.0116074	2.33e-06	-0.0552212	0.015	0.0277	0.0640796	22.633	0.00157956
order	Erysipelotrichales	rs17530232	A	G	14306	0.0224648	2.79e-06	0.10305	0.0328	-0.048298	0.1405	21.0422	0.0014687
order	Erysipelotrichales	rs2300774	A	G	14306	0.0106784	8.95e-07	-0.0524152	0.014	0.012097	0.3866	24.0936	0.00168133
order	Erysipelotrichales	rs35161940	T	C	14306	0.0167641	1.85e-06	-0.0806041	0.0221	0.003305	0.8825	23.1182	0.00161337
order	Erysipelotrichales	rs4078432	T	C	14306	0.0133764	4.23e-06	0.0608929	0.0181	0.022505	0.2144	20.7231	0.00144647
order	Erysipelotrichales	rs62504403	C	T	14306	0.0127883	1.12e-07	0.0681159	0.0171	0.025502	0.1353	28.3708	0.00197921
order	Erysipelotrichales	rs7234058	T	C	14306	0.0194091	9.12e-07	-0.0945759	0.0243	-0.013399	0.5814	23.7438	0.00165696
order	Erysipelotrichales	rs8003149	C	T	14306	0.0116888	4.08e-06	0.0538798	0.0148	-0.0002	0.9885	21.2477	0.00148303
order	Gastranaerophilales	rs11150282	T	C	14306	0.0197127	7.36e-07	0.098235	0.0146	-0.008496	0.5581	24.8336	0.00173288
order	Gastranaerophilales	rs4129395	G	A	14306	0.0185253	1.22e-06	0.0904264	0.0135	-0.012896	0.3362	23.8265	0.00166272
order	Gastranaerophilales	rs79790072	T	C	14306	0.0488017	3.54e-06	0.226103	0.0315	-0.008597	0.7848	21.4656	0.00149821
order	Gastranaerophilales	rs9864379	T	C	14306	0.0292752	4.66e-08	-0.160521	0.0219	-0.033195	0.129	30.0652	0.00209717
order	Lactobacillales	rs11110282	A	G	14306	0.0217849	3.96e-06	-0.10239	0.0271	-0.0005	0.9864	22.0904	0.00154176
order	Lactobacillales	rs2952251	G	A	14306	0.0124177	3.36e-07	0.0629317	0.0152	0.023596	0.1207	25.6836	0.00179209
order	Lactobacillales	rs34989881	A	G	14306	0.0246452	4.09e-06	0.113479	0.0293	0.025102	0.3924	21.2015	0.00147981
order	Lactobacillales	rs35344081	G	A	14306	0.0127358	4.16e-07	0.0642442	0.0158	-0.001301	0.9323	25.4458	0.00177552
order	Lactobacillales	rs4028634	C	T	14306	0.01101	1.35e-06	-0.0532915	0.0138	-0.013804	0.3191	23.4283	0.00163498
order	Lactobacillales	rs57872228	C	T	14306	0.0146994	2.58e-06	-0.0688415	0.0184	-0.027596	0.1324	21.9332	0.0015308
order	Lactobacillales	rs77558518	A	G	14306	0.0223484	1.67e-06	-0.106466	0.03	-0.035202	0.2408	22.6949	0.00158388
order	Lactobacillales	rs78938557	T	C	14306	0.0233581	2.31e-06	0.10553	0.03	0.015095	0.6133	20.4116	0.00142475
order	Lactobacillales	rs9581006	T	C	14306	0.0469228	1.77e-06	-0.22583	0.0359	-0.073302	0.0409704	23.163	0.0016165
order	Methanobacteriales	rs10202904	G	T	14306	0.0235357	3.01e-07	0.121754	0.0136	0.004199	0.7573	26.7616	0.00186716
order	Methanobacteriales	rs6776814	T	C	14306	0.0411825	1.63e-06	-0.199566	0.0234	-0.001701	0.9431	23.4827	0.00163877
order	Methanobacteriales	rs73457410	A	G	14306	0.0436695	1.41e-06	0.21534	0.0261	-0.023105	0.3761	24.316	0.00169683
order	Methanobacteriales	rs894996	C	A	14306	0.0449076	1.88e-06	0.216999	0.0254	-0.001499	0.9542	23.3494	0.00162948
order	Mollicutes	rs74603314	T	C	14306	0.0489701	2.28e-06	0.230767	0.0307	-0.022297	0.4674	22.2068	0.00154986
order	Mollicutes	rs7706512	A	G	14306	0.0138979	2.27e-06	-0.0657351	0.014	-0.014099	0.315	22.3716	0.00156135
order	NB1n	rs11251024	G	A	14306	0.0206737	6.63e-07	0.104201	0.0141	0.010101	0.4749	25.4043	0.00177263
order	NB1n	rs11606187	A	G	14306	0.0326288	3.31e-06	-0.154539	0.0221	-0.015804	0.4745	22.4323	0.00156558
order	NB1n	rs13385922	T	C	14306	0.0201348	3.97e-06	0.0929494	0.0142	-0.006199	0.661899	21.3107	0.00148742
order	NB1n	rs2172426	T	C	14306	0.0198947	3.17e-07	0.10212	0.0138	-0.0077	0.5776	26.3479	0.00183836
order	NB1n	rs267959	G	A	14306	0.0209676	2.62e-06	-0.0988612	0.0143	0.002403	0.8644	22.2308	0.00155154
order	NB1n	rs4383094	C	T	14306	0.0320662	4.28e-06	-0.149188	0.0224	-0.0005	0.9831	21.6458	0.00151077
order	NB1n	rs60583455	T	C	14306	0.021177	2.6e-07	0.108934	0.0174	0.036303	0.0374197	26.4605	0.00184619
order	NB1n	rs72671304	T	C	14306	0.0370028	3.8e-06	0.172322	0.0254	-0.039198	0.122	21.6876	0.00151369
order	NB1n	rs7911787	G	T	14306	0.0470232	3.39e-06	-0.223071	0.0296	-0.023902	0.4181	22.5041	0.00157058
order	Pasteurellales	rs10965428	C	A	14306	0.0258219	4.29e-06	-0.119902	0.0243	-0.0412	0.0899394	21.5614	0.00150489
order	Pasteurellales	rs35510	A	G	14306	0.0264958	4.02e-06	0.122729	0.0243	-0.018704	0.4416	21.4556	0.00149752
order	Pasteurellales	rs4822728	T	C	14306	0.0149032	4.72e-06	0.0685479	0.014	0.009901	0.4787	21.1558	0.00147662
order	Pasteurellales	rs72756943	G	A	14306	0.0303029	3.35e-06	0.13988	0.0281	-0.067799	0.0157	21.308	0.00148723
order	Pasteurellales	rs76022354	C	T	14306	0.0500406	1.83e-06	0.24289	0.0318	-0.0063	0.8434	23.5599	0.00164415
order	Pasteurellales	rs78909003	T	C	14306	0.0498372	2.05e-06	-0.241159	0.0326	-0.040197	0.2178	23.4153	0.00163407
order	Pasteurellales	rs9382510	C	T	14306	0.0169965	2.48e-07	-0.0881865	0.0163	0.016201	0.3211	26.9206	0.00187824
order	Rhodospirillales	rs1035406	G	A	14306	0.0247994	4.07e-06	-0.114725	0.0222	-0.036997	0.0952292	21.401	0.00149371
order	Rhodospirillales	rs11591293	G	T	14306	0.0158186	4.69e-06	0.0722755	0.0137	-0.006995	0.6101	20.8759	0.00145712
order	Rhodospirillales	rs11630875	T	C	14306	0.0202139	3.7e-06	0.0945198	0.0179	-0.003105	0.8644	21.8648	0.00152603
order	Rhodospirillales	rs1549633	A	C	14306	0.0216667	3.88e-06	0.0996735	0.0188	-0.003596	0.849	21.1628	0.00147711
order	Rhodospirillales	rs3754624	C	T	14306	0.0198389	2.68e-06	0.094128	0.0174	-0.003305	0.8494	22.5114	0.00157109
order	Rhodospirillales	rs4278423	T	C	14306	0.0233778	3.98e-06	0.105215	0.0206	0.001299	0.9501	20.2557	0.00141389
order	Rhodospirillales	rs7001029	C	T	14306	0.0260989	2.83e-06	0.120726	0.0227	0.017197	0.4487	21.3972	0.00149345
order	Rhodospirillales	rs76784716	A	G	14306	0.0284399	1.31e-06	0.136039	0.0263	-0.010596	0.686	22.8808	0.00159683
order	Rhodospirillales	rs9813022	A	G	14306	0.0162642	3.07e-07	-0.0830794	0.0145	0.002098	0.8846	26.0928	0.00182059
order	Selenomonadales	rs13086907	G	A	14306	0.0131735	1.95e-06	0.0625312	0.017	-0.036004	0.03434	22.5316	0.0015725
order	Selenomonadales	rs1643968	T	C	14306	0.0112298	4.15e-07	-0.0565284	0.0148	-0.020703	0.1613	25.339	0.00176808
order	Selenomonadales	rs4722181	T	G	14306	0.0105798	2e-06	0.0501306	0.0134	-0.013095	0.326	22.4518	0.00156694
order	Selenomonadales	rs60274479	T	C	14306	0.0134137	1.16e-06	-0.0659623	0.0188	0.025102	0.1805	24.1821	0.0016875
order	Selenomonadales	rs61249479	A	C	14306	0.0168628	2.95e-06	0.0777075	0.0224	0.004898	0.8276	21.2357	0.00148219
order	Selenomonadales	rs71405394	G	A	14306	0.02405	2.17e-06	-0.114178	0.0294	0.006803	0.8179	22.539	0.00157301
order	Selenomonadales	rs73232831	G	A	14306	0.0314932	1.87e-06	-0.151829	0.0322	0.038699	0.2291	23.2421	0.00162201
order	Verrucomicrobiales	rs111862613	T	C	14306	0.0196746	3.74e-06	0.090699	0.0248	0.006201	0.8045	21.2517	0.0014833
order	Verrucomicrobiales	rs117107102	A	G	14306	0.0431572	2.92e-06	0.204683	0.0349	0.055804	0.1106	22.4935	0.00156984
order	Verrucomicrobiales	rs11729256	T	C	14306	0.0150177	6.73e-07	0.0749798	0.0154	0.032699	0.0334303	24.9277	0.00173943
order	Verrucomicrobiales	rs12908520	G	A	14306	0.0130946	2.17e-06	0.0618926	0.0136	0.008103	0.5531	22.3405	0.00155918
order	Verrucomicrobiales	rs2602429	T	C	14306	0.0156194	2.58e-06	-0.0746844	0.0175	0.001399	0.9355	22.8629	0.00159558
order	Verrucomicrobiales	rs4242783	A	G	14306	0.0147693	2.64e-06	-0.0689292	0.0156	0.0045	0.7716	21.7814	0.00152022
order	Verrucomicrobiales	rs4936098	G	A	14306	0.0135928	1.12e-06	-0.0648843	0.0141	0.001101	0.9368	22.7856	0.0015902
order	Verrucomicrobiales	rs74542928	T	C	14306	0.0236422	1.63e-06	0.112164	0.0232	-0.007196	0.7558	22.5077	0.00157083
order	Verrucomicrobiales	rs9349825	A	G	14306	0.0147128	2.54e-06	-0.0704036	0.0152	0.008196	0.5913	22.8981	0.00159803
order	Victivallales	rs11770843	C	T	14306	0.0234879	1.91e-06	0.109431	0.0151	0.008103	0.5903	21.7066	0.00151501
order	Victivallales	rs17114848	G	A	14306	0.0324332	4.06e-06	0.152377	0.0218	0.002904	0.8945	22.0729	0.00154053
order	Victivallales	rs2031282	A	G	14306	0.0270329	4.38e-06	0.122368	0.0192	-0.001902	0.919	20.4904	0.00143025
order	Victivallales	rs2825714	A	G	14306	0.0289246	1.72e-06	-0.13741	0.0204	0.016296	0.4244	22.5685	0.00157507
order	Victivallales	rs62570196	C	T	14306	0.0439866	1.08e-06	-0.21635	0.0266	0.054403	0.0404697	24.1921	0.00168819
order	Victivallales	rs77599476	A	G	14306	0.0480168	1.86e-06	0.230292	0.0307	-0.046096	0.1337	23.0023	0.0016053
family	Family	rs10759623	C	T	14306	0.032151	5.78e-07	-0.162115	0.0176	-0.015804	0.3697	25.4248	0.00177406
family	Family	rs11547158	A	G	14306	0.0372795	2.7e-06	-0.177599	0.02	-0.0077	0.6988	22.6956	0.00158392
family	Family	rs17379710	T	C	14306	0.0252125	3.97e-06	-0.116383	0.0135	0.0009	0.9472	21.3082	0.00148725
family	Family	rs2155352	A	G	14306	0.0302319	6.63e-07	-0.150538	0.0164	0.007899	0.6311	24.7948	0.00173018
family	Family	rs3733511	A	G	14306	0.0274718	3.39e-06	0.128253	0.0145	0.0278	0.0560803	21.7952	0.00152118
family	Family	rs488164	G	T	14306	0.025516	4.8e-06	-0.117998	0.0137	-0.002497	0.8551	21.3857	0.00149265
family	Family	rs697771	A	G	14306	0.0251491	3.19e-06	-0.117677	0.0135	0.010198	0.4528	21.8947	0.00152811
family	Family	rs118170811	A	G	14306	0.0317112	1.8e-06	0.151619	0.0363	0.015598	0.668299	22.8603	0.0015954
family	Family	rs3098182	T	G	14306	0.011014	4.04e-06	-0.0508511	0.0135	-0.0008	0.9513	21.3162	0.0014878
family	Family	rs482905	G	T	14306	0.012717	3.72e-06	0.0596528	0.0155	-0.006201	0.6872	22.0035	0.0015357
family	Family	rs6501525	A	G	14306	0.0115587	1.24e-06	0.0561559	0.0149	0.003095	0.8332	23.6033	0.00164717
family	Family	rs6797051	C	T	14306	0.0171364	4.89e-06	-0.0805985	0.0207	-0.007998	0.6978	22.1215	0.00154392
family	Family	rs7514702	T	C	14306	0.0141626	3.92e-06	-0.0663236	0.0175	0.038596	0.0272898	21.9306	0.00153062
family	Acidaminococcaceae	rs262812	T	C	14306	0.0142257	3.25e-06	-0.065675	0.0159	-0.007297	0.6459	21.3134	0.00148761
family	Acidaminococcaceae	rs2933324	G	A	14306	0.0140257	2.24e-06	0.0662557	0.0149	0.015398	0.3004	22.315	0.00155741
family	Acidaminococcaceae	rs6589457	G	A	14306	0.0349516	2.32e-06	-0.165911	0.0302	-0.039797	0.187	22.5329	0.00157259
family	Acidaminococcaceae	rs6923842	T	C	14306	0.0169192	2.21e-06	-0.0796106	0.0177	-0.013602	0.4433	22.1402	0.00154523
family	Actinomycetaceae	rs2889192	T	G	14306	0.0195009	3.64e-06	-0.0887537	0.0166	0.012403	0.4574	20.714	0.00144583
family	Actinomycetaceae	rs35011108	A	G	14306	0.0503796	1.83e-06	0.241826	0.0391	0.026603	0.496	23.0407	0.00160798
family	Alcaligenaceae	rs4033856	T	C	14306	0.0168931	1.03e-06	-0.081834	0.0212	-0.004098	0.8485	23.4665	0.00163764
family	Alcaligenaceae	rs62191117	A	G	14306	0.0133636	2.76e-07	0.0684302	0.0168	0.016198	0.3355	26.221	0.00182951
family	Alcaligenaceae	rs62395635	T	C	14306	0.0238514	3.35e-06	0.110583	0.0277	0.017496	0.5273	21.4956	0.0015003
family	Alcaligenaceae	rs6969323	A	C	14306	0.0129137	3.89e-06	-0.0593564	0.0156	0.004798	0.756599	21.1268	0.0014746
family	Alcaligenaceae	rs7638039	T	C	14306	0.0127779	2.7e-06	0.0603335	0.016	0.044199	0.00581701	22.2945	0.00155598
family	Alcaligenaceae	rs9537886	A	C	14306	0.0110683	2.35e-07	-0.0570888	0.0135	-0.032496	0.0162301	26.6036	0.00185616
family	Alcaligenaceae	rs9964679	A	G	14306	0.0116008	4.47e-06	0.0537051	0.0146	0.009098	0.5301	21.4316	0.00149585
family	Bacteroidaceae	rs11585893	A	G	14306	0.0147633	1.8e-06	-0.0740746	0.0203	0.011602	0.5682	25.1751	0.00175667
family	Bacteroidaceae	rs66474973	G	T	14306	0.0164479	6.81e-07	0.0812515	0.0208	0.057703	0.00550706	24.4029	0.00170288
family	Bacteroidaceae	rs6795673	C	T	14306	0.0105251	3.38e-07	0.0538565	0.0135	0.012599	0.3482	26.1833	0.00182689
family	Bacteroidaceae	rs9507307	C	T	14306	0.0129128	2.13e-06	0.0604456	0.0178	-0.028996	0.1033	21.9123	0.00152935
family	Bacteroidales	rs17043785	T	C	14306	0.0347133	5.12e-07	-0.176187	0.0284	0.004002	0.8887	25.7606	0.00179745
family	Bacteroidales	rs1850003	A	G	14306	0.0177806	2.41e-06	0.084048	0.015	-0.028204	0.0595196	22.3441	0.00155943
family	Bacteroidales	rs738193	T	C	14306	0.0165856	3.82e-07	0.0847328	0.0149	-0.0008	0.9555	26.1	0.00182109
family	Bacteroidales	rs941000	T	C	14306	0.0163382	3.16e-07	-0.0850266	0.0137	0.007004	0.61	27.0833	0.00188956
family	Bifidobacteriaceae	rs13020688	G	A	14306	0.0122081	1.57e-06	0.0584045	0.0141	0.007397	0.6024	22.8874	0.00159729
family	Bifidobacteriaceae	rs182549	T	C	14306	0.0126703	5.94e-20	-0.11707	0.0154	-0.013399	0.384	85.3724	0.00593219
family	Bifidobacteriaceae	rs4957061	T	C	14306	0.0116907	1.15e-06	0.0569873	0.0152	-0.001501	0.9207	23.7616	0.0016582
family	Bifidobacteriaceae	rs7322849	T	C	14306	0.0200996	1.74e-08	0.110676	0.0253	-0.0002	0.9932	30.3202	0.00211492
family	Bifidobacteriaceae	rs73797465	T	G	14306	0.0208421	4.85e-06	-0.0942612	0.0286	0.0184	0.5208	20.4542	0.00142772
family	Bifidobacteriaceae	rs857444	C	T	14306	0.0120669	3.82e-06	0.0553965	0.0139	-0.017899	0.1999	21.0753	0.00147101
family	Clostridiaceae1	rs12341505	G	A	14306	0.0179338	4.54e-06	0.0814503	0.0198	0.030799	0.1191	20.6272	0.00143978
family	Clostridiaceae1	rs2795528	G	A	14306	0.0390911	3.81e-06	-0.180969	0.0335	0.004601	0.8914	21.4315	0.00149584
family	Clostridiales	rs118104867	C	T	14306	0.0455098	3.44e-06	0.214464	0.0313	0.032503	0.2993	22.2075	0.00154991
family	Clostridiales	rs13409132	A	G	14306	0.0352154	4.37e-06	-0.165419	0.0303	0.037903	0.2113	22.0651	0.00153999
family	Clostridiales	rs2191834	T	G	14306	0.0159136	2.5e-06	-0.0746375	0.0153	0.0044	0.7751	21.9977	0.00153529
family	Clostridiales	rs28691777	C	T	14306	0.0266996	6.96e-07	0.137134	0.027	-0.047999	0.0755997	26.3804	0.00184061
family	Clostridiales	rs55682560	C	T	14306	0.0261319	4.97e-07	-0.131519	0.0247	-0.001998	0.9364	25.33	0.00176746
family	Clostridiales	rs6588624	A	G	14306	0.0138147	1.79e-06	0.0662317	0.0135	-0.003195	0.8119	22.9852	0.00160411
family	Clostridiales	rs66714985	A	C	14306	0.0252447	4.85e-06	0.116908	0.0254	-0.016902	0.5057	21.4461	0.00149685
family	Clostridiales	rs7226487	A	G	14306	0.0138701	3.58e-06	-0.0643682	0.0135	-0.012103	0.3672	21.5369	0.00150318
family	Clostridiales	rs7538034	T	G	14306	0.0165982	2.37e-06	-0.078598	0.0169	0.012798	0.4493	22.4234	0.00156496
family	Clostridiales	rs7725895	A	G	14306	0.0240367	3.94e-06	-0.116224	0.0258	0.025902	0.314	23.3799	0.0016316
family	Coriobacteriaceae	rs11250875	T	C	14306	0.0130939	4.83e-06	0.06075	0.0166	0.004997	0.7627	21.5256	0.00150239
family	Coriobacteriaceae	rs1816223	G	A	14306	0.0129006	4.84e-06	0.0586265	0.0166	0.022	0.1854	20.6523	0.00144153
family	Coriobacteriaceae	rs34739816	G	T	14306	0.0207666	3.88e-06	0.0965017	0.0261	0.042605	0.1021	21.5943	0.00150718
family	Coriobacteriaceae	rs719099	A	G	14306	0.0155815	5.43e-07	0.0778402	0.0206	0.0077	0.7076	24.9568	0.00174146
family	Defluviitaleaceae	rs112893842	T	C	14306	0.0232545	2.75e-06	0.110761	0.0204	0.035502	0.0822906	22.6861	0.00158326
family	Defluviitaleaceae	rs17051335	C	T	14306	0.0292201	4.58e-06	-0.134314	0.026	-0.007601	0.7712	21.129	0.00147476
family	Defluviitaleaceae	rs4677103	A	G	14306	0.0197033	9.42e-07	0.0977203	0.0196	0.023804	0.2247	24.5975	0.00171643
family	Defluviitaleaceae	rs55658617	T	C	14306	0.0361844	1.41e-06	0.177314	0.0329	0.032603	0.3218	24.0128	0.0016757
family	Defluviitaleaceae	rs72731813	C	T	14306	0.0293415	2.76e-07	-0.149751	0.0262	0.073001	0.00530396	26.048	0.00181747
family	Defluviitaleaceae	rs9608282	T	G	14306	0.0299429	4.61e-06	0.139014	0.0284	-0.025502	0.3682	21.5541	0.00150438
family	Defluviitaleaceae	rs9725395	A	G	14306	0.0295185	3.41e-06	-0.138357	0.0253	-0.016699	0.5095	21.9692	0.00153331
family	Desulfovibrionaceae	rs112381107	C	T	14306	0.0456962	2.82e-06	0.211435	0.0309	0.031604	0.307	21.4089	0.00149426
family	Desulfovibrionaceae	rs11599763	C	T	14306	0.0117493	2.5e-06	0.0555931	0.0139	0.006702	0.6273	22.3881	0.0015625
family	Desulfovibrionaceae	rs17791387	A	G	14306	0.0154381	2.1e-06	-0.0729251	0.0179	-0.010303	0.5646	22.3134	0.0015573
family	Desulfovibrionaceae	rs2692012	G	A	14306	0.0253568	1.56e-06	-0.114231	0.0291	-0.007403	0.7997	20.2945	0.00141659
family	Desulfovibrionaceae	rs2838334	G	A	14306	0.012423	3.82e-06	0.0571419	0.0146	-0.0008	0.9555	21.1571	0.00147671
family	Desulfovibrionaceae	rs4506934	C	T	14306	0.020138	3.16e-06	-0.0943381	0.024	-0.010396	0.6643	21.9453	0.00153164
family	Desulfovibrionaceae	rs6058181	C	T	14306	0.0166111	2.7e-07	0.0834742	0.02	0.001601	0.936	25.2527	0.00176207
family	Desulfovibrionaceae	rs9928243	C	A	14306	0.0117819	4.48e-06	-0.0541732	0.0136	0.021295	0.1178	21.1416	0.00147563
family	Enterobacteriaceae	rs2374342	C	A	14306	0.0126195	4.52e-06	0.0582927	0.0139	-0.020097	0.1486	21.3375	0.00148929
family	Enterobacteriaceae	rs62210023	A	G	14306	0.0130125	3.13e-06	0.0606754	0.0144	-0.033195	0.0211398	21.7422	0.00151749
family	Erysipelotrichaceae	rs10781552	C	T	14306	0.0116074	2.33e-06	-0.0552212	0.015	0.0277	0.0640796	22.633	0.00157956
family	Erysipelotrichaceae	rs17530232	A	G	14306	0.0224648	2.79e-06	0.10305	0.0328	-0.048298	0.1405	21.0422	0.0014687
family	Erysipelotrichaceae	rs2300774	A	G	14306	0.0106784	8.95e-07	-0.0524152	0.014	0.012097	0.3866	24.0936	0.00168133
family	Erysipelotrichaceae	rs35161940	T	C	14306	0.0167641	1.85e-06	-0.0806041	0.0221	0.003305	0.8825	23.1182	0.00161337
family	Erysipelotrichaceae	rs4078432	T	C	14306	0.0133764	4.23e-06	0.0608929	0.0181	0.022505	0.2144	20.7231	0.00144647
family	Erysipelotrichaceae	rs62504403	C	T	14306	0.0127883	1.12e-07	0.0681159	0.0171	0.025502	0.1353	28.3708	0.00197921
family	Erysipelotrichaceae	rs7234058	T	C	14306	0.0194091	9.12e-07	-0.0945759	0.0243	-0.013399	0.5814	23.7438	0.00165696
family	Erysipelotrichaceae	rs8003149	C	T	14306	0.0116888	4.08e-06	0.0538798	0.0148	-0.0002	0.9885	21.2477	0.00148303
family	Lachnospiraceae	rs11139361	C	T	14306	0.0110503	4.26e-06	-0.0494463	0.014	0.022205	0.1132	20.0226	0.00139764
family	Lachnospiraceae	rs112040820	A	G	14306	0.0117086	2.42e-06	0.0549584	0.0152	-0.009101	0.5489	22.0322	0.0015377
family	Lachnospiraceae	rs11979110	T	C	14306	0.0105069	1.82e-06	-0.0500924	0.0133	0.0078	0.559399	22.7297	0.00158631
family	Lachnospiraceae	rs2159863	A	G	14306	0.0128742	3.7e-06	-0.0585831	0.0164	-0.011799	0.4716	20.7064	0.0014453
family	Lachnospiraceae	rs35524804	T	C	14306	0.0125216	2.45e-06	-0.0607481	0.0166	-0.004098	0.8034	23.5367	0.00164253
family	Lachnospiraceae	rs79086868	T	C	14306	0.0164472	3.01e-06	0.0776723	0.021	0.010505	0.616401	22.3022	0.00155652
family	Lachnospiraceae	rs9929145	G	A	14306	0.0245233	2.84e-07	-0.125721	0.0318	-0.001099	0.9722	26.282	0.00183376
family	Lactobacillaceae	rs11674854	C	T	14306	0.0175267	2.6e-06	-0.0830224	0.0145	0.007196	0.6194	22.4383	0.001566
family	Lactobacillaceae	rs16861661	G	A	14306	0.0379293	2.7e-07	-0.193287	0.0266	0.043597	0.1013	25.969	0.00181196
family	Lactobacillaceae	rs768253	T	G	14306	0.0170604	3.61e-06	-0.0792344	0.0136	-0.049201	0.000309	21.5699	0.00150549
family	Lactobacillaceae	rs921925	A	C	14306	0.0201687	5.77e-07	0.0999419	0.0168	-0.011304	0.5018	24.555	0.00171347
family	Methanobacteriaceae	rs10202904	G	T	14306	0.0235357	3.01e-07	0.121754	0.0136	0.004199	0.7573	26.7616	0.00186716
family	Methanobacteriaceae	rs6776814	T	C	14306	0.0411825	1.63e-06	-0.199566	0.0234	-0.001701	0.9431	23.4827	0.00163877
family	Methanobacteriaceae	rs73457410	A	G	14306	0.0436695	1.41e-06	0.21534	0.0261	-0.023105	0.3761	24.316	0.00169683
family	Methanobacteriaceae	rs894996	C	A	14306	0.0449076	1.88e-06	0.216999	0.0254	-0.001499	0.9542	23.3494	0.00162948
family	Oxalobacteraceae	rs111966731	T	C	14306	0.0445746	4.56e-06	0.204031	0.0293	-0.028698	0.326	20.9516	0.00146239
family	Oxalobacteraceae	rs11246212	C	T	14306	0.0291797	4.51e-06	-0.13607	0.0202	-0.015903	0.4309	21.7452	0.0015177
family	Oxalobacteraceae	rs1569853	T	C	14306	0.0281704	7.45e-07	-0.140043	0.0188	0.054204	0.00403896	24.7136	0.00172452
family	Oxalobacteraceae	rs4428215	G	A	14306	0.0230053	4.88e-08	0.12561	0.0158	0.029295	0.0626297	29.8121	0.00207955
family	Oxalobacteraceae	rs6000536	C	T	14306	0.0241355	7.39e-07	-0.118383	0.017	-0.001499	0.9277	24.0584	0.00167887
family	Oxalobacteraceae	rs736744	T	C	14306	0.0200648	1.49e-07	-0.105642	0.0137	0.0004	0.9775	27.7207	0.00193395
family	Oxalobacteraceae	rs934049	G	A	14306	0.0238636	4.21e-06	0.109751	0.0171	0.017095	0.3167	21.1517	0.00147634
family	Pasteurellaceae	rs10965428	C	A	14306	0.0258219	4.29e-06	-0.119902	0.0243	-0.0412	0.0899394	21.5614	0.00150489
family	Pasteurellaceae	rs35510	A	G	14306	0.0264958	4.02e-06	0.122729	0.0243	-0.018704	0.4416	21.4556	0.00149752
family	Pasteurellaceae	rs4822728	T	C	14306	0.0149032	4.72e-06	0.0685479	0.014	0.009901	0.4787	21.1558	0.00147662
family	Pasteurellaceae	rs72756943	G	A	14306	0.0303029	3.35e-06	0.13988	0.0281	-0.067799	0.0157	21.308	0.00148723
family	Pasteurellaceae	rs76022354	C	T	14306	0.0500406	1.83e-06	0.24289	0.0318	-0.0063	0.8434	23.5599	0.00164415
family	Pasteurellaceae	rs78909003	T	C	14306	0.0498372	2.05e-06	-0.241159	0.0326	-0.040197	0.2178	23.4153	0.00163407
family	Pasteurellaceae	rs9382510	C	T	14306	0.0169965	2.48e-07	-0.0881865	0.0163	0.016201	0.3211	26.9206	0.00187824
family	Peptococcaceae	rs117452796	A	G	14306	0.0549569	3.15e-06	-0.257982	0.0302	-0.044903	0.1373	22.0361	0.00153797
family	Peptococcaceae	rs12634826	T	G	14306	0.0150931	1.01e-06	-0.0739885	0.0162	-0.004601	0.776401	24.031	0.00167697
family	Peptococcaceae	rs12992764	T	G	14306	0.0141137	1.46e-06	0.0684213	0.0142	0.007303	0.605701	23.5018	0.0016401
family	Peptococcaceae	rs150600492	A	C	14306	0.0289757	2.31e-06	0.135774	0.0274	0.030801	0.262	21.9566	0.00153243
family	Peptococcaceae	rs35703006	G	T	14306	0.0164355	4.95e-07	0.0812655	0.017	-0.050902	0.002688	24.4482	0.00170603
family	Peptococcaceae	rs4990837	G	A	14306	0.0185869	1.74e-06	-0.0910387	0.0193	0.009404	0.625101	23.9904	0.00167414
family	Peptococcaceae	rs75430375	C	T	14306	0.0317498	3.41e-06	-0.147941	0.0275	0.002102	0.9399	21.7118	0.00151537
family	Peptococcaceae	rs75898026	A	G	14306	0.0173541	2.02e-06	-0.0821779	0.0179	0.002198	0.9006	22.4236	0.00156498
family	Peptostreptococcaceae	rs10805326	A	G	14306	0.012276	4.03e-06	-0.0566637	0.0145	-0.013805	0.3438	21.3057	0.00148707
family	Peptostreptococcaceae	rs117020988	C	T	14306	0.0372126	1.03e-06	0.182411	0.0306	0.046002	0.1329	24.0282	0.00167678
family	Peptostreptococcaceae	rs12377846	C	A	14306	0.0511627	7.26e-07	-0.252	0.0385	0.040301	0.2961	24.2602	0.00169293
family	Peptostreptococcaceae	rs4692811	C	T	14306	0.0126913	4.21e-07	0.0642075	0.0152	0.002202	0.8824	25.5952	0.00178593
family	Peptostreptococcaceae	rs59987323	C	T	14306	0.011443	2.7e-06	-0.0537078	0.0166	0.009202	0.5807	22.029	0.00153748
family	Peptostreptococcaceae	rs61841503	G	A	14306	0.0161331	9.8e-09	0.0919658	0.0185	0.008304	0.6514	32.495	0.00226628
family	Peptostreptococcaceae	rs76982728	T	C	14306	0.0266923	3.24e-06	0.124203	0.0316	-0.046599	0.1404	21.6517	0.00151118
family	Peptostreptococcaceae	rs9573937	A	G	14306	0.0142907	1.71e-06	-0.0693637	0.0167	-0.024098	0.1486	23.559	0.00164409
family	Porphyromonadaceae	rs10858364	G	T	14306	0.012085	4.31e-06	0.055316	0.0177	-0.0184	0.2978	20.9512	0.00146236
family	Porphyromonadaceae	rs17065783	A	G	14306	0.0122235	1.79e-06	-0.059133	0.0157	-0.027895	0.0759696	23.4028	0.0016332
family	Porphyromonadaceae	rs6953849	A	G	14306	0.0150724	2.44e-06	0.0718149	0.0188	-0.008496	0.649201	22.702	0.00158437
family	Prevotellaceae	rs12118202	T	C	14306	0.0147265	5.54e-07	-0.0751986	0.0165	-0.010798	0.515	26.0748	0.00181933
family	Prevotellaceae	rs148376875	T	G	14306	0.0179163	2.08e-06	0.084515	0.022	0.017005	0.4406	22.2521	0.00155302
family	Prevotellaceae	rs2206482	T	G	14306	0.0117486	1.3e-06	-0.0569105	0.0135	0.010297	0.4459	23.4646	0.0016375
family	Prevotellaceae	rs3860225	A	G	14306	0.0167936	5.5e-07	0.083936	0.0195	0.004798	0.806	24.9809	0.00174314
family	Prevotellaceae	rs4493272	T	C	14306	0.0118027	3.02e-07	-0.0604992	0.0136	0.008196	0.5477	26.2746	0.00183325
family	Prevotellaceae	rs4685827	T	C	14306	0.0145407	2.77e-06	-0.0679529	0.0168	0.002696	0.8718	21.8396	0.00152428
family	Prevotellaceae	rs912860	A	G	14306	0.0483124	9.3e-07	0.229046	0.0431	-0.017197	0.6893	22.4765	0.00156866
family	Prevotellaceae	rs9586501	G	A	14306	0.0127329	2.59e-06	0.0592681	0.0146	0.022501	0.1225	21.6664	0.00151221
family	Prevotellaceae	rs9958960	G	A	14306	0.0173611	1.06e-07	-0.0914807	0.0197	0.012103	0.5385	27.7654	0.00193706
family	Rhodospirillaceae	rs11591293	G	T	14306	0.0158724	2.67e-06	0.0743184	0.0137	-0.006995	0.6101	21.9234	0.00153012
family	Rhodospirillaceae	rs1549633	A	C	14306	0.0218634	4.7e-06	0.0999312	0.0188	-0.003596	0.849	20.8914	0.00145819
family	Rhodospirillaceae	rs3754624	C	T	14306	0.0200064	1.71e-06	0.0971389	0.0174	-0.003305	0.8494	23.5748	0.00164519
family	Rhodospirillaceae	rs4278423	T	C	14306	0.0235725	3.12e-06	0.107529	0.0206	0.001299	0.9501	20.8085	0.00145241
family	Rhodospirillaceae	rs55876211	C	T	14306	0.0196395	2.87e-06	-0.0911851	0.0175	-0.006698	0.7001	21.5569	0.00150458
family	Rhodospirillaceae	rs76784716	A	G	14306	0.0285767	1.49e-06	0.136049	0.0263	-0.010596	0.686	22.6656	0.00158183
family	Rhodospirillaceae	rs9813022	A	G	14306	0.0163583	2.53e-07	-0.0842444	0.0145	0.002098	0.8846	26.522	0.00185047
family	Rikenellaceae	rs1939881	G	A	14306	0.0206213	5.64e-07	-0.105589	0.0274	-0.0063	0.8191	26.2183	0.00182933
family	Rikenellaceae	rs2833282	G	A	14306	0.0156966	4.31e-06	0.0711137	0.0207	-0.026398	0.2005	20.5256	0.0014327
family	Rikenellaceae	rs4264350	T	C	14306	0.0108555	1.35e-06	-0.0526393	0.0136	-0.002303	0.8655	23.5137	0.00164093
family	Rikenellaceae	rs62532512	A	C	14306	0.0107399	2.76e-06	0.0504257	0.0136	0.001399	0.9165	22.0447	0.00153857
family	Rikenellaceae	rs67705352	T	G	14306	0.0110534	6.58e-07	-0.0549688	0.0139	-0.003496	0.8024	24.7309	0.00172573
family	Rikenellaceae	rs6837275	A	G	14306	0.011887	1.45e-06	0.0570355	0.0155	-0.025297	0.1022	23.0222	0.00160668
family	Rikenellaceae	rs74474130	T	G	14306	0.0295688	3.61e-06	0.137747	0.0345	0.029501	0.3919	21.7019	0.00151468
family	Rikenellaceae	rs77885767	C	T	14306	0.0336482	2.85e-06	-0.156209	0.0322	0.021796	0.498	21.552	0.00150424
family	Rikenellaceae	rs9578457	G	A	14306	0.0315848	3.99e-06	-0.141478	0.0314	0.031697	0.3125	20.0642	0.00140054
family	Rikenellaceae	rs9603208	G	T	14306	0.0159596	1.92e-07	0.0821173	0.0214	0.034302	0.108	26.4744	0.00184716
family	Ruminococcaceae	rs1612733	T	C	14306	0.0238006	4.22e-06	0.108708	0.031	0.027703	0.3717	20.8616	0.00145612
family	Ruminococcaceae	rs17376049	T	C	14306	0.0172114	7.3e-07	0.0848534	0.0216	-0.01	0.6411	24.3056	0.0016961
family	Ruminococcaceae	rs2113833	C	T	14306	0.0355009	1.14e-06	-0.169146	0.0355	0.088995	0.0121501	22.701	0.0015843
family	Ruminococcaceae	rs55793120	T	C	14306	0.0266152	1.44e-07	0.13822	0.0299	-0.009202	0.758501	26.9701	0.00188168
family	Ruminococcaceae	rs56199908	T	C	14306	0.0410444	1.66e-06	-0.199327	0.0313	0.016296	0.603	23.5844	0.00164585
family	Streptococcaceae	rs10028567	C	T	14306	0.0190343	3.72e-06	-0.0934027	0.0234	0.013896	0.5538	24.0794	0.00168034
family	Streptococcaceae	rs11110281	T	C	14306	0.0225943	1.4e-08	-0.130554	0.0272	-0.001201	0.9646	33.3874	0.00232837
family	Streptococcaceae	rs2370083	G	T	14306	0.0184509	4.26e-06	-0.0842751	0.0231	0.033298	0.1492	20.8624	0.00145617
family	Streptococcaceae	rs2952251	G	A	14306	0.0126525	3.72e-07	0.0639298	0.0152	0.023596	0.1207	25.5302	0.0017814
family	Streptococcaceae	rs35344081	G	A	14306	0.0129703	2.64e-06	0.0609349	0.0158	-0.001301	0.9323	22.0715	0.00154044
family	Streptococcaceae	rs4968759	A	G	14306	0.0111271	8.92e-07	-0.0544035	0.0136	0.004997	0.712901	23.9051	0.00166819
family	Streptococcaceae	rs9903102	C	A	14306	0.0154096	4.92e-06	-0.0693015	0.0197	-0.017801	0.3665	20.2257	0.00141179
family	unknown	rs74603314	T	C	14306	0.0489701	2.28e-06	0.230767	0.0307	-0.022297	0.4674	22.2068	0.00154986
family	unknown	rs7706512	A	G	14306	0.0138979	2.27e-06	-0.0657351	0.014	-0.014099	0.315	22.3716	0.00156135
family	unknown	rs11251024	G	A	14306	0.0206737	6.63e-07	0.104201	0.0141	0.010101	0.4749	25.4043	0.00177263
family	unknown	rs11606187	A	G	14306	0.0326288	3.31e-06	-0.154539	0.0221	-0.015804	0.4745	22.4323	0.00156558
family	unknown	rs13385922	T	C	14306	0.0201348	3.97e-06	0.0929494	0.0142	-0.006199	0.661899	21.3107	0.00148742
family	unknown	rs2172426	T	C	14306	0.0198947	3.17e-07	0.10212	0.0138	-0.0077	0.5776	26.3479	0.00183836
family	unknown	rs267959	G	A	14306	0.0209676	2.62e-06	-0.0988612	0.0143	0.002403	0.8644	22.2308	0.00155154
family	unknown	rs4383094	C	T	14306	0.0320662	4.28e-06	-0.149188	0.0224	-0.0005	0.9831	21.6458	0.00151077
family	unknown	rs60583455	T	C	14306	0.021177	2.6e-07	0.108934	0.0174	0.036303	0.0374197	26.4605	0.00184619
family	unknown	rs72671304	T	C	14306	0.0370028	3.8e-06	0.172322	0.0254	-0.039198	0.122	21.6876	0.00151369
family	unknown	rs7911787	G	T	14306	0.0470232	3.39e-06	-0.223071	0.0296	-0.023902	0.4181	22.5041	0.00157058
family	unknown	rs11150282	T	C	14306	0.0197127	7.36e-07	0.098235	0.0146	-0.008496	0.5581	24.8336	0.00173288
family	unknown	rs4129395	G	A	14306	0.0185253	1.22e-06	0.0904264	0.0135	-0.012896	0.3362	23.8265	0.00166272
family	unknown	rs79790072	T	C	14306	0.0488017	3.54e-06	0.226103	0.0315	-0.008597	0.7848	21.4656	0.00149821
family	unknown	rs9864379	T	C	14306	0.0292752	4.66e-08	-0.160521	0.0219	-0.033195	0.129	30.0652	0.00209717
family	Veillonellaceae	rs111810795	C	T	14306	0.0180573	1.73e-06	-0.0867108	0.0242	-0.008999	0.708699	23.059	0.00160925
family	Veillonellaceae	rs12186441	G	A	14306	0.0453999	4.53e-06	0.208096	0.0325	-0.022603	0.488	21.0096	0.00146643
family	Veillonellaceae	rs12668619	A	G	14306	0.0117654	2.57e-06	0.055301	0.0137	-0.002696	0.8449	22.0929	0.00154193
family	Veillonellaceae	rs12741784	C	T	14306	0.0119266	1.28e-07	-0.0621452	0.0142	0.010596	0.4546	27.1508	0.00189426
family	Veillonellaceae	rs1442060	A	G	14306	0.0112125	4.51e-06	0.0514024	0.0139	-0.017502	0.2092	21.0166	0.00146692
family	Veillonellaceae	rs2175069	G	A	14306	0.0114886	4.64e-06	0.0526752	0.0138	-0.003803	0.7857	21.0222	0.00146731
family	Veillonellaceae	rs4461038	G	A	14306	0.0119467	3.73e-06	0.0554965	0.014	0.002804	0.8407	21.5792	0.00150613
family	Veillonellaceae	rs4797169	T	C	14306	0.0128297	4.49e-06	0.0587799	0.0155	-0.004601	0.7676	20.9906	0.00146511
family	Veillonellaceae	rs79535861	A	C	14306	0.0207016	1.58e-06	0.100666	0.0264	-0.005002	0.8512	23.646	0.00165015
family	Verrucomicrobiaceae	rs111862613	T	C	14306	0.0196746	3.73e-06	0.0907065	0.0248	0.006201	0.8045	21.2552	0.00148355
family	Verrucomicrobiaceae	rs117107102	A	G	14306	0.0431572	2.92e-06	0.204683	0.0349	0.055804	0.1106	22.4935	0.00156984
family	Verrucomicrobiaceae	rs11729256	T	C	14306	0.0150177	6.73e-07	0.0749798	0.0154	0.032699	0.0334303	24.9277	0.00173943
family	Verrucomicrobiaceae	rs12908520	G	A	14306	0.0130946	2.15e-06	0.0619104	0.0136	0.008103	0.5531	22.3534	0.00156008
family	Verrucomicrobiaceae	rs2602429	T	C	14306	0.0156195	2.7e-06	-0.0745516	0.0175	0.001399	0.9355	22.7814	0.0015899
family	Verrucomicrobiaceae	rs4242783	A	G	14306	0.0147694	2.75e-06	-0.0687992	0.0156	0.0045	0.7716	21.6991	0.00151448
family	Verrucomicrobiaceae	rs4936098	G	A	14306	0.0135928	1.13e-06	-0.0648691	0.0141	0.001101	0.9368	22.775	0.00158946
family	Verrucomicrobiaceae	rs74542928	T	C	14306	0.0236422	1.65e-06	0.112124	0.0232	-0.007196	0.7558	22.4917	0.00156972
family	Verrucomicrobiaceae	rs9349825	A	G	14306	0.0147128	2.51e-06	-0.0704354	0.0152	0.008196	0.5913	22.9188	0.00159948
family	Victivallaceae	rs11671100	A	C	14306	0.0349472	4.08e-06	-0.160034	0.0232	0.002896	0.9018	20.9701	0.00146368
family	Victivallaceae	rs11764871	G	T	14306	0.025656	7.49e-07	0.127099	0.0151	0.014302	0.3424	24.5418	0.00171255
family	Victivallaceae	rs2944282	T	C	14306	0.0257026	1.57e-06	-0.124197	0.0154	-0.010202	0.5066	23.349	0.00162945
family	Victivallaceae	rs4396289	C	T	14306	0.0288525	1.54e-07	-0.152918	0.0179	0.022102	0.2183	28.0899	0.00195966
family	Victivallaceae	rs61702987	T	C	14306	0.0300007	3.08e-06	0.145501	0.0183	-0.037297	0.04134	23.5217	0.00164149
family	Victivallaceae	rs62570196	C	T	14306	0.0483077	2.7e-07	-0.246101	0.0266	0.054403	0.0404697	25.9534	0.00181088
family	Victivallaceae	rs6545794	A	G	14306	0.0410495	5.97e-07	-0.197786	0.0256	-0.046201	0.0709807	23.2154	0.00162014
family	Victivallaceae	rs67832247	C	T	14306	0.0266695	3.24e-06	-0.123489	0.0172	0.038398	0.0251901	21.4401	0.00149644
family	Victivallaceae	rs7077363	G	A	14306	0.0318366	2.83e-06	0.148942	0.0187	-0.006499	0.726599	21.8867	0.00152756
genus	Family	rs12812672	T	C	14306	0.020828	2.56e-06	-0.096065	0.023	0.058797	0.01046	21.2733	0.00148481
genus	Family	rs16840310	G	A	14306	0.0122149	6.75e-07	0.0608052	0.0139	-0.006995	0.6125	24.78	0.00172915
genus	Family	rs16940167	C	T	14306	0.0159898	3.91e-06	0.0732552	0.0186	-0.0005	0.9798	20.989	0.00146499
genus	Family	rs17156849	G	A	14306	0.0245292	4.19e-06	-0.112891	0.0271	-0.037797	0.1624	21.1813	0.0014784
genus	Family	rs62029761	A	G	14306	0.0276002	3.89e-06	0.128753	0.0333	0.014002	0.6748	21.7616	0.00151884
genus	Family	rs62200412	C	T	14306	0.0163834	5.8e-07	-0.0800851	0.0208	0.0127	0.5417	23.8944	0.00166745
genus	Family	rs72730932	C	A	14306	0.0177107	6.89e-07	-0.0899559	0.02	0.041395	0.0380102	25.7981	0.00180006
genus	Family	rs12049454	T	C	14306	0.0134065	1.17e-06	-0.0647298	0.0146	-0.007599	0.603	23.3119	0.00162687
genus	Family	rs1426266	C	T	14306	0.0137151	1.25e-06	0.0665521	0.015	0.005495	0.716	23.5465	0.00164321
genus	Family	rs62414802	C	T	14306	0.013457	4.29e-06	-0.0611904	0.0142	0.009899	0.4859	20.6762	0.00144319
genus	Family	rs7119679	G	A	14306	0.0174782	3.52e-06	-0.0809085	0.0206	-0.004798	0.815	21.4287	0.00149564
genus	Family	rs76463770	A	G	14306	0.0419866	3.77e-06	0.19313	0.0322	-0.028904	0.3683	21.1582	0.00147679
genus	Actinomyces	rs34583783	G	T	14306	0.0268461	4.49e-06	0.126596	0.0218	0.015896	0.4662	22.2371	0.00155198
genus	Adlercreutzia	rs13231526	C	A	14306	0.0311654	4.81e-06	0.143237	0.0257	0.015499	0.5451	21.1235	0.00147437
genus	Adlercreutzia	rs2717140	C	T	14306	0.0251081	2.05e-06	-0.119225	0.0217	-0.003603	0.8667	22.5479	0.00157364
genus	Adlercreutzia	rs7680684	T	C	14306	0.0168901	9.77e-07	0.083381	0.0148	0.010505	0.4763	24.3708	0.00170064
genus	Adlercreutzia	rs9490822	C	T	14306	0.0155789	2.54e-06	-0.0734512	0.014	-0.004997	0.723099	22.2292	0.00155143
genus	Akkermansia	rs111862613	T	C	14306	0.0196748	3.39e-06	0.0911199	0.0248	0.006201	0.8045	21.4489	0.00149705
genus	Akkermansia	rs117107102	A	G	14306	0.0431629	3.01e-06	0.204406	0.0349	0.055804	0.1106	22.4267	0.00156519
genus	Akkermansia	rs11729256	T	C	14306	0.0150184	6.58e-07	0.0750473	0.0154	0.032699	0.0334303	24.9702	0.0017424
genus	Akkermansia	rs12908520	G	A	14306	0.0130954	2.26e-06	0.061772	0.0136	0.008103	0.5531	22.2508	0.00155293
genus	Akkermansia	rs2602429	T	C	14306	0.0156201	2.72e-06	-0.0745352	0.0175	0.001399	0.9355	22.7696	0.00158908
genus	Akkermansia	rs4242783	A	G	14306	0.0147701	3e-06	-0.0685454	0.0156	0.0045	0.7716	21.5372	0.00150321
genus	Akkermansia	rs4936098	G	A	14306	0.0135934	1.1e-06	-0.0649225	0.0141	0.001101	0.9368	22.8105	0.00159193
genus	Akkermansia	rs74542928	T	C	14306	0.0236434	1.48e-06	0.112623	0.0232	-0.007196	0.7558	22.69	0.00158354
genus	Akkermansia	rs9349825	A	G	14306	0.0147133	2.6e-06	-0.0703407	0.0152	0.008196	0.5913	22.8556	0.00159508
genus	Alistipes	rs1107244	G	A	14306	0.0171182	3.59e-06	0.0758558	0.0235	0.054498	0.0201502	19.6364	0.00137072
genus	Alistipes	rs11769002	G	A	14306	0.0109389	1.45e-06	-0.0528793	0.0138	0.008698	0.5277	23.3681	0.00163079
genus	Alistipes	rs67705352	T	G	14306	0.0110864	1.65e-06	-0.0532404	0.0139	-0.003496	0.8024	23.0622	0.00160947
genus	Alistipes	rs7129639	A	C	14306	0.0109584	1.78e-06	0.0524955	0.0137	0.0001	0.9932	22.9483	0.00160153
genus	Alistipes	rs8130320	A	G	14306	0.010717	4.84e-06	-0.049002	0.0134	0.007899	0.557799	20.9065	0.00145925
genus	Allisonella	rs1901739	G	T	14306	0.0248626	3.59e-06	-0.115769	0.0135	0.006602	0.625801	21.6816	0.00151327
genus	Allisonella	rs35778461	C	T	14306	0.0297186	1.21e-06	0.146679	0.0168	0.004802	0.774	24.3601	0.00169989
genus	Allisonella	rs602075	G	A	14306	0.0296976	3.57e-08	-0.168974	0.0154	0.021898	0.1565	32.3741	0.00225786
genus	Alloprevotella	rs12675596	G	T	14306	0.0290678	9.64e-07	0.145669	0.0156	0.0003	0.9828	25.1137	0.00175239
genus	Alloprevotella	rs4680035	G	A	14306	0.0259446	4.99e-06	0.119599	0.0134	0.017797	0.1852	21.2501	0.0014832
genus	Anaerofilum	rs10794359	C	T	14306	0.02006	2.23e-06	0.0953524	0.0148	-0.026301	0.0767308	22.5944	0.00157688
genus	Anaerofilum	rs17096874	C	T	14306	0.0268919	2.86e-06	-0.126337	0.0181	0.001701	0.9251	22.0708	0.00154039
genus	Anaerofilum	rs4506496	A	G	14306	0.0212861	1.49e-06	-0.10309	0.0144	-0.035202	0.0143499	23.4553	0.00163686
genus	Anaerofilum	rs712981	A	C	14306	0.0202902	6.83e-07	0.10076	0.0139	0.020802	0.1332	24.6606	0.00172083
genus	Anaerofilum	rs79598899	C	T	14306	0.0357284	3.75e-07	0.182586	0.027	-0.008405	0.754401	26.1161	0.00182221
genus	Anaerofilum	rs816292	T	C	14306	0.02204	2.64e-07	-0.113003	0.0149	0.012502	0.4019	26.288	0.00183418
genus	Anaerostipes	rs2014785	T	C	14306	0.0112199	4.68e-06	0.0515687	0.0141	0.001898	0.8933	21.1249	0.00147447
genus	Anaerostipes	rs2396460	C	T	14306	0.0109555	2.91e-06	0.0512653	0.0137	-0.0077	0.5757	21.8969	0.00152827
genus	Anaerostipes	rs2804244	G	A	14306	0.0110983	2.04e-06	0.053089	0.0134	-0.028403	0.0340103	22.8821	0.00159692
genus	Anaerostipes	rs3900776	G	A	14306	0.0236302	2.75e-06	-0.110013	0.0282	0.020703	0.4633	21.6747	0.00151279
genus	Anaerostipes	rs62157625	T	C	14306	0.0185548	1.45e-06	0.088573	0.0231	-0.024098	0.2974	22.7872	0.00159031
genus	Anaerostipes	rs6726833	C	A	14306	0.0189408	3.32e-06	-0.0877497	0.026	0.015296	0.5571	21.4632	0.00149805
genus	Anaerostipes	rs6854026	C	T	14306	0.0109075	3.2e-06	0.0508482	0.0135	-0.001299	0.9243	21.7321	0.00151678
genus	Anaerostipes	rs7193624	T	C	14306	0.0150723	5.35e-07	-0.0750642	0.0185	-0.003697	0.843	24.8031	0.00173076
genus	Anaerotruncus	rs1272208	T	G	14306	0.0129831	4.28e-06	0.0611743	0.0161	0.010703	0.5054	22.2014	0.00154949
genus	Anaerotruncus	rs4669806	G	T	14306	0.0122994	2.42e-06	0.0576389	0.015	-0.017801	0.2356	21.9616	0.00153278
genus	Anaerotruncus	rs6563550	T	C	14306	0.0176745	2.35e-07	0.0877135	0.0235	0.054999	0.0191501	24.6285	0.00171859
genus	Anaerotruncus	rs8005030	C	T	14306	0.0117854	2.28e-06	0.0554447	0.0144	0.007004	0.6241	22.1325	0.00154469
genus	Anaerotruncus	rs9347879	T	C	14306	0.011049	4.22e-06	0.050618	0.0134	0.028199	0.0354299	20.9877	0.0014649
genus	Bacteroides	rs11585893	A	G	14306	0.0147633	1.8e-06	-0.0740746	0.0203	0.011602	0.5682	25.1751	0.00175667
genus	Bacteroides	rs66474973	G	T	14306	0.0164479	6.81e-07	0.0812515	0.0208	0.057703	0.00550706	24.4029	0.00170288
genus	Bacteroides	rs6795673	C	T	14306	0.0105251	3.38e-07	0.0538565	0.0135	0.012599	0.3482	26.1833	0.00182689
genus	Bacteroides	rs9507307	C	T	14306	0.0129128	2.13e-06	0.0604456	0.0178	-0.028996	0.1033	21.9123	0.00152935
genus	Barnesiella	rs12909713	C	T	14306	0.0120039	4.95e-06	-0.0550716	0.0135	0.002303	0.8639	21.048	0.00146911
genus	Barnesiella	rs13242616	C	T	14306	0.0123176	2.29e-06	0.0583747	0.0158	-0.011998	0.4459	22.4593	0.00156746
genus	Barnesiella	rs199035	G	A	14306	0.0119716	3e-06	0.0559495	0.0136	-0.011899	0.3808	21.8418	0.00152443
genus	Barnesiella	rs2276875	A	G	14306	0.0139537	4.65e-07	-0.0697176	0.0173	0.016503	0.3376	24.9635	0.00174193
genus	Barnesiella	rs2428166	G	A	14306	0.0337309	8.51e-07	-0.165859	0.0332	0.001001	0.9769	24.1781	0.00168722
genus	Barnesiella	rs35177866	A	G	14306	0.0190133	2.95e-06	0.0917125	0.0235	-0.008103	0.7312	23.2671	0.00162375
genus	Barnesiella	rs60316894	C	T	14306	0.025184	1.19e-06	-0.121478	0.0316	-0.038297	0.2255	23.2673	0.00162376
genus	Barnesiella	rs62251337	G	A	14306	0.0149374	4.24e-06	0.0690763	0.0173	-0.031702	0.0661302	21.3849	0.00149259
genus	Barnesiella	rs77455852	T	G	14306	0.0195601	3.16e-06	-0.0891491	0.0263	-0.011799	0.654201	20.7726	0.00144992
genus	Barnesiella	rs79795328	A	G	14306	0.0176441	4.23e-06	-0.0818645	0.0198	0.010198	0.6048	21.5274	0.00150252
genus	Bifidobacterium	rs182549	T	C	14306	0.0127294	1.28e-20	-0.119703	0.0154	-0.013399	0.384	88.4289	0.00614327
genus	Bifidobacterium	rs7322849	T	C	14306	0.0201813	1.08e-08	0.112428	0.0253	-0.0002	0.9932	31.0349	0.00216467
genus	Bifidobacterium	rs73797465	T	G	14306	0.0209236	4.38e-06	-0.0953566	0.0286	0.0184	0.5208	20.7696	0.00144971
genus	Bifidobacterium	rs75344046	C	T	14306	0.0505979	4.86e-06	0.232354	0.0355	0.028502	0.4224	21.088	0.0014719
genus	Bifidobacterium	rs857444	C	T	14306	0.0121219	3.57e-06	0.0558234	0.0139	-0.017899	0.1999	21.2076	0.00148023
genus	Bilophila	rs1241171	G	A	14306	0.0150148	4.24e-06	-0.0692654	0.0164	-0.009703	0.5571	21.2811	0.00148535
genus	Bilophila	rs1571225	T	C	14306	0.0170621	1.12e-06	-0.0826826	0.0191	0.019803	0.3008	23.4835	0.00163883
genus	Bilophila	rs3827020	C	T	14306	0.0160642	1.79e-06	0.0766479	0.0202	-0.015696	0.4369	22.7658	0.00158882
genus	Bilophila	rs542415	T	C	14306	0.0133436	4.71e-06	-0.0613623	0.0145	-0.023299	0.1082	21.1474	0.00147604
genus	Bilophila	rs6793291	A	C	14306	0.0241633	3.11e-06	-0.112729	0.0255	0.020498	0.4205	21.765	0.00151908
genus	Bilophila	rs7802841	A	C	14306	0.0137701	1.77e-06	-0.0670097	0.0145	-0.010101	0.485801	23.6811	0.00165259
genus	Butyricicoccus	rs2017189	T	G	14306	0.011024	3.87e-06	0.0506956	0.0137	0.017005	0.2153	21.1477	0.00147605
genus	Butyricicoccus	rs56221232	T	C	14306	0.0167401	7.62e-07	0.0828027	0.021	-0.01	0.6348	24.4666	0.00170731
genus	Butyricimonas	rs113054641	G	A	14306	0.0274574	1.74e-07	-0.144881	0.0267	-0.020596	0.4401	27.8422	0.00194241
genus	Butyricimonas	rs1862649	G	A	14306	0.0248176	4.76e-06	0.113124	0.0242	0.051904	0.0321699	20.7773	0.00145025
genus	Butyricimonas	rs62130338	A	G	14306	0.0158324	3.9e-06	0.0732608	0.0173	0.052099	0.00267602	21.4116	0.00149445
genus	Butyricimonas	rs62390301	T	C	14306	0.0174893	7.42e-07	-0.0872983	0.0177	-0.014302	0.4198	24.9153	0.00173857
genus	Butyricimonas	rs7083431	A	C	14306	0.0144439	8.85e-07	0.0703539	0.0142	0.001699	0.9039	23.7251	0.00165565
genus	Butyricimonas	rs71428626	G	T	14306	0.0289905	4.8e-06	-0.133188	0.0283	-0.035097	0.2161	21.1066	0.0014732
genus	Butyricimonas	rs78453362	A	G	14306	0.0327073	4.06e-06	-0.14948	0.0304	0.038903	0.2009	20.887	0.00145789
genus	Butyricimonas	rs9657374	C	T	14306	0.0148172	4.5e-06	0.0680719	0.0147	0.034002	0.0210902	21.1059	0.00147314
genus	Butyrivibrio	rs11761679	T	C	14306	0.0321539	2.2e-06	0.154775	0.0182	0.010297	0.5721	23.1704	0.00161701
genus	Butyrivibrio	rs16941336	C	T	14306	0.0267936	1.53e-06	0.127488	0.0165	0.01	0.5462	22.64	0.00158005
genus	Butyrivibrio	rs4537857	T	C	14306	0.0260992	1.8e-06	-0.12459	0.0148	-0.011901	0.4188	22.7883	0.00159039
genus	Butyrivibrio	rs72723662	C	T	14306	0.0449336	7.86e-07	0.224078	0.0272	-0.025804	0.3436	24.8689	0.00173534
genus	Butyrivibrio	rs74622183	A	G	14306	0.0428204	2.46e-06	-0.201027	0.0249	0.038903	0.1192	22.0398	0.00153823
genus	Butyrivibrio	rs7752361	G	A	14306	0.0239975	7.69e-07	0.11923	0.0135	-0.027498	0.0417398	24.6853	0.00172255
genus	Butyrivibrio	rs7763512	A	G	14306	0.0253367	3.11e-06	-0.119846	0.0142	-0.005097	0.7201	22.3742	0.00156153
genus	Candidatus	rs10090365	G	A	14306	0.0180989	4.17e-06	0.0834413	0.0136	-0.025102	0.0641298	21.2548	0.00148352
genus	Candidatus	rs10108780	A	G	14306	0.0199807	3.64e-06	-0.092834	0.0157	0.028296	0.0719101	21.587	0.00150668
genus	Candidatus	rs4294381	C	T	14306	0.023186	1.37e-06	-0.112197	0.0166	0.013602	0.4128	23.4159	0.00163411
genus	Candidatus	rs830151	A	G	14306	0.0347932	4.26e-08	-0.194561	0.0304	0.024098	0.4275	31.2696	0.002181
genus	Catenibacterium	rs12404911	C	T	14306	0.0304142	2.8e-06	0.140717	0.0171	0.001101	0.9506	21.4062	0.00149408
genus	Catenibacterium	rs212393	A	G	14306	0.0286209	3.62e-06	0.135254	0.0149	-0.018897	0.2066	22.3323	0.00155861
genus	Catenibacterium	rs73128290	A	G	14306	0.0284563	4.29e-06	0.129726	0.0153	0.025102	0.1007	20.7825	0.0014506
genus	Catenibacterium	rs77285108	G	A	14306	0.0353447	3.63e-06	-0.161826	0.0201	0.011698	0.5619	20.9627	0.00146317
genus	Christensenellaceae	rs17081797	A	G	14306	0.0204253	3.34e-06	-0.0904325	0.0264	-0.037899	0.1517	19.6025	0.00136836
genus	Christensenellaceae	rs62467127	C	T	14306	0.0251983	3.25e-06	0.114108	0.0297	0.027596	0.3526	20.5064	0.00143136
genus	Christensenellaceae	rs892686	A	G	14306	0.011136	3.97e-06	0.0514099	0.0134	-0.011799	0.3819	21.3125	0.00148755
genus	Clostridium	rs1942371	G	A	14306	0.034187	4.06e-06	-0.157938	0.0219	-0.006995	0.7486	21.3428	0.00148965
genus	Clostridium	rs6890185	C	T	14306	0.0233137	1.12e-06	-0.113424	0.0142	-0.018095	0.2043	23.6694	0.00165178
genus	Clostridium	rs115807074	A	G	14306	0.0492575	4.32e-06	-0.22736	0.0344	-0.002704	0.9376	21.3051	0.00148703
genus	Clostridium	rs116847295	C	T	14306	0.0246032	4.58e-06	0.110021	0.0279	0.022696	0.4163	19.9971	0.00139586
genus	Clostridium	rs12341505	G	A	14306	0.0180121	4.82e-06	0.0810718	0.0198	0.030799	0.1191	20.2587	0.00141409
genus	Clostridium	rs2795528	G	A	14306	0.0392204	2.72e-06	-0.184315	0.0335	0.004601	0.8914	22.085	0.00154138
genus	Clostridium	rs2817172	C	T	14306	0.0124492	2.77e-06	0.058139	0.0141	-0.0007	0.9624	21.8098	0.0015222
genus	Clostridium	rs550843	T	C	14306	0.0169209	2.05e-06	-0.0783246	0.0199	-0.002704	0.8923	21.4264	0.00149548
genus	Collinsella	rs2103510	G	A	14306	0.0168217	2.42e-06	0.0786551	0.02	-0.007998	0.6909	21.8632	0.00152592
genus	Collinsella	rs9541268	C	A	14306	0.0197312	8.79e-07	0.09597	0.0226	0.019499	0.3874	23.6572	0.00165093
genus	Coprobacter	rs143662916	C	T	14306	0.0540141	3.07e-06	0.253264	0.0301	-0.019705	0.5119	21.9853	0.00153443
genus	Coprobacter	rs213863	T	C	14306	0.0188377	2.35e-06	0.0887412	0.0148	0.0006	0.9699	22.1919	0.00154883
genus	Coprobacter	rs305411	A	G	14306	0.0264518	1.01e-06	0.129218	0.0225	0.005196	0.8167	23.8636	0.0016653
genus	Coprobacter	rs3828477	G	T	14306	0.019569	2.89e-06	-0.0912179	0.0156	0.003898	0.802	21.7282	0.00151651
genus	Coprobacter	rs72821405	T	C	14306	0.0319978	4.76e-06	-0.147365	0.0269	0.025005	0.3537	21.2104	0.00148043
genus	Coprococcus1	rs1010560	C	A	14306	0.0122722	1.96e-06	0.0580232	0.0149	0.018602	0.2134	22.3542	0.00156014
genus	Coprococcus1	rs12794898	G	T	14306	0.0197212	4.92e-06	0.0903299	0.0258	-0.019204	0.4578	20.9796	0.00146434
genus	Coprococcus1	rs1576241	A	G	14306	0.0109535	3.33e-06	-0.0510343	0.0134	0.057098	2.03e-05	21.7079	0.0015151
genus	Coprococcus1	rs4277593	G	A	14306	0.0109914	1.14e-07	-0.0585649	0.0137	-0.006101	0.657099	28.3902	0.00198057
genus	Coprococcus1	rs56405618	A	G	14306	0.0186508	1.57e-06	-0.08963	0.0242	0.007204	0.7656	23.0947	0.00161173
genus	Coprococcus1	rs73031725	T	C	14306	0.0355224	1.98e-06	0.167591	0.0337	-0.026498	0.432	22.2585	0.00155347
genus	Coprococcus1	rs74101919	T	C	14306	0.0144651	1.03e-06	-0.0718988	0.0176	0.005704	0.745	24.7059	0.00172398
genus	Coprococcus2	rs2482516	C	T	14306	0.0164619	4.72e-06	0.0754415	0.0167	0.003898	0.816	21.002	0.0014659
genus	Coprococcus2	rs6677933	C	T	14306	0.0164216	1.19e-06	-0.0804405	0.0165	0.023105	0.1626	23.9949	0.00167445
genus	Coprococcus2	rs72680320	T	C	14306	0.013919	2.27e-06	-0.0649382	0.0137	-0.034995	0.0104901	21.7663	0.00151917
genus	Coprococcus3	rs11080344	C	T	14306	0.0113054	4.79e-06	0.0516921	0.0135	-0.003902	0.776	20.9063	0.00145923
genus	Coprococcus3	rs13394391	C	T	14306	0.0150918	2.2e-06	-0.0709302	0.0183	-0.010801	0.5536	22.0892	0.00154167
genus	Coprococcus3	rs178271	C	T	14306	0.0294239	7.81e-07	-0.145257	0.0328	-0.004599	0.8893	24.371	0.00170066
genus	Coprococcus3	rs7521171	A	G	14306	0.0129279	4.32e-06	0.0596434	0.019	-0.045102	0.0177902	21.2848	0.00148561
genus	Coprococcus3	rs8100692	T	C	14306	0.0113476	4.16e-07	0.0577411	0.0136	-0.012802	0.3466	25.8918	0.00180659
genus	Defluviitaleaceae	rs112893842	T	C	14306	0.0232806	1.45e-06	0.11381	0.0204	0.035502	0.0822906	23.8986	0.00166774
genus	Defluviitaleaceae	rs4344384	T	G	14306	0.0156309	4.83e-06	-0.0715978	0.0137	0.006698	0.6229	20.9813	0.00146446
genus	Defluviitaleaceae	rs4677103	A	G	14306	0.0197263	9.6e-07	0.0977912	0.0196	0.023804	0.2247	24.5758	0.00171492
genus	Defluviitaleaceae	rs55658617	T	C	14306	0.0362226	2.15e-06	0.174369	0.0329	0.032603	0.3218	23.1728	0.00161718
genus	Defluviitaleaceae	rs72731813	C	T	14306	0.0293796	4.33e-07	-0.147383	0.0262	0.073001	0.00530396	25.1654	0.00175599
genus	Defluviitaleaceae	rs9608282	T	G	14306	0.0299793	2.52e-06	0.142939	0.0284	-0.025502	0.3682	22.7331	0.00158654
genus	Defluviitaleaceae	rs9725395	A	G	14306	0.029554	3.52e-06	-0.13834	0.0253	-0.016699	0.5095	21.911	0.00152926
genus	Desulfovibrio	rs13066142	G	A	14306	0.0250891	3.79e-06	0.119141	0.0243	-0.001499	0.95	22.5503	0.0015738
genus	Desulfovibrio	rs16863365	A	G	14306	0.0226964	1.79e-06	0.109402	0.0203	-0.009	0.657201	23.2347	0.00162149
genus	Desulfovibrio	rs2456226	A	C	14306	0.0172749	8.55e-07	0.0854927	0.0143	-0.01	0.4834	24.4922	0.00170909
genus	Desulfovibrio	rs2853179	T	C	14306	0.0174234	2.42e-06	-0.0811971	0.0165	0.009802	0.551099	21.7178	0.00151579
genus	Desulfovibrio	rs6580353	T	C	14306	0.0169735	4.94e-06	0.0770979	0.016	-0.027803	0.0822205	20.632	0.00144012
genus	Dialister	rs11166701	G	A	14306	0.013186	5.51e-07	-0.0655301	0.0135	0.015703	0.2435	24.6976	0.00172341
genus	Dialister	rs4753063	A	G	14306	0.0130052	4.86e-06	0.0596297	0.0134	-0.0077	0.5644	21.0228	0.00146736
genus	Dorea	rs13279148	G	A	14306	0.0150878	2.25e-06	0.0715309	0.0191	-0.019204	0.315	22.4769	0.00156868
genus	Dorea	rs1899291	T	C	14306	0.0150285	4.57e-06	-0.0697217	0.0199	-0.019805	0.3198	21.5231	0.00150222
genus	Dorea	rs4793307	C	T	14306	0.0122472	4.01e-06	0.0574165	0.0153	0.0007	0.961	21.9786	0.00153396
genus	Dorea	rs62503162	A	G	14306	0.0194379	7.47e-07	-0.0974091	0.0237	0.033802	0.1538	25.1131	0.00175235
genus	Dorea	rs73729431	C	T	14306	0.0299983	3.17e-06	-0.13745	0.033	0.002503	0.9388	20.994	0.00146535
genus	Eggerthella	rs112205261	T	C	14306	0.0403613	3.35e-06	-0.188618	0.0281	0.011998	0.667799	21.8392	0.00152425
genus	Eggerthella	rs2223081	A	G	14306	0.0221108	3.89e-06	-0.102572	0.0156	-0.025	0.1079	21.5203	0.00150203
genus	Eggerthella	rs2240838	G	A	14306	0.0197653	7.36e-07	-0.0980582	0.0142	0.014302	0.3131	24.6128	0.0017175
genus	Eggerthella	rs3851328	G	T	14306	0.0236527	4.18e-06	0.107774	0.0164	0.008597	0.598	20.7619	0.00144917
genus	Eggerthella	rs76663501	C	T	14306	0.0378576	4.83e-06	0.175349	0.0295	0.027895	0.3443	21.4536	0.00149738
genus	Eisenbergiella	rs11027642	C	T	14306	0.0284844	4.92e-06	0.129006	0.0199	0.023996	0.2274	20.5119	0.00143174
genus	Eisenbergiella	rs1508033	A	C	14306	0.0195787	3.23e-06	0.091546	0.014	0.002597	0.8533	21.8631	0.00152591
genus	Eisenbergiella	rs2683098	T	C	14306	0.022515	2.24e-06	-0.107319	0.0162	-0.014697	0.3655	22.7201	0.00158563
genus	Eisenbergiella	rs3812426	A	G	14306	0.0224159	2.72e-06	-0.106447	0.016	-0.028801	0.0715402	22.5504	0.00157381
genus	Eisenbergiella	rs4462860	G	A	14306	0.0201104	4.16e-06	0.0939071	0.0156	-0.032303	0.0379997	21.805	0.00152186
genus	Enterorhabdus	rs114731706	T	G	14306	0.0382298	2.17e-06	0.182308	0.0299	0.037498	0.2104	22.7409	0.00158708
genus	Enterorhabdus	rs3017103	G	A	14306	0.0208995	2.94e-06	-0.0980897	0.0174	-0.018302	0.2917	22.028	0.00153741
genus	Enterorhabdus	rs73331712	T	C	14306	0.055123	4.85e-06	0.26199	0.0313	-0.015002	0.631801	22.5894	0.00157652
genus	Erysipelatoclostridium	rs17804233	C	T	14306	0.0144203	4.59e-06	0.0662914	0.0134	0.016201	0.2247	21.1332	0.00147505
genus	Erysipelatoclostridium	rs340991	A	G	14306	0.0158891	3.75e-06	-0.0740482	0.0149	0.002796	0.8489	21.7185	0.00151584
genus	Erysipelatoclostridium	rs4697572	A	G	14306	0.0163308	7.59e-07	-0.0810636	0.0155	-0.007599	0.6234	24.6398	0.00171938
genus	Erysipelatoclostridium	rs58236560	G	T	14306	0.0234426	2.16e-06	-0.111157	0.0247	-0.014504	0.5574	22.4834	0.00156914
genus	Erysipelatoclostridium	rs622418	A	G	14306	0.0143224	3.68e-06	-0.0668051	0.0139	-0.011698	0.4005	21.7564	0.00151848
genus	Erysipelatoclostridium	rs6474512	C	A	14306	0.0143201	3.02e-06	-0.067015	0.0134	-0.014199	0.2901	21.9004	0.00152851
genus	Erysipelatoclostridium	rs710230	C	T	14306	0.0281514	6.33e-07	-0.143381	0.0255	0.004299	0.8659	25.9408	0.00181
genus	Erysipelatoclostridium	rs7221249	G	A	14306	0.0142741	4.31e-09	-0.0839861	0.0138	-0.023804	0.0837491	34.6192	0.00241407
genus	Erysipelotrichaceae	rs75949021	T	C	14306	0.0374238	3.58e-06	-0.169667	0.0318	-0.053897	0.0904107	20.5541	0.00143469
genus	Escherichia	rs113127095	A	G	14306	0.0323434	3.33e-06	0.151009	0.0312	-0.023197	0.4574	21.7989	0.00152144
genus	Escherichia	rs1154904	G	A	14306	0.0130644	3.04e-06	0.0613376	0.0135	-0.024605	0.0686594	22.0432	0.00153847
genus	Escherichia	rs592299	T	C	14306	0.0129486	4.77e-06	-0.0592004	0.0136	0.0001	0.9942	20.9028	0.00145899
genus	Escherichia	rs73208162	A	G	14306	0.024839	2.19e-06	-0.119296	0.0313	-0.044799	0.1523	23.0666	0.00160978
genus	Eubacterium	rs11876297	T	C	14306	0.0281712	2.67e-06	0.131469	0.018	-0.015002	0.4063	21.7789	0.00152005
genus	Eubacterium	rs151257695	A	G	14306	0.0454847	3.1e-06	0.20951	0.0285	0.007998	0.7784	21.2167	0.00148087
genus	Eubacterium	rs2733072	G	A	14306	0.0228306	1.49e-06	0.109644	0.0141	0.028698	0.0409902	23.064	0.0016096
genus	Eubacterium	rs3771393	T	C	14306	0.0266671	7.38e-07	-0.130842	0.0155	-0.005696	0.7147	24.0737	0.00167994
genus	Eubacterium	rs7104872	G	A	14306	0.0291906	2.73e-06	0.138612	0.0174	0.015804	0.3635	22.5484	0.00157367
genus	Eubacterium	rs10248854	C	A	14306	0.0113464	4.21e-06	-0.0527827	0.014	-0.003404	0.809	21.6405	0.0015104
genus	Eubacterium	rs10797540	A	G	14306	0.0108389	3.53e-06	0.0503179	0.0135	-0.002804	0.8381	21.5514	0.00150419
genus	Eubacterium	rs314726	T	C	14306	0.0109486	1.38e-06	0.0528824	0.0141	-0.011901	0.3978	23.3295	0.00162809
genus	Eubacterium	rs35398954	A	G	14306	0.0174602	5.4e-07	-0.0901402	0.0213	-0.010404	0.625	26.6525	0.00185957
genus	Eubacterium	rs10798999	C	T	14306	0.0126752	2.61e-06	0.0601661	0.0159	0.0045	0.776401	22.5317	0.00157251
genus	Eubacterium	rs10808115	C	A	14306	0.0109922	4.42e-06	0.0504747	0.014	0.029202	0.0366303	21.0852	0.0014717
genus	Eubacterium	rs13116360	T	C	14306	0.0297185	2.94e-07	0.154124	0.033	-0.037795	0.2523	26.8959	0.00187652
genus	Eubacterium	rs28584818	A	G	14306	0.0268627	4.43e-06	0.126115	0.0303	0.001898	0.9506	22.0411	0.00153832
genus	Eubacterium	rs60254196	G	A	14306	0.0111865	2.7e-06	0.0522832	0.0146	-0.022505	0.1214	21.8442	0.0015246
genus	Eubacterium	rs6550770	C	T	14306	0.0443545	4.82e-06	0.198087	0.0453	0.095201	0.0356098	19.9451	0.00139224
genus	Eubacterium	rs74018587	C	T	14306	0.043822	3.7e-06	0.208943	0.0419	-0.014297	0.7329	22.7338	0.00158659
genus	Eubacterium	rs949971	T	G	14306	0.0116101	3.29e-06	-0.0540164	0.0138	0.002896	0.8323	21.6461	0.00151079
genus	Eubacterium	rs12423772	G	T	14306	0.0295029	2.63e-06	0.14098	0.0259	0.040499	0.1189	22.8342	0.00159358
genus	Eubacterium	rs2973294	G	T	14306	0.0195439	2.39e-06	0.0923559	0.0135	-0.002796	0.8352	22.3309	0.00155852
genus	Eubacterium	rs34561138	G	A	14306	0.045992	2.51e-06	0.216145	0.0279	-0.036399	0.1921	22.0864	0.00154148
genus	Eubacterium	rs10140184	A	C	14306	0.012599	4.96e-06	0.0576795	0.0157	0.007403	0.6364	20.959	0.00146291
genus	Eubacterium	rs10917203	A	C	14306	0.0130917	3.15e-06	0.0612633	0.0149	0.023801	0.1091	21.8982	0.00152836
genus	Eubacterium	rs112176119	C	T	14306	0.0245762	3.33e-06	-0.113455	0.0305	0.013095	0.6664	21.3117	0.00148749
genus	Eubacterium	rs13239072	G	A	14306	0.0142728	1.82e-06	0.0687427	0.0157	-0.001299	0.9364	23.1972	0.00161887
genus	Eubacterium	rs17830032	G	A	14306	0.0310515	2.39e-07	-0.160597	0.0313	-0.038596	0.2181	26.7491	0.00186629
genus	Eubacterium	rs1999224	G	T	14306	0.0203503	3.75e-06	-0.0949051	0.0227	-0.032496	0.1523	21.7489	0.00151796
genus	Eubacterium	rs2213117	T	G	14306	0.0189012	4.21e-06	0.0877797	0.0215	0.001399	0.9493	21.568	0.00150535
genus	Eubacterium	rs34297067	A	G	14306	0.0341475	6.6e-08	-0.186907	0.0185	-0.004199	0.8222	29.9594	0.00208981
genus	Eubacterium	rs61841040	G	T	14306	0.0341609	3.56e-06	0.160621	0.0185	0.002804	0.8787	22.1078	0.00154297
genus	Eubacterium	rs77910827	C	T	14306	0.0413568	9.05e-07	0.201788	0.0225	0.030098	0.1808	23.8066	0.00166133
genus	Eubacterium	rs11617697	A	G	14306	0.0286241	7.22e-07	-0.143349	0.0339	-0.015296	0.6529	25.0799	0.00175004
genus	Eubacterium	rs12964517	G	A	14306	0.0123453	2.08e-06	0.0587198	0.0145	-0.001599	0.9129	22.6238	0.00157892
genus	Eubacterium	rs16884680	G	T	14306	0.0191909	1.74e-06	-0.0906428	0.0234	0.033702	0.1501	22.3088	0.00155697
genus	Eubacterium	rs3809430	T	C	14306	0.0118426	3.55e-06	-0.0548171	0.0138	0.002098	0.8789	21.4258	0.00149544
genus	Eubacterium	rs73615400	T	C	14306	0.0193428	9.54e-07	-0.0956303	0.0244	-0.005204	0.8317	24.4429	0.00170566
genus	Eubacterium	rs876734	T	C	14306	0.0132532	2.89e-06	0.0618696	0.0161	0.001998	0.9021	21.7928	0.00152102
genus	Eubacterium	rs265534	T	G	14306	0.0120127	2.27e-06	-0.0563756	0.0135	0.016798	0.2134	22.0242	0.00153714
genus	Eubacterium	rs4583233	A	C	14306	0.0128122	2.84e-07	0.0670205	0.0153	0.009198	0.547	27.3633	0.00190906
genus	Eubacterium	rs6923695	T	G	14306	0.0229525	4.87e-06	0.103268	0.0258	-0.017696	0.4922	20.2428	0.00141299
genus	Eubacterium	rs12906958	C	T	14306	0.0115935	4.35e-06	-0.0533159	0.0143	0.012802	0.3716	21.1487	0.00147613
genus	Eubacterium	rs17159861	C	T	14306	0.0168388	1.04e-08	0.0962228	0.0212	0.005204	0.807	32.6538	0.00227733
genus	Eubacterium	rs4076415	G	T	14306	0.0110294	1.99e-06	-0.0515152	0.0142	0.019101	0.1795	21.8156	0.0015226
genus	Eubacterium	rs6762473	A	C	14306	0.0112353	4.26e-06	-0.0521584	0.014	0.031499	0.0249	21.5516	0.00150421
genus	Eubacterium	rs76898927	G	A	14306	0.0266375	4.79e-06	0.123055	0.0348	-0.032399	0.3507	21.3408	0.00148952
genus	Eubacterium	rs9648214	T	C	14306	0.016431	2.52e-07	-0.0828719	0.0202	-0.027104	0.1805	25.4382	0.00177499
genus	Eubacterium	rs10131724	C	A	14306	0.0414577	2.39e-06	0.199832	0.0319	0.059803	0.0608303	23.2338	0.00162142
genus	Eubacterium	rs139749	C	T	14306	0.0171791	8.59e-07	-0.0845439	0.0153	-0.003902	0.7996	24.2194	0.00169009
genus	Eubacterium	rs16891896	G	A	14306	0.0390573	2.38e-06	-0.174787	0.0309	0.075198	0.01486	20.0269	0.00139794
genus	Eubacterium	rs17519472	C	T	14306	0.0233984	4.7e-06	0.107804	0.0188	-0.0044	0.816	21.2274	0.00148161
genus	Eubacterium	rs2116427	A	G	14306	0.0182353	4.67e-07	0.0911461	0.0163	0.018498	0.2537	24.9833	0.00174331
genus	Eubacterium	rs2229917	A	G	14306	0.0323922	2.16e-06	0.153538	0.0285	-0.028801	0.3117	22.4673	0.00156802
genus	Eubacterium	rs57340348	T	C	14306	0.0212166	4.93e-06	-0.0979429	0.0178	-0.021499	0.2272	21.3105	0.00148741
genus	Eubacterium	rs606117	G	A	14306	0.018056	4.82e-06	-0.0833243	0.0144	0.011496	0.4239	21.2961	0.0014864
genus	Eubacterium	rs7000472	G	A	14306	0.016523	4.07e-06	0.0762282	0.0138	-0.019401	0.1585	21.284	0.00148556
genus	Eubacterium	rs72836424	C	T	14306	0.030069	2.62e-06	-0.139825	0.0251	0.013703	0.585901	21.6238	0.00150924
genus	Eubacterium	rs112617308	T	C	14306	0.0362844	2.38e-06	-0.170873	0.023	-0.016099	0.4833	22.1772	0.0015478
genus	Eubacterium	rs2913110	T	C	14306	0.022942	4.56e-06	-0.105143	0.0136	-0.005405	0.692599	21.0038	0.00146603
genus	Eubacterium	rs4862235	A	G	14306	0.0225751	3.73e-06	-0.104806	0.0139	-0.013197	0.341	21.5533	0.00150432
genus	Eubacterium	rs62348779	T	C	14306	0.043286	3.78e-06	-0.201481	0.0274	-0.007901	0.774399	21.6657	0.00151216
genus	Faecalibacterium	rs1271565	C	T	14306	0.0119649	1.3e-06	-0.0576251	0.0171	0.026601	0.1199	23.1956	0.00161876
genus	Faecalibacterium	rs6910935	G	A	14306	0.0277032	1.38e-06	-0.134864	0.0304	-0.002098	0.9447	23.6991	0.00165385
genus	Faecalibacterium	rs75499067	C	T	14306	0.0465522	1.76e-06	0.227585	0.0309	-0.016405	0.596499	23.9005	0.00166788
genus	Flavonifractor	rs11811696	T	C	14306	0.0241012	2.07e-06	-0.116063	0.0238	-0.003496	0.8833	23.1905	0.00161841
genus	Flavonifractor	rs12030302	G	A	14306	0.0137467	5.61e-07	0.0692276	0.0134	0.009404	0.4821	25.3607	0.0017696
genus	Flavonifractor	rs34066017	A	G	14306	0.0159789	1.52e-06	0.0764294	0.0151	-0.007498	0.619801	22.8785	0.00159667
genus	Flavonifractor	rs806808	C	T	14306	0.0136557	1.18e-06	-0.0667272	0.0134	0.007397	0.582599	23.8769	0.00166623
genus	Fusicatenibacter	rs1864685	A	C	14306	0.0108105	4.96e-06	-0.0494799	0.0137	0.0008	0.9532	20.9491	0.00146222
genus	Fusicatenibacter	rs2025938	G	A	14306	0.0205426	2.99e-06	-0.0967298	0.0249	-0.005196	0.8335	22.1722	0.00154746
genus	Fusicatenibacter	rs2132128	G	A	14306	0.0160344	1.08e-06	-0.0771914	0.0205	0.029099	0.1559	23.1757	0.00161738
genus	Fusicatenibacter	rs3303	T	C	14306	0.020407	3.94e-06	-0.0953657	0.0277	-0.050999	0.0661196	21.8387	0.00152421
genus	Fusicatenibacter	rs4378146	A	C	14306	0.0125259	7.2e-07	-0.0616691	0.0153	0.041401	0.00691895	24.2391	0.00169147
genus	Fusicatenibacter	rs62187631	T	C	14306	0.015924	4.55e-06	-0.0710571	0.0194	0.0252	0.1941	19.9118	0.00138992
genus	Fusicatenibacter	rs62353480	A	G	14306	0.0145589	1.57e-06	-0.0701397	0.019	-0.039001	0.04032	23.2098	0.00161975
genus	Fusicatenibacter	rs704418	C	T	14306	0.0151073	7.77e-07	-0.0739124	0.0194	0.011597	0.549201	23.9365	0.00167039
genus	Fusicatenibacter	rs8063430	T	C	14306	0.022217	4.93e-06	-0.104026	0.0286	-0.025605	0.3709	21.9237	0.00153013
genus	Gordonibacter	rs322296	G	A	14306	0.037722	4.02e-06	0.17869	0.0218	-0.035599	0.103	22.4394	0.00156607
genus	Gordonibacter	rs72714787	C	A	14306	0.0377102	1.43e-06	0.181405	0.0227	-0.010099	0.6557	23.1409	0.00161496
genus	Gordonibacter	rs7294633	T	C	14306	0.0249946	3.44e-07	-0.12867	0.0144	-0.013298	0.3557	26.501	0.00184901
genus	Haemophilus	rs10781340	A	G	14306	0.0203221	4.32e-06	-0.0948915	0.0181	0.001798	0.9209	21.8031	0.00152173
genus	Haemophilus	rs111582866	G	A	14306	0.026016	1.27e-06	-0.124265	0.0244	0.019101	0.4355	22.8148	0.00159223
genus	Haemophilus	rs35509	G	A	14306	0.0268779	2.01e-06	0.128249	0.0243	-0.019999	0.4113	22.7676	0.00158894
genus	Haemophilus	rs4822728	T	C	14306	0.0151388	3.48e-06	0.0705861	0.014	0.009901	0.4787	21.7398	0.00151732
genus	Haemophilus	rs76022354	C	T	14306	0.0505504	1.83e-06	0.244638	0.0318	-0.0063	0.8434	23.4206	0.00163444
genus	Haemophilus	rs78909003	T	C	14306	0.0503924	1.67e-06	-0.246256	0.0326	-0.040197	0.2178	23.8805	0.00166648
genus	Haemophilus	rs9328464	T	C	14306	0.0148799	1.42e-06	0.0723095	0.0137	0.003603	0.7907	23.6151	0.001648
genus	Haemophilus	rs9382510	C	T	14306	0.0172649	7.12e-08	-0.093521	0.0163	0.016201	0.3211	29.342	0.00204683
genus	Haemophilus	rs9895850	T	C	14306	0.0416755	2.14e-06	-0.192957	0.0315	0.070197	0.0257602	21.4368	0.0014962
genus	Holdemanella	rs12513188	G	A	14306	0.0195276	4.65e-06	0.0903906	0.0169	-0.008295	0.6242	21.4264	0.00149548
genus	Holdemanella	rs4541991	T	C	14306	0.0194435	2.1e-06	-0.0927334	0.0157	-0.007403	0.6367	22.747	0.00158751
genus	Holdemanella	rs607782	C	T	14306	0.0172515	7.19e-07	0.0854214	0.0155	0.006702	0.665301	24.5177	0.00171087
genus	Holdemanella	rs73011279	T	C	14306	0.0199336	1.36e-06	-0.0961669	0.0176	0.031004	0.0780495	23.2745	0.00162426
genus	Holdemanella	rs75764681	T	C	14306	0.0598999	1.94e-06	-0.283103	0.0376	-0.003005	0.9359	22.3376	0.00155898
genus	Holdemanella	rs8113760	G	A	14306	0.01734	4.62e-06	0.078999	0.0166	-0.005395	0.744201	20.7561	0.00144876
genus	Holdemania	rs111745969	A	G	14306	0.0265781	3.71e-06	0.120677	0.0244	0.023404	0.3382	20.6158	0.00143899
genus	Holdemania	rs116500994	G	T	14306	0.0293386	2.34e-06	-0.13755	0.0275	-0.015696	0.567799	21.9807	0.00153411
genus	Holdemania	rs1867876	T	C	14306	0.0162192	2.74e-07	0.0842919	0.0149	-0.029398	0.0478498	27.0093	0.00188441
genus	Holdemania	rs6133067	T	C	14306	0.0178561	5.17e-07	0.0910829	0.0195	0.009396	0.6294	26.0196	0.00181549
genus	Holdemania	rs77293403	A	G	14306	0.0341775	1.77e-06	0.164556	0.0301	0.037604	0.2104	23.1818	0.0016178
genus	Holdemania	rs9500080	C	T	14306	0.0178886	4.09e-07	0.0926764	0.0163	0.005304	0.745101	26.8402	0.00187264
genus	Howardella	rs12452946	A	G	14306	0.0228941	3.8e-06	-0.105833	0.0135	0.012995	0.338	21.3695	0.00149152
genus	Howardella	rs1484873	G	A	14306	0.046335	2.56e-06	0.227831	0.0287	0.073205	0.0106999	24.1773	0.00168716
genus	Howardella	rs17167098	G	A	14306	0.0352068	1.12e-06	-0.169366	0.0198	0.015896	0.4206	23.1419	0.00161502
genus	Howardella	rs36081916	T	C	14306	0.0402987	4.7e-06	-0.18123	0.0253	-0.048403	0.0554102	20.2245	0.00141171
genus	Howardella	rs609430	T	G	14306	0.0239328	3.34e-06	-0.112045	0.0141	0.003305	0.8144	21.9178	0.00152973
genus	Howardella	rs672217	G	A	14306	0.0349993	3.52e-06	0.164146	0.0198	-0.010999	0.579399	21.9959	0.00153517
genus	Hungatella	rs13128780	T	C	14306	0.0312777	1.75e-06	-0.149725	0.0194	-0.025697	0.185	22.915	0.00159921
genus	Hungatella	rs72759041	G	T	14306	0.0282242	3.86e-06	-0.126025	0.0193	0.0149	0.4401	19.9375	0.0013917
genus	Intestinibacter	rs10805326	A	G	14306	0.0139665	3.55e-08	-0.0775151	0.0145	-0.013805	0.3438	30.8033	0.00214855
genus	Intestinibacter	rs118030283	G	A	14306	0.0324471	2.67e-06	-0.151829	0.03	0.040697	0.175	21.8956	0.00152818
genus	Intestinibacter	rs16938435	T	C	14306	0.0235439	1.8e-06	-0.112189	0.0251	0.042197	0.0927897	22.7062	0.00158466
genus	Intestinibacter	rs2702387	G	A	14306	0.0132145	4.26e-06	-0.0608559	0.014	0.011405	0.4146	21.2082	0.00148027
genus	Intestinibacter	rs4327025	G	A	14306	0.0154397	1.64e-07	-0.0810346	0.0165	0.013298	0.4176	27.5463	0.00192181
genus	Intestinibacter	rs478972	C	T	14306	0.0297116	1.82e-06	0.142681	0.0299	-0.006399	0.8306	23.0611	0.00160939
genus	Intestinibacter	rs6875660	C	T	14306	0.0193905	3.06e-06	0.0890455	0.021	-0.021801	0.2988	21.0885	0.00147193
genus	Intestinimonas	rs10262702	T	C	14306	0.0194885	2.06e-06	0.0918017	0.0225	-0.026899	0.2309	22.1894	0.00154865
genus	Intestinimonas	rs11258178	A	G	14306	0.0134139	6.98e-07	0.0660742	0.0142	-0.022798	0.1094	24.2635	0.00169317
genus	Intestinimonas	rs12226153	A	G	14306	0.0306922	5.12e-07	-0.151142	0.0295	0.017604	0.5507	24.2501	0.00169223
genus	Intestinimonas	rs1859797	G	A	14306	0.0131793	4.12e-06	0.060368	0.0137	-0.007204	0.5991	20.9811	0.00146445
genus	Intestinimonas	rs2731794	C	T	14306	0.0257529	1.92e-06	0.120632	0.031	-0.004599	0.881	21.9418	0.0015314
genus	Intestinimonas	rs2930225	T	G	14306	0.0152948	1.35e-06	-0.0729524	0.0162	0.0006	0.9686	22.7505	0.00158775
genus	Intestinimonas	rs4784055	T	C	14306	0.038599	8.72e-07	-0.175324	0.0321	-0.050503	0.1157	20.6315	0.00144008
genus	Intestinimonas	rs62240188	G	A	14306	0.0267179	2.2e-06	0.130074	0.0294	-0.006201	0.8317	23.7015	0.00165401
genus	Intestinimonas	rs716604	A	G	14306	0.0165992	8.57e-07	0.0818068	0.0172	0.023297	0.1764	24.2887	0.00169492
genus	Intestinimonas	rs7170984	T	C	14306	0.0140767	2.98e-06	-0.0658116	0.0154	-0.022205	0.1488	21.8576	0.00152553
genus	Intestinimonas	rs72982915	C	T	14306	0.0402743	4.91e-06	0.183158	0.0309	-0.005395	0.8612	20.6822	0.00144361
genus	Lachnoclostridium	rs4738679	A	G	14306	0.011404	4.42e-06	0.0520267	0.0141	-0.002002	0.8844	20.8132	0.00145274
genus	Lachnoclostridium	rs6112314	A	C	14306	0.0108174	2.43e-07	-0.0561715	0.0137	-0.0078	0.5709	26.9641	0.00188127
genus	Lachnoclostridium	rs615997	T	C	14306	0.0106491	2.03e-06	0.0511752	0.0135	0.013104	0.3333	23.0937	0.00161166
genus	Lachnoclostridium	rs62285313	A	G	14306	0.0181565	1.58e-06	0.0864203	0.0244	-0.053295	0.0291099	22.6552	0.00158111
genus	Lachnoclostridium	rs78068103	A	G	14306	0.0194248	3.67e-06	0.0886199	0.0274	0.010999	0.6886	20.8137	0.00145278
genus	Lachnoclostridium	rs789029	C	T	14306	0.0137974	3.75e-06	-0.0641288	0.0175	0.036695	0.0360703	21.6029	0.00150778
genus	Lachnospira	rs56791201	C	T	14306	0.0110697	2.93e-06	-0.051823	0.0135	0.016404	0.2222	21.9166	0.00152964
genus	Lachnospiraceae	rs10093861	G	A	14306	0.0121152	3.06e-06	-0.0568869	0.0134	-0.029704	0.02635	22.0477	0.00153878
genus	Lachnospiraceae	rs1363769	C	T	14306	0.0449372	1.58e-06	0.200628	0.0313	0.006199	0.8432	19.9329	0.00139139
genus	Lachnospiraceae	rs2862811	C	T	14306	0.0121736	3.92e-06	-0.0564927	0.0135	0.0077	0.5668	21.5351	0.00150306
genus	Lachnospiraceae	rs35035870	T	C	14306	0.0414403	2.62e-06	-0.190615	0.0345	-0.048602	0.1589	21.1577	0.00147675
genus	Lachnospiraceae	rs7249113	G	A	14306	0.0133496	3.72e-07	0.0679483	0.0154	-0.002696	0.8605	25.9072	0.00180766
genus	Lachnospiraceae	rs72793667	A	G	14306	0.0246589	1.63e-06	-0.116881	0.0284	0.006201	0.828	22.4668	0.00156798
genus	Lachnospiraceae	rs9788306	C	T	14306	0.0130744	1.39e-06	-0.062804	0.0148	0.012498	0.3988	23.0744	0.00161032
genus	Lachnospiraceae	rs10741777	T	C	14306	0.0194791	7.69e-07	-0.0973842	0.0158	0.003902	0.8065	24.9942	0.00174407
genus	Lachnospiraceae	rs10793103	T	C	14306	0.0181279	9.35e-08	-0.0974344	0.0146	-0.007196	0.621101	28.8888	0.00201528
genus	Lachnospiraceae	rs10801803	G	A	14306	0.0243085	1.4e-06	-0.117029	0.0197	0.002904	0.8824	23.1777	0.00161752
genus	Lachnospiraceae	rs13024781	T	C	14306	0.0168846	2.29e-06	-0.0798769	0.0134	0.010396	0.4386	22.38	0.00156194
genus	Lachnospiraceae	rs57091572	A	G	14306	0.0235801	2.86e-06	-0.110443	0.0186	-0.030903	0.097389	21.9374	0.00153109
genus	Lachnospiraceae	rs62277846	C	T	14306	0.0212319	1.59e-06	0.102292	0.0171	0.0078	0.6501	23.2116	0.00161988
genus	Lachnospiraceae	rs67078837	T	C	14306	0.0170693	7.68e-07	-0.0845848	0.0134	-0.015398	0.2513	24.5558	0.00171352
genus	Lachnospiraceae	rs955844	A	C	14306	0.0228369	1.81e-06	0.112064	0.0186	0.034797	0.0615701	24.0801	0.00168039
genus	Lachnospiraceae	rs2050911	G	A	14306	0.0153934	1.11e-06	0.0751466	0.0145	-0.009198	0.523801	23.8314	0.00166306
genus	Lachnospiraceae	rs437876	T	C	14306	0.0144768	7.17e-08	0.0784637	0.0142	0.0256	0.0713296	29.376	0.0020492
genus	Lachnospiraceae	rs573933	T	C	14306	0.0232346	3.11e-06	-0.107898	0.0234	0.014002	0.549099	21.5653	0.00150516
genus	Lachnospiraceae	rs74034332	G	A	14306	0.0382637	3.33e-06	0.168045	0.0344	0.027998	0.4156	19.2876	0.0013464
genus	Lachnospiraceae	rs78848836	A	G	14306	0.0259753	3.38e-06	-0.118868	0.025	0.050104	0.0453304	20.9415	0.00146169
genus	Lachnospiraceae	rs9403580	C	T	14306	0.0229777	3.47e-06	0.107801	0.0222	0.020999	0.3452	22.0106	0.0015362
genus	Lachnospiraceae	rs985416	T	C	14306	0.0181807	1.46e-07	-0.0970258	0.0171	0.018095	0.2889	28.4809	0.00198688
genus	Lachnospiraceae	rs12127733	G	A	14306	0.0246006	3.11e-06	0.115182	0.0174	-0.015703	0.3677	21.9219	0.00153001
genus	Lachnospiraceae	rs3756315	A	G	14306	0.0188397	3.33e-06	-0.0883469	0.0143	-0.012295	0.3884	21.9905	0.00153479
genus	Lachnospiraceae	rs6116753	G	A	14306	0.0209139	2.92e-06	0.0994748	0.0157	-0.054801	0.000473	22.6233	0.00157889
genus	Lachnospiraceae	rs9932954	A	G	14306	0.0115984	1.25e-06	-0.0561864	0.015	-0.0004	0.979	23.4675	0.00163771
genus	Lachnospiraceae	rs160061	G	A	14306	0.0108094	2.12e-06	-0.0513831	0.0134	-0.010999	0.4099	22.5963	0.00157701
genus	Lachnospiraceae	rs68104925	T	C	14306	0.0115385	2.37e-06	-0.0549104	0.014	-0.005797	0.6801	22.647	0.00158054
genus	Lachnospiraceae	rs73044693	A	G	14306	0.0229884	3.57e-06	-0.10758	0.033	-0.033898	0.303	21.9001	0.00152849
genus	Lachnospiraceae	rs7616165	G	T	14306	0.0483465	2.77e-06	-0.230542	0.0334	-0.029801	0.372	22.7389	0.00158695
genus	Lachnospiraceae	rs76193507	A	G	14306	0.0499776	2.93e-06	-0.22973	0.0327	-0.0254	0.4385	21.1293	0.00147477
genus	Lachnospiraceae	rs7832116	A	G	14306	0.0151703	3.57e-06	-0.0714756	0.0193	0.018596	0.3374	22.1987	0.0015493
genus	Lachnospiraceae	rs954878	A	G	14306	0.0109082	1.78e-06	-0.0520656	0.0136	0.018095	0.1829	22.7822	0.00158996
genus	Lachnospiraceae	rs11128180	A	G	14306	0.0140126	4.52e-06	0.0648288	0.0161	0.038596	0.0166602	21.4042	0.00149393
genus	Lachnospiraceae	rs12673420	G	A	14306	0.0118375	2.98e-06	0.0554351	0.0138	-0.006101	0.6591	21.9306	0.00153062
genus	Lachnospiraceae	rs12747809	A	G	14306	0.0125685	8.65e-07	0.062197	0.0144	0.030296	0.0351698	24.4891	0.00170888
genus	Lachnospiraceae	rs12894272	G	A	14306	0.0125229	4.34e-06	-0.0579792	0.0143	-0.029598	0.0386901	21.4355	0.00149612
genus	Lachnospiraceae	rs2444793	T	C	14306	0.0118188	4.77e-06	0.0542433	0.0134	-0.009798	0.4637	21.0642	0.00147024
genus	Lachnospiraceae	rs2882478	G	A	14306	0.0118338	1.21e-06	-0.0577091	0.0136	0.022102	0.105	23.7815	0.00165959
genus	Lachnospiraceae	rs35182105	A	G	14306	0.024221	4.87e-06	-0.109724	0.0308	-0.019397	0.5287	20.522	0.00143245
genus	Lachnospiraceae	rs10414815	C	T	14306	0.0230253	4.24e-06	-0.10453	0.025	-0.030296	0.225	20.6097	0.00143856
genus	Lachnospiraceae	rs11192447	A	G	14306	0.024345	4.69e-07	0.126592	0.0282	0.008801	0.756201	27.0391	0.00188649
genus	Lachnospiraceae	rs12346653	C	T	14306	0.0139569	2.7e-06	0.0657686	0.0154	0.032296	0.0353199	22.2054	0.00154977
genus	Lachnospiraceae	rs74315802	G	T	14306	0.0183477	3.19e-06	0.0867262	0.0244	-0.012097	0.619699	22.3428	0.00155934
genus	Lachnospiraceae	rs9981767	A	C	14306	0.0131994	9.96e-07	0.0655062	0.0147	-0.005304	0.7186	24.6295	0.00171866
genus	Lactobacillus	rs11674854	C	T	14306	0.0176504	1.59e-06	-0.0852686	0.0145	0.007196	0.6194	23.3383	0.00162871
genus	Lactobacillus	rs1530559	G	A	14306	0.0178207	4.93e-06	0.0804001	0.0153	0.028801	0.0607799	20.3547	0.00142078
genus	Lactobacillus	rs16861661	G	A	14306	0.038148	1.28e-06	-0.183147	0.0266	0.043597	0.1013	23.0492	0.00160857
genus	Lactobacillus	rs62314653	C	A	14306	0.0394585	2.24e-06	0.187692	0.0304	0.032895	0.28	22.6261	0.00157909
genus	Lactobacillus	rs7399658	G	A	14306	0.0221883	3.12e-06	-0.107134	0.0179	0.011	0.5386	23.3135	0.00162698
genus	Lactobacillus	rs768253	T	G	14306	0.0171791	4.25e-06	-0.079195	0.0136	-0.049201	0.000309	21.2518	0.00148331
genus	Lactobacillus	rs921925	A	C	14306	0.0203229	9.72e-07	0.0985077	0.0168	-0.011304	0.5018	23.4947	0.0016396
genus	Lactococcus	rs10417872	G	T	14306	0.024522	1.29e-06	-0.118306	0.0149	-0.022104	0.1383	23.2756	0.00162434
genus	Lactococcus	rs123059	C	T	14306	0.0274694	1.27e-06	0.13671	0.0173	-0.024897	0.1508	24.7686	0.00172835
genus	Lactococcus	rs2293361	C	T	14306	0.0430969	1.4e-06	-0.199221	0.0273	0.052304	0.0550998	21.3687	0.00149146
genus	Lactococcus	rs4766997	C	T	14306	0.023839	2.06e-06	0.114599	0.0144	-0.031101	0.0315697	23.1092	0.00161275
genus	Lactococcus	rs55910161	C	T	14306	0.0307367	2.36e-06	0.146426	0.0187	-0.027897	0.1366	22.6946	0.00158385
genus	Marvinbryantia	rs1187983	C	T	14306	0.0193174	2.02e-06	-0.0935456	0.0206	0.034602	0.0929801	23.4504	0.00163651
genus	Marvinbryantia	rs2724813	G	A	14306	0.0167551	6.28e-07	0.0840769	0.0174	-0.041602	0.01652	25.1802	0.00175702
genus	Marvinbryantia	rs2842896	C	T	14306	0.0131146	7.25e-07	-0.0649396	0.0139	0.0005	0.9702	24.5194	0.00171099
genus	Marvinbryantia	rs2863363	G	A	14306	0.0136323	3.11e-06	-0.0634861	0.014	-0.007502	0.5942	21.688	0.00151371
genus	Marvinbryantia	rs61884471	G	A	14306	0.0248431	1.01e-06	0.124426	0.0254	0.002804	0.9109	25.0848	0.00175038
genus	Marvinbryantia	rs72948274	A	C	14306	0.0272212	3.26e-06	-0.126354	0.0299	0.008304	0.782499	21.5458	0.00150381
genus	Methanobrevibacter	rs10202904	G	T	14306	0.0239106	3.09e-06	0.112811	0.0136	0.004199	0.7573	22.2598	0.00155356
genus	Methanobrevibacter	rs76029318	T	C	14306	0.0454319	1.08e-06	0.222849	0.0265	-0.025102	0.3432	24.0602	0.001679
genus	Methanobrevibacter	rs894996	C	A	14306	0.0456045	3.82e-06	0.214213	0.0254	-0.001499	0.9542	22.0636	0.00153989
genus	Odoribacter	rs10093869	A	G	14306	0.0125389	3.67e-06	-0.0577795	0.0144	0.0167	0.2473	21.2338	0.00148206
genus	Odoribacter	rs28417404	A	G	14306	0.0161372	3.68e-06	-0.0726896	0.02	0.009703	0.6284	20.2903	0.0014163
genus	Odoribacter	rs77779484	G	A	14306	0.0268526	6.56e-07	-0.133489	0.0287	0.016404	0.5668	24.7126	0.00172445
genus	Olsenella	rs1035588	A	G	14306	0.0236848	4.86e-06	-0.108148	0.0139	0.010396	0.4552	20.8496	0.00145528
genus	Olsenella	rs17148768	G	A	14306	0.0295602	2.2e-06	0.140434	0.017	0.011901	0.4866	22.5699	0.00157517
genus	Olsenella	rs2759329	A	G	14306	0.0237218	3.43e-06	0.111131	0.014	-0.006803	0.6262	21.947	0.00153176
genus	Olsenella	rs35225860	A	G	14306	0.0482391	3.87e-06	-0.223604	0.0325	0.030102	0.3555	21.4863	0.00149965
genus	Olsenella	rs62112538	C	T	14306	0.0407033	1.19e-06	-0.19943	0.0269	0.032999	0.2197	24.0061	0.00167523
genus	Olsenella	rs72691585	C	A	14306	0.0520814	2.95e-06	-0.249079	0.0291	0.041604	0.1531	22.8723	0.00159624
genus	Oscillibacter	rs11627628	T	C	14306	0.0290223	1.01e-06	0.143961	0.025	0.004898	0.8436	24.6052	0.00171697
genus	Oscillibacter	rs11990279	T	C	14306	0.0180457	4.94e-06	-0.0824934	0.0155	0.011698	0.4494	20.8973	0.00145861
genus	Oscillibacter	rs12649930	T	G	14306	0.0259612	4.09e-06	0.121589	0.0245	-0.014596	0.550399	21.9351	0.00153093
genus	Oscillibacter	rs133832	A	C	14306	0.0162411	1.15e-06	-0.0795527	0.0149	-0.001902	0.9012	23.9927	0.0016743
genus	Oscillibacter	rs16866406	A	G	14306	0.0208795	3.08e-06	0.0988765	0.0192	0.033802	0.0776909	22.4257	0.00156512
genus	Oscillibacter	rs16934185	A	G	14306	0.028157	4.38e-06	-0.129568	0.0238	-0.015103	0.5269	21.175	0.00147796
genus	Oscillibacter	rs234108	A	G	14306	0.0152632	9.16e-07	0.0749553	0.0135	0.022896	0.0895097	24.1165	0.00168292
genus	Oscillibacter	rs36095275	C	T	14306	0.0156861	1.4e-06	-0.0752368	0.0139	0.010798	0.4366	23.0054	0.00160552
genus	Oscillibacter	rs4506202	G	A	14306	0.0152261	3.21e-06	0.0711323	0.0133	-0.006399	0.6304	21.8251	0.00152327
genus	Oscillibacter	rs61883564	A	G	14306	0.0221016	3.39e-06	-0.101351	0.0198	-0.022205	0.2607	21.0285	0.00146775
genus	Oscillibacter	rs761240	G	T	14306	0.0388812	2.04e-06	0.17664	0.0291	-0.0395	0.1742	20.6395	0.00144064
genus	Oscillibacter	rs9393920	G	A	14306	0.0151081	9.92e-07	0.0744662	0.0134	-0.002896	0.8298	24.294	0.00169529
genus	Oscillospira	rs12206468	G	A	14306	0.0269733	1.04e-06	-0.133016	0.0255	0.0008	0.9748	24.3187	0.00169701
genus	Oscillospira	rs1954532	C	T	14306	0.0175252	2.27e-06	0.0826246	0.0179	-0.019803	0.2677	22.2276	0.00155132
genus	Oscillospira	rs28889936	A	C	14306	0.0252838	3.37e-06	0.114051	0.0251	-0.0008	0.9743	20.3476	0.00142029
genus	Oxalobacter	rs10464997	G	A	14306	0.0294804	3.3e-06	0.137691	0.0195	0.034995	0.0725003	21.8145	0.00152252
genus	Oxalobacter	rs11108500	A	G	14306	0.0427327	3.74e-06	-0.199099	0.0302	0.044103	0.1439	21.7079	0.0015151
genus	Oxalobacter	rs12002250	A	C	14306	0.0466317	1.42e-06	0.217122	0.0294	0.028403	0.3333	21.6793	0.00151311
genus	Oxalobacter	rs1569853	T	C	14306	0.0296981	3.65e-06	-0.138078	0.0188	0.054204	0.00403896	21.6168	0.00150875
genus	Oxalobacter	rs36057338	G	T	14306	0.0421439	8.8e-07	0.207847	0.0278	-0.070496	0.0110601	24.3231	0.00169731
genus	Oxalobacter	rs4428215	G	A	14306	0.0242237	7.51e-08	0.130293	0.0158	0.029295	0.0626297	28.9309	0.00201821
genus	Oxalobacter	rs6000536	C	T	14306	0.0253804	2.06e-07	-0.130992	0.017	-0.001499	0.9277	26.6374	0.00185852
genus	Oxalobacter	rs736744	T	C	14306	0.0211262	2.57e-08	-0.117882	0.0137	0.0004	0.9775	31.1352	0.00217165
genus	Parabacteroides	rs115602804	G	A	14306	0.0222736	1.93e-06	0.10308	0.0288	0.042104	0.1434	21.4175	0.00149486
genus	Parabacteroides	rs4236095	A	G	14306	0.0157042	1.93e-06	-0.0761961	0.0193	0.013597	0.483499	23.5415	0.00164286
genus	Parabacteroides	rs60884758	C	T	14306	0.0142249	5.71e-07	-0.0702667	0.018	-0.002896	0.8734	24.4006	0.00170272
genus	Paraprevotella	rs140997932	T	C	14306	0.0354178	2.11e-06	-0.162376	0.0279	0.022505	0.4187	21.0184	0.00146705
genus	Paraprevotella	rs145020347	A	G	14306	0.0262323	4.03e-06	-0.12465	0.0233	0.004798	0.8366	22.5794	0.00157583
genus	Paraprevotella	rs17785622	A	G	14306	0.0524304	1.93e-06	0.248065	0.032	0.007105	0.8247	22.3854	0.00156231
genus	Paraprevotella	rs2081023	A	G	14306	0.0236507	2.64e-07	-0.122561	0.0206	0.006399	0.756599	26.8545	0.00187363
genus	Paraprevotella	rs3008582	T	C	14306	0.0227246	4.36e-06	0.10572	0.0193	0.008405	0.664099	21.6432	0.00151059
genus	Paraprevotella	rs4756632	G	T	14306	0.0289897	3.82e-06	-0.138905	0.0242	-0.023297	0.3358	22.9588	0.00160226
genus	Paraprevotella	rs4767113	C	T	14306	0.018382	2.14e-06	0.0882466	0.0149	-0.011405	0.4439	23.0468	0.0016084
genus	Paraprevotella	rs9602779	A	C	14306	0.0220264	6.93e-07	-0.106692	0.0173	-0.022696	0.1889	23.4626	0.00163737
genus	Paraprevotella	rs9900242	A	G	14306	0.0175212	1.14e-06	-0.0852967	0.0137	0.024897	0.06944	23.6994	0.00165386
genus	Parasutterella	rs10899911	A	G	14306	0.0148151	1.15e-06	-0.0717102	0.015	0.002896	0.8451	23.4289	0.00163502
genus	Parasutterella	rs2090816	C	A	14306	0.0177315	2.9e-06	-0.0840967	0.018	-0.001699	0.9243	22.494	0.00156988
genus	Parasutterella	rs35055552	T	C	14306	0.0235433	3.35e-06	0.109554	0.0275	-0.042897	0.1184	21.6532	0.00151129
genus	Parasutterella	rs55877868	A	C	14306	0.0228089	2.87e-06	-0.104458	0.0239	0.017604	0.4614	20.9737	0.00146393
genus	Parasutterella	rs6828768	C	T	14306	0.0132645	1.78e-06	0.0636852	0.0133	-0.011098	0.4037	23.0513	0.00160871
genus	Parasutterella	rs7303158	C	T	14306	0.0134256	1.33e-06	0.0646859	0.0134	-0.010801	0.4228	23.2141	0.00162005
genus	Parasutterella	rs7572229	A	G	14306	0.0132736	6.32e-07	-0.066273	0.0135	-0.005596	0.6754	24.9285	0.00173949
genus	Parasutterella	rs78383039	T	C	14306	0.0297119	1.57e-06	-0.146315	0.0289	0.011899	0.6819	24.2503	0.00169224
genus	Parasutterella	rs8039785	G	T	14306	0.0133	3.62e-06	-0.0618345	0.0136	-0.001599	0.9053	21.6152	0.00150864
genus	Parasutterella	rs823424	G	A	14306	0.0156958	4.95e-06	-0.0713448	0.0164	0.030202	0.0650504	20.6613	0.00144216
genus	Peptococcus	rs10031059	C	T	14306	0.0225844	1.24e-07	0.121167	0.0162	0.017197	0.2889	28.784	0.00200798
genus	Peptococcus	rs11001941	G	A	14306	0.0392217	1.33e-06	-0.195611	0.027	-0.009604	0.723501	24.8733	0.00173565
genus	Peptococcus	rs2054133	A	G	14306	0.0188332	2.14e-06	-0.0895433	0.0142	0.0045	0.750699	22.6057	0.00157766
genus	Peptococcus	rs413827	G	A	14306	0.0237523	3.3e-06	0.110229	0.0166	-0.006896	0.6775	21.5368	0.00150317
genus	Peptococcus	rs5770862	T	C	14306	0.0356813	3.22e-06	0.162018	0.0278	0.050598	0.0689795	20.6179	0.00143913
genus	Peptococcus	rs6918730	A	G	14306	0.0289742	1.15e-06	-0.135311	0.0207	-0.002303	0.9132	21.8094	0.00152217
genus	Peptococcus	rs7033353	G	T	14306	0.018995	2.22e-06	-0.090152	0.0136	-0.029403	0.0301099	22.5254	0.00157207
genus	Peptococcus	rs77681628	C	T	14306	0.0387328	2.69e-07	0.200307	0.0287	-0.013301	0.643701	26.7445	0.00186597
genus	Phascolarctobacterium	rs12618201	A	G	14306	0.0138202	3.38e-06	0.0641657	0.0139	0.004599	0.743	21.5564	0.00150454
genus	Phascolarctobacterium	rs1264476	G	T	14306	0.0166041	4.3e-06	-0.0767335	0.0166	-0.001099	0.9451	21.357	0.00149064
genus	Phascolarctobacterium	rs56069061	G	A	14306	0.0230694	1.87e-06	-0.111306	0.0234	0.023402	0.3153	23.279	0.00162458
genus	Phascolarctobacterium	rs56157888	A	C	14306	0.0193976	1.09e-06	0.0954864	0.0192	0.021497	0.264	24.2319	0.00169096
genus	Phascolarctobacterium	rs74540770	G	A	14306	0.0258621	3.6e-06	-0.121014	0.0273	0.0045	0.8695	21.8949	0.00152813
genus	Phascolarctobacterium	rs75882962	T	C	14306	0.0190575	3.19e-07	0.0968661	0.0197	0.017997	0.3612	25.8352	0.00180264
genus	Prevotella7	rs2240542	C	T	14306	0.0261776	4.84e-06	0.12085	0.0148	0.015296	0.3006	21.3125	0.00148754
genus	Prevotella7	rs430270	A	C	14306	0.0297055	2.87e-06	0.139155	0.018	-0.004701	0.793699	21.9444	0.00153158
genus	Prevotella7	rs57404562	C	A	14306	0.0316057	6.22e-07	0.155486	0.0176	-0.002198	0.9017	24.202	0.00168888
genus	Prevotella7	rs9959718	G	A	14306	0.0275361	1.9e-06	0.133012	0.0156	0.005204	0.7415	23.3333	0.00162836
genus	Prevotella9	rs111509883	T	C	14306	0.0347624	1.24e-06	0.171131	0.0314	0.019597	0.534101	24.2347	0.00169116
genus	Prevotella9	rs11685699	C	T	14306	0.0295665	2.03e-06	-0.141357	0.0263	-0.003703	0.8882	22.8578	0.00159523
genus	Prevotella9	rs117271932	A	G	14306	0.0440393	2.82e-06	0.208089	0.0309	-0.020703	0.5028	22.3263	0.0015582
genus	Prevotella9	rs2683313	G	A	14306	0.0151603	1.69e-06	0.0724576	0.0143	-0.007899	0.5815	22.843	0.00159419
genus	Prevotella9	rs746764	T	C	14306	0.0193245	2.04e-06	-0.0915771	0.0185	-0.0007	0.9689	22.4573	0.00156732
genus	Prevotella9	rs9428102	A	G	14306	0.0176068	4.62e-06	-0.0778845	0.0161	-0.003195	0.8448	19.5678	0.00136593
genus	Rikenellaceae	rs17582787	A	G	14306	0.0339924	3.55e-06	-0.157739	0.019	-0.0009	0.9604	21.5335	0.00150294
genus	Rikenellaceae	rs2900503	T	G	14306	0.0326671	1.55e-07	0.172329	0.0181	0.044199	0.0145001	27.8289	0.00194148
genus	Rikenellaceae	rs2998141	C	T	14306	0.0293073	4.42e-06	0.136346	0.0176	-0.010703	0.541101	21.6438	0.00151063
genus	Rikenellaceae	rs4717843	G	T	14306	0.0260548	4.72e-06	-0.119376	0.0185	0.015103	0.4128	20.9922	0.00146522
genus	Rikenellaceae	rs80309088	G	A	14306	0.0383423	4.56e-06	0.17405	0.0207	-0.0006	0.9757	20.6059	0.0014383
genus	Rikenellaceae	rs9887954	G	A	14306	0.0249013	4.81e-06	-0.114849	0.0139	0.0064	0.6454	21.2721	0.00148473
genus	Romboutsia	rs10279978	A	G	14306	0.0127675	1.17e-06	-0.0622202	0.0161	0.027596	0.0854693	23.7493	0.00165734
genus	Romboutsia	rs61841503	G	A	14306	0.0171454	4e-08	0.092888	0.0185	0.008304	0.6514	29.3511	0.00204746
genus	Romboutsia	rs62504452	A	G	14306	0.0156654	4.66e-06	-0.0710048	0.0183	0.001299	0.9418	20.5444	0.00143401
genus	Roseburia	rs16910295	T	C	14306	0.020957	2.91e-06	-0.0980434	0.0265	-0.007196	0.784701	21.8866	0.00152755
genus	Roseburia	rs2160994	C	T	14306	0.0112481	9.7e-07	-0.0550687	0.0144	-0.028101	0.05118	23.9691	0.00167265
genus	Roseburia	rs2943022	T	C	14306	0.0106763	4.11e-06	0.0493786	0.0136	0.019803	0.1436	21.3912	0.00149303
genus	Roseburia	rs6445851	A	G	14306	0.0108158	3.53e-06	0.0497336	0.0137	0.017398	0.2036	21.1438	0.00147578
genus	Roseburia	rs6930661	C	T	14306	0.0204975	2.48e-06	-0.0961587	0.0253	-0.067201	0.00799392	22.0077	0.00153599
genus	Roseburia	rs9300744	C	T	14306	0.0126228	4.75e-06	-0.0588452	0.0158	-0.016296	0.3032	21.7325	0.00151682
genus	Ruminiclostridium5	rs10827477	A	G	14306	0.0115163	2.19e-06	-0.0547387	0.0145	0.002198	0.8803	22.5924	0.00157674
genus	Ruminiclostridium5	rs113753996	T	C	14306	0.0174463	3.99e-06	0.0820689	0.0221	-0.022604	0.3069	22.1284	0.0015444
genus	Ruminiclostridium5	rs1492620	T	C	14306	0.0180073	3.53e-06	-0.0830505	0.0235	0.033299	0.1565	21.271	0.00148465
genus	Ruminiclostridium5	rs2482038	C	A	14306	0.0108777	1.7e-06	0.0518991	0.0135	-0.003703	0.785001	22.7638	0.00158868
genus	Ruminiclostridium5	rs6121460	G	A	14306	0.0199206	2.64e-06	0.0932955	0.0263	-0.042302	0.1073	21.9339	0.00153085
genus	Ruminiclostridium5	rs79968837	A	G	14306	0.0193507	1.15e-06	-0.0950311	0.0248	-0.008899	0.7209	24.1178	0.00168302
genus	Ruminiclostridium6	rs10829821	T	C	14306	0.0216072	3.47e-06	-0.097606	0.023	-0.0006	0.9796	20.4059	0.00142436
genus	Ruminiclostridium6	rs11992182	A	C	14306	0.0137876	4.65e-06	0.0625299	0.0149	0.003703	0.8041	20.5683	0.00143567
genus	Ruminiclostridium6	rs61060922	T	G	14306	0.0322283	1.09e-06	0.15913	0.03	0.015903	0.5966	24.3798	0.00170126
genus	Ruminiclostridium6	rs663262	C	T	14306	0.0310715	3.39e-06	0.13498	0.0307	0.038595	0.2092	18.8718	0.00131742
genus	Ruminiclostridium6	rs71414120	T	G	14306	0.0406434	1.08e-06	0.200894	0.0298	-0.028904	0.3331	24.4317	0.00170488
genus	Ruminiclostridium6	rs72991535	T	G	14306	0.0295174	4.95e-06	0.135604	0.0328	-0.031996	0.3293	21.1052	0.00147309
genus	Ruminiclostridium6	rs77193512	A	G	14306	0.0153163	1.3e-06	0.0736533	0.0174	-0.023596	0.1752	23.1247	0.00161383
genus	Ruminiclostridium6	rs79968172	G	A	14306	0.0243083	1.66e-06	0.11614	0.0276	-0.001499	0.9573	22.8273	0.0015931
genus	Ruminiclostridium9	rs115044523	G	A	14306	0.0202616	2.37e-06	-0.0980026	0.0247	-0.019096	0.4374	23.3953	0.00163268
genus	Ruminiclostridium9	rs12040548	G	T	14306	0.0122359	3.15e-06	0.0570422	0.0155	0.009697	0.5339	21.7331	0.00151685
genus	Ruminiclostridium9	rs6082461	C	A	14306	0.0131004	4.87e-06	-0.0586425	0.0164	-0.028199	0.0851491	20.0381	0.00139872
genus	Ruminiclostridium9	rs918449	G	A	14306	0.0197177	2.56e-06	0.0950908	0.0263	0.003396	0.8959	23.2576	0.00162308
genus	Ruminiclostridium9	rs9522712	T	C	14306	0.0154939	4.66e-06	0.0699728	0.0188	0.001998	0.9156	20.3956	0.00142364
genus	Ruminococcaceae	rs12597105	A	G	14306	0.0144415	4.87e-06	-0.0670855	0.0155	0.017801	0.2505	21.5791	0.00150612
genus	Ruminococcaceae	rs2820282	C	A	14306	0.0125917	2.85e-06	0.0592304	0.0141	0.015002	0.2858	22.1269	0.0015443
genus	Ruminococcaceae	rs682403	A	G	14306	0.0124671	2.37e-06	-0.0588161	0.0135	-0.010899	0.4205	22.2567	0.00155335
genus	Ruminococcaceae	rs6958419	C	T	14306	0.0124994	2.84e-06	-0.0585718	0.0134	-0.006896	0.6077	21.9583	0.00153255
genus	Ruminococcaceae	rs10490280	C	T	14306	0.0143309	4.16e-06	-0.0672094	0.0164	-0.0557	0.000667	21.9944	0.00153507
genus	Ruminococcaceae	rs11243416	T	C	14306	0.0191203	1.67e-06	-0.0925653	0.0238	-0.054602	0.0217601	23.4373	0.0016356
genus	Ruminococcaceae	rs11613919	G	T	14306	0.0155716	1.63e-06	0.0727604	0.0177	0.019897	0.2613	21.8335	0.00152385
genus	Ruminococcaceae	rs16959793	A	C	14306	0.0131259	2.22e-06	-0.062527	0.0151	0.0006	0.9673	22.6922	0.00158369
genus	Ruminococcaceae	rs3013089	G	A	14306	0.0120346	4.38e-06	-0.0551473	0.0138	-0.001	0.9397	20.9984	0.00146565
genus	Ruminococcaceae	rs4452755	A	C	14306	0.0134741	3.29e-06	-0.0634463	0.015	0.001199	0.938	22.1724	0.00154747
genus	Ruminococcaceae	rs4532474	G	A	14306	0.017045	4.82e-06	0.0769231	0.0195	0.027402	0.1599	20.3666	0.00142162
genus	Ruminococcaceae	rs646327	G	A	14306	0.0118369	7.83e-07	0.0586696	0.0138	0.037297	0.00696707	24.5669	0.0017143
genus	Ruminococcaceae	rs6759615	A	G	14306	0.0200204	7.86e-07	0.102523	0.0263	-0.007004	0.790801	26.2239	0.00182972
genus	Ruminococcaceae	rs73341549	T	C	14306	0.0318768	1.51e-07	-0.169857	0.0296	0.039201	0.1849	28.3934	0.00198079
genus	Ruminococcaceae	rs10873449	C	T	14306	0.0143973	4.11e-06	-0.0654843	0.018	-0.007998	0.6569	20.6877	0.001444
genus	Ruminococcaceae	rs10950694	C	T	14306	0.011412	4.3e-07	-0.0577628	0.0138	0.0003	0.9833	25.6196	0.00178763
genus	Ruminococcaceae	rs114279581	A	G	14306	0.0316034	3.22e-06	-0.146604	0.0303	0.036004	0.2352	21.5191	0.00150194
genus	Ruminococcaceae	rs12288512	A	G	14306	0.0144356	3.1e-06	0.066635	0.0167	0.019999	0.2305	21.3076	0.0014872
genus	Ruminococcaceae	rs12458218	T	C	14306	0.0144525	2.41e-06	0.0677322	0.0174	0.013597	0.4358	21.9636	0.00153292
genus	Ruminococcaceae	rs2893871	G	A	14306	0.015548	3.54e-06	-0.073644	0.019	-0.021096	0.2664	22.435	0.00156577
genus	Ruminococcaceae	rs34781347	G	A	14306	0.0386484	6.05e-07	0.188685	0.0308	0.019101	0.536	23.8348	0.0016633
genus	Ruminococcaceae	rs7449320	C	A	14306	0.0130836	4.81e-06	0.0599163	0.0162	0.007196	0.6557	20.9718	0.0014638
genus	Ruminococcaceae	rs7555878	G	A	14306	0.0125277	2.81e-06	-0.0586677	0.0153	0.004701	0.758901	21.9308	0.00153064
genus	Ruminococcaceae	rs12125734	G	T	14306	0.0257416	2.09e-07	0.133972	0.0232	-0.049304	0.0334303	27.0868	0.00188981
genus	Ruminococcaceae	rs511258	G	A	14306	0.0162475	4.52e-06	-0.0757474	0.0154	0.004299	0.778599	21.7351	0.001517
genus	Ruminococcaceae	rs6769553	A	G	14306	0.0157451	7.91e-08	0.0849743	0.0147	0.0285	0.0515905	29.1262	0.00203181
genus	Ruminococcaceae	rs12642039	C	T	14306	0.0119397	3.43e-06	0.0553003	0.0142	-0.008405	0.5533	21.452	0.00149727
genus	Ruminococcaceae	rs12731	A	G	14306	0.0115053	4.87e-06	-0.0527684	0.0134	0.0184	0.1695	21.0355	0.00146824
genus	Ruminococcaceae	rs136761	A	G	14306	0.0119155	8.15e-07	0.0587521	0.0141	-0.008799	0.5316	24.3121	0.00169655
genus	Ruminococcaceae	rs147475196	A	G	14306	0.0295196	4.72e-06	-0.133769	0.0339	-0.022297	0.511	20.5348	0.00143334
genus	Ruminococcaceae	rs35559912	T	C	14306	0.0203674	4.89e-06	-0.0925071	0.0257	0.034401	0.1803	20.629	0.00143991
genus	Ruminococcaceae	rs4814689	C	T	14306	0.0230708	4.55e-06	-0.1083	0.0261	-0.019901	0.4452	22.0359	0.00153796
genus	Ruminococcaceae	rs5994253	A	G	14306	0.0157621	2.35e-07	-0.0811302	0.0192	0.023804	0.2158	26.4934	0.00184848
genus	Ruminococcaceae	rs7573569	T	C	14306	0.0233638	3.23e-06	0.107739	0.0275	-0.015103	0.5814	21.2647	0.00148421
genus	Ruminococcaceae	rs12508214	C	T	14306	0.0168937	4.75e-06	-0.0774649	0.0148	-0.006399	0.6651	21.0262	0.00146759
genus	Ruminococcaceae	rs1550196	A	G	14306	0.0262478	1.13e-06	-0.130842	0.0224	0.069097	0.00205902	24.849	0.00173395
genus	Ruminococcaceae	rs2058609	G	A	14306	0.017472	3.12e-06	-0.0816464	0.0143	-0.033396	0.0190599	21.8368	0.00152408
genus	Ruminococcaceae	rs2192926	A	G	14306	0.0192989	4.88e-06	-0.089048	0.0157	0.002397	0.8771	21.2904	0.001486
genus	Ruminococcaceae	rs4079028	C	T	14306	0.019936	3.28e-06	0.0915623	0.0165	-0.018498	0.2609	21.0939	0.00147231
genus	Ruminococcaceae	rs4708333	T	G	14306	0.0174757	1.56e-06	-0.084033	0.0146	0.006201	0.6707	23.1223	0.00161366
genus	Ruminococcaceae	rs11581881	C	T	14306	0.0144736	4.73e-06	0.0661211	0.0189	0.0127	0.5022	20.8702	0.00145672
genus	Ruminococcaceae	rs12189346	G	A	14306	0.014558	1.68e-06	0.0684961	0.0201	0.011496	0.5671	22.1375	0.00154504
genus	Ruminococcaceae	rs12485353	G	A	14306	0.0130847	4.19e-06	-0.0607903	0.0167	-0.0003	0.9838	21.5845	0.0015065
genus	Ruminococcaceae	rs12781711	C	T	14306	0.0117477	2.55e-08	-0.0656129	0.0142	0.031501	0.0266803	31.1941	0.00217575
genus	Ruminococcaceae	rs16918863	A	C	14306	0.0240157	4.15e-06	0.111491	0.0283	0.044304	0.1181	21.5521	0.00150424
genus	Ruminococcaceae	rs75088940	T	C	14306	0.0200712	2.55e-06	-0.0942968	0.0249	0.020596	0.4081	22.0723	0.00154049
genus	Ruminococcaceae	rs76973485	G	T	14306	0.0418213	3.35e-06	0.194976	0.0306	0.0532	0.08202	21.7354	0.00151701
genus	Ruminococcaceae	rs10941294	C	T	14306	0.0260017	2.4e-06	-0.122057	0.0274	-0.033396	0.2235	22.0354	0.00153793
genus	Ruminococcaceae	rs115777838	T	C	14306	0.0386643	4.62e-07	-0.18835	0.0354	0.024702	0.486	23.7307	0.00165605
genus	Ruminococcaceae	rs12638134	T	G	14306	0.0119657	1.21e-06	0.0582548	0.0136	-0.002904	0.8313	23.7021	0.00165406
genus	Ruminococcaceae	rs56105232	G	A	14306	0.0299132	2.91e-06	0.139276	0.0309	-0.027304	0.3774	21.6784	0.00151304
genus	Ruminococcaceae	rs72809222	T	C	14306	0.0139838	2.41e-06	0.0671775	0.0155	-0.039698	0.0103801	23.078	0.00161057
genus	Ruminococcaceae	rs995642	C	T	14306	0.0126417	1.9e-06	0.060048	0.0147	-0.032196	0.0283498	22.5624	0.00157465
genus	Ruminococcaceae	rs12636310	G	A	14306	0.0282037	2.81e-06	0.132725	0.0163	-0.003803	0.8175	22.1459	0.00154562
genus	Ruminococcaceae	rs12724320	C	T	14306	0.0249229	1.52e-06	-0.120881	0.0143	-0.0278	0.0527594	23.5244	0.00164167
genus	Ruminococcaceae	rs1416041	A	C	14306	0.0339898	7.04e-08	-0.182339	0.0192	0.042801	0.02601	28.7781	0.00200757
genus	Ruminococcaceae	rs2729556	T	C	14306	0.0233699	3.19e-06	0.109097	0.0138	-0.0003	0.9834	21.7927	0.00152101
genus	Ruminococcaceae	rs79113084	C	T	14306	0.0317519	2.06e-06	-0.152166	0.0205	-0.034305	0.0934308	22.9666	0.00160281
genus	Ruminococcaceae	rs9729514	G	A	14306	0.0394616	2.37e-06	-0.184934	0.0217	-0.017103	0.4306	21.9626	0.00153285
genus	Ruminococcaceae	rs10916131	C	T	14306	0.0146753	2.87e-06	-0.069333	0.018	0.017401	0.3329	22.3206	0.0015578
genus	Ruminococcaceae	rs10927423	C	A	14306	0.0147712	8.5e-07	-0.0713617	0.0185	-0.027099	0.1427	23.3399	0.00162882
genus	Ruminococcaceae	rs116974815	C	A	14306	0.0396566	2.03e-06	-0.189731	0.0345	-0.006896	0.8423	22.89	0.00159747
genus	Ruminococcaceae	rs11750293	G	T	14306	0.0120512	1.76e-06	-0.0578304	0.0156	0.0254	0.1038	23.0278	0.00160707
genus	Ruminococcaceae	rs12463378	A	G	14306	0.0112086	2.96e-06	-0.0522061	0.0154	0.007899	0.6069	21.694	0.00151413
genus	Ruminococcaceae	rs55793120	T	C	14306	0.027414	4.81e-07	0.137396	0.0299	-0.009202	0.758501	25.1191	0.00175276
genus	Ruminococcaceae	rs7120052	A	C	14306	0.0135523	1.97e-06	0.0624796	0.0175	-0.018205	0.2986	21.2545	0.0014835
genus	Ruminococcaceae	rs7155595	C	A	14306	0.0116986	1.15e-06	0.0569929	0.0145	0.009404	0.5176	23.7342	0.00165629
genus	Ruminococcaceae	rs77564310	A	C	14306	0.0140855	3.29e-07	-0.0713093	0.0174	-0.016404	0.3471	25.63	0.00178835
genus	Ruminococcaceae	rs79016051	C	T	14306	0.0189424	2.34e-06	-0.0887747	0.0237	-0.014603	0.5374	21.9638	0.00153294
genus	Ruminococcus	rs12136548	C	T	14306	0.0196476	3.1e-06	0.0901946	0.0146	-0.028403	0.0519003	21.0738	0.0014709
genus	Ruminococcus	rs13163520	G	A	14306	0.0233883	5.61e-08	-0.127377	0.0178	0.006099	0.730299	29.6609	0.00206903
genus	Ruminococcus	rs2909242	A	C	14306	0.018351	7.41e-07	0.0909965	0.0142	0.018998	0.1796	24.5884	0.0017158
genus	Ruminococcus	rs3124783	G	A	14306	0.0249099	2.67e-06	0.11599	0.019	0.038304	0.0443302	21.6819	0.00151329
genus	Ruminococcus	rs62167033	T	C	14306	0.0396295	3.5e-06	0.185289	0.0299	-0.073399	0.0139701	21.8606	0.00152574
genus	Ruminococcus	rs934940	A	C	14306	0.0229588	2.74e-06	-0.105045	0.018	-0.018001	0.3165	20.934	0.00146116
genus	Ruminococcus	rs9872758	T	C	14306	0.0176643	1.66e-06	0.0849233	0.014	-0.005304	0.704301	23.1132	0.00161303
genus	Ruminococcus	rs10931481	A	G	14306	0.0130484	3.38e-06	-0.0610096	0.0145	0.003504	0.8085	21.8616	0.00152581
genus	Ruminococcus	rs12539819	C	T	14306	0.0240684	4.49e-06	0.110654	0.0325	-0.044897	0.1667	21.1368	0.0014753
genus	Ruminococcus	rs1391597	C	T	14306	0.0124874	1.86e-06	0.0590284	0.0139	0.009101	0.5127	22.3449	0.00155949
genus	Ruminococcus	rs2047242	A	G	14306	0.0133738	2.46e-07	-0.067603	0.0148	0.019499	0.1873	25.5518	0.00178291
genus	Ruminococcus	rs289410	A	G	14306	0.0139101	2.27e-06	0.0654926	0.0154	-0.013602	0.3751	22.1679	0.00154715
genus	Ruminococcus	rs71386687	T	G	14306	0.02386	2.91e-07	0.121037	0.033	0.025697	0.4361	25.7333	0.00179555
genus	Ruminococcus	rs9870933	G	A	14306	0.0126072	8.49e-07	-0.0621643	0.0139	-0.015598	0.2604	24.3134	0.00169664
genus	Ruminococcus	rs10904297	A	G	14306	0.0389812	2.69e-06	-0.167804	0.0365	0.001699	0.9639	18.5308	0.00129364
genus	Ruminococcus	rs12434631	A	G	14306	0.0153401	2.77e-06	0.074697	0.0219	0.010505	0.6295	23.711	0.00165467
genus	Ruminococcus	rs35866622	T	C	14306	0.0109421	2.21e-08	-0.0612024	0.014	0.040604	0.00379001	31.285	0.00218207
genus	Ruminococcus	rs4073731	T	C	14306	0.0142221	4.05e-06	0.0651948	0.0186	-0.013896	0.4551	21.0135	0.00146671
genus	Ruminococcus	rs8080469	G	A	14306	0.0107036	3.5e-06	0.0490727	0.0134	0.011698	0.3824	21.0194	0.00146712
genus	Ruminococcus1	rs11783695	G	T	14306	0.0161398	4.73e-06	-0.0734114	0.0198	0.029501	0.1363	20.6886	0.00144406
genus	Ruminococcus1	rs17781867	C	T	14306	0.0211728	1.96e-06	0.0999271	0.0273	0.023105	0.3979	22.2746	0.00155459
genus	Ruminococcus1	rs6493760	T	C	14306	0.0115885	3.38e-06	-0.0535262	0.015	0.010703	0.4751	21.3343	0.00148906
genus	Ruminococcus1	rs7117576	A	G	14306	0.0170891	6.48e-07	0.0829505	0.022	-0.022798	0.3006	23.5613	0.00164425
genus	Ruminococcus1	rs7583465	C	T	14306	0.0112619	2.56e-06	0.0527654	0.0137	0.013004	0.3432	21.9521	0.00153211
genus	Ruminococcus2	rs12986628	T	C	14306	0.0140168	2.14e-06	-0.0665937	0.0164	0.017103	0.2986	22.5719	0.00157531
genus	Ruminococcus2	rs2368224	T	G	14306	0.0438453	3.63e-06	0.199648	0.0371	0.009505	0.7986	20.734	0.00144723
genus	Ruminococcus2	rs58681734	A	G	14306	0.0160787	4.18e-06	0.0723875	0.0189	0.004599	0.8062	20.2687	0.00141479
genus	Ruminococcus2	rs75140805	T	G	14306	0.0176445	3.95e-06	0.0836825	0.0223	0.029996	0.1783	22.4932	0.00156982
genus	Ruminococcus2	rs7635831	G	A	14306	0.0129031	1.98e-06	0.0618344	0.0173	0.015896	0.3593	22.9653	0.00160272
genus	Ruminococcus2	rs78120384	A	G	14306	0.0392045	3.31e-07	-0.192815	0.0344	0.054602	0.1121	24.1885	0.00168794
genus	Sellimonas	rs13417181	T	C	14306	0.0337521	7.62e-07	0.166509	0.0233	0.048904	0.0359203	24.3374	0.00169831
genus	Sellimonas	rs2016057	C	A	14306	0.0256153	1.03e-06	0.125878	0.0137	-0.006499	0.6326	24.1491	0.00168519
genus	Sellimonas	rs2187447	A	C	14306	0.0527695	3.98e-06	0.243457	0.029	-0.005103	0.8602	21.2852	0.00148564
genus	Sellimonas	rs2371572	A	C	14306	0.0250862	4.46e-07	0.127349	0.0135	-0.029398	0.0291501	25.7704	0.00179813
genus	Sellimonas	rs4600608	G	A	14306	0.0301702	4.95e-06	0.137152	0.0168	0.001401	0.9333	20.6656	0.00144246
genus	Sellimonas	rs56203279	T	C	14306	0.0269115	3.72e-06	-0.124045	0.0146	0.0006	0.9668	21.2463	0.00148293
genus	Senegalimassilia	rs11787826	C	A	14306	0.0171154	2.63e-06	0.081327	0.0134	-0.028004	0.0367299	22.5785	0.00157577
genus	Senegalimassilia	rs7225245	A	G	14306	0.0170421	4.18e-06	-0.079173	0.0138	-0.0254	0.0649905	21.5828	0.00150638
genus	Slackia	rs12440440	A	G	14306	0.0190582	2.63e-06	0.0901934	0.0141	0.001	0.946	22.3968	0.00156311
genus	Slackia	rs16894137	C	T	14306	0.0263047	2.71e-06	-0.122792	0.0193	0.029697	0.1238	21.7908	0.00152088
genus	Slackia	rs4492265	G	A	14306	0.0191658	2.41e-06	0.0905757	0.0147	0.024098	0.1004	22.3342	0.00155874
genus	Slackia	rs8901	C	T	14306	0.0186813	6.07e-07	0.0934594	0.0138	-0.004997	0.7175	25.0283	0.00174644
genus	Streptococcus	rs10448310	A	G	14306	0.0111324	3.31e-06	-0.0517935	0.0134	-0.0004	0.9746	21.6458	0.00151077
genus	Streptococcus	rs11110281	T	C	14306	0.0227398	2.58e-09	-0.137519	0.0272	-0.001201	0.9646	36.5723	0.00254991
genus	Streptococcus	rs11720390	G	A	14306	0.0228121	3.59e-06	0.107024	0.0275	0.027402	0.3186	22.0106	0.00153619
genus	Streptococcus	rs11764382	A	G	14306	0.0143671	1.29e-06	-0.0695345	0.0176	-0.013703	0.4377	23.4241	0.00163468
genus	Streptococcus	rs17708276	A	G	14306	0.0170628	3.04e-06	-0.0793955	0.0198	0.010297	0.6039	21.6517	0.00151118
genus	Streptococcus	rs1918540	A	G	14306	0.0128148	2.44e-06	-0.059639	0.0156	0.013301	0.3947	21.6589	0.00151169
genus	Streptococcus	rs4968759	A	G	14306	0.0112068	3.78e-06	-0.0515109	0.0136	0.004997	0.712901	21.1269	0.00147461
genus	Streptococcus	rs6806351	T	C	14306	0.0136647	4.94e-06	-0.0633829	0.0165	-0.007397	0.655799	21.5151	0.00150167
genus	Streptococcus	rs7916711	A	G	14306	0.0217362	2.72e-06	0.102891	0.0277	-0.001101	0.9696	22.4072	0.00156383
genus	Streptococcus	rs9903102	C	A	14306	0.0155275	4.18e-06	-0.0709483	0.0197	-0.017801	0.3665	20.8776	0.00145723
genus	Subdoligranulum	rs10065321	T	C	14306	0.0108105	2.1e-06	-0.0512828	0.0139	0.013696	0.3236	22.5036	0.00157055
genus	Subdoligranulum	rs12590825	C	A	14306	0.0109942	2.08e-06	-0.0525287	0.0138	-0.001299	0.9239	22.8279	0.00159315
genus	Subdoligranulum	rs2114677	C	T	14306	0.0230829	2.72e-06	-0.104176	0.0275	0.034002	0.2158	20.3683	0.00142173
genus	Subdoligranulum	rs2171249	C	T	14306	0.0233213	4.51e-06	0.106744	0.0275	0.020601	0.453	20.9499	0.00146227
genus	Subdoligranulum	rs3761728	G	T	14306	0.0118866	3.87e-06	0.0543458	0.015	0.002102	0.8893	20.9034	0.00145903
genus	Subdoligranulum	rs4347804	G	A	14306	0.0357483	2.18e-06	-0.166063	0.0354	0.088602	0.0124601	21.5792	0.00150613
genus	Subdoligranulum	rs6555306	C	T	14306	0.0155463	2.81e-06	0.0740777	0.02	-0.027002	0.1761	22.705	0.00158458
genus	Sutterella	rs13173038	A	G	14306	0.0151627	2.73e-06	-0.0718076	0.0167	0.033696	0.0431003	22.4279	0.00156527
genus	Sutterella	rs143438747	T	C	14306	0.0306867	3.28e-06	-0.145793	0.0289	-0.017502	0.5444	22.5722	0.00157532
genus	Sutterella	rs2321387	G	A	14306	0.0124509	1.87e-06	-0.0592876	0.0136	-0.033299	0.0139601	22.6739	0.00158241
genus	Sutterella	rs7499539	A	G	14306	0.0130998	2.36e-06	0.0617478	0.0144	0.020596	0.1522	22.2184	0.00155068
genus	Terrisporobacter	rs1883097	C	T	14306	0.0454642	4.16e-07	0.226399	0.0284	0.059495	0.0362101	24.7976	0.00173037
genus	Terrisporobacter	rs2872237	A	C	14306	0.0175943	3.97e-06	0.0814505	0.0136	-0.010798	0.4285	21.4311	0.00149581
genus	Turicibacter	rs11054680	T	C	14306	0.0226997	2.31e-06	-0.104751	0.0202	0.025804	0.2009	21.2949	0.00148632
genus	Turicibacter	rs12603364	T	C	14306	0.0225598	8.67e-07	0.110861	0.0204	0.012502	0.5396	24.1483	0.00168514
genus	Turicibacter	rs149744580	A	G	14306	0.0315478	7.01e-08	0.169883	0.0298	-0.033702	0.2577	28.9976	0.00202285
genus	Turicibacter	rs2834977	T	C	14306	0.0208261	3.96e-06	-0.0959995	0.019	-0.008496	0.6529	21.2482	0.00148306
genus	Turicibacter	rs4869133	G	A	14306	0.027197	2.55e-06	0.131186	0.0243	0.002804	0.9092	23.2666	0.00162371
genus	Turicibacter	rs55756211	T	C	14306	0.0240708	2.81e-06	-0.115115	0.0223	-0.005103	0.8182	22.8709	0.00159614
genus	Tyzzerella3	rs17706273	T	C	14306	0.0274708	5.88e-07	-0.140368	0.0203	0.020097	0.3218	26.1092	0.00182173
genus	Tyzzerella3	rs4904512	T	C	14306	0.0250306	3.09e-06	-0.117151	0.0174	-0.001601	0.926	21.9053	0.00152886
genus	Tyzzerella3	rs55799124	A	G	14306	0.0238604	1.34e-06	-0.11435	0.0175	-0.015499	0.3784	22.9677	0.00160288
genus	Tyzzerella3	rs67476743	T	G	14306	0.022208	3.74e-09	0.132164	0.017	0.010099	0.5541	35.4166	0.00246954
genus	Tyzzerella3	rs6920448	C	T	14306	0.0305446	4.15e-06	-0.141081	0.0208	-0.009802	0.6362	21.3338	0.00148903
genus	Tyzzerella3	rs7019909	T	C	14306	0.0301626	1.76e-06	0.144156	0.0221	-0.032296	0.144	22.8417	0.0015941
genus	Tyzzerella3	rs7333521	T	C	14306	0.0453121	4.88e-06	-0.207191	0.0304	-0.058498	0.0547306	20.908	0.00145935
genus	Tyzzerella3	rs75091807	G	T	14306	0.0383029	1.71e-06	-0.184966	0.0259	-0.031702	0.2223	23.3196	0.0016274
genus	Tyzzerella3	rs7561370	C	T	14306	0.0286292	1.52e-06	-0.131341	0.0203	0.007004	0.728501	21.0466	0.00146901
genus	unknown	rs11709800	T	C	14306	0.016634	1.48e-07	0.0879804	0.0161	-0.023402	0.1469	27.9755	0.00195169
genus	unknown	rs12634544	T	C	14306	0.015882	2.6e-07	-0.0813051	0.0154	0.0227	0.1418	26.2075	0.00182857
genus	unknown	rs12930556	C	T	14306	0.0139816	4.54e-06	0.064211	0.0138	-0.010505	0.4449	21.0914	0.00147213
genus	unknown	rs138437711	A	G	14306	0.0192215	4.66e-06	-0.087484	0.0186	-0.0209	0.2627	20.7149	0.00144589
genus	unknown	rs17291611	A	G	14306	0.0190904	2.3e-06	-0.0905691	0.018	-0.002102	0.9052	22.5076	0.00157083
genus	unknown	rs3010848	G	A	14306	0.0146631	1.78e-06	-0.0696728	0.0142	-0.015696	0.2684	22.5775	0.00157569
genus	unknown	rs6595770	T	G	14306	0.01769	1.98e-06	0.0851224	0.0167	0.001301	0.9378	23.1543	0.00161589
genus	unknown	rs72819830	A	G	14306	0.0467216	1.61e-06	0.226767	0.0331	-0.037505	0.2582	23.5572	0.00164396
genus	unknown	rs1549633	A	C	14306	0.0219252	3.4e-06	0.101844	0.0188	-0.003596	0.849	21.5766	0.00150595
genus	unknown	rs3754624	C	T	14306	0.0200589	2.16e-06	0.0964478	0.0174	-0.003305	0.8494	23.1191	0.00161343
genus	unknown	rs55876211	C	T	14306	0.0196919	2.87e-06	-0.0914764	0.0175	-0.006698	0.7001	21.5796	0.00150616
genus	unknown	rs76784716	A	G	14306	0.0286444	8.43e-07	0.139756	0.0263	-0.010596	0.686	23.8046	0.0016612
genus	unknown	rs9813022	A	G	14306	0.016401	5.1e-07	-0.0822797	0.0145	0.002098	0.8846	25.1678	0.00175616
genus	unknown	rs1032598	G	A	14306	0.0189039	4.08e-06	-0.0886426	0.0161	-0.014997	0.3532	21.9878	0.00153461
genus	unknown	rs16843660	A	G	14306	0.04907	1.75e-06	0.234697	0.0314	-0.028904	0.358	22.8762	0.00159651
genus	unknown	rs2336448	T	C	14306	0.0160883	1.43e-06	0.0773742	0.0137	0.012304	0.3674	23.1298	0.00161418
genus	unknown	rs35703006	G	T	14306	0.0190779	9.01e-07	0.0926669	0.017	-0.050902	0.002688	23.5933	0.00164647
genus	unknown	rs553072	G	A	14306	0.0230198	3.69e-06	0.109193	0.0195	-0.005704	0.770501	22.5002	0.00157031
genus	unknown	rs7187855	A	C	14306	0.0418308	2.21e-06	0.199941	0.0334	-0.046704	0.1615	22.8461	0.00159441
genus	unknown	rs17043785	T	C	14306	0.0347133	5.12e-07	-0.176187	0.0284	0.004002	0.8887	25.7606	0.00179745
genus	unknown	rs1850003	A	G	14306	0.0177806	2.41e-06	0.084048	0.015	-0.028204	0.0595196	22.3441	0.00155943
genus	unknown	rs738193	T	C	14306	0.0165856	3.82e-07	0.0847328	0.0149	-0.0008	0.9555	26.1	0.00182109
genus	unknown	rs941000	T	C	14306	0.0163382	3.16e-07	-0.0850266	0.0137	0.007004	0.61	27.0833	0.00188956
genus	unknown	rs111373036	A	G	14306	0.0179766	1.7e-06	-0.0858259	0.0176	-0.002603	0.8834	22.7941	0.00159079
genus	unknown	rs2136103	T	C	14306	0.0154038	6.73e-07	0.0754533	0.0145	-0.019101	0.1854	23.9939	0.00167438
genus	unknown	rs2599390	G	A	14306	0.0198355	3.03e-06	0.094049	0.0176	-0.016798	0.3405	22.4813	0.001569
genus	unknown	rs6516833	A	G	14306	0.0277636	2.34e-06	0.134075	0.03	0.029297	0.3284	23.3208	0.00162749
genus	unknown	rs10892421	T	C	14306	0.0213953	1.39e-06	0.103858	0.0142	-0.028595	0.0435402	23.5637	0.00164441
genus	unknown	rs13165831	A	G	14306	0.0243306	9.81e-07	-0.120653	0.0156	0.009396	0.5474	24.5907	0.00171596
genus	unknown	rs1969793	A	G	14306	0.0218939	3.26e-06	-0.102671	0.0142	0.005196	0.714301	21.9912	0.00153484
genus	unknown	rs75285799	T	C	14306	0.0275812	3.25e-06	0.132213	0.0189	-0.033298	0.0784802	22.9785	0.00160364
genus	unknown	rs9534068	A	G	14306	0.0211319	3.07e-06	0.098738	0.0144	-0.0185	0.197	21.8319	0.00152374
genus	unknown	rs118104867	C	T	14306	0.0455098	3.44e-06	0.214464	0.0313	0.032503	0.2993	22.2075	0.00154991
genus	unknown	rs13409132	A	G	14306	0.0352154	4.37e-06	-0.165419	0.0303	0.037903	0.2113	22.0651	0.00153999
genus	unknown	rs2191834	T	G	14306	0.0159136	2.5e-06	-0.0746375	0.0153	0.0044	0.7751	21.9977	0.00153529
genus	unknown	rs28691777	C	T	14306	0.0266996	6.96e-07	0.137134	0.027	-0.047999	0.0755997	26.3804	0.00184061
genus	unknown	rs55682560	C	T	14306	0.0261319	4.97e-07	-0.131519	0.0247	-0.001998	0.9364	25.33	0.00176746
genus	unknown	rs6588624	A	G	14306	0.0138147	1.79e-06	0.0662317	0.0135	-0.003195	0.8119	22.9852	0.00160411
genus	unknown	rs66714985	A	C	14306	0.0252447	4.85e-06	0.116908	0.0254	-0.016902	0.5057	21.4461	0.00149685
genus	unknown	rs7226487	A	G	14306	0.0138701	3.58e-06	-0.0643682	0.0135	-0.012103	0.3672	21.5369	0.00150318
genus	unknown	rs7538034	T	G	14306	0.0165982	2.37e-06	-0.078598	0.0169	0.012798	0.4493	22.4234	0.00156496
genus	unknown	rs7725895	A	G	14306	0.0240367	3.94e-06	-0.116224	0.0258	0.025902	0.314	23.3799	0.0016316
genus	unknown	rs11195523	C	A	14306	0.0145351	2.4e-06	-0.0689278	0.0159	0.018296	0.2498	22.4881	0.00156947
genus	unknown	rs11684166	A	G	14306	0.0168349	3.49e-06	-0.0769635	0.0191	0.010801	0.572	20.9001	0.0014588
genus	unknown	rs11809762	G	A	14306	0.0190198	1.68e-06	-0.0934634	0.0213	0.011304	0.594101	24.1474	0.00168508
genus	unknown	rs12147596	C	T	14306	0.0141609	2.86e-07	-0.0719818	0.0151	0.038097	0.0117501	25.8383	0.00180286
genus	unknown	rs16823675	C	T	14306	0.0149973	2.33e-07	-0.0767515	0.0166	-0.032399	0.0510305	26.1907	0.00182741
genus	unknown	rs17086536	C	A	14306	0.022432	3.36e-06	-0.100851	0.0252	0.021704	0.3882	20.2127	0.00141089
genus	unknown	rs35740166	C	T	14306	0.0226824	8.4e-07	-0.112246	0.0236	-0.0126	0.5931	24.4886	0.00170885
genus	unknown	rs72700702	T	C	14306	0.0189005	1.59e-06	-0.091726	0.0198	0.001798	0.9269	23.5526	0.00164364
genus	unknown	rs76532867	T	C	14306	0.0242364	2.56e-06	0.112353	0.0255	0.019401	0.4481	21.4898	0.0014999
genus	unknown	rs74603314	T	C	14306	0.0489701	2.28e-06	0.230767	0.0307	-0.022297	0.4674	22.2068	0.00154986
genus	unknown	rs7706512	A	G	14306	0.0138979	2.27e-06	-0.0657351	0.014	-0.014099	0.315	22.3716	0.00156135
genus	unknown	rs11150282	T	C	14306	0.0197127	7.36e-07	0.098235	0.0146	-0.008496	0.5581	24.8336	0.00173288
genus	unknown	rs4129395	G	A	14306	0.0185253	1.22e-06	0.0904264	0.0135	-0.012896	0.3362	23.8265	0.00166272
genus	unknown	rs79790072	T	C	14306	0.0488017	3.54e-06	0.226103	0.0315	-0.008597	0.7848	21.4656	0.00149821
genus	unknown	rs9864379	T	C	14306	0.0292752	4.66e-08	-0.160521	0.0219	-0.033195	0.129	30.0652	0.00209717
genus	unknown	rs11251024	G	A	14306	0.0206737	6.63e-07	0.104201	0.0141	0.010101	0.4749	25.4043	0.00177263
genus	unknown	rs11606187	A	G	14306	0.0326288	3.31e-06	-0.154539	0.0221	-0.015804	0.4745	22.4323	0.00156558
genus	unknown	rs13385922	T	C	14306	0.0201348	3.97e-06	0.0929494	0.0142	-0.006199	0.661899	21.3107	0.00148742
genus	unknown	rs2172426	T	C	14306	0.0198947	3.17e-07	0.10212	0.0138	-0.0077	0.5776	26.3479	0.00183836
genus	unknown	rs267959	G	A	14306	0.0209676	2.62e-06	-0.0988612	0.0143	0.002403	0.8644	22.2308	0.00155154
genus	unknown	rs4383094	C	T	14306	0.0320662	4.28e-06	-0.149188	0.0224	-0.0005	0.9831	21.6458	0.00151077
genus	unknown	rs60583455	T	C	14306	0.021177	2.6e-07	0.108934	0.0174	0.036303	0.0374197	26.4605	0.00184619
genus	unknown	rs72671304	T	C	14306	0.0370028	3.8e-06	0.172322	0.0254	-0.039198	0.122	21.6876	0.00151369
genus	unknown	rs7911787	G	T	14306	0.0470232	3.39e-06	-0.223071	0.0296	-0.023902	0.4181	22.5041	0.00157058
genus	unknown	rs11257188	A	C	14306	0.0225832	1.85e-06	-0.109509	0.0252	0.017496	0.489	23.5141	0.00164096
genus	unknown	rs55922055	T	C	14306	0.0476043	2.28e-07	-0.239699	0.0322	-0.025697	0.4238	25.3536	0.0017691
genus	unknown	rs599752	T	C	14306	0.0137964	4.06e-06	0.0630207	0.0151	-0.008002	0.5963	20.8658	0.00145641
genus	unknown	rs6431586	A	G	14306	0.0205715	2.72e-06	-0.0954152	0.022	0.006698	0.7603	21.5131	0.00150152
genus	unknown	rs66494181	T	G	14306	0.0145098	2.43e-06	0.0683789	0.0158	0.028297	0.0734598	22.2086	0.00154999
genus	unknown	rs72846345	T	C	14306	0.0190903	2.58e-06	0.0877661	0.0209	0.020998	0.316	21.1363	0.00147526
genus	unknown	rs740358	G	T	14306	0.0264763	9.18e-07	-0.130157	0.0284	0.009505	0.7376	24.1669	0.00168643
genus	Veillonella	rs1882878	A	G	14306	0.0163908	2.98e-06	-0.0768966	0.0153	-0.004601	0.7659	22.0097	0.00153613
genus	Veillonella	rs2013594	C	T	14306	0.0155153	3.42e-06	0.0720698	0.0143	-0.003095	0.8284	21.5768	0.00150596
genus	Veillonella	rs62376424	C	T	14306	0.0163499	3.65e-06	-0.0762216	0.0146	0.0008	0.9544	21.7333	0.00151687
genus	Veillonella	rs742016	A	G	14306	0.0149769	4.66e-06	-0.0688571	0.0142	0.013804	0.3329	21.1375	0.00147535
genus	Victivallis	rs11899949	G	A	14306	0.0276239	2.77e-06	0.130568	0.0153	-0.015204	0.3207	22.341	0.00155922
genus	Victivallis	rs12512543	A	C	14306	0.0374344	2.54e-06	-0.178036	0.0233	-0.002904	0.9017	22.619	0.00157859
genus	Victivallis	rs4764863	G	A	14306	0.0246058	8.22e-07	0.121561	0.0133	0.002002	0.8827	24.407	0.00170316
genus	Victivallis	rs4895919	C	T	14306	0.0247515	2.75e-06	0.116918	0.0137	-0.025102	0.0674699	22.3131	0.00155727
genus	Victivallis	rs56349194	A	G	14306	0.0315231	6.26e-07	-0.158501	0.0179	0.022202	0.2158	25.2817	0.00176409

## Sheet: Supplementary Table6-2
Supplementary Table6-2 IVs related to GM taxa and bipolar disorder (genome-wide statistical significance, P<5.00E-08)
Level	Exposure	SNP	Effect_allele.exposure	Other_allele.exposure	SE.exposure	Pval.exposure	Beta.exposure	SE.outcome	Beta.outcome	Pval.outcome	F	R2
Total	GM	rs10202904	G	T	0.0235357	3.01e-07	0.121754	0.0136	0.004199	0.7573	26.7616	0.00186716
Total	GM	rs10781552	C	T	0.0116074	2.33115e-06	-0.0552212	0.015	0.0277	0.0640796	22.633	0.00157956
Total	GM	rs17530232	A	G	0.0224648	2.79126e-06	0.10305	0.0328	-0.048298	0.1405	21.0422	0.0014687
Total	GM	rs111862613	T	C	0.0196746	3.73844e-06	0.090699	0.0248	0.006201	0.8045	21.2517	0.0014833
Total	GM	rs117107102	A	G	0.0431572	2.91823e-06	0.204683	0.0349	0.055804	0.1106	22.4935	0.00156984
Total	GM	rs11729256	T	C	0.0150177	6.73e-07	0.0749798	0.0154	0.032699	0.0334303	24.9277	0.00173943
Total	GM	rs112381107	C	T	0.0456962	2.81877e-06	0.211435	0.0309	0.031604	0.307	21.4089	0.00149426
Total	GM	rs11599763	C	T	0.0117493	2.49701e-06	0.0555931	0.0139	0.006702	0.6273	22.3881	0.0015625
Total	GM	rs11250875	T	C	0.0130939	4.82848e-06	0.06075	0.0166	0.004997	0.7627	21.5256	0.00150239
Total	GM	rs11251024	G	A	0.0206737	6.63e-07	0.104201	0.0141	0.010101	0.4749	25.4043	0.00177263
Total	GM	rs11606187	A	G	0.0326288	3.30583e-06	-0.154539	0.0221	-0.015804	0.4745	22.4323	0.00156558
Total	GM	rs13385922	T	C	0.0201348	3.96826e-06	0.0929494	0.0142	-0.006199	0.661899	21.3107	0.00148742
Total	GM	rs11770843	C	T	0.0234879	1.9073e-06	0.109431	0.0151	0.008103	0.5903	21.7066	0.00151501
Total	GM	rs12908520	G	A	0.0130946	2.15139e-06	0.0619104	0.0136	0.008103	0.5531	22.3534	0.00156008
Total	GM	rs1549633	A	C	0.0218634	4.70392e-06	0.0999312	0.0188	-0.003596	0.849	20.8914	0.00145819
phylum	Actinobacteria	rs7570971	A	C	0.0113623	1.41e-14	0.086653	0.0153	0.018302	0.2324	58.1614	0.00404906
class	Actinobacteria	rs182549	T	C	0.012066	3.79e-20	-0.111489	0.0154	-0.013399	0.384	85.3763	0.00593246
order	Bifidobacteriales	rs182549	T	C	0.0126703	5.94e-20	-0.11707	0.0154	-0.013399	0.384	85.3724	0.00593219
order	Bifidobacteriales	rs7322849	T	C	0.0200996	1.74e-08	0.110676	0.0253	-0.0002	0.9932	30.3202	0.00211492
order	Gastranaerophilales	rs9864379	T	C	0.0292752	4.66e-08	-0.160521	0.0219	-0.033195	0.129	30.0652	0.00209717
family	Bifidobacteriaceae	rs182549	T	C	0.0126703	5.94e-20	-0.11707	0.0154	-0.013399	0.384	85.3724	0.00593219
family	Bifidobacteriaceae	rs7322849	T	C	0.0200996	1.74e-08	0.110676	0.0253	-0.0002	0.9932	30.3202	0.00211492
family	Oxalobacteraceae	rs4428215	G	A	0.0230053	4.88e-08	0.12561	0.0158	0.029295	0.0626297	29.8121	0.00207955
family	Peptostreptococcaceae	rs61841503	G	A	0.0161331	9.8e-09	0.0919658	0.0185	0.008304	0.6514	32.495	0.00226628
family	Streptococcaceae	rs11110281	T	C	0.0225943	1.4e-08	-0.130554	0.0272	-0.001201	0.9646	33.3874	0.00232837
family	unknown	rs9864379	T	C	0.0292752	4.66e-08	-0.160521	0.0219	-0.033195	0.129	30.0652	0.00209717
genus	Allisonella	rs602075	G	A	0.0296976	3.57e-08	-0.168974	0.0154	0.021898	0.1565	32.3741	0.00225786
genus	Bifidobacterium	rs182549	T	C	0.0127294	1.28e-20	-0.119703	0.0154	-0.013399	0.384	88.4289	0.00614327
genus	Bifidobacterium	rs7322849	T	C	0.0201813	1.08e-08	0.112428	0.0253	-0.0002	0.9932	31.0349	0.00216467
genus	Candidatus	rs830151	A	G	0.0347932	4.26e-08	-0.194561	0.0304	0.024098	0.4275	31.2696	0.002181
genus	Erysipelatoclostridium	rs7221249	G	A	0.0142741	4.31e-09	-0.0839861	0.0138	-0.023804	0.0837491	34.6192	0.00241407
genus	Eubacterium	rs17159861	C	T	0.0168388	1.04e-08	0.0962228	0.0212	0.005204	0.807	32.6538	0.00227733
genus	Intestinibacter	rs10805326	A	G	0.0139665	3.55e-08	-0.0775151	0.0145	-0.013805	0.3438	30.8033	0.00214855
genus	Oxalobacter	rs736744	T	C	0.0211262	2.57e-08	-0.117882	0.0137	0.0004	0.9775	31.1352	0.00217165
genus	Romboutsia	rs61841503	G	A	0.0171454	4e-08	0.092888	0.0185	0.008304	0.6514	29.3511	0.00204746
genus	Ruminococcaceae	rs12781711	C	T	0.0117477	2.55e-08	-0.0656129	0.0142	0.031501	0.0266803	31.1941	0.00217575
genus	Ruminococcus	rs35866622	T	C	0.0109421	2.21e-08	-0.0612024	0.014	0.040604	0.00379001	31.285	0.00218207
genus	Streptococcus	rs11110281	T	C	0.0227398	2.58e-09	-0.137519	0.0272	-0.001201	0.9646	36.5723	0.00254991
genus	Tyzzerella3	rs67476743	T	G	0.022208	3.74e-09	0.132164	0.017	0.010099	0.5541	35.4166	0.00246954
genus	unknown	rs9864379	T	C	0.0292752	4.66e-08	-0.160521	0.0219	-0.033195	0.129	30.0652	0.00209717

## Sheet: Supplementary Table6-3
Supplementary Table6-3 Casual effects of MR Analysis between GM and bipolar disorder (locus-wide significance, P<1.00E-05)	Supplementary table 3 Casual effects of MR Analysis between GM and AMD (locus-wide significance, P<1.00E-05)
Level	Exposure	Outcome	Method	nsnp	Beta	SE	Pval	OR	OR_lci95	OR_uci95
phylum	Actinobacteria	bipolar disorder || id:ieu-b-41	Inverse variance weighted	8	-0.0213536	0.0872029	0.806555	0.978873	0.825083	1.16133
phylum	Actinobacteria	bipolar disorder || id:ieu-b-41	MR Egger	8	0.418777	0.415139	0.352023	1.5201	0.673751	3.42962
phylum	Actinobacteria	bipolar disorder || id:ieu-b-41	Weighted median	8	-0.0484456	0.117482	0.680071	0.952709	0.756759	1.1994
phylum	Actinobacteria	bipolar disorder || id:ieu-b-41	Weighted mode	8	-0.0873578	0.175701	0.634284	0.916349	0.649384	1.29307
phylum	Bacteroidetes	bipolar disorder || id:ieu-b-41	Inverse variance weighted	6	0.0350151	0.108616	0.747167	1.03564	0.83705	1.28133
phylum	Bacteroidetes	bipolar disorder || id:ieu-b-41	MR Egger	6	0.248034	0.263672	0.400124	1.2815	0.764324	2.14863
phylum	Bacteroidetes	bipolar disorder || id:ieu-b-41	Weighted median	6	0.0583239	0.13255	0.659927	1.06006	0.817524	1.37454
phylum	Bacteroidetes	bipolar disorder || id:ieu-b-41	Weighted mode	6	0.0924159	0.190517	0.648125	1.09682	0.755031	1.59333
phylum	Cyanobacteria	bipolar disorder || id:ieu-b-41	Inverse variance weighted	4	0.040829	0.0761297	0.591745	1.04167	0.897282	1.2093
phylum	Cyanobacteria	bipolar disorder || id:ieu-b-41	MR Egger	4	0.0120404	0.305209	0.972116	1.01211	0.556455	1.84089
phylum	Cyanobacteria	bipolar disorder || id:ieu-b-41	Weighted median	4	-0.00243771	0.0992826	0.980411	0.997565	0.821165	1.21186
phylum	Cyanobacteria	bipolar disorder || id:ieu-b-41	Weighted mode	4	-0.0255202	0.115501	0.839314	0.974803	0.77732	1.22246
phylum	Euryarchaeota	bipolar disorder || id:ieu-b-41	Inverse variance weighted	5	-0.0522585	0.0567406	0.357047	0.949084	0.849192	1.06073
phylum	Euryarchaeota	bipolar disorder || id:ieu-b-41	MR Egger	5	-0.200101	0.249031	0.480444	0.818648	0.502479	1.33376
phylum	Euryarchaeota	bipolar disorder || id:ieu-b-41	Weighted median	5	-0.0873134	0.0759641	0.250389	0.91639	0.78962	1.06351
phylum	Euryarchaeota	bipolar disorder || id:ieu-b-41	Weighted mode	5	-0.142812	0.118845	0.295775	0.866917	0.686775	1.09431
phylum	Firmicutes	bipolar disorder || id:ieu-b-41	Inverse variance weighted	6	0.0247533	0.116125	0.831202	1.02506	0.816399	1.28706
phylum	Firmicutes	bipolar disorder || id:ieu-b-41	MR Egger	6	-0.13282	0.554285	0.8224	0.875623	0.295461	2.59498
phylum	Firmicutes	bipolar disorder || id:ieu-b-41	Weighted median	6	0.00858608	0.14303	0.952132	1.00862	0.762043	1.33499
phylum	Firmicutes	bipolar disorder || id:ieu-b-41	Weighted mode	6	-0.0222514	0.182815	0.907865	0.977994	0.683473	1.39943
phylum	Lentisphaerae	bipolar disorder || id:ieu-b-41	Inverse variance weighted	5	-0.0648867	0.0925729	0.48335	0.937174	0.781665	1.12362
phylum	Lentisphaerae	bipolar disorder || id:ieu-b-41	MR Egger	5	-0.609183	0.202164	0.0570612	0.543795	0.365889	0.808203
phylum	Lentisphaerae	bipolar disorder || id:ieu-b-41	Weighted median	5	-0.129232	0.088583	0.144597	0.87877	0.738706	1.04539
phylum	Lentisphaerae	bipolar disorder || id:ieu-b-41	Weighted mode	5	-0.180922	0.128156	0.230875	0.834501	0.64914	1.07279
phylum	Proteobacteria	bipolar disorder || id:ieu-b-41	Inverse variance weighted	4	0.0432895	0.12887	0.736935	1.04424	0.811155	1.3443
phylum	Proteobacteria	bipolar disorder || id:ieu-b-41	MR Egger	4	0.116329	0.387577	0.792391	1.12337	0.525543	2.40123
phylum	Proteobacteria	bipolar disorder || id:ieu-b-41	Weighted median	4	0.0185645	0.147291	0.899701	1.01874	0.763283	1.35969
phylum	Proteobacteria	bipolar disorder || id:ieu-b-41	Weighted mode	4	0.186405	0.214773	0.449296	1.20491	0.790927	1.83558
phylum	Tenericutes	bipolar disorder || id:ieu-b-41	Inverse variance weighted	7	-0.0142321	0.112627	0.899443	0.985869	0.790586	1.22939
phylum	Tenericutes	bipolar disorder || id:ieu-b-41	MR Egger	7	0.00613545	0.338803	0.986252	1.00615	0.517929	1.95461
phylum	Tenericutes	bipolar disorder || id:ieu-b-41	Weighted median	7	-0.00825159	0.102824	0.936039	0.991782	0.810757	1.21323
phylum	Tenericutes	bipolar disorder || id:ieu-b-41	Weighted mode	7	0.0115159	0.129625	0.9321	1.01158	0.784625	1.30419
phylum	Verrucomicrobia	bipolar disorder || id:ieu-b-41	Inverse variance weighted	8	0.103277	0.0758512	0.173332	1.1088	0.955624	1.28653
phylum	Verrucomicrobia	bipolar disorder || id:ieu-b-41	MR Egger	8	0.0751075	0.209512	0.732254	1.078	0.714955	1.6254
phylum	Verrucomicrobia	bipolar disorder || id:ieu-b-41	Weighted median	8	-0.0159898	0.100455	0.873532	0.984137	0.808253	1.1983
phylum	Verrucomicrobia	bipolar disorder || id:ieu-b-41	Weighted mode	8	-0.0346821	0.163044	0.83761	0.965912	0.701701	1.32961
class	Actinobacteria	bipolar disorder || id:ieu-b-41	Inverse variance weighted	8	0.0284775	0.0804329	0.7233	1.02889	0.878824	1.20457
class	Actinobacteria	bipolar disorder || id:ieu-b-41	MR Egger	8	0.0929975	0.28423	0.754638	1.09746	0.628705	1.91571
class	Actinobacteria	bipolar disorder || id:ieu-b-41	Weighted median	8	0.0664881	0.0989964	0.501825	1.06875	0.880254	1.29761
class	Actinobacteria	bipolar disorder || id:ieu-b-41	Weighted mode	8	0.10264	0.123398	0.43299	1.10809	0.870036	1.41128
class	Alphaproteobacteria	bipolar disorder || id:ieu-b-41	Inverse variance weighted	3	-0.0704341	0.110968	0.525609	0.931989	0.749813	1.15843
class	Alphaproteobacteria	bipolar disorder || id:ieu-b-41	MR Egger	3	-0.160321	0.340356	0.719752	0.85187	0.437176	1.65993
class	Alphaproteobacteria	bipolar disorder || id:ieu-b-41	Weighted median	3	-0.0801498	0.128029	0.531296	0.922978	0.718143	1.18624
class	Alphaproteobacteria	bipolar disorder || id:ieu-b-41	Weighted mode	3	-0.0896884	0.135639	0.57645	0.914216	0.700795	1.19263
class	Bacilli	bipolar disorder || id:ieu-b-41	Inverse variance weighted	10	0.222024	0.0773277	0.00408899	1.2486	1.073	1.45294
class	Bacilli	bipolar disorder || id:ieu-b-41	MR Egger	10	0.303709	0.19266	0.153583	1.35487	0.928761	1.97649
class	Bacilli	bipolar disorder || id:ieu-b-41	Weighted median	10	0.269749	0.100567	0.00731223	1.30964	1.07534	1.59498
class	Bacilli	bipolar disorder || id:ieu-b-41	Weighted mode	10	0.321903	0.156387	0.0696626	1.37975	1.0155	1.87465
class	Bacteroidia	bipolar disorder || id:ieu-b-41	Inverse variance weighted	6	0.0610931	0.114115	0.592398	1.063	0.849954	1.32944
class	Bacteroidia	bipolar disorder || id:ieu-b-41	MR Egger	6	0.188444	0.311603	0.57797	1.20737	0.655539	2.22373
class	Bacteroidia	bipolar disorder || id:ieu-b-41	Weighted median	6	0.0869343	0.141248	0.538244	1.09083	0.827031	1.43876
class	Bacteroidia	bipolar disorder || id:ieu-b-41	Weighted mode	6	0.185661	0.203922	0.404339	1.20401	0.807327	1.79561
class	Betaproteobacteria	bipolar disorder || id:ieu-b-41	Inverse variance weighted	8	0.217426	0.0946441	0.0216019	1.24287	1.03244	1.4962
class	Betaproteobacteria	bipolar disorder || id:ieu-b-41	MR Egger	8	0.141809	0.343436	0.694021	1.15236	0.587825	2.25905
class	Betaproteobacteria	bipolar disorder || id:ieu-b-41	Weighted median	8	0.178278	0.124082	0.150779	1.19516	0.937141	1.52421
class	Betaproteobacteria	bipolar disorder || id:ieu-b-41	Weighted mode	8	0.183328	0.178568	0.338744	1.20121	0.846483	1.70458
class	Clostridia	bipolar disorder || id:ieu-b-41	Inverse variance weighted	8	-0.114079	0.0817584	0.162921	0.892188	0.760085	1.04725
class	Clostridia	bipolar disorder || id:ieu-b-41	MR Egger	8	-0.00553855	0.172773	0.975467	0.994477	0.708806	1.39528
class	Clostridia	bipolar disorder || id:ieu-b-41	Weighted median	8	-0.00796046	0.115822	0.945205	0.992071	0.790593	1.24489
class	Clostridia	bipolar disorder || id:ieu-b-41	Weighted mode	8	-0.049117	0.129861	0.716471	0.95207	0.738123	1.22803
class	Coriobacteriia	bipolar disorder || id:ieu-b-41	Inverse variance weighted	4	0.245846	0.136317	0.0713112	1.2787	0.978891	1.67034
class	Coriobacteriia	bipolar disorder || id:ieu-b-41	MR Egger	4	0.521452	0.720135	0.544249	1.68447	0.41065	6.90964
class	Coriobacteriia	bipolar disorder || id:ieu-b-41	Weighted median	4	0.209992	0.157376	0.182093	1.23367	0.906228	1.67942
class	Coriobacteriia	bipolar disorder || id:ieu-b-41	Weighted mode	4	0.10972	0.227327	0.66237	1.11597	0.714737	1.74243
class	Deltaproteobacteria	bipolar disorder || id:ieu-b-41	Inverse variance weighted	7	0.0880986	0.0848768	0.299289	1.0921	0.924724	1.28976
class	Deltaproteobacteria	bipolar disorder || id:ieu-b-41	MR Egger	7	0.192441	0.205646	0.39234	1.21221	0.810078	1.81395
class	Deltaproteobacteria	bipolar disorder || id:ieu-b-41	Weighted median	7	0.122207	0.107543	0.255808	1.12999	0.915232	1.39514
class	Deltaproteobacteria	bipolar disorder || id:ieu-b-41	Weighted mode	7	0.136153	0.133705	0.347822	1.14586	0.881695	1.48916
class	Erysipelotrichia	bipolar disorder || id:ieu-b-41	Inverse variance weighted	8	-0.0280693	0.117853	0.811748	0.972321	0.771776	1.22498
class	Erysipelotrichia	bipolar disorder || id:ieu-b-41	MR Egger	8	0.143677	0.57478	0.81095	1.15451	0.374227	3.56173
class	Erysipelotrichia	bipolar disorder || id:ieu-b-41	Weighted median	8	-0.0141219	0.136282	0.917469	0.985977	0.754852	1.28787
class	Erysipelotrichia	bipolar disorder || id:ieu-b-41	Weighted mode	8	0.0486233	0.230693	0.839071	1.04982	0.667954	1.65001
class	Gammaproteobacteria	bipolar disorder || id:ieu-b-41	Inverse variance weighted	3	-0.0575833	0.147607	0.696453	0.944043	0.706881	1.26077
class	Gammaproteobacteria	bipolar disorder || id:ieu-b-41	MR Egger	3	-1.02524	1.16768	0.541292	0.358711	0.0363747	3.53745
class	Gammaproteobacteria	bipolar disorder || id:ieu-b-41	Weighted median	3	-0.032851	0.185566	0.859483	0.967683	0.67263	1.39216
class	Gammaproteobacteria	bipolar disorder || id:ieu-b-41	Weighted mode	3	0.0153068	0.206635	0.947692	1.01542	0.677262	1.52244
class	Lentisphaeria	bipolar disorder || id:ieu-b-41	Inverse variance weighted	6	-0.0939022	0.0568153	0.0983795	0.910372	0.814435	1.01761
class	Lentisphaeria	bipolar disorder || id:ieu-b-41	MR Egger	6	-0.486487	0.212979	0.0843949	0.614783	0.404977	0.933282
class	Lentisphaeria	bipolar disorder || id:ieu-b-41	Weighted median	6	-0.0777237	0.0759967	0.306438	0.92522	0.797178	1.07383
class	Lentisphaeria	bipolar disorder || id:ieu-b-41	Weighted mode	6	0.00739571	0.127556	0.95601	1.00742	0.784574	1.29357
class	Melainabacteria	bipolar disorder || id:ieu-b-41	Inverse variance weighted	4	-0.00612265	0.0786178	0.937925	0.993896	0.851962	1.15948
class	Melainabacteria	bipolar disorder || id:ieu-b-41	MR Egger	4	0.210853	0.240156	0.472552	1.23473	0.771165	1.97696
class	Melainabacteria	bipolar disorder || id:ieu-b-41	Weighted median	4	-0.0568824	0.0877008	0.516599	0.944705	0.795507	1.12189
class	Melainabacteria	bipolar disorder || id:ieu-b-41	Weighted mode	4	-0.0793686	0.138654	0.607119	0.923699	0.703893	1.21215
class	Methanobacteria	bipolar disorder || id:ieu-b-41	Inverse variance weighted	4	-0.0150505	0.058327	0.796379	0.985062	0.878648	1.10436
class	Methanobacteria	bipolar disorder || id:ieu-b-41	MR Egger	4	-0.134749	0.222613	0.606512	0.873935	0.564921	1.35198
class	Methanobacteria	bipolar disorder || id:ieu-b-41	Weighted median	4	0.00226808	0.0665744	0.972823	1.00227	0.879662	1.14197
class	Methanobacteria	bipolar disorder || id:ieu-b-41	Weighted mode	4	0.00990101	0.0851087	0.914739	1.00995	0.854779	1.19329
class	Mollicutes	bipolar disorder || id:ieu-b-41	Inverse variance weighted	7	-0.0142321	0.112627	0.899443	0.985869	0.790586	1.22939
class	Mollicutes	bipolar disorder || id:ieu-b-41	MR Egger	7	0.00613545	0.338803	0.986252	1.00615	0.517929	1.95461
class	Mollicutes	bipolar disorder || id:ieu-b-41	Weighted median	7	-0.00825159	0.0992026	0.933709	0.991782	0.816532	1.20465
class	Mollicutes	bipolar disorder || id:ieu-b-41	Weighted mode	7	0.0115159	0.133728	0.934177	1.01158	0.778341	1.31472
class	Negativicutes	bipolar disorder || id:ieu-b-41	Inverse variance weighted	7	-0.159914	0.113859	0.160175	0.852217	0.681759	1.06529
class	Negativicutes	bipolar disorder || id:ieu-b-41	MR Egger	7	-0.217346	0.367295	0.579759	0.804651	0.391706	1.65293
class	Negativicutes	bipolar disorder || id:ieu-b-41	Weighted median	7	-0.230875	0.131468	0.079066	0.793839	0.613514	1.02716
class	Negativicutes	bipolar disorder || id:ieu-b-41	Weighted mode	7	-0.235984	0.201171	0.285231	0.789793	0.532443	1.17153
class	Verrucomicrobiae	bipolar disorder || id:ieu-b-41	Inverse variance weighted	9	0.0886523	0.0714417	0.214641	1.0927	0.949924	1.25694
class	Verrucomicrobiae	bipolar disorder || id:ieu-b-41	MR Egger	9	0.28139	0.232969	0.266328	1.32497	0.839264	2.09177
class	Verrucomicrobiae	bipolar disorder || id:ieu-b-41	Weighted median	9	-0.0106199	0.0983176	0.913983	0.989436	0.816015	1.19971
class	Verrucomicrobiae	bipolar disorder || id:ieu-b-41	Weighted mode	9	-0.0470652	0.159039	0.774816	0.954025	0.698527	1.30298
order	Bacillales	bipolar disorder || id:ieu-b-41	Inverse variance weighted	4	0.0854182	0.117919	0.468832	1.08917	0.864414	1.37237
order	Bacillales	bipolar disorder || id:ieu-b-41	MR Egger	4	-0.20464	0.530401	0.736802	0.814941	0.288164	2.30469
order	Bacillales	bipolar disorder || id:ieu-b-41	Weighted median	4	0.0195065	0.0823745	0.81281	1.0197	0.867667	1.19837
order	Bacillales	bipolar disorder || id:ieu-b-41	Weighted mode	4	-0.0430716	0.10743	0.715322	0.957843	0.775975	1.18234
order	Bacteroidales	bipolar disorder || id:ieu-b-41	Inverse variance weighted	6	0.0610931	0.114115	0.592398	1.063	0.849954	1.32944
order	Bacteroidales	bipolar disorder || id:ieu-b-41	MR Egger	6	0.188444	0.311603	0.57797	1.20737	0.655539	2.22373
order	Bacteroidales	bipolar disorder || id:ieu-b-41	Weighted median	6	0.0869343	0.146928	0.554065	1.09083	0.817876	1.45487
order	Bacteroidales	bipolar disorder || id:ieu-b-41	Weighted mode	6	0.185661	0.205114	0.406881	1.20401	0.805443	1.79981
order	Bifidobacteriales	bipolar disorder || id:ieu-b-41	Inverse variance weighted	6	0.00837786	0.0861028	0.922488	1.00841	0.851817	1.1938
order	Bifidobacteriales	bipolar disorder || id:ieu-b-41	MR Egger	6	0.220677	0.260983	0.445413	1.24692	0.747628	2.07966
order	Bifidobacteriales	bipolar disorder || id:ieu-b-41	Weighted median	6	0.0511563	0.107924	0.635496	1.05249	0.851825	1.30042
order	Bifidobacteriales	bipolar disorder || id:ieu-b-41	Weighted mode	6	0.0844632	0.115887	0.498792	1.08813	0.867035	1.36561
order	Burkholderiales	bipolar disorder || id:ieu-b-41	Inverse variance weighted	8	0.287765	0.101445	0.00455895	1.33344	1.09301	1.62677
order	Burkholderiales	bipolar disorder || id:ieu-b-41	MR Egger	8	-0.0530671	0.377829	0.892899	0.948316	0.452208	1.98869
order	Burkholderiales	bipolar disorder || id:ieu-b-41	Weighted median	8	0.217218	0.133531	0.103795	1.24261	0.956473	1.61436
order	Burkholderiales	bipolar disorder || id:ieu-b-41	Weighted mode	8	0.17926	0.182207	0.357976	1.19633	0.837055	1.70982
order	Clostridiales	bipolar disorder || id:ieu-b-41	Inverse variance weighted	8	-0.114531	0.0818128	0.161537	0.891784	0.75966	1.04689
order	Clostridiales	bipolar disorder || id:ieu-b-41	MR Egger	8	-0.0073219	0.172638	0.967547	0.992705	0.70773	1.39243
order	Clostridiales	bipolar disorder || id:ieu-b-41	Weighted median	8	-0.00805519	0.112542	0.94294	0.991977	0.795617	1.2368
order	Clostridiales	bipolar disorder || id:ieu-b-41	Weighted mode	8	-0.048251	0.122016	0.704287	0.952895	0.75021	1.21034
order	Coriobacteriales	bipolar disorder || id:ieu-b-41	Inverse variance weighted	4	0.245846	0.136317	0.0713112	1.2787	0.978891	1.67034
order	Coriobacteriales	bipolar disorder || id:ieu-b-41	MR Egger	4	0.521452	0.720135	0.544249	1.68447	0.41065	6.90964
order	Coriobacteriales	bipolar disorder || id:ieu-b-41	Weighted median	4	0.209992	0.159633	0.188353	1.23367	0.902227	1.68687
order	Coriobacteriales	bipolar disorder || id:ieu-b-41	Weighted mode	4	0.10972	0.227838	0.663057	1.11597	0.714021	1.74418
order	Desulfovibrionales	bipolar disorder || id:ieu-b-41	Inverse variance weighted	8	0.0491533	0.0795371	0.536581	1.05038	0.89876	1.22758
order	Desulfovibrionales	bipolar disorder || id:ieu-b-41	MR Egger	8	0.25306	0.191365	0.234207	1.28796	0.885136	1.87411
order	Desulfovibrionales	bipolar disorder || id:ieu-b-41	Weighted median	8	0.114345	0.102361	0.263964	1.12114	0.917334	1.37022
order	Desulfovibrionales	bipolar disorder || id:ieu-b-41	Weighted mode	8	0.128575	0.125824	0.340859	1.13721	0.888659	1.45527
order	Erysipelotrichales	bipolar disorder || id:ieu-b-41	Inverse variance weighted	8	-0.0280693	0.117853	0.811748	0.972321	0.771776	1.22498
order	Erysipelotrichales	bipolar disorder || id:ieu-b-41	MR Egger	8	0.143677	0.57478	0.81095	1.15451	0.374227	3.56173
order	Erysipelotrichales	bipolar disorder || id:ieu-b-41	Weighted median	8	-0.0141219	0.138085	0.918543	0.985977	0.752188	1.29243
order	Erysipelotrichales	bipolar disorder || id:ieu-b-41	Weighted mode	8	0.0486233	0.221447	0.832471	1.04982	0.68017	1.62038
order	Gastranaerophilales	bipolar disorder || id:ieu-b-41	Inverse variance weighted	4	-0.00595179	0.0785455	0.939598	0.994066	0.852228	1.15951
order	Gastranaerophilales	bipolar disorder || id:ieu-b-41	MR Egger	4	0.213663	0.239693	0.466771	1.23821	0.774037	1.98072
order	Gastranaerophilales	bipolar disorder || id:ieu-b-41	Weighted median	4	-0.0571865	0.0929316	0.538317	0.944418	0.787153	1.1331
order	Gastranaerophilales	bipolar disorder || id:ieu-b-41	Weighted mode	4	-0.0820712	0.131143	0.575813	0.921206	0.712403	1.19121
order	Lactobacillales	bipolar disorder || id:ieu-b-41	Inverse variance weighted	9	0.241258	0.0799617	0.00255145	1.27285	1.08821	1.48882
order	Lactobacillales	bipolar disorder || id:ieu-b-41	MR Egger	9	0.286542	0.195592	0.18634	1.33181	0.907721	1.95404
order	Lactobacillales	bipolar disorder || id:ieu-b-41	Weighted median	9	0.281302	0.104279	0.00698413	1.32485	1.07995	1.62529
order	Lactobacillales	bipolar disorder || id:ieu-b-41	Weighted mode	9	0.316948	0.150297	0.0679992	1.37293	1.02262	1.84325
order	Methanobacteriales	bipolar disorder || id:ieu-b-41	Inverse variance weighted	4	-0.0150505	0.058327	0.796379	0.985062	0.878648	1.10436
order	Methanobacteriales	bipolar disorder || id:ieu-b-41	MR Egger	4	-0.134749	0.222613	0.606512	0.873935	0.564921	1.35198
order	Methanobacteriales	bipolar disorder || id:ieu-b-41	Weighted median	4	0.00226808	0.0682276	0.973481	1.00227	0.876816	1.14568
order	Methanobacteriales	bipolar disorder || id:ieu-b-41	Weighted mode	4	0.00990101	0.0831208	0.912712	1.00995	0.858116	1.18865
order	NB1n	bipolar disorder || id:ieu-b-41	Inverse variance weighted	9	0.0252081	0.0498835	0.61332	1.02553	0.930007	1.13086
order	NB1n	bipolar disorder || id:ieu-b-41	MR Egger	9	0.0274491	0.205945	0.897719	1.02783	0.686463	1.53895
order	NB1n	bipolar disorder || id:ieu-b-41	Weighted median	9	0.00755725	0.0649604	0.907386	1.00759	0.887129	1.1444
order	NB1n	bipolar disorder || id:ieu-b-41	Weighted mode	9	0.0273667	0.0900463	0.768945	1.02774	0.861462	1.22612
order	Pasteurellales	bipolar disorder || id:ieu-b-41	Inverse variance weighted	7	-0.00763126	0.0923236	0.934124	0.992398	0.82813	1.18925
order	Pasteurellales	bipolar disorder || id:ieu-b-41	MR Egger	7	0.0252946	0.231673	0.917304	1.02562	0.6513	1.61506
order	Pasteurellales	bipolar disorder || id:ieu-b-41	Weighted median	7	0.0236535	0.0904003	0.793589	1.02394	0.857674	1.22243
order	Pasteurellales	bipolar disorder || id:ieu-b-41	Weighted mode	7	0.0306374	0.118385	0.804444	1.03111	0.817587	1.3004
order	Rhodospirillales	bipolar disorder || id:ieu-b-41	Inverse variance weighted	9	0.0173367	0.0627765	0.782421	1.01749	0.89969	1.15071
order	Rhodospirillales	bipolar disorder || id:ieu-b-41	MR Egger	9	0.323959	0.348236	0.383184	1.38259	0.698665	2.73602
order	Rhodospirillales	bipolar disorder || id:ieu-b-41	Weighted median	9	-0.0329004	0.0830145	0.691868	0.967635	0.822334	1.13861
order	Rhodospirillales	bipolar disorder || id:ieu-b-41	Weighted mode	9	-0.0369848	0.112333	0.750428	0.963691	0.773246	1.20104
order	Selenomonadales	bipolar disorder || id:ieu-b-41	Inverse variance weighted	7	-0.159914	0.113859	0.160175	0.852217	0.681759	1.06529
order	Selenomonadales	bipolar disorder || id:ieu-b-41	MR Egger	7	-0.217346	0.367295	0.579759	0.804651	0.391706	1.65293
order	Selenomonadales	bipolar disorder || id:ieu-b-41	Weighted median	7	-0.230875	0.137191	0.0924003	0.793839	0.60667	1.03875
order	Selenomonadales	bipolar disorder || id:ieu-b-41	Weighted mode	7	-0.235984	0.191775	0.26455	0.789793	0.54234	1.15015
order	Verrucomicrobiales	bipolar disorder || id:ieu-b-41	Inverse variance weighted	9	0.0886523	0.0714417	0.214641	1.0927	0.949924	1.25694
order	Verrucomicrobiales	bipolar disorder || id:ieu-b-41	MR Egger	9	0.28139	0.232969	0.266328	1.32497	0.839264	2.09177
order	Verrucomicrobiales	bipolar disorder || id:ieu-b-41	Weighted median	9	-0.0106199	0.0990422	0.91461	0.989436	0.814857	1.20142
order	Verrucomicrobiales	bipolar disorder || id:ieu-b-41	Weighted mode	9	-0.0470652	0.166628	0.784764	0.954025	0.688213	1.3225
order	Victivallales	bipolar disorder || id:ieu-b-41	Inverse variance weighted	6	-0.0939022	0.0568153	0.0983795	0.910372	0.814435	1.01761
order	Victivallales	bipolar disorder || id:ieu-b-41	MR Egger	6	-0.486487	0.212979	0.0843949	0.614783	0.404977	0.933282
order	Victivallales	bipolar disorder || id:ieu-b-41	Weighted median	6	-0.0777237	0.0752817	0.301867	0.92522	0.798296	1.07232
order	Victivallales	bipolar disorder || id:ieu-b-41	Weighted mode	6	0.00739571	0.128864	0.956456	1.00742	0.782565	1.29689
family	Acidaminococcaceae	bipolar disorder || id:ieu-b-41	Inverse variance weighted	4	0.196995	0.10706	0.0657628	1.21774	0.987239	1.50205
family	Acidaminococcaceae	bipolar disorder || id:ieu-b-41	MR Egger	4	0.282087	0.321013	0.472223	1.32589	0.706736	2.48749
family	Acidaminococcaceae	bipolar disorder || id:ieu-b-41	Weighted median	4	0.218718	0.128233	0.0880779	1.24448	0.967907	1.60008
family	Acidaminococcaceae	bipolar disorder || id:ieu-b-41	Weighted mode	4	0.23074	0.155156	0.233692	1.25953	0.929261	1.70719
family	Alcaligenaceae	bipolar disorder || id:ieu-b-41	Inverse variance weighted	7	0.268859	0.107818	0.0126437	1.30847	1.05922	1.61637
family	Alcaligenaceae	bipolar disorder || id:ieu-b-41	MR Egger	7	-0.148567	0.544611	0.795919	0.861942	0.296412	2.50646
family	Alcaligenaceae	bipolar disorder || id:ieu-b-41	Weighted median	7	0.168001	0.138161	0.223993	1.18294	0.902312	1.55084
family	Alcaligenaceae	bipolar disorder || id:ieu-b-41	Weighted mode	7	0.152924	0.194766	0.462224	1.16524	0.795474	1.70688
family	Bacteroidaceae	bipolar disorder || id:ieu-b-41	Inverse variance weighted	4	0.12393	0.252167	0.623101	1.13194	0.690515	1.85554
family	Bacteroidaceae	bipolar disorder || id:ieu-b-41	MR Egger	4	1.07735	1.73396	0.597765	2.9369	0.0981552	87.8748
family	Bacteroidaceae	bipolar disorder || id:ieu-b-41	Weighted median	4	0.0720901	0.176844	0.683532	1.07475	0.759933	1.51999
family	Bacteroidaceae	bipolar disorder || id:ieu-b-41	Weighted mode	4	0.0154419	0.324311	0.965016	1.01556	0.537833	1.91763
family	Bacteroidales	bipolar disorder || id:ieu-b-41	Inverse variance weighted	4	-0.105783	0.0842929	0.209497	0.89962	0.762619	1.06123
family	Bacteroidales	bipolar disorder || id:ieu-b-41	MR Egger	4	0.0894996	0.323335	0.807916	1.09363	0.580285	2.06109
family	Bacteroidales	bipolar disorder || id:ieu-b-41	Weighted median	4	-0.0483528	0.0981917	0.622414	0.952798	0.785992	1.155
family	Bacteroidales	bipolar disorder || id:ieu-b-41	Weighted mode	4	-0.0273573	0.13969	0.857248	0.973013	0.739967	1.27946
family	Bifidobacteriaceae	bipolar disorder || id:ieu-b-41	Inverse variance weighted	6	0.00837786	0.0861028	0.922488	1.00841	0.851817	1.1938
family	Bifidobacteriaceae	bipolar disorder || id:ieu-b-41	MR Egger	6	0.220677	0.260983	0.445413	1.24692	0.747628	2.07966
family	Bifidobacteriaceae	bipolar disorder || id:ieu-b-41	Weighted median	6	0.0511563	0.104906	0.625806	1.05249	0.856878	1.29275
family	Bifidobacteriaceae	bipolar disorder || id:ieu-b-41	Weighted mode	6	0.0844632	0.120008	0.512966	1.08813	0.86006	1.37669
family	Clostridiales	bipolar disorder || id:ieu-b-41	Inverse variance weighted	10	-0.0669257	0.0614748	0.276299	0.935265	0.829099	1.05503
family	Clostridiales	bipolar disorder || id:ieu-b-41	MR Egger	10	-0.10239	0.161957	0.544893	0.902678	0.657162	1.23992
family	Clostridiales	bipolar disorder || id:ieu-b-41	Weighted median	10	-0.0574079	0.0838868	0.493754	0.944209	0.801055	1.11295
family	Clostridiales	bipolar disorder || id:ieu-b-41	Weighted mode	10	-0.125908	0.1441	0.404964	0.881696	0.66475	1.16944
family	Coriobacteriaceae	bipolar disorder || id:ieu-b-41	Inverse variance weighted	4	0.245846	0.136317	0.0713112	1.2787	0.978891	1.67034
family	Coriobacteriaceae	bipolar disorder || id:ieu-b-41	MR Egger	4	0.521452	0.720135	0.544249	1.68447	0.41065	6.90964
family	Coriobacteriaceae	bipolar disorder || id:ieu-b-41	Weighted median	4	0.209992	0.157501	0.182441	1.23367	0.906006	1.67983
family	Coriobacteriaceae	bipolar disorder || id:ieu-b-41	Weighted mode	4	0.10972	0.222487	0.655745	1.11597	0.72155	1.72598
family	Defluviitaleaceae	bipolar disorder || id:ieu-b-41	Inverse variance weighted	7	0.0287053	0.110542	0.795113	1.02912	0.82865	1.27809
family	Defluviitaleaceae	bipolar disorder || id:ieu-b-41	MR Egger	7	-0.648207	0.595693	0.326175	0.522983	0.162713	1.68094
family	Defluviitaleaceae	bipolar disorder || id:ieu-b-41	Weighted median	7	0.123478	0.107137	0.249107	1.13142	0.917126	1.3958
family	Defluviitaleaceae	bipolar disorder || id:ieu-b-41	Weighted mode	7	0.174817	0.138756	0.254497	1.19103	0.907424	1.56327
family	Desulfovibrionaceae	bipolar disorder || id:ieu-b-41	Inverse variance weighted	8	0.0494441	0.0793353	0.533134	1.05069	0.899377	1.22745
family	Desulfovibrionaceae	bipolar disorder || id:ieu-b-41	MR Egger	8	0.251585	0.189646	0.232895	1.28606	0.886812	1.86506
family	Desulfovibrionaceae	bipolar disorder || id:ieu-b-41	Weighted median	8	0.115025	0.100794	0.253791	1.1219	0.920783	1.36695
family	Desulfovibrionaceae	bipolar disorder || id:ieu-b-41	Weighted mode	8	0.128021	0.132302	0.365457	1.13658	0.876963	1.47305
family	Erysipelotrichaceae	bipolar disorder || id:ieu-b-41	Inverse variance weighted	8	-0.0280693	0.117853	0.811748	0.972321	0.771776	1.22498
family	Erysipelotrichaceae	bipolar disorder || id:ieu-b-41	MR Egger	8	0.143677	0.57478	0.81095	1.15451	0.374227	3.56173
family	Erysipelotrichaceae	bipolar disorder || id:ieu-b-41	Weighted median	8	-0.0141219	0.136681	0.917709	0.985977	0.75426	1.28888
family	Erysipelotrichaceae	bipolar disorder || id:ieu-b-41	Weighted mode	8	0.0486233	0.231572	0.839671	1.04982	0.666805	1.65285
family	Lachnospiraceae	bipolar disorder || id:ieu-b-41	Inverse variance weighted	7	-0.0474318	0.102493	0.64352	0.953676	0.780112	1.16585
family	Lachnospiraceae	bipolar disorder || id:ieu-b-41	MR Egger	7	0.346424	0.401966	0.428173	1.414	0.643116	3.10892
family	Lachnospiraceae	bipolar disorder || id:ieu-b-41	Weighted median	7	0.0116086	0.136378	0.932165	1.01168	0.77438	1.32169
family	Lachnospiraceae	bipolar disorder || id:ieu-b-41	Weighted mode	7	0.0440776	0.195789	0.829351	1.04506	0.712006	1.53392
family	Lactobacillaceae	bipolar disorder || id:ieu-b-41	Inverse variance weighted	4	0.0149964	0.18807	0.936445	1.01511	0.702141	1.46758
family	Lactobacillaceae	bipolar disorder || id:ieu-b-41	MR Egger	4	-0.644991	0.528517	0.346683	0.524667	0.186209	1.47831
family	Lactobacillaceae	bipolar disorder || id:ieu-b-41	Weighted median	4	-0.110863	0.106418	0.29752	0.895062	0.726555	1.10265
family	Lactobacillaceae	bipolar disorder || id:ieu-b-41	Weighted mode	4	-0.133525	0.114004	0.326067	0.875005	0.699791	1.09409
family	Methanobacteriaceae	bipolar disorder || id:ieu-b-41	Inverse variance weighted	4	-0.0150505	0.058327	0.796379	0.985062	0.878648	1.10436
family	Methanobacteriaceae	bipolar disorder || id:ieu-b-41	MR Egger	4	-0.134749	0.222613	0.606512	0.873935	0.564921	1.35198
family	Methanobacteriaceae	bipolar disorder || id:ieu-b-41	Weighted median	4	0.00226808	0.0640332	0.971745	1.00227	0.884054	1.1363
family	Methanobacteriaceae	bipolar disorder || id:ieu-b-41	Weighted mode	4	0.00990101	0.0930208	0.921953	1.00995	0.841626	1.21194
family	Oxalobacteraceae	bipolar disorder || id:ieu-b-41	Inverse variance weighted	7	-0.00400601	0.0812642	0.960683	0.996002	0.84935	1.16798
family	Oxalobacteraceae	bipolar disorder || id:ieu-b-41	MR Egger	7	-0.476254	0.45935	0.347345	0.621106	0.252441	1.52817
family	Oxalobacteraceae	bipolar disorder || id:ieu-b-41	Weighted median	7	0.0115607	0.0805564	0.885887	1.01163	0.863873	1.18465
family	Oxalobacteraceae	bipolar disorder || id:ieu-b-41	Weighted mode	7	0.0707983	0.116273	0.564919	1.07336	0.854621	1.3481
family	Pasteurellaceae	bipolar disorder || id:ieu-b-41	Inverse variance weighted	7	-0.00763126	0.0923236	0.934124	0.992398	0.82813	1.18925
family	Pasteurellaceae	bipolar disorder || id:ieu-b-41	MR Egger	7	0.0252946	0.231673	0.917304	1.02562	0.6513	1.61506
family	Pasteurellaceae	bipolar disorder || id:ieu-b-41	Weighted median	7	0.0236535	0.0921521	0.797427	1.02394	0.854734	1.22663
family	Pasteurellaceae	bipolar disorder || id:ieu-b-41	Weighted mode	7	0.0306374	0.118714	0.804971	1.03111	0.817061	1.30124
family	Peptococcaceae	bipolar disorder || id:ieu-b-41	Inverse variance weighted	8	0.0188413	0.0884343	0.831285	1.01902	0.856852	1.21188
family	Peptococcaceae	bipolar disorder || id:ieu-b-41	MR Egger	8	0.26074	0.200756	0.241692	1.29789	0.875692	1.92364
family	Peptococcaceae	bipolar disorder || id:ieu-b-41	Weighted median	8	0.0863697	0.0873796	0.322936	1.09021	0.918609	1.29386
family	Peptococcaceae	bipolar disorder || id:ieu-b-41	Weighted mode	8	0.132249	0.106883	0.255861	1.14139	0.925666	1.40739
family	Peptostreptococcaceae	bipolar disorder || id:ieu-b-41	Inverse variance weighted	8	0.0394579	0.0835718	0.636824	1.04025	0.883077	1.22539
family	Peptostreptococcaceae	bipolar disorder || id:ieu-b-41	MR Egger	8	-0.0771141	0.183077	0.688272	0.925784	0.646654	1.3254
family	Peptostreptococcaceae	bipolar disorder || id:ieu-b-41	Weighted median	8	0.0636031	0.104603	0.543161	1.06567	0.868125	1.30817
family	Peptostreptococcaceae	bipolar disorder || id:ieu-b-41	Weighted mode	8	0.164787	0.18344	0.398861	1.17914	0.823036	1.68932
family	Porphyromonadaceae	bipolar disorder || id:ieu-b-41	Inverse variance weighted	3	0.0445438	0.237962	0.851512	1.04555	0.655825	1.66687
family	Porphyromonadaceae	bipolar disorder || id:ieu-b-41	MR Egger	3	-0.341277	3.10496	0.930307	0.710862	0.00161729	312.451
family	Porphyromonadaceae	bipolar disorder || id:ieu-b-41	Weighted median	3	-0.0480099	0.22393	0.830237	0.953124	0.614521	1.4783
family	Porphyromonadaceae	bipolar disorder || id:ieu-b-41	Weighted mode	3	-0.188768	0.286434	0.577608	0.827979	0.472283	1.45156
family	Prevotellaceae	bipolar disorder || id:ieu-b-41	Inverse variance weighted	9	0.0100344	0.0757528	0.894619	1.01008	0.870715	1.17176
family	Prevotellaceae	bipolar disorder || id:ieu-b-41	MR Egger	9	-0.0712747	0.237249	0.772582	0.931206	0.584918	1.48251
family	Prevotellaceae	bipolar disorder || id:ieu-b-41	Weighted median	9	-0.0540629	0.0997148	0.587698	0.947373	0.779187	1.15186
family	Prevotellaceae	bipolar disorder || id:ieu-b-41	Weighted mode	9	-0.102925	0.137482	0.475503	0.902194	0.689085	1.18121
family	Rhodospirillaceae	bipolar disorder || id:ieu-b-41	Inverse variance weighted	7	-0.0267382	0.0700551	0.702703	0.973616	0.848703	1.11691
family	Rhodospirillaceae	bipolar disorder || id:ieu-b-41	MR Egger	7	-0.00546065	0.422913	0.990197	0.994554	0.434148	2.27834
family	Rhodospirillaceae	bipolar disorder || id:ieu-b-41	Weighted median	7	-0.0334494	0.0861936	0.697962	0.967104	0.816777	1.1451
family	Rhodospirillaceae	bipolar disorder || id:ieu-b-41	Weighted mode	7	-0.0362195	0.118738	0.770642	0.964429	0.764184	1.21714
family	Rikenellaceae	bipolar disorder || id:ieu-b-41	Inverse variance weighted	10	-0.0360634	0.0793608	0.649524	0.964579	0.825628	1.12691
family	Rikenellaceae	bipolar disorder || id:ieu-b-41	MR Egger	10	-0.0283783	0.217937	0.899613	0.972021	0.634108	1.49
family	Rikenellaceae	bipolar disorder || id:ieu-b-41	Weighted median	10	0.0326454	0.107864	0.762153	1.03318	0.8363	1.27642
family	Rikenellaceae	bipolar disorder || id:ieu-b-41	Weighted mode	10	0.00941316	0.169205	0.956851	1.00946	0.724533	1.40643
family	Ruminococcaceae	bipolar disorder || id:ieu-b-41	Inverse variance weighted	5	-0.136777	0.11124	0.218857	0.872164	0.701309	1.08464
family	Ruminococcaceae	bipolar disorder || id:ieu-b-41	MR Egger	5	-0.341393	0.390677	0.446517	0.71078	0.330509	1.52857
family	Ruminococcaceae	bipolar disorder || id:ieu-b-41	Weighted median	5	-0.08174	0.127552	0.52163	0.921512	0.717672	1.18325
family	Ruminococcaceae	bipolar disorder || id:ieu-b-41	Weighted mode	5	-0.0823513	0.15686	0.627338	0.920948	0.677194	1.25244
family	Streptococcaceae	bipolar disorder || id:ieu-b-41	Inverse variance weighted	7	0.00444409	0.0939802	0.962284	1.00445	0.835473	1.20761
family	Streptococcaceae	bipolar disorder || id:ieu-b-41	MR Egger	7	-0.193223	0.366049	0.620174	0.824298	0.402251	1.68916
family	Streptococcaceae	bipolar disorder || id:ieu-b-41	Weighted median	7	-0.0154058	0.124876	0.901816	0.984712	0.770926	1.25778
family	Streptococcaceae	bipolar disorder || id:ieu-b-41	Weighted mode	7	-0.0514612	0.171096	0.773738	0.949841	0.67922	1.32828
family	Veillonellaceae	bipolar disorder || id:ieu-b-41	Inverse variance weighted	9	-0.0859823	0.0785279	0.273549	0.91761	0.786709	1.07029
family	Veillonellaceae	bipolar disorder || id:ieu-b-41	MR Egger	9	-0.0615631	0.200579	0.767828	0.940294	0.63464	1.39316
family	Veillonellaceae	bipolar disorder || id:ieu-b-41	Weighted median	9	-0.077814	0.0978382	0.426419	0.925136	0.763703	1.12069
family	Veillonellaceae	bipolar disorder || id:ieu-b-41	Weighted mode	9	-0.081859	0.12815	0.540822	0.921402	0.716747	1.18449
family	Verrucomicrobiaceae	bipolar disorder || id:ieu-b-41	Inverse variance weighted	9	0.088729	0.0714657	0.214399	1.09278	0.949952	1.25709
family	Verrucomicrobiaceae	bipolar disorder || id:ieu-b-41	MR Egger	9	0.281798	0.23296	0.265679	1.32551	0.839621	2.09259
family	Verrucomicrobiaceae	bipolar disorder || id:ieu-b-41	Weighted median	9	-0.0102523	0.0972338	0.916027	0.9898	0.818051	1.19761
family	Verrucomicrobiaceae	bipolar disorder || id:ieu-b-41	Weighted mode	9	-0.0470262	0.163241	0.780609	0.954062	0.692825	1.3138
family	Victivallaceae	bipolar disorder || id:ieu-b-41	Inverse variance weighted	9	-0.0656514	0.0606655	0.279169	0.936457	0.831474	1.0547
family	Victivallaceae	bipolar disorder || id:ieu-b-41	MR Egger	9	-0.14878	0.316812	0.652906	0.861759	0.463137	1.60347
family	Victivallaceae	bipolar disorder || id:ieu-b-41	Weighted median	9	-0.0485219	0.0650627	0.455806	0.952637	0.838581	1.08221
family	Victivallaceae	bipolar disorder || id:ieu-b-41	Weighted mode	9	-0.15366	0.121711	0.242327	0.857563	0.675559	1.0886
genus	Adlercreutzia	bipolar disorder || id:ieu-b-41	Inverse variance weighted	4	0.0841794	0.0910915	0.355424	1.08782	0.909955	1.30046
genus	Adlercreutzia	bipolar disorder || id:ieu-b-41	MR Egger	4	0.067163	0.361714	0.869822	1.06947	0.526346	2.17303
genus	Adlercreutzia	bipolar disorder || id:ieu-b-41	Weighted median	4	0.0898749	0.0993284	0.365558	1.09404	0.900497	1.32918
genus	Adlercreutzia	bipolar disorder || id:ieu-b-41	Weighted mode	4	0.106995	0.13984	0.499881	1.11293	0.846122	1.46387
genus	Akkermansia	bipolar disorder || id:ieu-b-41	Inverse variance weighted	9	0.0887018	0.0714632	0.214523	1.09275	0.949931	1.25705
genus	Akkermansia	bipolar disorder || id:ieu-b-41	MR Egger	9	0.280697	0.232558	0.266634	1.32405	0.839358	2.08864
genus	Akkermansia	bipolar disorder || id:ieu-b-41	Weighted median	9	-0.0103463	0.0966345	0.914736	0.989707	0.818936	1.19609
genus	Akkermansia	bipolar disorder || id:ieu-b-41	Weighted mode	9	-0.046903	0.160744	0.777873	0.95418	0.696309	1.30755
genus	Alistipes	bipolar disorder || id:ieu-b-41	Inverse variance weighted	5	0.0575899	0.148228	0.697629	1.05928	0.792204	1.4164
genus	Alistipes	bipolar disorder || id:ieu-b-41	MR Egger	5	2.36359	0.988154	0.0965742	10.629	1.53235	73.727
genus	Alistipes	bipolar disorder || id:ieu-b-41	Weighted median	5	-0.0261122	0.163198	0.872879	0.974226	0.707527	1.34146
genus	Alistipes	bipolar disorder || id:ieu-b-41	Weighted mode	5	-0.0649073	0.180676	0.737572	0.937154	0.657683	1.33538
genus	Allisonella	bipolar disorder || id:ieu-b-41	Inverse variance weighted	3	-0.0640371	0.0608401	0.292548	0.93797	0.832532	1.05676
genus	Allisonella	bipolar disorder || id:ieu-b-41	MR Egger	3	-0.228094	0.388813	0.662248	0.796049	0.371514	1.70571
genus	Allisonella	bipolar disorder || id:ieu-b-41	Weighted median	3	-0.0715918	0.0715869	0.317277	0.930911	0.809044	1.07113
genus	Allisonella	bipolar disorder || id:ieu-b-41	Weighted mode	3	-0.0972912	0.0936482	0.407965	0.907292	0.755148	1.09009
genus	Anaerofilum	bipolar disorder || id:ieu-b-41	Inverse variance weighted	6	0.026155	0.089777	0.770797	1.0265	0.860873	1.22399
genus	Anaerofilum	bipolar disorder || id:ieu-b-41	MR Egger	6	-0.15975	0.546851	0.784714	0.852356	0.291832	2.48949
genus	Anaerofilum	bipolar disorder || id:ieu-b-41	Weighted median	6	-0.0303879	0.0841096	0.717883	0.970069	0.822635	1.14393
genus	Anaerofilum	bipolar disorder || id:ieu-b-41	Weighted mode	6	-0.0599055	0.121646	0.643255	0.941854	0.742056	1.19545
genus	Anaerostipes	bipolar disorder || id:ieu-b-41	Inverse variance weighted	8	-0.160032	0.0932354	0.086083	0.852116	0.709799	1.02297
genus	Anaerostipes	bipolar disorder || id:ieu-b-41	MR Egger	8	-0.174992	0.35472	0.639319	0.839464	0.41885	1.68246
genus	Anaerostipes	bipolar disorder || id:ieu-b-41	Weighted median	8	-0.159097	0.116376	0.171595	0.852914	0.67896	1.07144
genus	Anaerostipes	bipolar disorder || id:ieu-b-41	Weighted mode	8	-0.125631	0.187108	0.523475	0.88194	0.611181	1.27265
genus	Anaerotruncus	bipolar disorder || id:ieu-b-41	Inverse variance weighted	5	0.228764	0.168601	0.174834	1.25705	0.903306	1.74931
genus	Anaerotruncus	bipolar disorder || id:ieu-b-41	MR Egger	5	0.883258	1.11571	0.486382	2.41877	0.271569	21.5431
genus	Anaerotruncus	bipolar disorder || id:ieu-b-41	Weighted median	5	0.165908	0.171619	0.333681	1.18046	0.843273	1.65249
genus	Anaerotruncus	bipolar disorder || id:ieu-b-41	Weighted mode	5	0.232244	0.271713	0.440868	1.26143	0.740586	2.14857
genus	Bacteroides	bipolar disorder || id:ieu-b-41	Inverse variance weighted	4	0.12393	0.252167	0.623101	1.13194	0.690515	1.85554
genus	Bacteroides	bipolar disorder || id:ieu-b-41	MR Egger	4	1.07735	1.73396	0.597765	2.9369	0.0981552	87.8748
genus	Bacteroides	bipolar disorder || id:ieu-b-41	Weighted median	4	0.0720901	0.1791	0.687307	1.07475	0.75658	1.52673
genus	Bacteroides	bipolar disorder || id:ieu-b-41	Weighted mode	4	0.0154419	0.319769	0.96452	1.01556	0.542642	1.90064
genus	Barnesiella	bipolar disorder || id:ieu-b-41	Inverse variance weighted	10	-0.0963981	0.078338	0.218495	0.908102	0.778847	1.05881
genus	Barnesiella	bipolar disorder || id:ieu-b-41	MR Egger	10	0.231956	0.253653	0.387205	1.26106	0.76705	2.07325
genus	Barnesiella	bipolar disorder || id:ieu-b-41	Weighted median	10	-0.0986835	0.103754	0.341536	0.906029	0.739308	1.11035
genus	Barnesiella	bipolar disorder || id:ieu-b-41	Weighted mode	10	-0.10862	0.155603	0.502777	0.897071	0.661264	1.21697
genus	Bifidobacterium	bipolar disorder || id:ieu-b-41	Inverse variance weighted	5	0.0310564	0.0815816	0.703441	1.03154	0.879112	1.21041
genus	Bifidobacterium	bipolar disorder || id:ieu-b-41	MR Egger	5	0.318163	0.196684	0.204169	1.3746	0.934879	2.02114
genus	Bifidobacterium	bipolar disorder || id:ieu-b-41	Weighted median	5	0.106172	0.10338	0.304415	1.11201	0.908054	1.36178
genus	Bifidobacterium	bipolar disorder || id:ieu-b-41	Weighted mode	5	0.100572	0.109153	0.408993	1.1058	0.892822	1.36959
genus	Bilophila	bipolar disorder || id:ieu-b-41	Inverse variance weighted	6	0.0139165	0.102088	0.89157	1.01401	0.830127	1.23863
genus	Bilophila	bipolar disorder || id:ieu-b-41	MR Egger	6	-1.01195	0.528251	0.12791	0.363511	0.129081	1.0237
genus	Bilophila	bipolar disorder || id:ieu-b-41	Weighted median	6	0.0163849	0.126344	0.896816	1.01652	0.793542	1.30215
genus	Bilophila	bipolar disorder || id:ieu-b-41	Weighted mode	6	-0.174427	0.206808	0.437468	0.839938	0.560027	1.25975
genus	Butyricimonas	bipolar disorder || id:ieu-b-41	Inverse variance weighted	8	0.224875	0.103946	0.0305118	1.25217	1.02137	1.53512
genus	Butyricimonas	bipolar disorder || id:ieu-b-41	MR Egger	8	-0.180816	0.336417	0.610277	0.834589	0.431627	1.61375
genus	Butyricimonas	bipolar disorder || id:ieu-b-41	Weighted median	8	0.160718	0.107361	0.134397	1.17435	0.951506	1.4494
genus	Butyricimonas	bipolar disorder || id:ieu-b-41	Weighted mode	8	0.175144	0.154598	0.294566	1.19142	0.879968	1.6131
genus	Butyrivibrio	bipolar disorder || id:ieu-b-41	Inverse variance weighted	7	-0.0394207	0.0530707	0.457605	0.961346	0.866373	1.06673
genus	Butyrivibrio	bipolar disorder || id:ieu-b-41	MR Egger	7	-0.239369	0.256936	0.39429	0.787124	0.475702	1.30242
genus	Butyrivibrio	bipolar disorder || id:ieu-b-41	Weighted median	7	0.0438864	0.0655	0.502844	1.04486	0.918978	1.18799
genus	Butyrivibrio	bipolar disorder || id:ieu-b-41	Weighted mode	7	0.0699421	0.103501	0.524369	1.07245	0.875534	1.31364
genus	Candidatus	bipolar disorder || id:ieu-b-41	Inverse variance weighted	4	-0.204665	0.0792431	0.00980164	0.81492	0.697689	0.951849
genus	Candidatus	bipolar disorder || id:ieu-b-41	MR Egger	4	0.0544808	0.290485	0.868532	1.05599	0.597579	1.86606
genus	Candidatus	bipolar disorder || id:ieu-b-41	Weighted median	4	-0.168774	0.0951217	0.0760137	0.8447	0.701024	1.01782
genus	Candidatus	bipolar disorder || id:ieu-b-41	Weighted mode	4	-0.128916	0.127917	0.387783	0.879047	0.684113	1.12953
genus	Catenibacterium	bipolar disorder || id:ieu-b-41	Inverse variance weighted	4	-0.00612738	0.0733715	0.933445	0.993891	0.860763	1.14761
genus	Catenibacterium	bipolar disorder || id:ieu-b-41	MR Egger	4	-0.769016	1.02353	0.530828	0.463469	0.0623408	3.44563
genus	Catenibacterium	bipolar disorder || id:ieu-b-41	Weighted median	4	-0.0390913	0.0748532	0.601504	0.961663	0.830437	1.11363
genus	Catenibacterium	bipolar disorder || id:ieu-b-41	Weighted mode	4	-0.0777753	0.106712	0.518845	0.925172	0.750564	1.1404
genus	Christensenellaceae	bipolar disorder || id:ieu-b-41	Inverse variance weighted	3	0.123966	0.192867	0.520383	1.13198	0.775651	1.652
genus	Christensenellaceae	bipolar disorder || id:ieu-b-41	MR Egger	3	0.809906	0.46338	0.33084	2.2477	0.906361	5.5741
genus	Christensenellaceae	bipolar disorder || id:ieu-b-41	Weighted median	3	0.182274	0.219421	0.406139	1.19994	0.780523	1.84474
genus	Christensenellaceae	bipolar disorder || id:ieu-b-41	Weighted mode	3	0.306445	0.291635	0.403594	1.35859	0.767083	2.4062
genus	Clostridium	bipolar disorder || id:ieu-b-41	Inverse variance weighted	6	0.0696937	0.0848913	0.41166	1.07218	0.907834	1.26628
genus	Clostridium	bipolar disorder || id:ieu-b-41	MR Egger	6	-0.00895377	0.182497	0.963221	0.991086	0.693054	1.41728
genus	Clostridium	bipolar disorder || id:ieu-b-41	Weighted median	6	0.0112072	0.110781	0.919419	1.01127	0.813896	1.25651
genus	Clostridium	bipolar disorder || id:ieu-b-41	Weighted mode	6	0.00074	0.132398	0.995757	1.00074	0.772009	1.29724
genus	Coprobacter	bipolar disorder || id:ieu-b-41	Inverse variance weighted	5	-0.0514499	0.0700254	0.462503	0.949851	0.828035	1.08959
genus	Coprobacter	bipolar disorder || id:ieu-b-41	MR Egger	5	-0.127939	0.187599	0.544185	0.879907	0.609185	1.27094
genus	Coprobacter	bipolar disorder || id:ieu-b-41	Weighted median	5	-0.0526989	0.0839695	0.530269	0.948666	0.804705	1.11838
genus	Coprobacter	bipolar disorder || id:ieu-b-41	Weighted mode	5	-0.0506296	0.107782	0.663005	0.950631	0.769601	1.17424
genus	Coprococcus1	bipolar disorder || id:ieu-b-41	Inverse variance weighted	7	-0.15958	0.162803	0.326987	0.852502	0.619604	1.17294
genus	Coprococcus1	bipolar disorder || id:ieu-b-41	MR Egger	7	0.0552428	0.524703	0.920244	1.0568	0.377882	2.95548
genus	Coprococcus1	bipolar disorder || id:ieu-b-41	Weighted median	7	-0.0802017	0.130545	0.538978	0.92293	0.714573	1.19204
genus	Coprococcus1	bipolar disorder || id:ieu-b-41	Weighted mode	7	-0.11422	0.15475	0.488309	0.892062	0.658672	1.20815
genus	Coprococcus2	bipolar disorder || id:ieu-b-41	Inverse variance weighted	3	0.0950669	0.24404	0.696866	1.09973	0.681641	1.77426
genus	Coprococcus2	bipolar disorder || id:ieu-b-41	MR Egger	3	-3.59172	1.32774	0.225419	0.027551	0.00204146	0.37182
genus	Coprococcus2	bipolar disorder || id:ieu-b-41	Weighted median	3	0.0141499	0.18751	0.939847	1.01425	0.702317	1.46473
genus	Coprococcus2	bipolar disorder || id:ieu-b-41	Weighted mode	3	-0.0720369	0.256346	0.805103	0.930497	0.563	1.53788
genus	Coprococcus3	bipolar disorder || id:ieu-b-41	Inverse variance weighted	5	-0.12499	0.136677	0.36046	0.882506	0.675112	1.15361
genus	Coprococcus3	bipolar disorder || id:ieu-b-41	MR Egger	5	0.222376	0.465555	0.665538	1.24904	0.50152	3.11075
genus	Coprococcus3	bipolar disorder || id:ieu-b-41	Weighted median	5	-0.0467698	0.147085	0.750502	0.954307	0.715297	1.27318
genus	Coprococcus3	bipolar disorder || id:ieu-b-41	Weighted mode	5	-0.0114215	0.169362	0.949469	0.988643	0.709375	1.37785
genus	Defluviitaleaceae	bipolar disorder || id:ieu-b-41	Inverse variance weighted	7	0.00948769	0.111201	0.932007	1.00953	0.811828	1.25538
genus	Defluviitaleaceae	bipolar disorder || id:ieu-b-41	MR Egger	7	-0.0806169	0.417731	0.854563	0.922547	0.406826	2.09203
genus	Defluviitaleaceae	bipolar disorder || id:ieu-b-41	Weighted median	7	0.12354	0.108259	0.253804	1.1315	0.915169	1.39896
genus	Defluviitaleaceae	bipolar disorder || id:ieu-b-41	Weighted mode	7	0.170034	0.151819	0.305542	1.18535	0.880266	1.59616
genus	Desulfovibrio	bipolar disorder || id:ieu-b-41	Inverse variance weighted	5	-0.133341	0.0856671	0.119589	0.875167	0.739894	1.03517
genus	Desulfovibrio	bipolar disorder || id:ieu-b-41	MR Egger	5	0.393689	0.543796	0.521436	1.48244	0.510609	4.30393
genus	Desulfovibrio	bipolar disorder || id:ieu-b-41	Weighted median	5	-0.112212	0.1026	0.274092	0.893855	0.731025	1.09295
genus	Desulfovibrio	bipolar disorder || id:ieu-b-41	Weighted mode	5	-0.107576	0.13052	0.456128	0.898008	0.695312	1.15979
genus	Dorea	bipolar disorder || id:ieu-b-41	Inverse variance weighted	5	-0.0842186	0.11576	0.466902	0.91923	0.732635	1.15335
genus	Dorea	bipolar disorder || id:ieu-b-41	MR Egger	5	-0.27624	0.430364	0.566632	0.758631	0.32636	1.76345
genus	Dorea	bipolar disorder || id:ieu-b-41	Weighted median	5	-0.0445027	0.158657	0.779096	0.956473	0.700844	1.30534
genus	Dorea	bipolar disorder || id:ieu-b-41	Weighted mode	5	-0.0740439	0.214147	0.746941	0.928631	0.61032	1.41296
genus	Eggerthella	bipolar disorder || id:ieu-b-41	Inverse variance weighted	5	0.0456029	0.072324	0.528344	1.04666	0.908326	1.20606
genus	Eggerthella	bipolar disorder || id:ieu-b-41	MR Egger	5	0.038078	0.335334	0.916765	1.03881	0.538388	2.00438
genus	Eggerthella	bipolar disorder || id:ieu-b-41	Weighted median	5	0.0503053	0.0929819	0.588492	1.05159	0.876394	1.26181
genus	Eggerthella	bipolar disorder || id:ieu-b-41	Weighted mode	5	0.111382	0.138768	0.467157	1.11782	0.85163	1.46722
genus	Eisenbergiella	bipolar disorder || id:ieu-b-41	Inverse variance weighted	5	0.0695649	0.102716	0.498243	1.07204	0.876553	1.31113
genus	Eisenbergiella	bipolar disorder || id:ieu-b-41	MR Egger	5	1.15081	0.80191	0.246755	3.16077	0.656437	15.2192
genus	Eisenbergiella	bipolar disorder || id:ieu-b-41	Weighted median	5	0.139936	0.100641	0.164394	1.1502	0.944291	1.40101
genus	Eisenbergiella	bipolar disorder || id:ieu-b-41	Weighted mode	5	0.159355	0.122666	0.263731	1.17275	0.922129	1.4915
genus	Enterorhabdus	bipolar disorder || id:ieu-b-41	Inverse variance weighted	3	0.0687996	0.0899756	0.444481	1.07122	0.898029	1.27782
genus	Enterorhabdus	bipolar disorder || id:ieu-b-41	MR Egger	3	-0.138739	0.217381	0.638365	0.870455	0.568471	1.33286
genus	Enterorhabdus	bipolar disorder || id:ieu-b-41	Weighted median	3	0.101926	0.0995653	0.305973	1.1073	0.910991	1.34591
genus	Enterorhabdus	bipolar disorder || id:ieu-b-41	Weighted mode	3	-0.0575007	0.105408	0.640115	0.944121	0.767896	1.16079
genus	Erysipelatoclostridium	bipolar disorder || id:ieu-b-41	Inverse variance weighted	8	0.136504	0.0684321	0.0460712	1.14626	1.00238	1.31079
genus	Erysipelatoclostridium	bipolar disorder || id:ieu-b-41	MR Egger	8	-0.122364	0.304893	0.702076	0.884826	0.486775	1.60838
genus	Erysipelatoclostridium	bipolar disorder || id:ieu-b-41	Weighted median	8	0.151397	0.0852486	0.0757419	1.16346	0.984432	1.37504
genus	Erysipelatoclostridium	bipolar disorder || id:ieu-b-41	Weighted mode	8	0.207976	0.139035	0.178347	1.23118	0.937506	1.61686
genus	Escherichia	bipolar disorder || id:ieu-b-41	Inverse variance weighted	4	-0.0832606	0.152154	0.584233	0.920111	0.682848	1.23981
genus	Escherichia	bipolar disorder || id:ieu-b-41	MR Egger	4	0.170657	0.476175	0.754345	1.18608	0.466431	3.01609
genus	Escherichia	bipolar disorder || id:ieu-b-41	Weighted median	4	-0.101452	0.145219	0.484796	0.903525	0.679715	1.20103
genus	Escherichia	bipolar disorder || id:ieu-b-41	Weighted mode	4	-0.143167	0.198094	0.522096	0.866609	0.587763	1.27774
genus	Faecalibacterium	bipolar disorder || id:ieu-b-41	Inverse variance weighted	3	-0.103729	0.108285	0.338102	0.90147	0.729084	1.11462
genus	Faecalibacterium	bipolar disorder || id:ieu-b-41	MR Egger	3	0.0921432	0.202533	0.728185	1.09652	0.737254	1.63086
genus	Faecalibacterium	bipolar disorder || id:ieu-b-41	Weighted median	3	-0.0608503	0.126106	0.629429	0.940964	0.734901	1.20481
genus	Faecalibacterium	bipolar disorder || id:ieu-b-41	Weighted mode	3	-0.0530232	0.134612	0.731686	0.948358	0.728431	1.23469
genus	Flavonifractor	bipolar disorder || id:ieu-b-41	Inverse variance weighted	4	-0.0091214	0.0995593	0.927002	0.99092	0.815252	1.20444
genus	Flavonifractor	bipolar disorder || id:ieu-b-41	MR Egger	4	0.0690798	0.530562	0.908322	1.07152	0.378772	3.03127
genus	Flavonifractor	bipolar disorder || id:ieu-b-41	Weighted median	4	-0.0316313	0.114973	0.783224	0.968864	0.773385	1.21375
genus	Flavonifractor	bipolar disorder || id:ieu-b-41	Weighted mode	4	-0.088465	0.158344	0.615365	0.915335	0.671112	1.24843
genus	Fusicatenibacter	bipolar disorder || id:ieu-b-41	Inverse variance weighted	9	-0.0440457	0.139853	0.752806	0.95691	0.727487	1.25868
genus	Fusicatenibacter	bipolar disorder || id:ieu-b-41	MR Egger	9	0.634998	0.623378	0.342282	1.88702	0.556091	6.40334
genus	Fusicatenibacter	bipolar disorder || id:ieu-b-41	Weighted median	9	-0.0294074	0.135151	0.82775	0.971021	0.74505	1.26553
genus	Fusicatenibacter	bipolar disorder || id:ieu-b-41	Weighted mode	9	-0.0970133	0.259523	0.718256	0.907544	0.545704	1.50931
genus	Gordonibacter	bipolar disorder || id:ieu-b-41	Inverse variance weighted	3	-0.0412008	0.089245	0.644326	0.959636	0.805638	1.14307
genus	Gordonibacter	bipolar disorder || id:ieu-b-41	MR Egger	3	-0.701391	0.415166	0.340245	0.495895	0.219783	1.11889
genus	Gordonibacter	bipolar disorder || id:ieu-b-41	Weighted median	3	-0.0361131	0.0932819	0.698653	0.964531	0.803365	1.15803
genus	Gordonibacter	bipolar disorder || id:ieu-b-41	Weighted mode	3	-0.0132296	0.127187	0.926647	0.986857	0.769114	1.26625
genus	Haemophilus	bipolar disorder || id:ieu-b-41	Inverse variance weighted	9	-0.0481283	0.0579787	0.40648	0.953011	0.85064	1.0677
genus	Haemophilus	bipolar disorder || id:ieu-b-41	MR Egger	9	-0.0789709	0.142913	0.597746	0.924067	0.698318	1.2228
genus	Haemophilus	bipolar disorder || id:ieu-b-41	Weighted median	9	-0.024249	0.0784146	0.757138	0.976043	0.836991	1.13819
genus	Haemophilus	bipolar disorder || id:ieu-b-41	Weighted mode	9	-0.0272227	0.11711	0.822022	0.973144	0.773555	1.22423
genus	Holdemanella	bipolar disorder || id:ieu-b-41	Inverse variance weighted	6	-0.0395324	0.0701757	0.573207	0.961239	0.837715	1.10298
genus	Holdemanella	bipolar disorder || id:ieu-b-41	MR Egger	6	0.0172984	0.19452	0.933413	1.01745	0.694919	1.48967
genus	Holdemanella	bipolar disorder || id:ieu-b-41	Weighted median	6	-0.00181147	0.0928366	0.984432	0.99819	0.832126	1.19739
genus	Holdemanella	bipolar disorder || id:ieu-b-41	Weighted mode	6	0.0222555	0.106939	0.843353	1.0225	0.829157	1.26094
genus	Holdemania	bipolar disorder || id:ieu-b-41	Inverse variance weighted	6	0.0445139	0.090041	0.621042	1.04552	0.87637	1.24732
genus	Holdemania	bipolar disorder || id:ieu-b-41	MR Egger	6	0.690034	0.340437	0.112608	1.99378	1.02304	3.88565
genus	Holdemania	bipolar disorder || id:ieu-b-41	Weighted median	6	0.106922	0.10017	0.285791	1.11285	0.914469	1.35426
genus	Holdemania	bipolar disorder || id:ieu-b-41	Weighted mode	6	0.11548	0.142983	0.455984	1.12241	0.84809	1.48546
genus	Howardella	bipolar disorder || id:ieu-b-41	Inverse variance weighted	6	0.0343236	0.0782266	0.660827	1.03492	0.887807	1.20641
genus	Howardella	bipolar disorder || id:ieu-b-41	MR Egger	6	0.45983	0.251724	0.141766	1.5838	0.967007	2.59402
genus	Howardella	bipolar disorder || id:ieu-b-41	Weighted median	6	-0.0595482	0.0744425	0.423756	0.94219	0.814276	1.0902
genus	Howardella	bipolar disorder || id:ieu-b-41	Weighted mode	6	-0.0786064	0.0873406	0.409372	0.924404	0.778961	1.097
genus	Intestinibacter	bipolar disorder || id:ieu-b-41	Inverse variance weighted	7	-0.140643	0.0795719	0.0771443	0.868799	0.743338	1.01544
genus	Intestinibacter	bipolar disorder || id:ieu-b-41	MR Egger	7	-0.315594	0.275484	0.303816	0.729355	0.425052	1.25151
genus	Intestinibacter	bipolar disorder || id:ieu-b-41	Weighted median	7	-0.178756	0.10605	0.0918764	0.83631	0.679353	1.02953
genus	Intestinibacter	bipolar disorder || id:ieu-b-41	Weighted mode	7	-0.214482	0.163699	0.238042	0.806959	0.585474	1.11223
genus	Intestinimonas	bipolar disorder || id:ieu-b-41	Inverse variance weighted	11	0.00311327	0.0674096	0.963163	1.00312	0.878966	1.14481
genus	Intestinimonas	bipolar disorder || id:ieu-b-41	MR Egger	11	0.0809815	0.188758	0.677993	1.08435	0.749025	1.5698
genus	Intestinimonas	bipolar disorder || id:ieu-b-41	Weighted median	11	-0.0346846	0.0940434	0.712265	0.96591	0.803314	1.16142
genus	Intestinimonas	bipolar disorder || id:ieu-b-41	Weighted mode	11	-0.0537107	0.142414	0.713946	0.947706	0.716883	1.25285
genus	Lachnoclostridium	bipolar disorder || id:ieu-b-41	Inverse variance weighted	6	-0.106263	0.154526	0.491658	0.899188	0.664226	1.21727
genus	Lachnoclostridium	bipolar disorder || id:ieu-b-41	MR Egger	6	-1.02248	0.744747	0.241716	0.359703	0.0835608	1.54841
genus	Lachnoclostridium	bipolar disorder || id:ieu-b-41	Weighted median	6	0.0922222	0.156505	0.555688	1.09661	0.806922	1.49029
genus	Lachnoclostridium	bipolar disorder || id:ieu-b-41	Weighted mode	6	0.134285	0.211962	0.554229	1.14372	0.754907	1.73279
genus	Lactobacillus	bipolar disorder || id:ieu-b-41	Inverse variance weighted	7	0.0627906	0.116683	0.590489	1.0648	0.847123	1.33842
genus	Lactobacillus	bipolar disorder || id:ieu-b-41	MR Egger	7	-0.39763	0.361298	0.32123	0.671911	0.330954	1.36413
genus	Lactobacillus	bipolar disorder || id:ieu-b-41	Weighted median	7	-0.0924694	0.0917414	0.313486	0.911677	0.761639	1.09127
genus	Lactobacillus	bipolar disorder || id:ieu-b-41	Weighted mode	7	-0.124767	0.115697	0.322293	0.882703	0.703609	1.10738
genus	Lactococcus	bipolar disorder || id:ieu-b-41	Inverse variance weighted	5	-0.1399	0.0856124	0.102236	0.869445	0.735136	1.02829
genus	Lactococcus	bipolar disorder || id:ieu-b-41	MR Egger	5	-0.551849	0.519408	0.365974	0.575884	0.208068	1.59391
genus	Lactococcus	bipolar disorder || id:ieu-b-41	Weighted median	5	-0.189254	0.0785282	0.0159518	0.827576	0.709518	0.965278
genus	Lactococcus	bipolar disorder || id:ieu-b-41	Weighted mode	5	-0.223164	0.0953549	0.0793475	0.799983	0.663611	0.964381
genus	Marvinbryantia	bipolar disorder || id:ieu-b-41	Inverse variance weighted	6	-0.136891	0.100795	0.174424	0.872065	0.715733	1.06254
genus	Marvinbryantia	bipolar disorder || id:ieu-b-41	MR Egger	6	-0.288441	0.430215	0.539288	0.749431	0.322496	1.74156
genus	Marvinbryantia	bipolar disorder || id:ieu-b-41	Weighted median	6	-0.0237336	0.114806	0.836222	0.976546	0.779772	1.22298
genus	Marvinbryantia	bipolar disorder || id:ieu-b-41	Weighted mode	6	0.0144645	0.173359	0.936742	1.01457	0.722297	1.42511
genus	Methanobrevibacter	bipolar disorder || id:ieu-b-41	Inverse variance weighted	3	-0.0280201	0.0689002	0.684245	0.972369	0.849536	1.11296
genus	Methanobrevibacter	bipolar disorder || id:ieu-b-41	MR Egger	3	-0.167721	0.216042	0.579741	0.84559	0.553683	1.29139
genus	Methanobrevibacter	bipolar disorder || id:ieu-b-41	Weighted median	3	-0.00689101	0.0885134	0.937945	0.993133	0.834955	1.18128
genus	Methanobrevibacter	bipolar disorder || id:ieu-b-41	Weighted mode	3	0.0119808	0.104262	0.919013	1.01205	0.824999	1.24152
genus	Odoribacter	bipolar disorder || id:ieu-b-41	Inverse variance weighted	3	-0.178142	0.140107	0.203559	0.836823	0.635876	1.10127
genus	Odoribacter	bipolar disorder || id:ieu-b-41	MR Egger	3	0.00321191	0.424114	0.995179	1.00322	0.4369	2.30361
genus	Odoribacter	bipolar disorder || id:ieu-b-41	Weighted median	3	-0.131572	0.161577	0.415472	0.876716	0.638736	1.20336
genus	Odoribacter	bipolar disorder || id:ieu-b-41	Weighted mode	3	-0.12642	0.200137	0.592176	0.881245	0.595301	1.30454
genus	Olsenella	bipolar disorder || id:ieu-b-41	Inverse variance weighted	6	-0.0860153	0.0521747	0.0992291	0.91758	0.828385	1.01638
genus	Olsenella	bipolar disorder || id:ieu-b-41	MR Egger	6	-0.226143	0.168962	0.251771	0.797604	0.572748	1.11074
genus	Olsenella	bipolar disorder || id:ieu-b-41	Weighted median	6	-0.109157	0.066479	0.100593	0.896589	0.787056	1.02137
genus	Olsenella	bipolar disorder || id:ieu-b-41	Weighted mode	6	-0.135094	0.0954827	0.216261	0.873634	0.724524	1.05343
genus	Oscillibacter	bipolar disorder || id:ieu-b-41	Inverse variance weighted	12	0.0178138	0.0537387	0.740276	1.01797	0.916206	1.13104
genus	Oscillibacter	bipolar disorder || id:ieu-b-41	MR Egger	12	-0.0640122	0.2109	0.767715	0.937994	0.620409	1.41815
genus	Oscillibacter	bipolar disorder || id:ieu-b-41	Weighted median	12	-0.0137383	0.072181	0.849049	0.986356	0.856233	1.13625
genus	Oscillibacter	bipolar disorder || id:ieu-b-41	Weighted mode	12	-0.0802672	0.126681	0.539281	0.92287	0.719959	1.18297
genus	Oscillospira	bipolar disorder || id:ieu-b-41	Inverse variance weighted	3	-0.0782946	0.120244	0.514961	0.924692	0.730539	1.17044
genus	Oscillospira	bipolar disorder || id:ieu-b-41	MR Egger	3	0.420672	0.589757	0.605554	1.52298	0.479385	4.83845
genus	Oscillospira	bipolar disorder || id:ieu-b-41	Weighted median	3	-0.00686782	0.146313	0.962562	0.993156	0.745543	1.32301
genus	Oscillospira	bipolar disorder || id:ieu-b-41	Weighted mode	3	-0.00655934	0.178159	0.973975	0.993462	0.700647	1.40865
genus	Oxalobacter	bipolar disorder || id:ieu-b-41	Inverse variance weighted	8	-0.031012	0.0864785	0.719888	0.969464	0.818313	1.14853
genus	Oxalobacter	bipolar disorder || id:ieu-b-41	MR Egger	8	-0.376184	0.425214	0.41037	0.686476	0.298316	1.5797
genus	Oxalobacter	bipolar disorder || id:ieu-b-41	Weighted median	8	0.00696461	0.072165	0.923116	1.00699	0.874171	1.15999
genus	Oxalobacter	bipolar disorder || id:ieu-b-41	Weighted mode	8	0.088649	0.101866	0.413006	1.0927	0.894932	1.33416
genus	Parabacteroides	bipolar disorder || id:ieu-b-41	Inverse variance weighted	3	0.0705662	0.167284	0.673146	1.07312	0.773128	1.4895
genus	Parabacteroides	bipolar disorder || id:ieu-b-41	MR Egger	3	1.32946	1.02526	0.418209	3.77901	0.506593	28.1901
genus	Parabacteroides	bipolar disorder || id:ieu-b-41	Weighted median	3	0.0151562	0.195972	0.938354	1.01527	0.691461	1.49072
genus	Parabacteroides	bipolar disorder || id:ieu-b-41	Weighted mode	3	-0.0370502	0.252002	0.896596	0.963628	0.588032	1.57913
genus	Paraprevotella	bipolar disorder || id:ieu-b-41	Inverse variance weighted	9	-0.0173345	0.0548154	0.751825	0.982815	0.882698	1.09429
genus	Paraprevotella	bipolar disorder || id:ieu-b-41	MR Egger	9	0.152843	0.183582	0.432575	1.16514	0.813038	1.66973
genus	Paraprevotella	bipolar disorder || id:ieu-b-41	Weighted median	9	-0.0229808	0.0724242	0.75101	0.977281	0.847951	1.12634
genus	Paraprevotella	bipolar disorder || id:ieu-b-41	Weighted mode	9	-0.0205987	0.114383	0.861563	0.979612	0.78287	1.2258
genus	Parasutterella	bipolar disorder || id:ieu-b-41	Inverse variance weighted	10	-0.117689	0.0681653	0.0842519	0.888972	0.777794	1.01604
genus	Parasutterella	bipolar disorder || id:ieu-b-41	MR Egger	10	-0.239634	0.287214	0.428298	0.786916	0.448174	1.38169
genus	Parasutterella	bipolar disorder || id:ieu-b-41	Weighted median	10	-0.0899355	0.091733	0.326886	0.91399	0.763584	1.09402
genus	Parasutterella	bipolar disorder || id:ieu-b-41	Weighted mode	10	-0.066565	0.13771	0.640376	0.935602	0.714282	1.2255
genus	Peptococcus	bipolar disorder || id:ieu-b-41	Inverse variance weighted	8	0.0779554	0.0545859	0.153256	1.08107	0.971384	1.20315
genus	Peptococcus	bipolar disorder || id:ieu-b-41	MR Egger	8	-0.0241497	0.206783	0.910839	0.97614	0.650871	1.46396
genus	Peptococcus	bipolar disorder || id:ieu-b-41	Weighted median	8	0.0305557	0.0693369	0.659442	1.03103	0.900014	1.18111
genus	Peptococcus	bipolar disorder || id:ieu-b-41	Weighted mode	8	-0.0131308	0.105396	0.904355	0.986955	0.802753	1.21342
genus	Phascolarctobacterium	bipolar disorder || id:ieu-b-41	Inverse variance weighted	6	0.0478538	0.086431	0.579808	1.04902	0.885546	1.24267
genus	Phascolarctobacterium	bipolar disorder || id:ieu-b-41	MR Egger	6	-0.12927	0.403504	0.764726	0.878737	0.398464	1.93789
genus	Phascolarctobacterium	bipolar disorder || id:ieu-b-41	Weighted median	6	0.0504602	0.102136	0.621273	1.05176	0.860943	1.28486
genus	Phascolarctobacterium	bipolar disorder || id:ieu-b-41	Weighted mode	6	0.0833114	0.158575	0.621778	1.08688	0.796526	1.48308
genus	Prevotella7	bipolar disorder || id:ieu-b-41	Inverse variance weighted	4	0.0294427	0.0600637	0.623999	1.02988	0.915502	1.15855
genus	Prevotella7	bipolar disorder || id:ieu-b-41	MR Egger	4	-0.54156	0.654294	0.49488	0.58184	0.161383	2.09773
genus	Prevotella7	bipolar disorder || id:ieu-b-41	Weighted median	4	0.0128808	0.0682796	0.850368	1.01296	0.886081	1.15802
genus	Prevotella7	bipolar disorder || id:ieu-b-41	Weighted mode	4	-0.00997726	0.0910202	0.919635	0.990072	0.828302	1.18344
genus	Prevotella9	bipolar disorder || id:ieu-b-41	Inverse variance weighted	6	-0.0112965	0.0750542	0.880361	0.988767	0.853506	1.14546
genus	Prevotella9	bipolar disorder || id:ieu-b-41	MR Egger	6	0.00258645	0.197471	0.990177	1.00259	0.68082	1.47643
genus	Prevotella9	bipolar disorder || id:ieu-b-41	Weighted median	6	0.011697	0.0894345	0.895943	1.01177	0.849086	1.20561
genus	Prevotella9	bipolar disorder || id:ieu-b-41	Weighted mode	6	0.0269362	0.126734	0.840078	1.0273	0.801347	1.31697
genus	Rikenellaceae	bipolar disorder || id:ieu-b-41	Inverse variance weighted	6	0.0240277	0.0590762	0.684211	1.02432	0.912323	1.15006
genus	Rikenellaceae	bipolar disorder || id:ieu-b-41	MR Egger	6	0.548587	0.297542	0.138997	1.7308	0.965995	3.10114
genus	Rikenellaceae	bipolar disorder || id:ieu-b-41	Weighted median	6	-0.0122894	0.0692126	0.859068	0.987786	0.862478	1.1313
genus	Rikenellaceae	bipolar disorder || id:ieu-b-41	Weighted mode	6	-0.0264086	0.0947504	0.791621	0.973937	0.808868	1.17269
genus	Romboutsia	bipolar disorder || id:ieu-b-41	Inverse variance weighted	3	-0.0841622	0.157926	0.594087	0.919282	0.674559	1.25279
genus	Romboutsia	bipolar disorder || id:ieu-b-41	MR Egger	3	1.0789	0.789474	0.402159	2.94145	0.625962	13.8222
genus	Romboutsia	bipolar disorder || id:ieu-b-41	Weighted median	3	0.0132623	0.1696	0.937671	1.01335	0.726763	1.41295
genus	Romboutsia	bipolar disorder || id:ieu-b-41	Weighted mode	3	0.0518833	0.197066	0.816978	1.05325	0.715792	1.54981
genus	Roseburia	bipolar disorder || id:ieu-b-41	Inverse variance weighted	6	0.389215	0.109771	0.000392	1.47582	1.19013	1.83009
genus	Roseburia	bipolar disorder || id:ieu-b-41	MR Egger	6	0.380118	0.432011	0.428611	1.46246	0.627117	3.4105
genus	Roseburia	bipolar disorder || id:ieu-b-41	Weighted median	6	0.36818	0.138161	0.00770201	1.4451	1.10228	1.89454
genus	Roseburia	bipolar disorder || id:ieu-b-41	Weighted mode	6	0.367364	0.21818	0.153047	1.44392	0.941512	2.21444
genus	Ruminiclostridium5	bipolar disorder || id:ieu-b-41	Inverse variance weighted	6	-0.178782	0.110045	0.104241	0.836288	0.674038	1.0376
genus	Ruminiclostridium5	bipolar disorder || id:ieu-b-41	MR Egger	6	-0.465307	0.439605	0.349527	0.627942	0.26529	1.48634
genus	Ruminiclostridium5	bipolar disorder || id:ieu-b-41	Weighted median	6	-0.122511	0.138128	0.375111	0.884696	0.674866	1.15977
genus	Ruminiclostridium5	bipolar disorder || id:ieu-b-41	Weighted mode	6	-0.047114	0.205304	0.827585	0.953979	0.63794	1.42658
genus	Ruminiclostridium6	bipolar disorder || id:ieu-b-41	Inverse variance weighted	8	-0.0388824	0.0742777	0.600645	0.961864	0.831548	1.1126
genus	Ruminiclostridium6	bipolar disorder || id:ieu-b-41	MR Egger	8	-0.0159329	0.193214	0.936961	0.984193	0.673928	1.4373
genus	Ruminiclostridium6	bipolar disorder || id:ieu-b-41	Weighted median	8	-0.0105026	0.0969044	0.913694	0.989552	0.818375	1.19654
genus	Ruminiclostridium6	bipolar disorder || id:ieu-b-41	Weighted mode	8	-0.0111008	0.140251	0.939129	0.988961	0.751268	1.30186
genus	Ruminiclostridium9	bipolar disorder || id:ieu-b-41	Inverse variance weighted	5	0.179435	0.120388	0.1361	1.19654	0.945043	1.51497
genus	Ruminiclostridium9	bipolar disorder || id:ieu-b-41	MR Egger	5	-0.155826	0.545578	0.793758	0.855708	0.293711	2.49305
genus	Ruminiclostridium9	bipolar disorder || id:ieu-b-41	Weighted median	5	0.167879	0.157306	0.285878	1.18279	0.868974	1.60994
genus	Ruminiclostridium9	bipolar disorder || id:ieu-b-41	Weighted mode	5	0.111584	0.194982	0.597762	1.11805	0.762936	1.63845
genus	Ruminococcus1	bipolar disorder || id:ieu-b-41	Inverse variance weighted	5	-0.0757875	0.134992	0.574509	0.927013	0.711506	1.2078
genus	Ruminococcus1	bipolar disorder || id:ieu-b-41	MR Egger	5	-0.193158	0.655139	0.787345	0.824351	0.228269	2.97699
genus	Ruminococcus1	bipolar disorder || id:ieu-b-41	Weighted median	5	-0.179289	0.169573	0.290377	0.835865	0.599505	1.16541
genus	Ruminococcus1	bipolar disorder || id:ieu-b-41	Weighted mode	5	-0.271799	0.264582	0.362349	0.762007	0.453673	1.2799
genus	Ruminococcus2	bipolar disorder || id:ieu-b-41	Inverse variance weighted	6	-0.0210232	0.103434	0.838939	0.979196	0.799511	1.19926
genus	Ruminococcus2	bipolar disorder || id:ieu-b-41	MR Egger	6	-0.195404	0.244571	0.469061	0.822502	0.509277	1.32837
genus	Ruminococcus2	bipolar disorder || id:ieu-b-41	Weighted median	6	0.0189264	0.126455	0.881026	1.01911	0.795388	1.30575
genus	Ruminococcus2	bipolar disorder || id:ieu-b-41	Weighted mode	6	0.0455955	0.187474	0.817506	1.04665	0.724805	1.51141
genus	Sellimonas	bipolar disorder || id:ieu-b-41	Inverse variance weighted	6	-0.0254666	0.0648825	0.694686	0.974855	0.858442	1.10705
genus	Sellimonas	bipolar disorder || id:ieu-b-41	MR Egger	6	0.236794	0.340748	0.525358	1.26718	0.649812	2.47109
genus	Sellimonas	bipolar disorder || id:ieu-b-41	Weighted median	6	-0.0183311	0.065051	0.7781	0.981836	0.864304	1.11535
genus	Sellimonas	bipolar disorder || id:ieu-b-41	Weighted mode	6	-0.014302	0.0886497	0.878149	0.9858	0.828569	1.17287
genus	Slackia	bipolar disorder || id:ieu-b-41	Inverse variance weighted	4	-0.0102129	0.102166	0.920373	0.989839	0.810213	1.20929
genus	Slackia	bipolar disorder || id:ieu-b-41	MR Egger	4	-1.19436	0.664357	0.214038	0.302896	0.0823724	1.1138
genus	Slackia	bipolar disorder || id:ieu-b-41	Weighted median	4	-0.024907	0.10245	0.807917	0.975401	0.797951	1.19231
genus	Slackia	bipolar disorder || id:ieu-b-41	Weighted mode	4	-0.0440475	0.147147	0.784218	0.956908	0.717161	1.2768
genus	Streptococcus	bipolar disorder || id:ieu-b-41	Inverse variance weighted	10	0.0341192	0.079601	0.668194	1.03471	0.885238	1.20942
genus	Streptococcus	bipolar disorder || id:ieu-b-41	MR Egger	10	0.153604	0.269268	0.584036	1.16603	0.687865	1.97658
genus	Streptococcus	bipolar disorder || id:ieu-b-41	Weighted median	10	0.00832913	0.105068	0.936815	1.00836	0.820694	1.23895
genus	Streptococcus	bipolar disorder || id:ieu-b-41	Weighted mode	10	-0.0109412	0.15596	0.945605	0.989118	0.728606	1.34278
genus	Subdoligranulum	bipolar disorder || id:ieu-b-41	Inverse variance weighted	7	-0.200124	0.104102	0.0545564	0.818629	0.667535	1.00392
genus	Subdoligranulum	bipolar disorder || id:ieu-b-41	MR Egger	7	-0.490019	0.270116	0.129387	0.612615	0.360795	1.04019
genus	Subdoligranulum	bipolar disorder || id:ieu-b-41	Weighted median	7	-0.268937	0.13887	0.0527935	0.764191	0.582094	1.00325
genus	Subdoligranulum	bipolar disorder || id:ieu-b-41	Weighted mode	7	-0.347314	0.221752	0.168336	0.706583	0.457514	1.09125
genus	Sutterella	bipolar disorder || id:ieu-b-41	Inverse variance weighted	4	0.137539	0.211751	0.515993	1.14745	0.757682	1.73772
genus	Sutterella	bipolar disorder || id:ieu-b-41	MR Egger	4	-0.175106	0.802341	0.847484	0.839368	0.174175	4.04501
genus	Sutterella	bipolar disorder || id:ieu-b-41	Weighted median	4	0.202732	0.155358	0.191914	1.22474	0.903238	1.66069
genus	Sutterella	bipolar disorder || id:ieu-b-41	Weighted mode	4	0.26192	0.220107	0.319647	1.29942	0.844096	2.00036
genus	Turicibacter	bipolar disorder || id:ieu-b-41	Inverse variance weighted	6	-0.03335	0.0766416	0.663459	0.9672	0.832296	1.12397
genus	Turicibacter	bipolar disorder || id:ieu-b-41	MR Egger	6	-0.374682	0.441338	0.443721	0.687508	0.289469	1.63287
genus	Turicibacter	bipolar disorder || id:ieu-b-41	Weighted median	6	0.0316145	0.0932339	0.734543	1.03212	0.859741	1.23906
genus	Turicibacter	bipolar disorder || id:ieu-b-41	Weighted mode	6	0.0654271	0.1402	0.660364	1.06761	0.811099	1.40526
genus	Tyzzerella3	bipolar disorder || id:ieu-b-41	Inverse variance weighted	9	0.0411826	0.0517417	0.426074	1.04204	0.941547	1.15326
genus	Tyzzerella3	bipolar disorder || id:ieu-b-41	MR Egger	9	0.3979	0.298119	0.223749	1.4887	0.829931	2.67036
genus	Tyzzerella3	bipolar disorder || id:ieu-b-41	Weighted median	9	0.0705692	0.068331	0.301719	1.07312	0.938606	1.22691
genus	Tyzzerella3	bipolar disorder || id:ieu-b-41	Weighted mode	9	0.0786389	0.104743	0.474286	1.08181	0.881036	1.32835
genus	Veillonella	bipolar disorder || id:ieu-b-41	Inverse variance weighted	4	-0.0451482	0.0992931	0.649328	0.955856	0.786815	1.16121
genus	Veillonella	bipolar disorder || id:ieu-b-41	MR Egger	4	1.92564	2.23304	0.479387	6.85954	0.0861966	545.883
genus	Veillonella	bipolar disorder || id:ieu-b-41	Weighted median	4	-0.0244977	0.118577	0.836324	0.9758	0.773439	1.23111
genus	Veillonella	bipolar disorder || id:ieu-b-41	Weighted mode	4	-0.00930251	0.154445	0.955759	0.990741	0.731971	1.34099
genus	Victivallis	bipolar disorder || id:ieu-b-41	Inverse variance weighted	5	-0.0895433	0.0522716	0.0867052	0.914349	0.825311	1.01299
genus	Victivallis	bipolar disorder || id:ieu-b-41	MR Egger	5	0.0854328	0.355595	0.825616	1.08919	0.542518	2.18671
genus	Victivallis	bipolar disorder || id:ieu-b-41	Weighted median	5	-0.111689	0.0725417	0.123646	0.894323	0.775792	1.03096
genus	Victivallis	bipolar disorder || id:ieu-b-41	Weighted mode	5	-0.134205	0.0994369	0.248452	0.87441	0.71957	1.06257

## Sheet: Supplementary Table6-4
Supplementary Table6-4 Casual effects of MR Analysis between GM and bipolar disorder (genome-wide statistical significance, P<5.00E-08)
Level	Exposure	Method	nsnp	Beta	SE	Pval	OR	OR_lci95	OR_uci95
Total	GM	Inverse variance weighted	15	0.0701641	0.044761	0.116992	1.07268	0.982586	1.17104
Total	GM	MR Egger	15	0.183431	0.125924	0.168933	1.20133	0.938586	1.53763
Total	GM	Weighted median	15	0.0818447	0.0583195	0.160502	1.08529	0.96806	1.21671
Total	GM	Weighted mode	15	0.0891336	0.0742613	0.249951	1.09323	0.945144	1.26451
phylum	Actinobacteria	Wald ratio	1	0.21121	0.176566	0.231615	1.23517	0.873838	1.74592
class	Actinobacteria	Wald ratio	1	0.120182	0.13813	0.384265	1.1277	0.860232	1.47834
order	Bifidobacteriales	Inverse variance weighted	2	0.0855314	0.114015	0.453149	1.0893	0.871152	1.36206
order	Gastranaerophilales	Wald ratio	1	0.206795	0.136431	0.129582	1.22973	0.941191	1.60673
family	Bifidobacteriaceae	Inverse variance weighted	2	0.0855314	0.114015	0.453149	1.0893	0.871152	1.36206
family	Oxalobacteraceae	Wald ratio	1	0.233222	0.125786	0.0637229	1.26266	0.986769	1.61569
family	Peptostreptococcaceae	Wald ratio	1	0.0902944	0.201162	0.653529	1.0945	0.737874	1.62348
family	Streptococcaceae	Wald ratio	1	0.00919926	0.208343	0.964781	1.00924	0.670888	1.51824
family	unknown	Wald ratio	1	0.206795	0.136431	0.129582	1.22973	0.941191	1.60673
genus	Allisonella	Wald ratio	1	-0.129594	0.0911383	0.155041	0.878452	0.73475	1.05026
genus	Bifidobacterium	Inverse variance weighted	2	0.083924	0.111688	0.452403	1.08755	0.87373	1.35369
genus	Candidatus	Wald ratio	1	-0.123858	0.156249	0.427954	0.883505	0.65044	1.20008
genus	Erysipelatoclostridium	Wald ratio	1	0.283428	0.164313	0.0845405	1.32767	0.962111	1.83213
genus	Eubacterium	Wald ratio	1	0.0540828	0.220322	0.806091	1.05557	0.685403	1.62566
genus	Intestinibacter	Wald ratio	1	0.178094	0.18706	0.341062	1.19494	0.828164	1.72415
genus	Oxalobacter	Wald ratio	1	-0.00339322	0.116218	0.976707	0.996613	0.793596	1.25156
genus	Romboutsia	Wald ratio	1	0.089398	0.199165	0.653529	1.09352	0.740104	1.61569
genus	Ruminococcaceae	Wald ratio	1	-0.480104	0.216421	0.0265289	0.618719	0.40483	0.945616
genus	Streptococcus	Wald ratio	1	0.00873334	0.197791	0.964781	1.00877	0.684589	1.48647
genus	Tyzzerella3	Wald ratio	1	0.0764126	0.128628	0.552473	1.07941	0.838871	1.38892
genus	unknown	Wald ratio	1	0.206795	0.136431	0.129582	1.22973	0.941191	1.60673

## Sheet: Supplementary Table6-5
Supplementary Table6-5 Results of sensitivity analysis (locus-wide significance, P<1.00E-05)
Level	Exposure	IVW_Q	IVW_Q_P	MR_Egger_Q	MR_Egger_Q_P	Egger_intercept	Pleiotropy_P	MR_PRESSO_P
Total	GM	13.6082	0.479291	12.6821	0.472656	-0.0118774	0.353443	0.508
phylum	Actinobacteria	3.89448	0.791848	2.71856	0.84325	-0.0270907	0.319828	0.593
phylum	Bacteroidetes	1.47298	0.916166	0.6869	0.952935	-0.0196742	0.425377	0.942
phylum	Cyanobacteria	2.25379	0.521432	2.24306	0.325781	0.00439122	0.931011	0.12
phylum	Euryarchaeota	3.87008	0.423874	3.44032	0.328585	0.0223015	0.583698	0.56
phylum	Firmicutes	1.1618	0.948489	1.07728	0.897861	0.00949293	0.785706	0.958
phylum	Lentisphaerae	9.25701	0.0549869	1.28603	0.732452	0.0814264	0.0665571	0.111
phylum	Proteobacteria	1.7168	0.633205	1.67687	0.432386	-0.00511204	0.860095	0.072
phylum	Tenericutes	13.4058	0.0370263	13.3946	0.0199486	-0.00205693	0.951038	0.057
phylum	Verrucomicrobia	5.73046	0.571551	5.70966	0.456487	0.00274858	0.890036	0.573
class	Actinobacteria	1.4224	0.984875	1.36638	0.967872	-0.00544377	0.820783	0.939
class	Bacilli	3.82326	0.922655	3.60898	0.890569	-0.00675599	0.655762	0.976
class	Bacteroidia	2.12871	0.831064	1.93581	0.747564	-0.00968383	0.683194	0.894
class	Betaproteobacteria	4.99395	0.660702	4.94148	0.55134	0.00520462	0.826441	0.698
class	Clostridia	6.87448	0.442065	6.32939	0.387321	-0.00982209	0.499267	0.462
class	Coriobacteriia	1.39883	0.70581	1.24691	0.536088	-0.019559	0.734304	0.83
class	Deltaproteobacteria	1.01562	0.985013	0.705319	0.982675	-0.00973897	0.601506	0.981
class	Erysipelotrichia	10.3379	0.170218	10.1788	0.117322	-0.0114233	0.769734	0.175
class	Lentisphaeria	4.65947	0.458835	1.00139	0.909585	0.0604224	0.128359	0.49
class	Melainabacteria	3.61583	0.306047	2.47883	0.289553	-0.0278827	0.439241	0.161
class	Methanobacteria	0.821177	0.844395	0.510746	0.774628	0.0210031	0.633448	0.845
class	Mollicutes	13.4058	0.0370263	13.3946	0.0199486	-0.00205693	0.951038	0.076
class	Negativicutes	8.07199	0.232877	8.02765	0.154718	0.00433879	0.874522	0.336
class	Verrucomicrobiae	6.42547	0.599686	5.66999	0.578767	-0.0161871	0.413553	0.703
order	Bacillales	12.6395	0.00548474	10.8985	0.00429943	0.0459799	0.628867	0.022
order	Bacteroidales	2.12871	0.831064	1.93581	0.747564	-0.00968383	0.683194	0.889
order	Bifidobacteriales	3.10465	0.683856	2.36211	0.669485	-0.0177983	0.437443	0.47
order	Burkholderiales	8.39875	0.298749	7.32643	0.291711	0.0226552	0.384872	0.298
order	Clostridiales	6.8616	0.443431	6.32857	0.387407	-0.00969938	0.503839	0.495
order	Coriobacteriales	1.39883	0.70581	1.24691	0.536088	-0.019559	0.734304	0.817
order	Desulfovibrionales	3.94147	0.786494	2.569	0.860667	-0.0178773	0.285799	0.73
order	Erysipelotrichales	10.3379	0.170218	10.1788	0.117322	-0.0114233	0.769734	0.197
order	Gastranaerophilales	3.61622	0.305998	2.45777	0.292618	-0.0282378	0.434007	0.262
order	Lactobacillales	3.09669	0.928144	3.03233	0.881995	-0.0041777	0.807025	0.979
order	Methanobacteriales	0.821177	0.844395	0.510746	0.774628	0.0210031	0.633448	0.851
order	NB1n	8.66522	0.37132	8.66506	0.277606	-0.000279	0.991326	0.356
order	Pasteurellales	12.3222	0.0551548	12.2611	0.0313802	-0.00456771	0.880732	0.04
order	Rhodospirillales	3.82567	0.8725	3.02434	0.882741	-0.0301593	0.40043	0.886
order	Selenomonadales	8.07199	0.232877	8.02765	0.154718	0.00433879	0.874522	0.347
order	Verrucomicrobiales	6.42547	0.599686	5.66999	0.578767	-0.0161871	0.413553	0.669
order	Victivallales	4.65947	0.458835	1.00139	0.909585	0.0604224	0.128359	0.475
family	Acidaminococcaceae	0.219944	0.974307	0.140886	0.931981	-0.00746691	0.804998	0.969
family	Alcaligenaceae	7.5006	0.277019	6.68126	0.245445	0.0278225	0.469047	0.53
family	Bacteroidaceae	10.6869	0.0135452	9.24922	0.00980746	-0.0625548	0.633221	0.031
family	Bacteroidales	2.24461	0.523215	1.85324	0.39589	-0.0192646	0.595451	0.595
family	Bifidobacteriaceae	3.10465	0.683856	2.36211	0.669485	-0.0177983	0.437443	0.474
family	Clostridiales	7.59151	0.575777	7.53549	0.480106	0.00380045	0.818848	0.556
family	Coriobacteriaceae	1.39883	0.70581	1.24691	0.536088	-0.019559	0.734304	0.828
family	Defluviitaleaceae	14.4145	0.0253332	11.3772	0.0443926	0.0893368	0.30016	0.042
family	Desulfovibrionaceae	3.93497	0.787237	2.55786	0.861937	-0.0177918	0.285064	0.748
family	Erysipelotrichaceae	10.3379	0.170218	10.1788	0.117322	-0.0114233	0.769734	0.19
family	Lachnospiraceae	3.83388	0.699144	2.80708	0.729699	-0.0247962	0.357406	0.706
family	Lactobacillaceae	16.4384	0.000922	8.80022	0.012276	0.0704865	0.318345	0.004
family	Methanobacteriaceae	0.821177	0.844395	0.510746	0.774628	0.0210031	0.633448	0.833
family	Oxalobacteraceae	14.3319	0.0261405	11.7656	0.0381439	0.0606081	0.344181	0.029
family	Pasteurellaceae	12.3222	0.0551548	12.2611	0.0313802	-0.00456771	0.880732	0.042
family	Peptococcaceae	12.9593	0.0731063	10.0201	0.123807	-0.0277618	0.232886	0.101
family	Peptostreptococcaceae	8.76951	0.269631	8.06734	0.233211	0.0119557	0.497082	0.437
family	Prevotellaceae	4.95127	0.762772	4.82048	0.68186	0.00647357	0.728286	0.783
family	Rhodospirillaceae	0.521409	0.997568	0.518807	0.991418	-0.00201834	0.961288	0.998
family	Rikenellaceae	9.01612	0.435788	9.01447	0.341077	-0.000619	0.970442	0.528
family	Ruminococcaceae	5.56131	0.234393	5.04936	0.168218	0.0292018	0.619705	0.3
family	Streptococcaceae	5.79834	0.446155	5.45551	0.362848	0.0149352	0.599301	0.42
family	Veillonellaceae	1.84414	0.985423	1.82663	0.96881	-0.00183091	0.898466	0.991
family	Verrucomicrobiaceae	6.42384	0.599867	5.66564	0.579287	-0.0162101	0.412755	0.701
family	Victivallaceae	17.0749	0.0293385	16.9015	0.0180427	0.0127434	0.796418	0.058
genus	Adlercreutzia	0.16848	0.98251	0.166117	0.920297	0.00167343	0.965647	0.017
genus	Akkermansia	6.42468	0.599774	5.67203	0.578523	-0.0161234	0.414388	0.667
genus	Alistipes	5.96116	0.202068	0.431797	0.933598	-0.125816	0.100173	0.353
genus	Anaerofilum	11.9801	0.0350614	11.6326	0.0203027	0.0212634	0.747014	0.027
genus	Anaerostipes	3.90324	0.790852	3.90133	0.690027	0.000977	0.966555	0.792
genus	Anaerotruncus	8.2128	0.0840867	7.34652	0.0616359	-0.0393848	0.593872	0.151
genus	Bacteroides	10.6869	0.0135452	9.24922	0.00980746	-0.0625548	0.633221	0.015
genus	Barnesiella	6.18012	0.721765	4.32769	0.826414	-0.0257466	0.2106	0.777
genus	Bifidobacterium	3.32884	0.504376	0.755239	0.860141	-0.03396	0.206999	0.415
genus	Bilophila	5.72087	0.334334	1.82225	0.768409	0.0773539	0.119553	0.458
genus	Butyricimonas	14.0581	0.0501567	11.1065	0.0851401	0.0394428	0.253532	0.123
genus	Butyrivibrio	8.19881	0.223897	7.27564	0.200934	0.0287006	0.461864	0.336
genus	Candidatus	1.28418	0.732892	0.424325	0.808833	-0.0285509	0.451671	0.626
genus	Catenibacterium	4.6323	0.200788	3.62053	0.163611	0.106992	0.532648	0.27
genus	Clostridium	2.45331	0.78351	2.21631	0.696045	0.00913464	0.651851	0.826
genus	Coprobacter	0.870218	0.928794	0.677063	0.878585	0.0102731	0.690036	0.866
genus	Coprococcus1	18.3422	0.00543151	17.6754	0.00338192	-0.0162365	0.682169	0.002
genus	Coprococcus3	5.76684	0.217251	4.78524	0.188216	-0.0241987	0.490006	0.394
genus	Defluviitaleaceae	14.7122	0.0226168	14.5643	0.0123958	0.0106438	0.830595	0.038
genus	Desulfovibrio	1.63915	0.801739	0.675959	0.878843	-0.048368	0.398755	0.906
genus	Dorea	3.51412	0.475735	3.27792	0.350727	0.0156257	0.673643	0.524
genus	Eggerthella	4.48781	0.343995	4.48701	0.213452	0.000923	0.98297	0.38
genus	Eisenbergiella	8.82731	0.0655639	5.46808	0.14056	-0.112887	0.267694	0.151
genus	Erysipelatoclostridium	2.93801	0.890677	2.17888	0.902533	0.021238	0.417097	0.872
genus	Escherichia	5.38567	0.145639	4.62797	0.0988663	-0.0210919	0.624916	0.399
genus	Flavonifractor	1.05698	0.787468	1.03446	0.596168	-0.00608169	0.894485	0.795
genus	Fusicatenibacter	19.5905	0.0120014	16.6274	0.0199637	-0.0500777	0.300901	0.03
genus	Haemophilus	8.63886	0.37367	8.56877	0.285116	0.00399343	0.817738	0.245
genus	Holdemanella	3.54808	0.616125	3.44995	0.485529	-0.00625264	0.769741	0.723
genus	Holdemania	6.70946	0.24316	2.91632	0.571925	-0.0696395	0.123297	0.256
genus	Howardella	11.6522	0.0398766	6.59539	0.158878	-0.0634297	0.154789	0.103
genus	Intestinibacter	4.88565	0.55856	4.44563	0.48719	0.0163972	0.536468	0.535
genus	Intestinimonas	11.1244	0.347912	10.8854	0.283647	-0.00770432	0.667179	0.341
genus	Lachnoclostridium	9.69805	0.0842573	6.95916	0.138062	0.0566232	0.277899	0.108
genus	Lactobacillus	20.5723	0.00218894	15.1515	0.00973417	0.049924	0.238677	0.003
genus	Lactococcus	8.89477	0.0637842	7.3141	0.0625325	0.0560867	0.47961	0.002
genus	Marvinbryantia	6.51302	0.259448	6.30356	0.177596	0.0130203	0.733883	0.278
genus	Olsenella	2.97445	0.703925	2.21414	0.696442	0.0215011	0.432444	0.723
genus	Oscillibacter	11.2274	0.424412	11.0485	0.353749	0.00778225	0.695869	0.431
genus	Oxalobacter	24.0347	0.00112348	21.5597	0.00145458	0.0512123	0.438349	0.004
genus	Paraprevotella	7.46483	0.487408	6.52142	0.480347	-0.0209866	0.36376	0.494
genus	Parasutterella	5.13367	0.822504	4.94264	0.763689	0.00949277	0.673621	0.915
genus	Peptococcus	7.54274	0.374634	7.22438	0.300595	0.013047	0.625493	0.574
genus	Phascolarctobacterium	2.92281	0.711884	2.72086	0.60557	0.0159683	0.676421	0.857
genus	Prevotella7	1.02295	0.795699	0.254869	0.880351	0.0779784	0.473238	0.797
genus	Prevotella9	1.18152	0.946638	1.17574	0.882077	-0.00162327	0.943063	0.089
genus	Rikenellaceae	6.98337	0.22188	3.78502	0.435881	-0.0762654	0.148228	0.222
genus	Roseburia	3.16184	0.675051	3.16137	0.531193	0.000571	0.983674	0.263
genus	Ruminiclostridium5	3.2286	0.66479	2.77538	0.59609	0.0205221	0.537706	0.452
genus	Ruminiclostridium6	5.38417	0.613189	5.36762	0.497599	-0.00271129	0.901827	0.614
genus	Ruminiclostridium9	1.75207	0.781239	1.35512	0.716087	0.0243101	0.57339	0.882
genus	Ruminococcus1	5.02429	0.284814	4.96799	0.174156	0.00799633	0.865468	0.251
genus	Ruminococcus2	6.33311	0.275141	5.47127	0.242266	0.0182198	0.471755	0.301
genus	Sellimonas	9.13069	0.103963	7.9112	0.0948856	-0.0375031	0.476218	0.167
genus	Slackia	5.17389	0.159498	1.95277	0.37667	0.115551	0.214544	0.42
genus	Streptococcus	3.56968	0.93739	3.35392	0.910227	-0.00891114	0.65467	0.93
genus	Subdoligranulum	6.91645	0.328643	5.45445	0.362966	0.0223545	0.299293	0.336
genus	Sutterella	10.9401	0.0120543	10.0922	0.00643451	0.0242083	0.721601	0.053
genus	Turicibacter	3.3627	0.644257	2.74595	0.601199	0.0405232	0.476164	0.728
genus	Tyzzerella3	9.08424	0.33524	7.50438	0.378315	-0.0504646	0.26413	0.36
genus	Veillonella	0.878533	0.830605	0.0980824	0.952142	-0.144852	0.470196	0.873
genus	Victivallis	2.9868	0.560038	2.73932	0.433587	-0.0238018	0.653034	0.203
