# Supplementary material for: Deconstruct the link between gut microbiota and neurological diseases: application of Mendelian randomization analysis
Source: Front Cell Infect Microbiol. 2025 Mar 6;15:1433131. doi: 10.3389/fcimb.2025.1433131 (PMC11922733; doi:10.3389/fcimb.2025.1433131)
Supplement: Supplementary file 7 [file Table7.xlsx]

## Sheet: Supplementary Table7-1
Supplementary Table7-1 IVs related to GM taxa and Stroke (locus-wide significance, P<1.00E-05)
Level	Exposure	SNP	Effect_allele.exposure	Other_allele.exposure	Samplesize.exposure	SE.exposure	Pval.exposure	Beta.exposure	SE.outcome	Beta.outcome	Pval.outcome	F	R2
phylum	Euryarchaeota	rs10202904	G	T	14306	0.0230271	6.19e-07	0.115986	0.0094	0.0092	0.3275	25.3707	0.00177029
phylum	Euryarchaeota	rs34928225	T	C	14306	0.0425421	4.33e-06	0.19977	0.0188	0.016	0.3945	22.0507	0.00153899
phylum	Euryarchaeota	rs76029318	T	C	14306	0.0438442	1.05e-06	0.214866	0.0181	-0.0287	0.1136	24.0166	0.00167596
phylum	Euryarchaeota	rs7635189	A	G	14306	0.0259356	4.64e-06	-0.119983	0.0106	-0.0106	0.3181	21.4016	0.00149376
phylum	Euryarchaeota	rs77658038	A	C	14306	0.0340856	4.75e-06	-0.160157	0.0137	0.0198	0.1486	22.0775	0.00154086
phylum	Firmicutes	rs112334273	G	A	14306	0.0127415	9.26e-07	0.0627459	0.0119	-0.0131	0.2683	24.251	0.00169229
phylum	Firmicutes	rs2009919	C	T	14306	0.0106294	4.95e-07	-0.0536457	0.0114	-0.0087	0.4461	25.4714	0.0017773
phylum	Firmicutes	rs2332027	A	G	14306	0.0104823	4.05e-06	0.0482656	0.0097	-0.0038	0.6974	21.2013	0.00147979
phylum	Firmicutes	rs3792064	G	A	14306	0.0182532	6.75e-07	0.0897349	0.0164	-0.0265	0.1067	24.1682	0.00168653
phylum	Firmicutes	rs3852931	T	C	14306	0.0105	4.53e-06	0.0482086	0.0109	0.0072	0.506001	21.08	0.00147134
phylum	Firmicutes	rs7247191	T	C	14306	0.0157424	4.73e-06	-0.0713033	0.0143	-0.0044	0.7563	20.5153	0.00143198
phylum	Lentisphaerae	rs1002941	A	G	14306	0.0233382	4.31e-06	-0.107661	0.011	0.0107	0.3274	21.2805	0.00148531
phylum	Lentisphaerae	rs11770843	C	T	14306	0.0234776	1.14e-06	0.111896	0.0104	0.0043	0.6771	22.7155	0.00158531
phylum	Lentisphaerae	rs2825714	A	G	14306	0.0289096	1.5e-06	-0.138226	0.0137	0.0195	0.1559	22.861	0.00159545
phylum	Lentisphaerae	rs62570196	C	T	14306	0.0439621	9.64e-07	-0.217203	0.0181	0.006	0.737801	24.4104	0.0017034
phylum	Lentisphaerae	rs77599476	A	G	14306	0.0479918	1.9e-06	0.229981	0.0216	-0.0204	0.3462	22.9641	0.00160264
phylum	Verrucomicrobia	rs11252894	A	C	14306	0.0162769	1.11e-06	0.0784055	0.0135	-0.0112	0.4074	23.2033	0.0016193
phylum	Verrucomicrobia	rs117107102	A	G	14306	0.0427565	2.68e-06	0.204283	0.0223	-0.0323	0.1473	22.8276	0.00159312
phylum	Verrucomicrobia	rs11729256	T	C	14306	0.0146953	2.23e-06	0.0696984	0.0108	0.0158	0.1458	22.4951	0.00156996
phylum	Verrucomicrobia	rs12908520	G	A	14306	0.012823	3.4e-06	0.0594916	0.0093	-0.0073	0.4336	21.5244	0.00150231
phylum	Verrucomicrobia	rs2602429	T	C	14306	0.0153487	8.71e-07	-0.0764148	0.0117	-0.026	0.02678	24.7863	0.00172958
phylum	Verrucomicrobia	rs45598138	C	A	14306	0.03054	2.19e-06	-0.143901	0.023	-0.0336	0.1437	22.2019	0.00154952
phylum	Verrucomicrobia	rs74542928	T	C	14306	0.0231324	4.08e-07	0.115994	0.0164	-0.0037	0.8214	25.1437	0.00175448
phylum	Verrucomicrobia	rs76430504	T	C	14306	0.025458	3.5e-06	-0.11753	0.0187	0.009	0.631401	21.3132	0.00148759
phylum	Tenericutes	rs10108398	G	A	14306	0.0153953	1.09e-06	0.0769142	0.0105	0.0151	0.1499	24.9595	0.00174165
phylum	Tenericutes	rs11890098	A	G	14306	0.0153389	9.57e-07	0.074438	0.0109	-0.0064	0.559	23.5505	0.0016435
phylum	Tenericutes	rs12566890	T	G	14306	0.0230978	3.65e-06	-0.101147	0.0174	0.0404	0.0200798	19.1763	0.00133864
phylum	Tenericutes	rs3768491	G	A	14306	0.0149061	4.23e-06	0.0681052	0.0101	0.0214	0.0337901	20.8753	0.00145707
phylum	Tenericutes	rs6043847	T	C	14306	0.0248606	4.55e-06	-0.114937	0.0191	-0.0266	0.1639	21.3745	0.00149187
phylum	Tenericutes	rs72901605	T	C	14306	0.0178119	3.26e-06	-0.0841852	0.0122	-0.0037	0.7652	22.3383	0.00155903
phylum	Tenericutes	rs74603314	T	C	14306	0.0462918	1.56e-06	0.221639	0.0225	0.0068	0.7616	22.9237	0.00159982
phylum	Proteobacteria	rs12150865	C	T	14306	0.0106407	1.54e-06	0.0511615	0.0102	0.0021	0.8372	23.1178	0.00161334
phylum	Proteobacteria	rs2347697	G	T	14306	0.0108968	4.27e-06	0.0502281	0.0097	-0.0002	0.9842	21.2469	0.00148297
phylum	Proteobacteria	rs2532663	A	G	14306	0.0258034	7.47e-07	0.125578	0.0217	-0.0035	0.8734	23.685	0.00165286
phylum	Proteobacteria	rs922773	C	T	14306	0.0157851	3.68e-07	-0.0803778	0.0132	-0.0129	0.3287	25.9285	0.00180914
phylum	Bacteroidetes	rs111845179	T	C	14306	0.0213837	6.47e-07	0.104177	0.0196	0.0187	0.341	23.7344	0.0016563
phylum	Bacteroidetes	rs2032750	C	T	14306	0.0106804	1.71e-06	0.0510857	0.0091	0.0083	0.3575	22.8783	0.00159666
phylum	Bacteroidetes	rs62575403	C	T	14306	0.0311079	2.96e-06	0.145424	0.0229	0.0434	0.0578003	21.854	0.00152528
phylum	Bacteroidetes	rs73512608	G	A	14306	0.0236743	2.54e-07	-0.123117	0.0207	0.0411	0.0469105	27.0447	0.00188688
phylum	Bacteroidetes	rs73846128	A	G	14306	0.0133481	4.78e-07	-0.0664262	0.0117	0.0116	0.3197	24.7651	0.00172811
phylum	Bacteroidetes	rs73975615	G	A	14306	0.0442629	1.2e-06	-0.207163	0.0738	-0.0428	0.5618	21.9051	0.00152884
phylum	Cyanobacteria	rs584122	T	C	14306	0.0326827	4.23e-06	0.151774	0.0184	0.0152	0.4095	21.5655	0.00150517
phylum	Cyanobacteria	rs76531781	T	C	14306	0.0493393	2.87e-06	-0.231868	0.0215	-0.0238	0.2698	22.0849	0.00154137
phylum	Cyanobacteria	rs789068	G	A	14306	0.0212922	1.57e-07	-0.111385	0.0122	0.0144	0.2356	27.3661	0.00190926
phylum	Cyanobacteria	rs9864379	T	C	14306	0.0268045	2.03e-07	-0.138933	0.0147	-0.001	0.9466	26.8655	0.0018744
phylum	Actinobacteria	rs1397793	A	G	14306	0.0111587	3.74e-06	0.0521387	0.01	-0.0144	0.1499	21.832	0.00152375
phylum	Actinobacteria	rs4429415	C	T	14306	0.0111343	2.05e-07	0.0581908	0.0096	-0.0014	0.8845	27.3138	0.00190562
phylum	Actinobacteria	rs55888705	A	G	14306	0.0109975	1.31e-06	0.0534221	0.0098	-0.0021	0.8287	23.5968	0.00164672
phylum	Actinobacteria	rs6496870	C	T	14306	0.0113809	4.62e-06	-0.0510777	0.0097	-0.015	0.1211	20.1423	0.00140598
phylum	Actinobacteria	rs74037001	G	A	14306	0.0165334	6.71e-07	-0.0819391	0.0142	-0.0139	0.3281	24.5617	0.00171394
phylum	Actinobacteria	rs7570971	A	C	14306	0.0113623	1.41e-14	0.086653	0.0112	-0.0044	0.6939	58.1614	0.00404906
phylum	Actinobacteria	rs8047955	G	A	14306	0.0111192	2.66e-06	-0.0521115	0.0102	-0.0114	0.264	21.9644	0.00153298
phylum	Actinobacteria	rs857444	C	T	14306	0.0109885	3.8e-06	0.0507315	0.0097	-0.0105	0.277	21.3147	0.00148769
phylum	Actinobacteria	rs9833771	C	T	14306	0.0106564	4.07e-06	-0.0490077	0.0094	0.0047	0.6193	21.1499	0.00147621
class	Clostridia	rs10774377	G	A	14306	0.0113858	3.24e-06	-0.052659	0.0107	0.0156	0.1435	21.3904	0.00149297
class	Clostridia	rs112334273	G	A	14306	0.0127404	3.81e-07	0.0641008	0.0119	-0.0131	0.2683	25.314	0.00176634
class	Clostridia	rs13179700	C	T	14306	0.0109569	3.37e-06	-0.0511937	0.0096	0.0031	0.742299	21.8302	0.00152362
class	Clostridia	rs2273429	A	G	14306	0.0153105	4.52e-06	-0.0724037	0.0141	0.0176	0.2127	22.3637	0.0015608
class	Clostridia	rs6814436	C	T	14306	0.0150815	9.65e-07	-0.0739995	0.0131	0.0003	0.9792	24.0751	0.00168004
class	Clostridia	rs6815608	C	T	14306	0.0210883	4.02e-07	-0.103803	0.0202	-0.0029	0.8858	24.2291	0.00169077
class	Clostridia	rs72915163	T	C	14306	0.0120557	1.34e-06	-0.0581025	0.0109	0.008	0.459701	23.2276	0.001621
class	Clostridia	rs992074	T	C	14306	0.0508787	8.78e-07	-0.255639	0.0232	0.0043	0.8543	25.2454	0.00176156
class	Melainabacteria	rs11150282	T	C	14306	0.0196972	6.03e-07	0.0989487	0.0099	0.0033	0.737801	25.2355	0.00176087
class	Melainabacteria	rs4129395	G	A	14306	0.0185106	1.48e-06	0.0896187	0.0092	-0.0028	0.759	23.4399	0.00163579
class	Melainabacteria	rs79790072	T	C	14306	0.0487841	3.29e-06	0.226722	0.0226	-0.0194	0.3904	21.5989	0.0015075
class	Melainabacteria	rs9864379	T	C	14306	0.0292553	5.36e-08	-0.159735	0.0147	-0.001	0.9466	29.812	0.00207955
class	Bacilli	rs11110282	A	G	14306	0.0217379	4.85e-06	-0.101189	0.0184	-0.0038	0.8352	21.6686	0.00151236
class	Bacilli	rs11730038	G	A	14306	0.0128717	1.96e-06	-0.0630747	0.011	-0.0066	0.5456	24.0126	0.00167568
class	Bacilli	rs2952251	G	A	14306	0.0123903	1.08e-06	0.0598868	0.0104	-0.0068	0.513499	23.3614	0.00163032
class	Bacilli	rs35344081	G	A	14306	0.0127066	1.01e-06	0.0619529	0.011	-0.0002	0.9874	23.7719	0.00165892
class	Bacilli	rs4028634	C	T	14306	0.0109842	2.21e-06	-0.0520614	0.0095	0.0031	0.747001	22.4644	0.00156782
class	Bacilli	rs4459992	T	C	14306	0.0116362	4.3e-06	0.0535854	0.0101	-0.0022	0.8242	21.2066	0.00148016
class	Bacilli	rs57872228	C	T	14306	0.0146647	9.22e-07	-0.0714773	0.0125	-0.0108	0.385	23.7569	0.00165787
class	Bacilli	rs77558518	A	G	14306	0.0222879	1.34e-06	-0.107255	0.0212	0.0129	0.544	23.1578	0.00161613
class	Bacilli	rs78938557	T	C	14306	0.0232858	1.07e-06	0.108007	0.0206	-0.0183	0.3763	21.514	0.00150159
class	Bacilli	rs9581006	T	C	14306	0.0467697	1.79e-06	-0.225309	0.0248	-0.0098	0.694201	23.2075	0.00161959
class	Lentisphaeria	rs11770843	C	T	14306	0.0234879	1.91e-06	0.109431	0.0099	0.0015	0.8776	21.7066	0.00151501
class	Lentisphaeria	rs17114848	G	A	14306	0.0324332	4.06e-06	0.152377	0.0146	-0.0073	0.6155	22.0729	0.00154053
class	Lentisphaeria	rs2825714	A	G	14306	0.0289246	1.72e-06	-0.13741	0.0137	0.0195	0.1559	22.5685	0.00157507
class	Lentisphaeria	rs62570196	C	T	14306	0.0439866	1.08e-06	-0.21635	0.0181	0.006	0.737801	24.1921	0.00168819
class	Lentisphaeria	rs77599476	A	G	14306	0.0480168	1.86e-06	0.230292	0.0216	-0.0204	0.3462	23.0023	0.0016053
class	Alphaproteobacteria	rs140912403	C	T	14306	0.0317708	6.2e-07	-0.160677	0.0206	0.0021	0.918	25.5771	0.00178467
class	Alphaproteobacteria	rs76784716	A	G	14306	0.0267738	5.09e-07	0.133271	0.0177	0.0044	0.806	24.7771	0.00172895
class	Alphaproteobacteria	rs9813022	A	G	14306	0.0153867	1.05e-06	-0.0751277	0.0101	0.0048	0.631801	23.8402	0.00166367
class	Actinobacteria	rs11745923	G	T	14306	0.0115529	1.58e-06	0.0563759	0.0097	-0.0082	0.4008	23.8125	0.00166175
class	Actinobacteria	rs134366	A	G	14306	0.023501	1.5e-06	-0.111877	0.0206	0.0362	0.07826	22.6626	0.00158162
class	Actinobacteria	rs1515761	C	T	14306	0.0169884	4.96e-06	-0.0762317	0.0141	-0.0056	0.6917	20.1357	0.00140552
class	Actinobacteria	rs182549	T	C	14306	0.012066	3.79e-20	-0.111489	0.0118	-0.0041	0.7307	85.3763	0.00593246
class	Actinobacteria	rs6660520	G	A	14306	0.0134495	1.11e-07	-0.0711483	0.0112	-0.0203	0.06887	27.9845	0.00195231
class	Actinobacteria	rs72767435	T	C	14306	0.0273626	2.57e-06	-0.126352	0.0257	0.0075	0.770699	21.3231	0.00148828
class	Actinobacteria	rs7322849	T	C	14306	0.0192976	6.21e-07	0.0944467	0.0178	-0.0122	0.4938	23.9534	0.00167156
class	Actinobacteria	rs8047955	G	A	14306	0.0116762	8.34e-07	-0.0575816	0.0102	-0.0114	0.264	24.32	0.0016971
class	Deltaproteobacteria	rs112381107	C	T	14306	0.0456908	4.63e-06	0.206594	0.0223	-0.0196	0.3779	20.4446	0.00142705
class	Deltaproteobacteria	rs11599763	C	T	14306	0.0117397	3.94e-06	0.0544219	0.01	-0.0199	0.0453597	21.4899	0.0014999
class	Deltaproteobacteria	rs17791387	A	G	14306	0.0154246	1.6e-06	-0.0735881	0.0124	-0.0019	0.8765	22.7608	0.00158847
class	Deltaproteobacteria	rs2692012	G	A	14306	0.0253336	3.14e-06	-0.110335	0.0202	-0.0035	0.8639	18.9685	0.00132416
class	Deltaproteobacteria	rs4506934	C	T	14306	0.02012	3.59e-06	-0.0936514	0.0158	0.0107	0.4968	21.6657	0.00151216
class	Deltaproteobacteria	rs6058181	C	T	14306	0.0165958	3.4e-07	0.0825716	0.0135	-0.0434	0.00132999	24.7551	0.00172741
class	Deltaproteobacteria	rs62020470	A	G	14306	0.0129358	4.85e-06	-0.0585411	0.0104	-0.0037	0.721499	20.4802	0.00142954
class	Mollicutes	rs10108398	G	A	14306	0.0153953	1.09e-06	0.0769142	0.0105	0.0151	0.1499	24.9595	0.00174165
class	Mollicutes	rs11890098	A	G	14306	0.0153389	9.57e-07	0.074438	0.0109	-0.0064	0.559	23.5505	0.0016435
class	Mollicutes	rs12566890	T	G	14306	0.0230978	3.65e-06	-0.101147	0.0174	0.0404	0.0200798	19.1763	0.00133864
class	Mollicutes	rs3768491	G	A	14306	0.0149061	4.23e-06	0.0681052	0.0101	0.0214	0.0337901	20.8753	0.00145707
class	Mollicutes	rs6043847	T	C	14306	0.0248606	4.55e-06	-0.114937	0.0191	-0.0266	0.1639	21.3745	0.00149187
class	Mollicutes	rs72901605	T	C	14306	0.0178119	3.26e-06	-0.0841852	0.0122	-0.0037	0.7652	22.3383	0.00155903
class	Mollicutes	rs74603314	T	C	14306	0.0462918	1.56e-06	0.221639	0.0225	0.0068	0.7616	22.9237	0.00159982
class	Negativicutes	rs13086907	G	A	14306	0.0131735	1.95e-06	0.0625312	0.0103	-0.0108	0.2926	22.5316	0.0015725
class	Negativicutes	rs1643968	T	C	14306	0.0112298	4.15e-07	-0.0565284	0.0101	-0.0114	0.258	25.339	0.00176808
class	Negativicutes	rs4722181	T	G	14306	0.0105798	2e-06	0.0501306	0.0091	0.0016	0.8606	22.4518	0.00156694
class	Negativicutes	rs60274479	T	C	14306	0.0134137	1.16e-06	-0.0659623	0.0124	0.0153	0.2167	24.1821	0.0016875
class	Negativicutes	rs61249479	A	C	14306	0.0168628	2.95e-06	0.0777075	0.0158	0.0035	0.8255	21.2357	0.00148219
class	Negativicutes	rs71405394	G	A	14306	0.02405	2.17e-06	-0.114178	0.0204	-0.0053	0.7964	22.539	0.00157301
class	Negativicutes	rs73232831	G	A	14306	0.0314932	1.87e-06	-0.151829	0.0215	0.0247	0.2503	23.2421	0.00162201
class	Erysipelotrichia	rs10781552	C	T	14306	0.0116074	2.33e-06	-0.0552212	0.0102	0.007	0.4902	22.633	0.00157956
class	Erysipelotrichia	rs17530232	A	G	14306	0.0224648	2.79e-06	0.10305	0.0227	-0.0046	0.8391	21.0422	0.0014687
class	Erysipelotrichia	rs2300774	A	G	14306	0.0106784	8.95e-07	-0.0524152	0.0094	-0.0046	0.624901	24.0936	0.00168133
class	Erysipelotrichia	rs35161940	T	C	14306	0.0167641	1.85e-06	-0.0806041	0.0147	0.0085	0.5626	23.1182	0.00161337
class	Erysipelotrichia	rs4078432	T	C	14306	0.0133764	4.23e-06	0.0608929	0.0122	-0.0099	0.4134	20.7231	0.00144647
class	Erysipelotrichia	rs62504403	C	T	14306	0.0127883	1.12e-07	0.0681159	0.0114	-0.0073	0.5226	28.3708	0.00197921
class	Erysipelotrichia	rs7234058	T	C	14306	0.0194091	9.12e-07	-0.0945759	0.0166	-0.0368	0.02613	23.7438	0.00165696
class	Erysipelotrichia	rs8003149	C	T	14306	0.0116888	4.08e-06	0.0538798	0.0103	-0.0053	0.605701	21.2477	0.00148303
class	Bacteroidia	rs111845179	T	C	14306	0.0213843	9.24e-07	0.102648	0.0196	0.0187	0.341	23.0415	0.00160803
class	Bacteroidia	rs2032750	C	T	14306	0.0106807	1.92e-06	0.0508393	0.0091	0.0083	0.3575	22.6569	0.00158123
class	Bacteroidia	rs55773148	G	A	14306	0.0236759	3.9e-07	-0.121514	0.0207	0.0408	0.0483704	26.3414	0.0018379
class	Bacteroidia	rs73975615	G	A	14306	0.0442633	1.22e-06	-0.207018	0.0738	-0.0428	0.5618	21.874	0.00152668
class	Bacteroidia	rs7631304	G	A	14306	0.0132957	8.37e-07	-0.0645771	0.0116	0.0107	0.3583	23.5904	0.00164627
class	Bacteroidia	rs929878	T	C	14306	0.012153	4.73e-06	0.0548532	0.0104	-0.0079	0.4471	20.3722	0.001422
class	Verrucomicrobiae	rs111862613	T	C	14306	0.0196746	3.74e-06	0.090699	0.0237	0.0344	0.147	21.2517	0.0014833
class	Verrucomicrobiae	rs117107102	A	G	14306	0.0431572	2.92e-06	0.204683	0.0223	-0.0323	0.1473	22.4935	0.00156984
class	Verrucomicrobiae	rs11729256	T	C	14306	0.0150177	6.73e-07	0.0749798	0.0108	0.0158	0.1458	24.9277	0.00173943
class	Verrucomicrobiae	rs12908520	G	A	14306	0.0130946	2.17e-06	0.0618926	0.0093	-0.0073	0.4336	22.3405	0.00155918
class	Verrucomicrobiae	rs2602429	T	C	14306	0.0156194	2.58e-06	-0.0746844	0.0117	-0.026	0.02678	22.8629	0.00159558
class	Verrucomicrobiae	rs4242783	A	G	14306	0.0147693	2.64e-06	-0.0689292	0.0114	0.0183	0.1087	21.7814	0.00152022
class	Verrucomicrobiae	rs4936098	G	A	14306	0.0135928	1.12e-06	-0.0648843	0.0099	0.0089	0.368	22.7856	0.0015902
class	Verrucomicrobiae	rs74542928	T	C	14306	0.0236422	1.63e-06	0.112164	0.0164	-0.0037	0.8214	22.5077	0.00157083
class	Verrucomicrobiae	rs9349825	A	G	14306	0.0147128	2.54e-06	-0.0704036	0.0105	0.0041	0.697599	22.8981	0.00159803
class	Gammaproteobacteria	rs11181912	G	A	14306	0.0118796	9.95e-07	-0.0579153	0.0098	0.0133	0.175	23.7675	0.00165861
class	Gammaproteobacteria	rs6706173	A	C	14306	0.0146392	1.99e-07	0.074251	0.0129	0.0025	0.8487	25.7259	0.00179503
class	Gammaproteobacteria	rs9494710	C	T	14306	0.0120924	4.55e-06	-0.0549673	0.0102	-0.0034	0.7406	20.6625	0.00144224
class	Methanobacteria	rs10202904	G	T	14306	0.0235357	3.01e-07	0.121754	0.0094	0.0092	0.3275	26.7616	0.00186716
class	Methanobacteria	rs6776814	T	C	14306	0.0411825	1.63e-06	-0.199566	0.0164	-0.0041	0.8046	23.4827	0.00163877
class	Methanobacteria	rs73457410	A	G	14306	0.0436695	1.41e-06	0.21534	0.0177	-0.0253	0.1515	24.316	0.00169683
class	Methanobacteria	rs894996	C	A	14306	0.0449076	1.88e-06	0.216999	0.0174	-0.0265	0.1273	23.3494	0.00162948
class	Betaproteobacteria	rs11128180	A	G	14306	0.0128769	3.67e-06	0.0592944	0.0123	0.0033	0.785199	21.2034	0.00147994
class	Betaproteobacteria	rs1511453	A	G	14306	0.0199158	4.76e-06	0.0923492	0.0183	-0.0145	0.4308	21.5016	0.00150072
class	Betaproteobacteria	rs1928341	G	A	14306	0.0110408	2.02e-06	-0.0525581	0.0094	-0.0145	0.1227	22.661	0.00158151
class	Betaproteobacteria	rs2613606	T	C	14306	0.0109091	2.2e-06	0.0513106	0.0093	0.011	0.2345	22.1226	0.001544
class	Betaproteobacteria	rs4033856	T	C	14306	0.0167237	5.17e-07	-0.0832423	0.0146	0.0128	0.3805	24.7756	0.00172884
class	Betaproteobacteria	rs6087811	T	G	14306	0.0198522	7.44e-07	-0.0978177	0.017	0.0129	0.4463	24.2783	0.00169419
class	Betaproteobacteria	rs62395635	T	C	14306	0.0236	2.94e-06	0.109741	0.0185	-0.0238	0.1964	21.6229	0.00150918
class	Betaproteobacteria	rs9964679	A	G	14306	0.0114866	4.85e-06	0.052911	0.0099	0.0079	0.4263	21.2182	0.00148097
class	Coriobacteriia	rs11250875	T	C	14306	0.0130939	4.83e-06	0.06075	0.0114	0.013	0.2528	21.5256	0.00150239
class	Coriobacteriia	rs1816223	G	A	14306	0.0129006	4.84e-06	0.0586265	0.0113	-0.0017	0.8767	20.6523	0.00144153
class	Coriobacteriia	rs240104	T	C	14306	0.0126849	1.52e-06	-0.0603429	0.0114	0.0028	0.8043	22.6297	0.00157933
class	Coriobacteriia	rs34739816	G	T	14306	0.0207666	3.88e-06	0.0965017	0.0175	-0.0025	0.888	21.5943	0.00150718
class	Coriobacteriia	rs719099	A	G	14306	0.0155815	5.43e-07	0.0778402	0.0143	0.03	0.0360296	24.9568	0.00174146
order	Verrucomicrobiales	rs111862613	T	C	14306	0.0196746	3.74e-06	0.090699	0.0237	0.0344	0.147	21.2517	0.0014833
order	Verrucomicrobiales	rs117107102	A	G	14306	0.0431572	2.92e-06	0.204683	0.0223	-0.0323	0.1473	22.4935	0.00156984
order	Verrucomicrobiales	rs11729256	T	C	14306	0.0150177	6.73e-07	0.0749798	0.0108	0.0158	0.1458	24.9277	0.00173943
order	Verrucomicrobiales	rs12908520	G	A	14306	0.0130946	2.17e-06	0.0618926	0.0093	-0.0073	0.4336	22.3405	0.00155918
order	Verrucomicrobiales	rs2602429	T	C	14306	0.0156194	2.58e-06	-0.0746844	0.0117	-0.026	0.02678	22.8629	0.00159558
order	Verrucomicrobiales	rs4242783	A	G	14306	0.0147693	2.64e-06	-0.0689292	0.0114	0.0183	0.1087	21.7814	0.00152022
order	Verrucomicrobiales	rs4936098	G	A	14306	0.0135928	1.12e-06	-0.0648843	0.0099	0.0089	0.368	22.7856	0.0015902
order	Verrucomicrobiales	rs74542928	T	C	14306	0.0236422	1.63e-06	0.112164	0.0164	-0.0037	0.8214	22.5077	0.00157083
order	Verrucomicrobiales	rs9349825	A	G	14306	0.0147128	2.54e-06	-0.0704036	0.0105	0.0041	0.697599	22.8981	0.00159803
order	Bifidobacteriales	rs13020688	G	A	14306	0.0122081	1.57e-06	0.0584045	0.0097	0.0062	0.5252	22.8874	0.00159729
order	Bifidobacteriales	rs182549	T	C	14306	0.0126703	5.94e-20	-0.11707	0.0118	-0.0041	0.7307	85.3724	0.00593219
order	Bifidobacteriales	rs4957061	T	C	14306	0.0116907	1.15e-06	0.0569873	0.0107	0.0214	0.0463298	23.7616	0.0016582
order	Bifidobacteriales	rs7322849	T	C	14306	0.0200996	1.74e-08	0.110676	0.0178	-0.0122	0.4938	30.3202	0.00211492
order	Bifidobacteriales	rs73797465	T	G	14306	0.0208421	4.85e-06	-0.0942612	0.0189	0.0205	0.2789	20.4542	0.00142772
order	Bifidobacteriales	rs857444	C	T	14306	0.0120669	3.82e-06	0.0553965	0.0097	-0.0105	0.277	21.0753	0.00147101
order	Burkholderiales	rs1928341	G	A	14306	0.0110587	4.52e-06	-0.0507782	0.0094	-0.0145	0.1227	21.0837	0.0014716
order	Burkholderiales	rs2321387	G	A	14306	0.0109588	3.26e-06	-0.0508514	0.009	0.0033	0.716401	21.5318	0.00150283
order	Burkholderiales	rs2613606	T	C	14306	0.0109264	4.13e-06	0.0499561	0.0093	0.011	0.2345	20.9037	0.00145905
order	Burkholderiales	rs4033856	T	C	14306	0.0167489	5.67e-07	-0.0833445	0.0146	0.0128	0.3805	24.7617	0.00172787
order	Burkholderiales	rs6087811	T	G	14306	0.0198817	2.88e-07	-0.101587	0.017	0.0129	0.4463	26.1077	0.00182163
order	Burkholderiales	rs62191117	A	G	14306	0.0132471	2.79e-07	0.0679995	0.0113	0.0035	0.759899	26.3493	0.00183845
order	Burkholderiales	rs62395635	T	C	14306	0.0236375	2.9e-06	0.109911	0.0185	-0.0238	0.1964	21.6212	0.00150906
order	Burkholderiales	rs7638039	T	C	14306	0.012673	4.84e-06	0.0580987	0.0112	0.01	0.3708	21.0172	0.00146696
order	Lactobacillales	rs11110282	A	G	14306	0.0217849	3.96e-06	-0.10239	0.0184	-0.0038	0.8352	22.0904	0.00154176
order	Lactobacillales	rs2952251	G	A	14306	0.0124177	3.36e-07	0.0629317	0.0104	-0.0068	0.513499	25.6836	0.00179209
order	Lactobacillales	rs34989881	A	G	14306	0.0246452	4.09e-06	0.113479	0.0221	-0.002	0.9269	21.2015	0.00147981
order	Lactobacillales	rs35344081	G	A	14306	0.0127358	4.16e-07	0.0642442	0.011	-0.0002	0.9874	25.4458	0.00177552
order	Lactobacillales	rs4028634	C	T	14306	0.01101	1.35e-06	-0.0532915	0.0095	0.0031	0.747001	23.4283	0.00163498
order	Lactobacillales	rs57872228	C	T	14306	0.0146994	2.58e-06	-0.0688415	0.0125	-0.0108	0.385	21.9332	0.0015308
order	Lactobacillales	rs77558518	A	G	14306	0.0223484	1.67e-06	-0.106466	0.0212	0.0129	0.544	22.6949	0.00158388
order	Lactobacillales	rs78938557	T	C	14306	0.0233581	2.31e-06	0.10553	0.0206	-0.0183	0.3763	20.4116	0.00142475
order	Lactobacillales	rs9581006	T	C	14306	0.0469228	1.77e-06	-0.22583	0.0248	-0.0098	0.694201	23.163	0.0016165
order	Mollicutes	rs17235252	T	C	14306	0.0255463	2.16e-06	-0.122002	0.0163	0.0321	0.04897	22.8075	0.00159172
order	Mollicutes	rs74603314	T	C	14306	0.0489701	2.28e-06	0.230767	0.0225	0.0068	0.7616	22.2068	0.00154986
order	Mollicutes	rs7706512	A	G	14306	0.0138979	2.27e-06	-0.0657351	0.0093	-0.0115	0.2167	22.3716	0.00156135
order	NB1n	rs11251024	G	A	14306	0.0206737	6.63e-07	0.104201	0.0099	-0.0087	0.3793	25.4043	0.00177263
order	NB1n	rs11606187	A	G	14306	0.0326288	3.31e-06	-0.154539	0.0151	-0.0107	0.4793	22.4323	0.00156558
order	NB1n	rs13385922	T	C	14306	0.0201348	3.97e-06	0.0929494	0.0094	0.0143	0.1266	21.3107	0.00148742
order	NB1n	rs2172426	T	C	14306	0.0198947	3.17e-07	0.10212	0.0093	0.0011	0.9079	26.3479	0.00183836
order	NB1n	rs267959	G	A	14306	0.0209676	2.62e-06	-0.0988612	0.0102	0.0095	0.3499	22.2308	0.00155154
order	NB1n	rs4383094	C	T	14306	0.0320662	4.28e-06	-0.149188	0.0155	-0.0214	0.1677	21.6458	0.00151077
order	NB1n	rs60583455	T	C	14306	0.021177	2.6e-07	0.108934	0.0134	-0.0015	0.9123	26.4605	0.00184619
order	NB1n	rs72671304	T	C	14306	0.0370028	3.8e-06	0.172322	0.0173	-0.028	0.105	21.6876	0.00151369
order	NB1n	rs7911787	G	T	14306	0.0470232	3.39e-06	-0.223071	0.0206	0.0152	0.4601	22.5041	0.00157058
order	Gastranaerophilales	rs11150282	T	C	14306	0.0197127	7.36e-07	0.098235	0.0099	0.0033	0.737801	24.8336	0.00173288
order	Gastranaerophilales	rs4129395	G	A	14306	0.0185253	1.22e-06	0.0904264	0.0092	-0.0028	0.759	23.8265	0.00166272
order	Gastranaerophilales	rs79790072	T	C	14306	0.0488017	3.54e-06	0.226103	0.0226	-0.0194	0.3904	21.4656	0.00149821
order	Gastranaerophilales	rs9864379	T	C	14306	0.0292752	4.66e-08	-0.160521	0.0147	-0.001	0.9466	30.0652	0.00209717
order	Erysipelotrichales	rs10781552	C	T	14306	0.0116074	2.33e-06	-0.0552212	0.0102	0.007	0.4902	22.633	0.00157956
order	Erysipelotrichales	rs17530232	A	G	14306	0.0224648	2.79e-06	0.10305	0.0227	-0.0046	0.8391	21.0422	0.0014687
order	Erysipelotrichales	rs2300774	A	G	14306	0.0106784	8.95e-07	-0.0524152	0.0094	-0.0046	0.624901	24.0936	0.00168133
order	Erysipelotrichales	rs35161940	T	C	14306	0.0167641	1.85e-06	-0.0806041	0.0147	0.0085	0.5626	23.1182	0.00161337
order	Erysipelotrichales	rs4078432	T	C	14306	0.0133764	4.23e-06	0.0608929	0.0122	-0.0099	0.4134	20.7231	0.00144647
order	Erysipelotrichales	rs62504403	C	T	14306	0.0127883	1.12e-07	0.0681159	0.0114	-0.0073	0.5226	28.3708	0.00197921
order	Erysipelotrichales	rs7234058	T	C	14306	0.0194091	9.12e-07	-0.0945759	0.0166	-0.0368	0.02613	23.7438	0.00165696
order	Erysipelotrichales	rs8003149	C	T	14306	0.0116888	4.08e-06	0.0538798	0.0103	-0.0053	0.605701	21.2477	0.00148303
order	Clostridiales	rs10774377	G	A	14306	0.0113859	3.81e-06	-0.0523003	0.0107	0.0156	0.1435	21.0996	0.0014727
order	Clostridiales	rs112334273	G	A	14306	0.0127404	4.07e-07	0.0639383	0.0119	-0.0131	0.2683	25.1858	0.00175741
order	Clostridiales	rs13179700	C	T	14306	0.0109569	3.52e-06	-0.0510953	0.0096	0.0031	0.742299	21.7464	0.00151778
order	Clostridiales	rs2273429	A	G	14306	0.0153105	4.17e-06	-0.0726191	0.0141	0.0176	0.2127	22.4969	0.00157008
order	Clostridiales	rs6814436	C	T	14306	0.0150814	9.06e-07	-0.0741858	0.0131	0.0003	0.9792	24.1968	0.00168852
order	Clostridiales	rs6815608	C	T	14306	0.0210883	3.72e-07	-0.104089	0.0202	-0.0029	0.8858	24.3628	0.00170008
order	Clostridiales	rs72915163	T	C	14306	0.0120558	1.39e-06	-0.0580246	0.0109	0.008	0.459701	23.165	0.00161663
order	Clostridiales	rs992074	T	C	14306	0.0508788	8.95e-07	-0.255441	0.0232	0.0043	0.8543	25.2062	0.00175883
order	Selenomonadales	rs13086907	G	A	14306	0.0131735	1.95e-06	0.0625312	0.0103	-0.0108	0.2926	22.5316	0.0015725
order	Selenomonadales	rs1643968	T	C	14306	0.0112298	4.15e-07	-0.0565284	0.0101	-0.0114	0.258	25.339	0.00176808
order	Selenomonadales	rs4722181	T	G	14306	0.0105798	2e-06	0.0501306	0.0091	0.0016	0.8606	22.4518	0.00156694
order	Selenomonadales	rs60274479	T	C	14306	0.0134137	1.16e-06	-0.0659623	0.0124	0.0153	0.2167	24.1821	0.0016875
order	Selenomonadales	rs61249479	A	C	14306	0.0168628	2.95e-06	0.0777075	0.0158	0.0035	0.8255	21.2357	0.00148219
order	Selenomonadales	rs71405394	G	A	14306	0.02405	2.17e-06	-0.114178	0.0204	-0.0053	0.7964	22.539	0.00157301
order	Selenomonadales	rs73232831	G	A	14306	0.0314932	1.87e-06	-0.151829	0.0215	0.0247	0.2503	23.2421	0.00162201
order	Bacillales	rs10233278	T	C	14306	0.0248527	3.51e-06	-0.116319	0.0092	0.0007	0.9362	21.9056	0.00152887
order	Bacillales	rs4617108	G	A	14306	0.0525929	1.98e-06	-0.248861	0.0194	-0.0146	0.4498	22.3903	0.00156265
order	Bacillales	rs62640857	A	G	14306	0.0326455	4.49e-06	0.148238	0.0124	-0.0145	0.2431	20.6192	0.00143923
order	Bacillales	rs74420793	A	G	14306	0.0353763	3.07e-06	-0.164413	0.0125	0.0049	0.696	21.5997	0.00150756
order	Desulfovibrionales	rs112381107	C	T	14306	0.0456974	3.22e-06	0.21009	0.0223	-0.0196	0.3779	21.1362	0.00147526
order	Desulfovibrionales	rs11599763	C	T	14306	0.0117486	2.61e-06	0.0554862	0.01	-0.0199	0.0453597	22.3048	0.00155669
order	Desulfovibrionales	rs17791387	A	G	14306	0.0154369	2.25e-06	-0.0727501	0.0124	-0.0019	0.8765	22.2099	0.00155008
order	Desulfovibrionales	rs2692012	G	A	14306	0.0253553	2.27e-06	-0.112244	0.0202	-0.0035	0.8639	19.597	0.00136797
order	Desulfovibrionales	rs2838334	G	A	14306	0.0124223	4.17e-06	0.0569024	0.0101	0.0014	0.8908	20.9825	0.00146454
order	Desulfovibrionales	rs4506934	C	T	14306	0.0201367	2.43e-06	-0.0953383	0.0158	0.0107	0.4968	22.416	0.00156444
order	Desulfovibrionales	rs6058181	C	T	14306	0.0166098	2.53e-07	0.0836765	0.0135	-0.0434	0.00132999	25.3792	0.00177088
order	Desulfovibrionales	rs9928243	C	A	14306	0.0117811	3.97e-06	-0.0544713	0.0092	0.0058	0.528799	21.3778	0.0014921
order	Rhodospirillales	rs1035406	G	A	14306	0.0247994	4.07e-06	-0.114725	0.0149	0.0046	0.7561	21.401	0.00149371
order	Rhodospirillales	rs11591293	G	T	14306	0.0158186	4.69e-06	0.0722755	0.0097	-0.0142	0.1411	20.8759	0.00145712
order	Rhodospirillales	rs11630875	T	C	14306	0.0202139	3.7e-06	0.0945198	0.0124	0.0103	0.4037	21.8648	0.00152603
order	Rhodospirillales	rs1549633	A	C	14306	0.0216667	3.88e-06	0.0996735	0.013	-0.0087	0.5025	21.1628	0.00147711
order	Rhodospirillales	rs3754624	C	T	14306	0.0198389	2.68e-06	0.094128	0.0121	-0.0052	0.668599	22.5114	0.00157109
order	Rhodospirillales	rs4278423	T	C	14306	0.0233778	3.98e-06	0.105215	0.0142	-0.0154	0.2801	20.2557	0.00141389
order	Rhodospirillales	rs7001029	C	T	14306	0.0260989	2.83e-06	0.120726	0.0156	-0.0097	0.5361	21.3972	0.00149345
order	Rhodospirillales	rs76784716	A	G	14306	0.0284399	1.31e-06	0.136039	0.0177	0.0044	0.806	22.8808	0.00159683
order	Rhodospirillales	rs9813022	A	G	14306	0.0162642	3.07e-07	-0.0830794	0.0101	0.0048	0.631801	26.0928	0.00182059
order	Pasteurellales	rs10965428	C	A	14306	0.0258219	4.29e-06	-0.119902	0.0163	0.0409	0.01236	21.5614	0.00150489
order	Pasteurellales	rs35510	A	G	14306	0.0264958	4.02e-06	0.122729	0.0175	0.0049	0.7784	21.4556	0.00149752
order	Pasteurellales	rs4822728	T	C	14306	0.0149032	4.72e-06	0.0685479	0.0095	0.0071	0.4559	21.1558	0.00147662
order	Pasteurellales	rs72756943	G	A	14306	0.0303029	3.35e-06	0.13988	0.0198	-0.0026	0.8945	21.308	0.00148723
order	Pasteurellales	rs76022354	C	T	14306	0.0500406	1.83e-06	0.24289	0.0225	0.0327	0.1465	23.5599	0.00164415
order	Pasteurellales	rs78909003	T	C	14306	0.0498372	2.05e-06	-0.241159	0.0218	-0.0386	0.07689	23.4153	0.00163407
order	Pasteurellales	rs9382510	C	T	14306	0.0169965	2.48e-07	-0.0881865	0.0109	-0.0024	0.8235	26.9206	0.00187824
order	Enterobacteriales	rs2374342	C	A	14306	0.0126195	4.52e-06	0.0582927	0.01	-0.0185	0.0645595	21.3375	0.00148929
order	Enterobacteriales	rs62210023	A	G	14306	0.0130125	3.13e-06	0.0606754	0.0099	0.0042	0.6742	21.7422	0.00151749
order	Enterobacteriales	rs78143293	A	G	14306	0.0170415	1.2e-06	-0.0848521	0.0129	-0.0182	0.1576	24.7919	0.00172997
order	Actinomycetales	rs2889192	T	G	14306	0.0194997	3.97e-06	-0.0884052	0.0113	-0.0078	0.4895	20.5542	0.00143469
order	Actinomycetales	rs35011108	A	G	14306	0.0503803	1.88e-06	0.241546	0.0246	-0.0028	0.9078	22.9868	0.00160422
order	Coriobacteriales	rs11250875	T	C	14306	0.0130939	4.83e-06	0.06075	0.0114	0.013	0.2528	21.5256	0.00150239
order	Coriobacteriales	rs1816223	G	A	14306	0.0129006	4.84e-06	0.0586265	0.0113	-0.0017	0.8767	20.6523	0.00144153
order	Coriobacteriales	rs240104	T	C	14306	0.0126849	1.52e-06	-0.0603429	0.0114	0.0028	0.8043	22.6297	0.00157933
order	Coriobacteriales	rs34739816	G	T	14306	0.0207666	3.88e-06	0.0965017	0.0175	-0.0025	0.888	21.5943	0.00150718
order	Coriobacteriales	rs719099	A	G	14306	0.0155815	5.43e-07	0.0778402	0.0143	0.03	0.0360296	24.9568	0.00174146
order	Methanobacteriales	rs10202904	G	T	14306	0.0235357	3.01e-07	0.121754	0.0094	0.0092	0.3275	26.7616	0.00186716
order	Methanobacteriales	rs6776814	T	C	14306	0.0411825	1.63e-06	-0.199566	0.0164	-0.0041	0.8046	23.4827	0.00163877
order	Methanobacteriales	rs73457410	A	G	14306	0.0436695	1.41e-06	0.21534	0.0177	-0.0253	0.1515	24.316	0.00169683
order	Methanobacteriales	rs894996	C	A	14306	0.0449076	1.88e-06	0.216999	0.0174	-0.0265	0.1273	23.3494	0.00162948
order	Victivallales	rs11770843	C	T	14306	0.0234879	1.91e-06	0.109431	0.0099	0.0015	0.8776	21.7066	0.00151501
order	Victivallales	rs17114848	G	A	14306	0.0324332	4.06e-06	0.152377	0.0146	-0.0073	0.6155	22.0729	0.00154053
order	Victivallales	rs2825714	A	G	14306	0.0289246	1.72e-06	-0.13741	0.0137	0.0195	0.1559	22.5685	0.00157507
order	Victivallales	rs62570196	C	T	14306	0.0439866	1.08e-06	-0.21635	0.0181	0.006	0.737801	24.1921	0.00168819
order	Victivallales	rs77599476	A	G	14306	0.0480168	1.86e-06	0.230292	0.0216	-0.0204	0.3462	23.0023	0.0016053
order	Bacteroidales	rs111845179	T	C	14306	0.0213843	9.24e-07	0.102648	0.0196	0.0187	0.341	23.0415	0.00160803
order	Bacteroidales	rs2032750	C	T	14306	0.0106807	1.92e-06	0.0508393	0.0091	0.0083	0.3575	22.6569	0.00158123
order	Bacteroidales	rs55773148	G	A	14306	0.0236759	3.9e-07	-0.121514	0.0207	0.0408	0.0483704	26.3414	0.0018379
order	Bacteroidales	rs73975615	G	A	14306	0.0442633	1.22e-06	-0.207018	0.0738	-0.0428	0.5618	21.874	0.00152668
order	Bacteroidales	rs7631304	G	A	14306	0.0132957	8.37e-07	-0.0645771	0.0116	0.0107	0.3583	23.5904	0.00164627
order	Bacteroidales	rs929878	T	C	14306	0.012153	4.73e-06	0.0548532	0.0104	-0.0079	0.4471	20.3722	0.001422
family	Bifidobacteriaceae	rs13020688	G	A	14306	0.0122081	1.57e-06	0.0584045	0.0097	0.0062	0.5252	22.8874	0.00159729
family	Bifidobacteriaceae	rs182549	T	C	14306	0.0126703	5.94e-20	-0.11707	0.0118	-0.0041	0.7307	85.3724	0.00593219
family	Bifidobacteriaceae	rs4957061	T	C	14306	0.0116907	1.15e-06	0.0569873	0.0107	0.0214	0.0463298	23.7616	0.0016582
family	Bifidobacteriaceae	rs7322849	T	C	14306	0.0200996	1.74e-08	0.110676	0.0178	-0.0122	0.4938	30.3202	0.00211492
family	Bifidobacteriaceae	rs73797465	T	G	14306	0.0208421	4.85e-06	-0.0942612	0.0189	0.0205	0.2789	20.4542	0.00142772
family	Bifidobacteriaceae	rs857444	C	T	14306	0.0120669	3.82e-06	0.0553965	0.0097	-0.0105	0.277	21.0753	0.00147101
family	Oxalobacteraceae	rs111966731	T	C	14306	0.0445746	4.56e-06	0.204031	0.0195	0.0169	0.3847	20.9516	0.00146239
family	Oxalobacteraceae	rs11246212	C	T	14306	0.0291797	4.51e-06	-0.13607	0.014	0.0082	0.558	21.7452	0.0015177
family	Oxalobacteraceae	rs1569853	T	C	14306	0.0281704	7.45e-07	-0.140043	0.0131	0.0048	0.7142	24.7136	0.00172452
family	Oxalobacteraceae	rs4428215	G	A	14306	0.0230053	4.88e-08	0.12561	0.0109	-0.0004	0.9739	29.8121	0.00207955
family	Oxalobacteraceae	rs6000536	C	T	14306	0.0241355	7.39e-07	-0.118383	0.0115	-0.0099	0.3933	24.0584	0.00167887
family	Oxalobacteraceae	rs736744	T	C	14306	0.0200648	1.49e-07	-0.105642	0.0094	0.0105	0.2652	27.7207	0.00193395
family	Oxalobacteraceae	rs934049	G	A	14306	0.0238636	4.21e-06	0.109751	0.0115	-0.0019	0.8665	21.1517	0.00147634
family	Clostridiaceae1	rs12341505	G	A	14306	0.0179338	4.54e-06	0.0814503	0.0139	-0.0201	0.1473	20.6272	0.00143978
family	Clostridiaceae1	rs2795528	G	A	14306	0.0390911	3.81e-06	-0.180969	0.0224	0.0275	0.2199	21.4315	0.00149584
family	Victivallaceae	rs11671100	A	C	14306	0.0349472	4.08e-06	-0.160034	0.0164	-0.0206	0.2082	20.9701	0.00146368
family	Victivallaceae	rs11764871	G	T	14306	0.025656	7.49e-07	0.127099	0.0103	0.0051	0.623	24.5418	0.00171255
family	Victivallaceae	rs2944282	T	C	14306	0.0257026	1.57e-06	-0.124197	0.0104	0.0101	0.3318	23.349	0.00162945
family	Victivallaceae	rs4396289	C	T	14306	0.0288525	1.54e-07	-0.152918	0.0122	0.0391	0.001339	28.0899	0.00195966
family	Victivallaceae	rs61702987	T	C	14306	0.0300007	3.08e-06	0.145501	0.0132	0.0069	0.6026	23.5217	0.00164149
family	Victivallaceae	rs62570196	C	T	14306	0.0483077	2.7e-07	-0.246101	0.0181	0.006	0.737801	25.9534	0.00181088
family	Victivallaceae	rs6545794	A	G	14306	0.0410495	5.97e-07	-0.197786	0.0176	-0.0021	0.9049	23.2154	0.00162014
family	Victivallaceae	rs67832247	C	T	14306	0.0266695	3.24e-06	-0.123489	0.0127	0.0038	0.765701	21.4401	0.00149644
family	Victivallaceae	rs7077363	G	A	14306	0.0318366	2.83e-06	0.148942	0.0128	0.0086	0.503499	21.8867	0.00152756
family	Verrucomicrobiaceae	rs111862613	T	C	14306	0.0196746	3.73e-06	0.0907065	0.0237	0.0344	0.147	21.2552	0.00148355
family	Verrucomicrobiaceae	rs117107102	A	G	14306	0.0431572	2.92e-06	0.204683	0.0223	-0.0323	0.1473	22.4935	0.00156984
family	Verrucomicrobiaceae	rs11729256	T	C	14306	0.0150177	6.73e-07	0.0749798	0.0108	0.0158	0.1458	24.9277	0.00173943
family	Verrucomicrobiaceae	rs12908520	G	A	14306	0.0130946	2.15e-06	0.0619104	0.0093	-0.0073	0.4336	22.3534	0.00156008
family	Verrucomicrobiaceae	rs2602429	T	C	14306	0.0156195	2.7e-06	-0.0745516	0.0117	-0.026	0.02678	22.7814	0.0015899
family	Verrucomicrobiaceae	rs4242783	A	G	14306	0.0147694	2.75e-06	-0.0687992	0.0114	0.0183	0.1087	21.6991	0.00151448
family	Verrucomicrobiaceae	rs4936098	G	A	14306	0.0135928	1.13e-06	-0.0648691	0.0099	0.0089	0.368	22.775	0.00158946
family	Verrucomicrobiaceae	rs74542928	T	C	14306	0.0236422	1.65e-06	0.112124	0.0164	-0.0037	0.8214	22.4917	0.00156972
family	Verrucomicrobiaceae	rs9349825	A	G	14306	0.0147128	2.51e-06	-0.0704354	0.0105	0.0041	0.697599	22.9188	0.00159948
family	Bacteroidales	rs12748533	G	T	14306	0.0172701	2.59e-06	-0.0821108	0.0103	0.0063	0.541	22.6053	0.00157764
family	Bacteroidales	rs17043785	T	C	14306	0.0347133	5.12e-07	-0.176187	0.02	0.0194	0.3299	25.7606	0.00179745
family	Bacteroidales	rs1850003	A	G	14306	0.0177806	2.41e-06	0.084048	0.0107	-0.0057	0.5918	22.3441	0.00155943
family	Bacteroidales	rs738193	T	C	14306	0.0165856	3.82e-07	0.0847328	0.01	0.0068	0.493	26.1	0.00182109
family	Bacteroidales	rs941000	T	C	14306	0.0163382	3.16e-07	-0.0850266	0.0094	-0.0007	0.9389	27.0833	0.00188956
family	Peptococcaceae	rs117452796	A	G	14306	0.0549569	3.15e-06	-0.257982	0.0207	0.0425	0.0398199	22.0361	0.00153797
family	Peptococcaceae	rs12634826	T	G	14306	0.0150931	1.01e-06	-0.0739885	0.0102	-0.012	0.238	24.031	0.00167697
family	Peptococcaceae	rs12992764	T	G	14306	0.0141137	1.46e-06	0.0684213	0.0095	-0.0175	0.0666101	23.5018	0.0016401
family	Peptococcaceae	rs150600492	A	C	14306	0.0289757	2.31e-06	0.135774	0.0184	-0.016	0.3843	21.9566	0.00153243
family	Peptococcaceae	rs35703006	G	T	14306	0.0164355	4.95e-07	0.0812655	0.0113	-0.0042	0.7104	24.4482	0.00170603
family	Peptococcaceae	rs4990837	G	A	14306	0.0185869	1.74e-06	-0.0910387	0.0134	-0.0012	0.9292	23.9904	0.00167414
family	Peptococcaceae	rs75430375	C	T	14306	0.0317498	3.41e-06	-0.147941	0.0194	-0.0075	0.7012	21.7118	0.00151537
family	Peptococcaceae	rs75898026	A	G	14306	0.0173541	2.02e-06	-0.0821779	0.0125	-0.0049	0.692299	22.4236	0.00156498
family	Enterobacteriaceae	rs2374342	C	A	14306	0.0126195	4.52e-06	0.0582927	0.01	-0.0185	0.0645595	21.3375	0.00148929
family	Enterobacteriaceae	rs62210023	A	G	14306	0.0130125	3.13e-06	0.0606754	0.0099	0.0042	0.6742	21.7422	0.00151749
family	Enterobacteriaceae	rs78143293	A	G	14306	0.0170415	1.2e-06	-0.0848521	0.0129	-0.0182	0.1576	24.7919	0.00172997
family	Lachnospiraceae	rs11139361	C	T	14306	0.0110503	4.26e-06	-0.0494463	0.0095	-0.0149	0.1176	20.0226	0.00139764
family	Lachnospiraceae	rs112040820	A	G	14306	0.0117086	2.42e-06	0.0549584	0.011	-0.0119	0.2779	22.0322	0.0015377
family	Lachnospiraceae	rs11979110	T	C	14306	0.0105069	1.82e-06	-0.0500924	0.0096	-0.0118	0.2172	22.7297	0.00158631
family	Lachnospiraceae	rs12562372	G	T	14306	0.01067	1.43e-06	-0.0515295	0.0112	0.0208	0.0631801	23.3229	0.00162764
family	Lachnospiraceae	rs2159863	A	G	14306	0.0128742	3.7e-06	-0.0585831	0.0113	-0.0014	0.904	20.7064	0.0014453
family	Lachnospiraceae	rs35524804	T	C	14306	0.0125216	2.45e-06	-0.0607481	0.0115	-0.0184	0.1078	23.5367	0.00164253
family	Lachnospiraceae	rs79086868	T	C	14306	0.0164472	3.01e-06	0.0776723	0.0143	0.0028	0.8457	22.3022	0.00155652
family	Lachnospiraceae	rs9929145	G	A	14306	0.0245233	2.84e-07	-0.125721	0.0201	0.0222	0.2694	26.282	0.00183376
family	Veillonellaceae	rs111810795	C	T	14306	0.0180573	1.73e-06	-0.0867108	0.0156	-0.0144	0.3571	23.059	0.00160925
family	Veillonellaceae	rs12186441	G	A	14306	0.0453999	4.53e-06	0.208096	0.0228	0.0318	0.1638	21.0096	0.00146643
family	Veillonellaceae	rs12668619	A	G	14306	0.0117654	2.57e-06	0.055301	0.0096	-0.0051	0.5931	22.0929	0.00154193
family	Veillonellaceae	rs12741784	C	T	14306	0.0119266	1.28e-07	-0.0621452	0.0099	-0.0001	0.9885	27.1508	0.00189426
family	Veillonellaceae	rs1442060	A	G	14306	0.0112125	4.51e-06	0.0514024	0.0097	-0.0026	0.788199	21.0166	0.00146692
family	Veillonellaceae	rs2175069	G	A	14306	0.0114886	4.64e-06	0.0526752	0.0094	-0.0047	0.6161	21.0222	0.00146731
family	Veillonellaceae	rs4461038	G	A	14306	0.0119467	3.73e-06	0.0554965	0.0096	0.0206	0.0323199	21.5792	0.00150613
family	Veillonellaceae	rs4797169	T	C	14306	0.0128297	4.49e-06	0.0587799	0.0107	0.0084	0.4351	20.9906	0.00146511
family	Veillonellaceae	rs79535861	A	C	14306	0.0207016	1.58e-06	0.100666	0.0163	0.0154	0.3457	23.646	0.00165015
family	Desulfovibrionaceae	rs112381107	C	T	14306	0.0456962	2.82e-06	0.211435	0.0223	-0.0196	0.3779	21.4089	0.00149426
family	Desulfovibrionaceae	rs11599763	C	T	14306	0.0117493	2.5e-06	0.0555931	0.01	-0.0199	0.0453597	22.3881	0.0015625
family	Desulfovibrionaceae	rs17791387	A	G	14306	0.0154381	2.1e-06	-0.0729251	0.0124	-0.0019	0.8765	22.3134	0.0015573
family	Desulfovibrionaceae	rs2692012	G	A	14306	0.0253568	1.56e-06	-0.114231	0.0202	-0.0035	0.8639	20.2945	0.00141659
family	Desulfovibrionaceae	rs2838334	G	A	14306	0.012423	3.82e-06	0.0571419	0.0101	0.0014	0.8908	21.1571	0.00147671
family	Desulfovibrionaceae	rs4506934	C	T	14306	0.020138	3.16e-06	-0.0943381	0.0158	0.0107	0.4968	21.9453	0.00153164
family	Desulfovibrionaceae	rs6058181	C	T	14306	0.0166111	2.7e-07	0.0834742	0.0135	-0.0434	0.00132999	25.2527	0.00176207
family	Desulfovibrionaceae	rs9928243	C	A	14306	0.0117819	4.48e-06	-0.0541732	0.0092	0.0058	0.528799	21.1416	0.00147563
family	Defluviitaleaceae	rs112893842	T	C	14306	0.0232545	2.75e-06	0.110761	0.0142	0.0117	0.4113	22.6861	0.00158326
family	Defluviitaleaceae	rs1582238	C	T	14306	0.0167061	1.69e-06	-0.0801923	0.0096	0.0032	0.7381	23.0417	0.00160804
family	Defluviitaleaceae	rs17051335	C	T	14306	0.0292201	4.58e-06	-0.134314	0.018	-0.0095	0.5987	21.129	0.00147476
family	Defluviitaleaceae	rs4677103	A	G	14306	0.0197033	9.42e-07	0.0977203	0.0139	0.0311	0.0249	24.5975	0.00171643
family	Defluviitaleaceae	rs55658617	T	C	14306	0.0361844	1.41e-06	0.177314	0.0241	0.0373	0.1217	24.0128	0.0016757
family	Defluviitaleaceae	rs72731813	C	T	14306	0.0293415	2.76e-07	-0.149751	0.0175	0.0377	0.0309699	26.048	0.00181747
family	Defluviitaleaceae	rs9608282	T	G	14306	0.0299429	4.61e-06	0.139014	0.0189	0.0211	0.2651	21.5541	0.00150438
family	Defluviitaleaceae	rs9725395	A	G	14306	0.0295185	3.41e-06	-0.138357	0.0172	0.0028	0.8701	21.9692	0.00153331
family	Porphyromonadaceae	rs10858364	G	T	14306	0.012085	4.31e-06	0.055316	0.0133	0.0204	0.1237	20.9512	0.00146236
family	Porphyromonadaceae	rs17065783	A	G	14306	0.0122235	1.79e-06	-0.059133	0.0111	0.0135	0.2264	23.4028	0.0016332
family	Porphyromonadaceae	rs6953849	A	G	14306	0.0150724	2.44e-06	0.0718149	0.0126	-0.0065	0.6079	22.702	0.00158437
family	Acidaminococcaceae	rs262812	T	C	14306	0.0142257	3.25e-06	-0.065675	0.0111	0.0017	0.8773	21.3134	0.00148761
family	Acidaminococcaceae	rs2933324	G	A	14306	0.0140257	2.24e-06	0.0662557	0.0102	-0.0284	0.00523203	22.315	0.00155741
family	Acidaminococcaceae	rs6589457	G	A	14306	0.0349516	2.32e-06	-0.165911	0.0218	0.013	0.5525	22.5329	0.00157259
family	Acidaminococcaceae	rs6923842	T	C	14306	0.0169192	2.21e-06	-0.0796106	0.0121	-0.0165	0.1724	22.1402	0.00154523
family	Rhodospirillaceae	rs11591293	G	T	14306	0.0158724	2.67e-06	0.0743184	0.0097	-0.0142	0.1411	21.9234	0.00153012
family	Rhodospirillaceae	rs1549633	A	C	14306	0.0218634	4.7e-06	0.0999312	0.013	-0.0087	0.5025	20.8914	0.00145819
family	Rhodospirillaceae	rs3754624	C	T	14306	0.0200064	1.71e-06	0.0971389	0.0121	-0.0052	0.668599	23.5748	0.00164519
family	Rhodospirillaceae	rs4278423	T	C	14306	0.0235725	3.12e-06	0.107529	0.0142	-0.0154	0.2801	20.8085	0.00145241
family	Rhodospirillaceae	rs55876211	C	T	14306	0.0196395	2.87e-06	-0.0911851	0.0123	0.0079	0.5217	21.5569	0.00150458
family	Rhodospirillaceae	rs76784716	A	G	14306	0.0285767	1.49e-06	0.136049	0.0177	0.0044	0.806	22.6656	0.00158183
family	Rhodospirillaceae	rs9813022	A	G	14306	0.0163583	2.53e-07	-0.0842444	0.0101	0.0048	0.631801	26.522	0.00185047
family	Peptostreptococcaceae	rs10805326	A	G	14306	0.012276	4.03e-06	-0.0566637	0.01	0.0069	0.4891	21.3057	0.00148707
family	Peptostreptococcaceae	rs117020988	C	T	14306	0.0372126	1.03e-06	0.182411	0.0204	0.0231	0.2569	24.0282	0.00167678
family	Peptostreptococcaceae	rs12377846	C	A	14306	0.0511627	7.26e-07	-0.252	0.0261	0.022	0.4009	24.2602	0.00169293
family	Peptostreptococcaceae	rs1520207	T	C	14306	0.0112476	3.17e-06	-0.0525658	0.0093	0.0003	0.9749	21.8417	0.00152442
family	Peptostreptococcaceae	rs4692811	C	T	14306	0.0126913	4.21e-07	0.0642075	0.011	-0.0175	0.1111	25.5952	0.00178593
family	Peptostreptococcaceae	rs59987323	C	T	14306	0.011443	2.7e-06	-0.0537078	0.0124	-0.0089	0.4709	22.029	0.00153748
family	Peptostreptococcaceae	rs61841503	G	A	14306	0.0161331	9.8e-09	0.0919658	0.0125	0.0009	0.9403	32.495	0.00226628
family	Peptostreptococcaceae	rs76982728	T	C	14306	0.0266923	3.24e-06	0.124203	0.021	-0.0078	0.7116	21.6517	0.00151118
family	Peptostreptococcaceae	rs9573937	A	G	14306	0.0142907	1.71e-06	-0.0693637	0.0111	0.0102	0.3584	23.559	0.00164409
family	Prevotellaceae	rs12118202	T	C	14306	0.0147265	5.54e-07	-0.0751986	0.0114	0.0108	0.3447	26.0748	0.00181933
family	Prevotellaceae	rs148376875	T	G	14306	0.0179163	2.08e-06	0.084515	0.0156	0.0031	0.8428	22.2521	0.00155302
family	Prevotellaceae	rs2206482	T	G	14306	0.0117486	1.3e-06	-0.0569105	0.0094	-0.0021	0.8193	23.4646	0.0016375
family	Prevotellaceae	rs3860225	A	G	14306	0.0167936	5.5e-07	0.083936	0.0136	0.0068	0.6137	24.9809	0.00174314
family	Prevotellaceae	rs4493272	T	C	14306	0.0118027	3.02e-07	-0.0604992	0.0093	-0.0087	0.3498	26.2746	0.00183325
family	Prevotellaceae	rs4685827	T	C	14306	0.0145407	2.77e-06	-0.0679529	0.0116	0.0141	0.2247	21.8396	0.00152428
family	Prevotellaceae	rs912860	A	G	14306	0.0483124	9.3e-07	0.229046	0.0306	-0.0149	0.625101	22.4765	0.00156866
family	Prevotellaceae	rs9586501	G	A	14306	0.0127329	2.59e-06	0.0592681	0.01	0.0053	0.595701	21.6664	0.00151221
family	Prevotellaceae	rs9958960	G	A	14306	0.0173611	1.06e-07	-0.0914807	0.0132	-0.0055	0.675601	27.7654	0.00193706
family	Family	rs10759623	C	T	14306	0.032151	5.78e-07	-0.162115	0.0111	-0.0057	0.6076	25.4248	0.00177406
family	Family	rs11547158	A	G	14306	0.0372795	2.7e-06	-0.177599	0.0135	-0.0162	0.2301	22.6956	0.00158392
family	Family	rs17379710	T	C	14306	0.0252125	3.97e-06	-0.116383	0.0092	-0.0022	0.8119	21.3082	0.00148725
family	Family	rs2155352	A	G	14306	0.0302319	6.63e-07	-0.150538	0.0112	0.0191	0.0891005	24.7948	0.00173018
family	Family	rs3733511	A	G	14306	0.0274718	3.39e-06	0.128253	0.0101	0.0011	0.9166	21.7952	0.00152118
family	Family	rs488164	G	T	14306	0.025516	4.8e-06	-0.117998	0.0094	-0.0007	0.9382	21.3857	0.00149265
family	Family	rs697771	A	G	14306	0.0251491	3.19e-06	-0.117677	0.0093	0.0118	0.2056	21.8947	0.00152811
family	Coriobacteriaceae	rs11250875	T	C	14306	0.0130939	4.83e-06	0.06075	0.0114	0.013	0.2528	21.5256	0.00150239
family	Coriobacteriaceae	rs1816223	G	A	14306	0.0129006	4.84e-06	0.0586265	0.0113	-0.0017	0.8767	20.6523	0.00144153
family	Coriobacteriaceae	rs240104	T	C	14306	0.0126849	1.52e-06	-0.0603429	0.0114	0.0028	0.8043	22.6297	0.00157933
family	Coriobacteriaceae	rs34739816	G	T	14306	0.0207666	3.88e-06	0.0965017	0.0175	-0.0025	0.888	21.5943	0.00150718
family	Coriobacteriaceae	rs719099	A	G	14306	0.0155815	5.43e-07	0.0778402	0.0143	0.03	0.0360296	24.9568	0.00174146
family	Alcaligenaceae	rs4033856	T	C	14306	0.0168931	1.03e-06	-0.081834	0.0146	0.0128	0.3805	23.4665	0.00163764
family	Alcaligenaceae	rs62191117	A	G	14306	0.0133636	2.76e-07	0.0684302	0.0113	0.0035	0.759899	26.221	0.00182951
family	Alcaligenaceae	rs62395635	T	C	14306	0.0238514	3.35e-06	0.110583	0.0185	-0.0238	0.1964	21.4956	0.0015003
family	Alcaligenaceae	rs6969323	A	C	14306	0.0129137	3.89e-06	-0.0593564	0.0108	0.0147	0.1753	21.1268	0.0014746
family	Alcaligenaceae	rs7638039	T	C	14306	0.0127779	2.7e-06	0.0603335	0.0112	0.01	0.3708	22.2945	0.00155598
family	Alcaligenaceae	rs9537886	A	C	14306	0.0110683	2.35e-07	-0.0570888	0.0096	0.003	0.7543	26.6036	0.00185616
family	Alcaligenaceae	rs9964679	A	G	14306	0.0116008	4.47e-06	0.0537051	0.0099	0.0079	0.4263	21.4316	0.00149585
family	Lactobacillaceae	rs11674854	C	T	14306	0.0175267	2.6e-06	-0.0830224	0.0103	-0.0086	0.4032	22.4383	0.001566
family	Lactobacillaceae	rs16861661	G	A	14306	0.0379293	2.7e-07	-0.193287	0.0199	0.0226	0.2578	25.969	0.00181196
family	Lactobacillaceae	rs768253	T	G	14306	0.0170604	3.61e-06	-0.0792344	0.0094	0.0084	0.3717	21.5699	0.00150549
family	Lactobacillaceae	rs921925	A	C	14306	0.0201687	5.77e-07	0.0999419	0.0111	0.0073	0.5118	24.555	0.00171347
family	Ruminococcaceae	rs1612733	T	C	14306	0.0238006	4.22e-06	0.108708	0.0225	-0.0118	0.600101	20.8616	0.00145612
family	Ruminococcaceae	rs17376049	T	C	14306	0.0172114	7.3e-07	0.0848534	0.0149	-0.0264	0.0756693	24.3056	0.0016961
family	Ruminococcaceae	rs2113833	C	T	14306	0.0355009	1.14e-06	-0.169146	0.0244	0.0172	0.4811	22.701	0.0015843
family	Ruminococcaceae	rs55793120	T	C	14306	0.0266152	1.44e-07	0.13822	0.0218	0.0132	0.545301	26.9701	0.00188168
family	Ruminococcaceae	rs56199908	T	C	14306	0.0410444	1.66e-06	-0.199327	0.021	-0.017	0.4189	23.5844	0.00164585
family	Erysipelotrichaceae	rs10781552	C	T	14306	0.0116074	2.33e-06	-0.0552212	0.0102	0.007	0.4902	22.633	0.00157956
family	Erysipelotrichaceae	rs17530232	A	G	14306	0.0224648	2.79e-06	0.10305	0.0227	-0.0046	0.8391	21.0422	0.0014687
family	Erysipelotrichaceae	rs2300774	A	G	14306	0.0106784	8.95e-07	-0.0524152	0.0094	-0.0046	0.624901	24.0936	0.00168133
family	Erysipelotrichaceae	rs35161940	T	C	14306	0.0167641	1.85e-06	-0.0806041	0.0147	0.0085	0.5626	23.1182	0.00161337
family	Erysipelotrichaceae	rs4078432	T	C	14306	0.0133764	4.23e-06	0.0608929	0.0122	-0.0099	0.4134	20.7231	0.00144647
family	Erysipelotrichaceae	rs62504403	C	T	14306	0.0127883	1.12e-07	0.0681159	0.0114	-0.0073	0.5226	28.3708	0.00197921
family	Erysipelotrichaceae	rs7234058	T	C	14306	0.0194091	9.12e-07	-0.0945759	0.0166	-0.0368	0.02613	23.7438	0.00165696
family	Erysipelotrichaceae	rs8003149	C	T	14306	0.0116888	4.08e-06	0.0538798	0.0103	-0.0053	0.605701	21.2477	0.00148303
family	Family	rs118170811	A	G	14306	0.0317112	1.8e-06	0.151619	0.024	-0.0342	0.1543	22.8603	0.0015954
family	Family	rs3098182	T	G	14306	0.011014	4.04e-06	-0.0508511	0.0105	0.0074	0.481	21.3162	0.0014878
family	Family	rs482905	G	T	14306	0.012717	3.72e-06	0.0596528	0.0101	-0.0182	0.0706806	22.0035	0.0015357
family	Family	rs6501525	A	G	14306	0.0115587	1.24e-06	0.0561559	0.0114	0.0076	0.5025	23.6033	0.00164717
family	Family	rs6797051	C	T	14306	0.0171364	4.89e-06	-0.0805985	0.014	0.0027	0.8464	22.1215	0.00154392
family	Family	rs7514702	T	C	14306	0.0141626	3.92e-06	-0.0663236	0.0121	-0.0076	0.5303	21.9306	0.00153062
family	Clostridiales	rs118104867	C	T	14306	0.0455098	3.44e-06	0.214464	0.0233	0.0244	0.2943	22.2075	0.00154991
family	Clostridiales	rs13409132	A	G	14306	0.0352154	4.37e-06	-0.165419	0.0208	-0.0235	0.26	22.0651	0.00153999
family	Clostridiales	rs2191834	T	G	14306	0.0159136	2.5e-06	-0.0746375	0.0105	0.0036	0.7304	21.9977	0.00153529
family	Clostridiales	rs28691777	C	T	14306	0.0266996	6.96e-07	0.137134	0.0189	0.0221	0.2429	26.3804	0.00184061
family	Clostridiales	rs55682560	C	T	14306	0.0261319	4.97e-07	-0.131519	0.0187	0.0229	0.2218	25.33	0.00176746
family	Clostridiales	rs6588624	A	G	14306	0.0138147	1.79e-06	0.0662317	0.0092	0.012	0.1934	22.9852	0.00160411
family	Clostridiales	rs66714985	A	C	14306	0.0252447	4.85e-06	0.116908	0.0181	-0.0038	0.8334	21.4461	0.00149685
family	Clostridiales	rs7226487	A	G	14306	0.0138701	3.58e-06	-0.0643682	0.0092	-0.0016	0.8619	21.5369	0.00150318
family	Clostridiales	rs7538034	T	G	14306	0.0165982	2.37e-06	-0.078598	0.0127	0.0077	0.5405	22.4234	0.00156496
family	Clostridiales	rs7725895	A	G	14306	0.0240367	3.94e-06	-0.116224	0.0172	0.0101	0.555801	23.3799	0.0016316
family	Bacteroidaceae	rs11585893	A	G	14306	0.0147633	1.8e-06	-0.0740746	0.0144	-0.0248	0.0838803	25.1751	0.00175667
family	Bacteroidaceae	rs17619981	T	G	14306	0.0187002	2.69e-06	0.0880978	0.0154	-0.0152	0.3235	22.1941	0.00154898
family	Bacteroidaceae	rs66474973	G	T	14306	0.0164479	6.81e-07	0.0812515	0.0151	-0.0294	0.0513405	24.4029	0.00170288
family	Bacteroidaceae	rs6795673	C	T	14306	0.0105251	3.38e-07	0.0538565	0.0091	-0.0047	0.6055	26.1833	0.00182689
family	Bacteroidaceae	rs9507307	C	T	14306	0.0129128	2.13e-06	0.0604456	0.012	-0.0038	0.7503	21.9123	0.00152935
family	Pasteurellaceae	rs10965428	C	A	14306	0.0258219	4.29e-06	-0.119902	0.0163	0.0409	0.01236	21.5614	0.00150489
family	Pasteurellaceae	rs35510	A	G	14306	0.0264958	4.02e-06	0.122729	0.0175	0.0049	0.7784	21.4556	0.00149752
family	Pasteurellaceae	rs4822728	T	C	14306	0.0149032	4.72e-06	0.0685479	0.0095	0.0071	0.4559	21.1558	0.00147662
family	Pasteurellaceae	rs72756943	G	A	14306	0.0303029	3.35e-06	0.13988	0.0198	-0.0026	0.8945	21.308	0.00148723
family	Pasteurellaceae	rs76022354	C	T	14306	0.0500406	1.83e-06	0.24289	0.0225	0.0327	0.1465	23.5599	0.00164415
family	Pasteurellaceae	rs78909003	T	C	14306	0.0498372	2.05e-06	-0.241159	0.0218	-0.0386	0.07689	23.4153	0.00163407
family	Pasteurellaceae	rs9382510	C	T	14306	0.0169965	2.48e-07	-0.0881865	0.0109	-0.0024	0.8235	26.9206	0.00187824
family	Methanobacteriaceae	rs10202904	G	T	14306	0.0235357	3.01e-07	0.121754	0.0094	0.0092	0.3275	26.7616	0.00186716
family	Methanobacteriaceae	rs6776814	T	C	14306	0.0411825	1.63e-06	-0.199566	0.0164	-0.0041	0.8046	23.4827	0.00163877
family	Methanobacteriaceae	rs73457410	A	G	14306	0.0436695	1.41e-06	0.21534	0.0177	-0.0253	0.1515	24.316	0.00169683
family	Methanobacteriaceae	rs894996	C	A	14306	0.0449076	1.88e-06	0.216999	0.0174	-0.0265	0.1273	23.3494	0.00162948
family	Actinomycetaceae	rs2889192	T	G	14306	0.0195009	3.64e-06	-0.0887537	0.0113	-0.0078	0.4895	20.714	0.00144583
family	Actinomycetaceae	rs35011108	A	G	14306	0.0503796	1.83e-06	0.241826	0.0246	-0.0028	0.9078	23.0407	0.00160798
family	Rikenellaceae	rs1939881	G	A	14306	0.0206213	5.64e-07	-0.105589	0.019	0.0165	0.3868	26.2183	0.00182933
family	Rikenellaceae	rs2833282	G	A	14306	0.0156966	4.31e-06	0.0711137	0.0141	0.0182	0.196	20.5256	0.0014327
family	Rikenellaceae	rs4264350	T	C	14306	0.0108555	1.35e-06	-0.0526393	0.0094	0.014	0.1339	23.5137	0.00164093
family	Rikenellaceae	rs62532512	A	C	14306	0.0107399	2.76e-06	0.0504257	0.0092	0.0033	0.7214	22.0447	0.00153857
family	Rikenellaceae	rs67705352	T	G	14306	0.0110534	6.58e-07	-0.0549688	0.0094	-0.0124	0.1872	24.7309	0.00172573
family	Rikenellaceae	rs6837275	A	G	14306	0.011887	1.45e-06	0.0570355	0.0108	0.0026	0.8071	23.0222	0.00160668
family	Rikenellaceae	rs74474130	T	G	14306	0.0295688	3.61e-06	0.137747	0.0261	0.0017	0.9486	21.7019	0.00151468
family	Rikenellaceae	rs77885767	C	T	14306	0.0336482	2.85e-06	-0.156209	0.0214	-0.0077	0.7179	21.552	0.00150424
family	Rikenellaceae	rs9578457	G	A	14306	0.0315848	3.99e-06	-0.141478	0.022	-0.0256	0.2448	20.0642	0.00140054
family	Rikenellaceae	rs9603208	G	T	14306	0.0159596	1.92e-07	0.0821173	0.0147	0.0314	0.0320103	26.4744	0.00184716
family	Streptococcaceae	rs10028567	C	T	14306	0.0190343	3.72e-06	-0.0934027	0.0158	-0.0211	0.183	24.0794	0.00168034
family	Streptococcaceae	rs11110281	T	C	14306	0.0225943	1.4e-08	-0.130554	0.0184	-0.0017	0.9254	33.3874	0.00232837
family	Streptococcaceae	rs2370083	G	T	14306	0.0184509	4.26e-06	-0.0842751	0.0156	-0.008	0.6076	20.8624	0.00145617
family	Streptococcaceae	rs2952251	G	A	14306	0.0126525	3.72e-07	0.0639298	0.0104	-0.0068	0.513499	25.5302	0.0017814
family	Streptococcaceae	rs35344081	G	A	14306	0.0129703	2.64e-06	0.0609349	0.011	-0.0002	0.9874	22.0715	0.00154044
family	Streptococcaceae	rs4968759	A	G	14306	0.0111271	8.92e-07	-0.0544035	0.0092	-0.0161	0.0806603	23.9051	0.00166819
family	Streptococcaceae	rs72739637	A	G	14306	0.0192021	1.82e-06	0.0927983	0.0153	0.0025	0.8709	23.3551	0.00162988
family	Streptococcaceae	rs9903102	C	A	14306	0.0154096	4.92e-06	-0.0693015	0.0137	-0.0003	0.9828	20.2257	0.00141179
family	unknown	rs17235252	T	C	14306	0.0255463	2.16e-06	-0.122002	0.0163	0.0321	0.04897	22.8075	0.00159172
family	unknown	rs74603314	T	C	14306	0.0489701	2.28e-06	0.230767	0.0225	0.0068	0.7616	22.2068	0.00154986
family	unknown	rs7706512	A	G	14306	0.0138979	2.27e-06	-0.0657351	0.0093	-0.0115	0.2167	22.3716	0.00156135
family	unknown	rs11251024	G	A	14306	0.0206737	6.63e-07	0.104201	0.0099	-0.0087	0.3793	25.4043	0.00177263
family	unknown	rs11606187	A	G	14306	0.0326288	3.31e-06	-0.154539	0.0151	-0.0107	0.4793	22.4323	0.00156558
family	unknown	rs13385922	T	C	14306	0.0201348	3.97e-06	0.0929494	0.0094	0.0143	0.1266	21.3107	0.00148742
family	unknown	rs2172426	T	C	14306	0.0198947	3.17e-07	0.10212	0.0093	0.0011	0.9079	26.3479	0.00183836
family	unknown	rs267959	G	A	14306	0.0209676	2.62e-06	-0.0988612	0.0102	0.0095	0.3499	22.2308	0.00155154
family	unknown	rs4383094	C	T	14306	0.0320662	4.28e-06	-0.149188	0.0155	-0.0214	0.1677	21.6458	0.00151077
family	unknown	rs60583455	T	C	14306	0.021177	2.6e-07	0.108934	0.0134	-0.0015	0.9123	26.4605	0.00184619
family	unknown	rs72671304	T	C	14306	0.0370028	3.8e-06	0.172322	0.0173	-0.028	0.105	21.6876	0.00151369
family	unknown	rs7911787	G	T	14306	0.0470232	3.39e-06	-0.223071	0.0206	0.0152	0.4601	22.5041	0.00157058
family	unknown	rs11150282	T	C	14306	0.0197127	7.36e-07	0.098235	0.0099	0.0033	0.737801	24.8336	0.00173288
family	unknown	rs4129395	G	A	14306	0.0185253	1.22e-06	0.0904264	0.0092	-0.0028	0.759	23.8265	0.00166272
family	unknown	rs79790072	T	C	14306	0.0488017	3.54e-06	0.226103	0.0226	-0.0194	0.3904	21.4656	0.00149821
family	unknown	rs9864379	T	C	14306	0.0292752	4.66e-08	-0.160521	0.0147	-0.001	0.9466	30.0652	0.00209717
genus	Fusicatenibacter	rs1864685	A	C	14306	0.0108105	4.96e-06	-0.0494799	0.0095	0.0023	0.8108	20.9491	0.00146222
genus	Fusicatenibacter	rs2025938	G	A	14306	0.0205426	2.99e-06	-0.0967298	0.0169	0.0163	0.3331	22.1722	0.00154746
genus	Fusicatenibacter	rs2132128	G	A	14306	0.0160344	1.08e-06	-0.0771914	0.0138	-0.0112	0.4168	23.1757	0.00161738
genus	Fusicatenibacter	rs3303	T	C	14306	0.020407	3.94e-06	-0.0953657	0.0198	-0.0136	0.4925	21.8387	0.00152421
genus	Fusicatenibacter	rs4378146	A	C	14306	0.0125259	7.2e-07	-0.0616691	0.0104	-0.0045	0.665001	24.2391	0.00169147
genus	Fusicatenibacter	rs62187631	T	C	14306	0.015924	4.55e-06	-0.0710571	0.0137	0.0096	0.482	19.9118	0.00138992
genus	Fusicatenibacter	rs62353480	A	G	14306	0.0145589	1.57e-06	-0.0701397	0.0127	-0.0045	0.726599	23.2098	0.00161975
genus	Fusicatenibacter	rs704418	C	T	14306	0.0151073	7.77e-07	-0.0739124	0.0135	0.0321	0.0176799	23.9365	0.00167039
genus	Fusicatenibacter	rs8063430	T	C	14306	0.022217	4.93e-06	-0.104026	0.0197	0.0019	0.9228	21.9237	0.00153013
genus	Peptococcus	rs10031059	C	T	14306	0.0225844	1.24e-07	0.121167	0.0111	0.0101	0.3625	28.784	0.00200798
genus	Peptococcus	rs11001941	G	A	14306	0.0392217	1.33e-06	-0.195611	0.0174	-0.001	0.9528	24.8733	0.00173565
genus	Peptococcus	rs2054133	A	G	14306	0.0188332	2.14e-06	-0.0895433	0.01	-0.0001	0.9928	22.6057	0.00157766
genus	Peptococcus	rs413827	G	A	14306	0.0237523	3.3e-06	0.110229	0.0123	0.0002	0.9899	21.5368	0.00150317
genus	Peptococcus	rs5770862	T	C	14306	0.0356813	3.22e-06	0.162018	0.0185	0.0443	0.01695	20.6179	0.00143913
genus	Peptococcus	rs6918730	A	G	14306	0.0289742	1.15e-06	-0.135311	0.0145	-0.003	0.8362	21.8094	0.00152217
genus	Peptococcus	rs7033353	G	T	14306	0.018995	2.22e-06	-0.090152	0.0092	0.0028	0.7634	22.5254	0.00157207
genus	Peptococcus	rs77681628	C	T	14306	0.0387328	2.69e-07	0.200307	0.0195	0.0216	0.2679	26.7445	0.00186597
genus	Actinomyces	rs34583783	G	T	14306	0.0268461	4.49e-06	0.126596	0.0151	-0.0076	0.6141	22.2371	0.00155198
genus	Actinomyces	rs4146653	G	A	14306	0.0214182	4.5e-06	0.0985224	0.012	-0.0098	0.4156	21.1594	0.00147688
genus	Eubacterium	rs11876297	T	C	14306	0.0281712	2.67e-06	0.131469	0.0122	0.0095	0.4341	21.7789	0.00152005
genus	Eubacterium	rs151257695	A	G	14306	0.0454847	3.1e-06	0.20951	0.0208	-0.0127	0.5414	21.2167	0.00148087
genus	Eubacterium	rs2733072	G	A	14306	0.0228306	1.49e-06	0.109644	0.0094	0.0141	0.1345	23.064	0.0016096
genus	Eubacterium	rs3771393	T	C	14306	0.0266671	7.38e-07	-0.130842	0.0109	-0.0144	0.1855	24.0737	0.00167994
genus	Eubacterium	rs7104872	G	A	14306	0.0291906	2.73e-06	0.138612	0.012	-0.0104	0.3873	22.5484	0.00157367
genus	Ruminococcus1	rs11783695	G	T	14306	0.0161398	4.73e-06	-0.0734114	0.0135	0.0117	0.3852	20.6886	0.00144406
genus	Ruminococcus1	rs17781867	C	T	14306	0.0211728	1.96e-06	0.0999271	0.0184	-0.0064	0.729699	22.2746	0.00155459
genus	Ruminococcus1	rs6493760	T	C	14306	0.0115885	3.38e-06	-0.0535262	0.011	0.0011	0.9194	21.3343	0.00148906
genus	Ruminococcus1	rs7117576	A	G	14306	0.0170891	6.48e-07	0.0829505	0.015	0.0144	0.3371	23.5613	0.00164425
genus	Ruminococcus1	rs7583465	C	T	14306	0.0112619	2.56e-06	0.0527654	0.0095	-0.0102	0.2819	21.9521	0.00153211
genus	Ruminococcus2	rs12986628	T	C	14306	0.0140168	2.14e-06	-0.0665937	0.0111	-0.0066	0.549	22.5719	0.00157531
genus	Ruminococcus2	rs2368224	T	G	14306	0.0438453	3.63e-06	0.199648	0.0268	-0.0085	0.751299	20.734	0.00144723
genus	Ruminococcus2	rs2997412	G	A	14306	0.0122325	4.22e-06	0.0568439	0.0099	-0.0026	0.792899	21.5942	0.00150718
genus	Ruminococcus2	rs58681734	A	G	14306	0.0160787	4.18e-06	0.0723875	0.0127	0.0043	0.735401	20.2687	0.00141479
genus	Ruminococcus2	rs75140805	T	G	14306	0.0176445	3.95e-06	0.0836825	0.0153	0.0252	0.1004	22.4932	0.00156982
genus	Ruminococcus2	rs7635831	G	A	14306	0.0129031	1.98e-06	0.0618344	0.0119	0.0124	0.2983	22.9653	0.00160272
genus	Ruminococcus2	rs78120384	A	G	14306	0.0392045	3.31e-07	-0.192815	0.0239	0.0481	0.0446098	24.1885	0.00168794
genus	Desulfovibrio	rs13066142	G	A	14306	0.0250891	3.79e-06	0.119141	0.0169	0.0026	0.8785	22.5503	0.0015738
genus	Desulfovibrio	rs16863365	A	G	14306	0.0226964	1.79e-06	0.109402	0.0138	-0.0277	0.0449097	23.2347	0.00162149
genus	Desulfovibrio	rs2456226	A	C	14306	0.0172749	8.55e-07	0.0854927	0.0098	0.0024	0.8046	24.4922	0.00170909
genus	Desulfovibrio	rs2853179	T	C	14306	0.0174234	2.42e-06	-0.0811971	0.0113	-0.0091	0.4223	21.7178	0.00151579
genus	Desulfovibrio	rs6580353	T	C	14306	0.0169735	4.94e-06	0.0770979	0.0109	0.0017	0.8769	20.632	0.00144012
genus	Anaerofilum	rs10794359	C	T	14306	0.02006	2.23e-06	0.0953524	0.0103	0.0187	0.07001	22.5944	0.00157688
genus	Anaerofilum	rs17096874	C	T	14306	0.0268919	2.86e-06	-0.126337	0.0124	-0.0246	0.0476299	22.0708	0.00154039
genus	Anaerofilum	rs4506496	A	G	14306	0.0212861	1.49e-06	-0.10309	0.01	0.0027	0.790901	23.4553	0.00163686
genus	Anaerofilum	rs712981	A	C	14306	0.0202902	6.83e-07	0.10076	0.0095	0.0036	0.7052	24.6606	0.00172083
genus	Anaerofilum	rs79598899	C	T	14306	0.0357284	3.75e-07	0.182586	0.0183	-0.0204	0.2634	26.1161	0.00182221
genus	Anaerofilum	rs816292	T	C	14306	0.02204	2.64e-07	-0.113003	0.0101	0.0125	0.2161	26.288	0.00183418
genus	Ruminococcaceae	rs12597105	A	G	14306	0.0144415	4.87e-06	-0.0670855	0.0106	0.0004	0.9686	21.5791	0.00150612
genus	Ruminococcaceae	rs2820282	C	A	14306	0.0125917	2.85e-06	0.0592304	0.0097	-0.0056	0.5642	22.1269	0.0015443
genus	Ruminococcaceae	rs682403	A	G	14306	0.0124671	2.37e-06	-0.0588161	0.0092	-0.01	0.2773	22.2567	0.00155335
genus	Ruminococcaceae	rs6958419	C	T	14306	0.0124994	2.84e-06	-0.0585718	0.0091	0.0008	0.9326	21.9583	0.00153255
genus	Adlercreutzia	rs13231526	C	A	14306	0.0311654	4.81e-06	0.143237	0.0182	-0.0142	0.4373	21.1235	0.00147437
genus	Adlercreutzia	rs2717140	C	T	14306	0.0251081	2.05e-06	-0.119225	0.0149	0.0019	0.8978	22.5479	0.00157364
genus	Adlercreutzia	rs7680684	T	C	14306	0.0168901	9.77e-07	0.083381	0.0101	0.0008	0.9386	24.3708	0.00170064
genus	Adlercreutzia	rs9490822	C	T	14306	0.0155789	2.54e-06	-0.0734512	0.0093	-0.026	0.00547797	22.2292	0.00155143
genus	Lachnospiraceae	rs10093861	G	A	14306	0.0121152	3.06e-06	-0.0568869	0.0089	0.0033	0.707301	22.0477	0.00153878
genus	Lachnospiraceae	rs1363769	C	T	14306	0.0449372	1.58e-06	0.200628	0.0216	-0.0116	0.5931	19.9329	0.00139139
genus	Lachnospiraceae	rs2862811	C	T	14306	0.0121736	3.92e-06	-0.0564927	0.0093	0.0197	0.0331497	21.5351	0.00150306
genus	Lachnospiraceae	rs35035870	T	C	14306	0.0414403	2.62e-06	-0.190615	0.0232	0.0356	0.1254	21.1577	0.00147675
genus	Lachnospiraceae	rs7249113	G	A	14306	0.0133496	3.72e-07	0.0679483	0.0113	-0.0015	0.8945	25.9072	0.00180766
genus	Lachnospiraceae	rs72793667	A	G	14306	0.0246589	1.63e-06	-0.116881	0.0198	0.0165	0.4049	22.4668	0.00156798
genus	Lachnospiraceae	rs9788306	C	T	14306	0.0130744	1.39e-06	-0.062804	0.0102	0.0028	0.784899	23.0744	0.00161032
genus	Lachnospiraceae	rs10741777	T	C	14306	0.0194791	7.69e-07	-0.0973842	0.0108	0.0044	0.681201	24.9942	0.00174407
genus	Lachnospiraceae	rs10793103	T	C	14306	0.0181279	9.35e-08	-0.0974344	0.0104	-0.0158	0.1268	28.8888	0.00201528
genus	Lachnospiraceae	rs10801803	G	A	14306	0.0243085	1.4e-06	-0.117029	0.0135	-0.0078	0.5633	23.1777	0.00161752
genus	Lachnospiraceae	rs13024781	T	C	14306	0.0168846	2.29e-06	-0.0798769	0.0092	-0.0068	0.4563	22.38	0.00156194
genus	Lachnospiraceae	rs57091572	A	G	14306	0.0235801	2.86e-06	-0.110443	0.013	0.0022	0.8632	21.9374	0.00153109
genus	Lachnospiraceae	rs62277846	C	T	14306	0.0212319	1.59e-06	0.102292	0.0114	-0.0077	0.4999	23.2116	0.00161988
genus	Lachnospiraceae	rs67078837	T	C	14306	0.0170693	7.68e-07	-0.0845848	0.0092	-0.0122	0.1854	24.5558	0.00171352
genus	Lachnospiraceae	rs955844	A	C	14306	0.0228369	1.81e-06	0.112064	0.0134	0.0023	0.8652	24.0801	0.00168039
genus	Collinsella	rs2103510	G	A	14306	0.0168217	2.42e-06	0.0786551	0.0138	-0.0024	0.8631	21.8632	0.00152592
genus	Collinsella	rs73052258	G	A	14306	0.0202658	1.72e-06	0.0930178	0.0163	-0.0005	0.9744	21.0671	0.00147044
genus	Collinsella	rs9541268	C	A	14306	0.0197312	8.79e-07	0.09597	0.015	-0.0169	0.2586	23.6572	0.00165093
genus	Enterorhabdus	rs114731706	T	G	14306	0.0382298	2.17e-06	0.182308	0.0207	-0.0057	0.781801	22.7409	0.00158708
genus	Enterorhabdus	rs3017103	G	A	14306	0.0208995	2.94e-06	-0.0980897	0.012	-0.0085	0.4801	22.028	0.00153741
genus	Enterorhabdus	rs73331712	T	C	14306	0.055123	4.85e-06	0.26199	0.0215	0.0072	0.738501	22.5894	0.00157652
genus	Turicibacter	rs11054680	T	C	14306	0.0226997	2.31e-06	-0.104751	0.0139	0.024	0.0837009	21.2949	0.00148632
genus	Turicibacter	rs12603364	T	C	14306	0.0225598	8.67e-07	0.110861	0.0136	0.0091	0.5063	24.1483	0.00168514
genus	Turicibacter	rs149744580	A	G	14306	0.0315478	7.01e-08	0.169883	0.0207	-0.0324	0.1189	28.9976	0.00202285
genus	Turicibacter	rs2834977	T	C	14306	0.0208261	3.96e-06	-0.0959995	0.0127	-0.0007	0.9558	21.2482	0.00148306
genus	Turicibacter	rs4869133	G	A	14306	0.027197	2.55e-06	0.131186	0.0166	-0.0004	0.9787	23.2666	0.00162371
genus	Turicibacter	rs55756211	T	C	14306	0.0240708	2.81e-06	-0.115115	0.0152	-0.0299	0.0485903	22.8709	0.00159614
genus	Clostridium	rs1942371	G	A	14306	0.034187	4.06e-06	-0.157938	0.0143	0.0215	0.1331	21.3428	0.00148965
genus	Clostridium	rs6890185	C	T	14306	0.0233137	1.12e-06	-0.113424	0.0098	-0.0074	0.4482	23.6694	0.00165178
genus	Eubacterium	rs10248854	C	A	14306	0.0113464	4.21e-06	-0.0527827	0.0098	-0.0015	0.8775	21.6405	0.0015104
genus	Eubacterium	rs10797540	A	G	14306	0.0108389	3.53e-06	0.0503179	0.0093	0.0224	0.0155199	21.5514	0.00150419
genus	Eubacterium	rs314726	T	C	14306	0.0109486	1.38e-06	0.0528824	0.0096	0.0217	0.0229499	23.3295	0.00162809
genus	Eubacterium	rs35398954	A	G	14306	0.0174602	5.4e-07	-0.0901402	0.0147	0.0153	0.2974	26.6525	0.00185957
genus	Catenibacterium	rs12404911	C	T	14306	0.0304142	2.8e-06	0.140717	0.0117	-0.0023	0.8464	21.4062	0.00149408
genus	Catenibacterium	rs212393	A	G	14306	0.0286209	3.62e-06	0.135254	0.0103	0.0008	0.9348	22.3323	0.00155861
genus	Catenibacterium	rs73128290	A	G	14306	0.0284563	4.29e-06	0.129726	0.0111	0.0253	0.0222101	20.7825	0.0014506
genus	Catenibacterium	rs77285108	G	A	14306	0.0353447	3.63e-06	-0.161826	0.0134	-0.0017	0.8992	20.9627	0.00146317
genus	Marvinbryantia	rs1187983	C	T	14306	0.0193174	2.02e-06	-0.0935456	0.0153	0.0005	0.9726	23.4504	0.00163651
genus	Marvinbryantia	rs2724813	G	A	14306	0.0167551	6.28e-07	0.0840769	0.0119	0.0081	0.498799	25.1802	0.00175702
genus	Marvinbryantia	rs2842896	C	T	14306	0.0131146	7.25e-07	-0.0649396	0.0096	-0.0156	0.1037	24.5194	0.00171099
genus	Marvinbryantia	rs2863363	G	A	14306	0.0136323	3.11e-06	-0.0634861	0.01	0.013	0.1962	21.688	0.00151371
genus	Marvinbryantia	rs61884471	G	A	14306	0.0248431	1.01e-06	0.124426	0.0172	-0.0148	0.3879	25.0848	0.00175038
genus	Marvinbryantia	rs72948274	A	C	14306	0.0272212	3.26e-06	-0.126354	0.0196	0.0027	0.8897	21.5458	0.00150381
genus	Butyrivibrio	rs11761679	T	C	14306	0.0321539	2.2e-06	0.154775	0.0126	0.0073	0.565501	23.1704	0.00161701
genus	Butyrivibrio	rs16941336	C	T	14306	0.0267936	1.53e-06	0.127488	0.0107	-0.0117	0.2764	22.64	0.00158005
genus	Butyrivibrio	rs4537857	T	C	14306	0.0260992	1.8e-06	-0.12459	0.0102	-0.0016	0.8781	22.7883	0.00159039
genus	Butyrivibrio	rs72723662	C	T	14306	0.0449336	7.86e-07	0.224078	0.0211	0.0188	0.3731	24.8689	0.00173534
genus	Butyrivibrio	rs74622183	A	G	14306	0.0428204	2.46e-06	-0.201027	0.0176	0.0248	0.1588	22.0398	0.00153823
genus	Butyrivibrio	rs7752361	G	A	14306	0.0239975	7.69e-07	0.11923	0.0092	-0.0156	0.09078	24.6853	0.00172255
genus	Butyrivibrio	rs7763512	A	G	14306	0.0253367	3.11e-06	-0.119846	0.0093	0.0047	0.611	22.3742	0.00156153
genus	Eisenbergiella	rs11027642	C	T	14306	0.0284844	4.92e-06	0.129006	0.0135	-0.0009	0.9485	20.5119	0.00143174
genus	Eisenbergiella	rs1508033	A	C	14306	0.0195787	3.23e-06	0.091546	0.0097	-0.0056	0.567599	21.8631	0.00152591
genus	Eisenbergiella	rs2683098	T	C	14306	0.022515	2.24e-06	-0.107319	0.0112	0.0065	0.5613	22.7201	0.00158563
genus	Eisenbergiella	rs3812426	A	G	14306	0.0224159	2.72e-06	-0.106447	0.0109	-0.0088	0.4186	22.5504	0.00157381
genus	Eisenbergiella	rs4462860	G	A	14306	0.0201104	4.16e-06	0.0939071	0.0104	-0.0062	0.5494	21.805	0.00152186
genus	Defluviitaleaceae	rs112893842	T	C	14306	0.0232806	1.45e-06	0.11381	0.0142	0.0117	0.4113	23.8986	0.00166774
genus	Defluviitaleaceae	rs1582238	C	T	14306	0.0167257	1.57e-06	-0.0805036	0.0096	0.0032	0.7381	23.1666	0.00161674
genus	Defluviitaleaceae	rs4344384	T	G	14306	0.0156309	4.83e-06	-0.0715978	0.0093	-0.0036	0.699401	20.9813	0.00146446
genus	Defluviitaleaceae	rs4677103	A	G	14306	0.0197263	9.6e-07	0.0977912	0.0139	0.0311	0.0249	24.5758	0.00171492
genus	Defluviitaleaceae	rs55658617	T	C	14306	0.0362226	2.15e-06	0.174369	0.0241	0.0373	0.1217	23.1728	0.00161718
genus	Defluviitaleaceae	rs72731813	C	T	14306	0.0293796	4.33e-07	-0.147383	0.0175	0.0377	0.0309699	25.1654	0.00175599
genus	Defluviitaleaceae	rs9608282	T	G	14306	0.0299793	2.52e-06	0.142939	0.0189	0.0211	0.2651	22.7331	0.00158654
genus	Defluviitaleaceae	rs9725395	A	G	14306	0.029554	3.52e-06	-0.13834	0.0172	0.0028	0.8701	21.911	0.00152926
genus	Ruminococcaceae	rs10490280	C	T	14306	0.0143309	4.16e-06	-0.0672094	0.0116	-0.0094	0.4143	21.9944	0.00153507
genus	Ruminococcaceae	rs11243416	T	C	14306	0.0191203	1.67e-06	-0.0925653	0.0148	-0.0165	0.2636	23.4373	0.0016356
genus	Ruminococcaceae	rs11613919	G	T	14306	0.0155716	1.63e-06	0.0727604	0.0124	0.0033	0.7916	21.8335	0.00152385
genus	Ruminococcaceae	rs16959793	A	C	14306	0.0131259	2.22e-06	-0.062527	0.0103	-0.0123	0.2324	22.6922	0.00158369
genus	Ruminococcaceae	rs3013089	G	A	14306	0.0120346	4.38e-06	-0.0551473	0.0095	0.0121	0.2065	20.9984	0.00146565
genus	Ruminococcaceae	rs4452755	A	C	14306	0.0134741	3.29e-06	-0.0634463	0.0101	0.0016	0.8716	22.1724	0.00154747
genus	Ruminococcaceae	rs4532474	G	A	14306	0.017045	4.82e-06	0.0769231	0.0134	0.0113	0.4002	20.3666	0.00142162
genus	Ruminococcaceae	rs646327	G	A	14306	0.0118369	7.83e-07	0.0586696	0.0093	0.0199	0.0333503	24.5669	0.0017143
genus	Ruminococcaceae	rs6759615	A	G	14306	0.0200204	7.86e-07	0.102523	0.0171	-0.0046	0.7902	26.2239	0.00182972
genus	Ruminococcaceae	rs73341549	T	C	14306	0.0318768	1.51e-07	-0.169857	0.0202	0.0385	0.0563599	28.3934	0.00198079
genus	Ruminococcaceae	rs10873449	C	T	14306	0.0143973	4.11e-06	-0.0654843	0.0121	-0.0186	0.1244	20.6877	0.001444
genus	Ruminococcaceae	rs10950694	C	T	14306	0.011412	4.3e-07	-0.0577628	0.0094	-0.0161	0.0848907	25.6196	0.00178763
genus	Ruminococcaceae	rs114279581	A	G	14306	0.0316034	3.22e-06	-0.146604	0.0202	0.0215	0.2863	21.5191	0.00150194
genus	Ruminococcaceae	rs12288512	A	G	14306	0.0144356	3.1e-06	0.066635	0.0115	0.0042	0.712801	21.3076	0.0014872
genus	Ruminococcaceae	rs12458218	T	C	14306	0.0144525	2.41e-06	0.0677322	0.0118	0.0134	0.2569	21.9636	0.00153292
genus	Ruminococcaceae	rs2893871	G	A	14306	0.015548	3.54e-06	-0.073644	0.0134	-0.0021	0.8729	22.435	0.00156577
genus	Ruminococcaceae	rs34781347	G	A	14306	0.0386484	6.05e-07	0.188685	0.0211	0.0117	0.579301	23.8348	0.0016633
genus	Ruminococcaceae	rs7449320	C	A	14306	0.0130836	4.81e-06	0.0599163	0.0111	0.0033	0.767901	20.9718	0.0014638
genus	Ruminococcaceae	rs7555878	G	A	14306	0.0125277	2.81e-06	-0.0586677	0.0109	-0.0071	0.5121	21.9308	0.00153064
genus	Ruminococcus	rs12136548	C	T	14306	0.0196476	3.1e-06	0.0901946	0.0101	-0.0124	0.2178	21.0738	0.0014709
genus	Ruminococcus	rs13163520	G	A	14306	0.0233883	5.61e-08	-0.127377	0.0122	-0.013	0.2872	29.6609	0.00206903
genus	Ruminococcus	rs2909242	A	C	14306	0.018351	7.41e-07	0.0909965	0.0098	0.0223	0.0221202	24.5884	0.0017158
genus	Ruminococcus	rs3124783	G	A	14306	0.0249099	2.67e-06	0.11599	0.0132	0.0021	0.8762	21.6819	0.00151329
genus	Ruminococcus	rs62167033	T	C	14306	0.0396295	3.5e-06	0.185289	0.0191	0.0418	0.02914	21.8606	0.00152574
genus	Ruminococcus	rs934940	A	C	14306	0.0229588	2.74e-06	-0.105045	0.0126	-0.005	0.6876	20.934	0.00146116
genus	Ruminococcus	rs9872758	T	C	14306	0.0176643	1.66e-06	0.0849233	0.0094	-0.0154	0.1018	23.1132	0.00161303
genus	Dialister	rs11166701	G	A	14306	0.013186	5.51e-07	-0.0655301	0.0092	0.0098	0.2871	24.6976	0.00172341
genus	Dialister	rs4753063	A	G	14306	0.0130052	4.86e-06	0.0596297	0.0102	0.0067	0.5109	21.0228	0.00146736
genus	Gordonibacter	rs322296	G	A	14306	0.037722	4.02e-06	0.17869	0.015	0.0278	0.0635697	22.4394	0.00156607
genus	Gordonibacter	rs72714787	C	A	14306	0.0377102	1.43e-06	0.181405	0.0158	0.0214	0.1765	23.1409	0.00161496
genus	Gordonibacter	rs7294633	T	C	14306	0.0249946	3.44e-07	-0.12867	0.0101	-0.0018	0.8564	26.501	0.00184901
genus	Anaerostipes	rs2014785	T	C	14306	0.0112199	4.68e-06	0.0515687	0.0096	-0.0097	0.3143	21.1249	0.00147447
genus	Anaerostipes	rs2396460	C	T	14306	0.0109555	2.91e-06	0.0512653	0.0094	-0.0095	0.3136	21.8969	0.00152827
genus	Anaerostipes	rs2804244	G	A	14306	0.0110983	2.04e-06	0.053089	0.0097	-0.0081	0.3996	22.8821	0.00159692
genus	Anaerostipes	rs3900776	G	A	14306	0.0236302	2.75e-06	-0.110013	0.019	0.0048	0.799	21.6747	0.00151279
genus	Anaerostipes	rs60983350	G	A	14306	0.0116575	4.42e-06	-0.0539901	0.0134	0.0008	0.9499	21.4495	0.00149709
genus	Anaerostipes	rs62157625	T	C	14306	0.0185548	1.45e-06	0.088573	0.0156	0.0112	0.4747	22.7872	0.00159031
genus	Anaerostipes	rs62215703	G	A	14306	0.0136702	1.98e-06	0.0644965	0.0113	0.0029	0.7988	22.2599	0.00155356
genus	Anaerostipes	rs6726833	C	A	14306	0.0189408	3.32e-06	-0.0877497	0.0187	-0.0228	0.2239	21.4632	0.00149805
genus	Anaerostipes	rs6854026	C	T	14306	0.0109075	3.2e-06	0.0508482	0.0097	0.003	0.7586	21.7321	0.00151678
genus	Anaerostipes	rs7193624	T	C	14306	0.0150723	5.35e-07	-0.0750642	0.014	-0.0048	0.7289	24.8031	0.00173076
genus	Lachnospiraceae	rs2050911	G	A	14306	0.0153934	1.11e-06	0.0751466	0.0099	0.0098	0.3213	23.8314	0.00166306
genus	Lachnospiraceae	rs437876	T	C	14306	0.0144768	7.17e-08	0.0784637	0.0099	-0.0162	0.1031	29.376	0.0020492
genus	Lachnospiraceae	rs573933	T	C	14306	0.0232346	3.11e-06	-0.107898	0.0165	-0.0048	0.7728	21.5653	0.00150516
genus	Lachnospiraceae	rs74034332	G	A	14306	0.0382637	3.33e-06	0.168045	0.0231	-0.0216	0.3504	19.2876	0.0013464
genus	Lachnospiraceae	rs78848836	A	G	14306	0.0259753	3.38e-06	-0.118868	0.0174	-0.0151	0.3858	20.9415	0.00146169
genus	Lachnospiraceae	rs9403580	C	T	14306	0.0229777	3.47e-06	0.107801	0.015	0.0107	0.4762	22.0106	0.0015362
genus	Lachnospiraceae	rs985416	T	C	14306	0.0181807	1.46e-07	-0.0970258	0.0119	0.0037	0.7539	28.4809	0.00198688
genus	Ruminococcaceae	rs12125734	G	T	14306	0.0257416	2.09e-07	0.133972	0.0157	-0.0204	0.1936	27.0868	0.00188981
genus	Ruminococcaceae	rs511258	G	A	14306	0.0162475	4.52e-06	-0.0757474	0.0104	0.0037	0.7199	21.7351	0.001517
genus	Ruminococcaceae	rs6769553	A	G	14306	0.0157451	7.91e-08	0.0849743	0.01	0.0067	0.5033	29.1262	0.00203181
genus	Lactobacillus	rs11674854	C	T	14306	0.0176504	1.59e-06	-0.0852686	0.0103	-0.0086	0.4032	23.3383	0.00162871
genus	Lactobacillus	rs1530559	G	A	14306	0.0178207	4.93e-06	0.0804001	0.0104	0.008	0.44	20.3547	0.00142078
genus	Lactobacillus	rs16861661	G	A	14306	0.038148	1.28e-06	-0.183147	0.0199	0.0226	0.2578	23.0492	0.00160857
genus	Lactobacillus	rs62314653	C	A	14306	0.0394585	2.24e-06	0.187692	0.0212	0.0113	0.5951	22.6261	0.00157909
genus	Lactobacillus	rs7399658	G	A	14306	0.0221883	3.12e-06	-0.107134	0.0116	0.0264	0.0233798	23.3135	0.00162698
genus	Lactobacillus	rs768253	T	G	14306	0.0171791	4.25e-06	-0.079195	0.0094	0.0084	0.3717	21.2518	0.00148331
genus	Lactobacillus	rs921925	A	C	14306	0.0203229	9.72e-07	0.0985077	0.0111	0.0073	0.5118	23.4947	0.0016396
genus	Romboutsia	rs10279978	A	G	14306	0.0127675	1.17e-06	-0.0622202	0.0105	-0.0146	0.165	23.7493	0.00165734
genus	Romboutsia	rs61841503	G	A	14306	0.0171454	4e-08	0.092888	0.0125	0.0009	0.9403	29.3511	0.00204746
genus	Romboutsia	rs62504452	A	G	14306	0.0156654	4.66e-06	-0.0710048	0.0125	0.0086	0.4897	20.5444	0.00143401
genus	Parabacteroides	rs115602804	G	A	14306	0.0222736	1.93e-06	0.10308	0.0202	0.0268	0.1844	21.4175	0.00149486
genus	Parabacteroides	rs4236095	A	G	14306	0.0157042	1.93e-06	-0.0761961	0.0132	-0.0011	0.9351	23.5415	0.00164286
genus	Parabacteroides	rs60884758	C	T	14306	0.0142249	5.71e-07	-0.0702667	0.0126	-0.0149	0.2374	24.4006	0.00170272
genus	Ruminiclostridium6	rs10829821	T	C	14306	0.0216072	3.47e-06	-0.097606	0.016	0.0137	0.3926	20.4059	0.00142436
genus	Ruminiclostridium6	rs11992182	A	C	14306	0.0137876	4.65e-06	0.0625299	0.0101	-0.0071	0.4844	20.5683	0.00143567
genus	Ruminiclostridium6	rs1756364	G	T	14306	0.0197169	2.54e-07	0.0999189	0.0203	-0.012	0.5546	25.6814	0.00179193
genus	Ruminiclostridium6	rs61060922	T	G	14306	0.0322283	1.09e-06	0.15913	0.0211	-0.0393	0.06291	24.3798	0.00170126
genus	Ruminiclostridium6	rs663262	C	T	14306	0.0310715	3.39e-06	0.13498	0.0206	0.0043	0.8353	18.8718	0.00131742
genus	Ruminiclostridium6	rs71414120	T	G	14306	0.0406434	1.08e-06	0.200894	0.0212	0.0006	0.9761	24.4317	0.00170488
genus	Ruminiclostridium6	rs72991535	T	G	14306	0.0295174	4.95e-06	0.135604	0.022	-0.0093	0.6711	21.1052	0.00147309
genus	Ruminiclostridium6	rs77193512	A	G	14306	0.0153163	1.3e-06	0.0736533	0.0117	0.0009	0.9391	23.1247	0.00161383
genus	Ruminiclostridium6	rs79968172	G	A	14306	0.0243083	1.66e-06	0.11614	0.0191	0.0172	0.3673	22.8273	0.0015931
genus	Eggerthella	rs112205261	T	C	14306	0.0403613	3.35e-06	-0.188618	0.0193	-0.0096	0.6182	21.8392	0.00152425
genus	Eggerthella	rs2223081	A	G	14306	0.0221108	3.89e-06	-0.102572	0.0104	-0.0018	0.8657	21.5203	0.00150203
genus	Eggerthella	rs2240838	G	A	14306	0.0197653	7.36e-07	-0.0980582	0.0095	0.0105	0.271	24.6128	0.0017175
genus	Eggerthella	rs3851328	G	T	14306	0.0236527	4.18e-06	0.107774	0.0112	0.0065	0.5645	20.7619	0.00144917
genus	Eggerthella	rs76663501	C	T	14306	0.0378576	4.83e-06	0.175349	0.0192	0.0007	0.9717	21.4536	0.00149738
genus	Christensenellaceae	rs17081797	A	G	14306	0.0204253	3.34e-06	-0.0904325	0.0172	0.0083	0.630199	19.6025	0.00136836
genus	Christensenellaceae	rs62467127	C	T	14306	0.0251983	3.25e-06	0.114108	0.0206	-0.0273	0.1847	20.5064	0.00143136
genus	Christensenellaceae	rs892686	A	G	14306	0.011136	3.97e-06	0.0514099	0.0092	0.0044	0.630001	21.3125	0.00148755
genus	Intestinimonas	rs10262702	T	C	14306	0.0194885	2.06e-06	0.0918017	0.0163	-0.0134	0.4098	22.1894	0.00154865
genus	Intestinimonas	rs11258178	A	G	14306	0.0134139	6.98e-07	0.0660742	0.0096	-0.0099	0.3006	24.2635	0.00169317
genus	Intestinimonas	rs12226153	A	G	14306	0.0306922	5.12e-07	-0.151142	0.0211	0.0061	0.7704	24.2501	0.00169223
genus	Intestinimonas	rs1859797	G	A	14306	0.0131793	4.12e-06	0.060368	0.0091	-0.0192	0.0349004	20.9811	0.00146445
genus	Intestinimonas	rs2731794	C	T	14306	0.0257529	1.92e-06	0.120632	0.0202	-0.0176	0.3838	21.9418	0.0015314
genus	Intestinimonas	rs2930225	T	G	14306	0.0152948	1.35e-06	-0.0729524	0.0108	-0.0035	0.7475	22.7505	0.00158775
genus	Intestinimonas	rs4784055	T	C	14306	0.038599	8.72e-07	-0.175324	0.0235	0.0154	0.5132	20.6315	0.00144008
genus	Intestinimonas	rs62240188	G	A	14306	0.0267179	2.2e-06	0.130074	0.0201	-0.0044	0.8248	23.7015	0.00165401
genus	Intestinimonas	rs716604	A	G	14306	0.0165992	8.57e-07	0.0818068	0.012	-0.0067	0.5757	24.2887	0.00169492
genus	Intestinimonas	rs7170984	T	C	14306	0.0140767	2.98e-06	-0.0658116	0.0106	0.0034	0.749401	21.8576	0.00152553
genus	Intestinimonas	rs72982915	C	T	14306	0.0402743	4.91e-06	0.183158	0.0214	0.0085	0.692599	20.6822	0.00144361
genus	Senegalimassilia	rs11787826	C	A	14306	0.0171154	2.63e-06	0.081327	0.0092	0.0025	0.7845	22.5785	0.00157577
genus	Senegalimassilia	rs7225245	A	G	14306	0.0170421	4.18e-06	-0.079173	0.0097	0.0047	0.6246	21.5828	0.00150638
genus	Ruminococcaceae	rs11586410	G	A	14306	0.0169937	3.66e-07	-0.0863422	0.0165	0.0074	0.6562	25.8149	0.00180123
genus	Ruminococcaceae	rs12642039	C	T	14306	0.0119397	3.43e-06	0.0553003	0.0103	0.0085	0.4114	21.452	0.00149727
genus	Ruminococcaceae	rs12731	A	G	14306	0.0115053	4.87e-06	-0.0527684	0.0094	-0.0063	0.5031	21.0355	0.00146824
genus	Ruminococcaceae	rs136761	A	G	14306	0.0119155	8.15e-07	0.0587521	0.0101	-0.0004	0.9679	24.3121	0.00169655
genus	Ruminococcaceae	rs147475196	A	G	14306	0.0295196	4.72e-06	-0.133769	0.025	0.0005	0.9848	20.5348	0.00143334
genus	Ruminococcaceae	rs35559912	T	C	14306	0.0203674	4.89e-06	-0.0925071	0.0178	0.0007	0.9695	20.629	0.00143991
genus	Ruminococcaceae	rs4814689	C	T	14306	0.0230708	4.55e-06	-0.1083	0.0185	0.0197	0.2872	22.0359	0.00153796
genus	Ruminococcaceae	rs5994253	A	G	14306	0.0157621	2.35e-07	-0.0811302	0.0148	0.01	0.4997	26.4934	0.00184848
genus	Ruminococcaceae	rs7573569	T	C	14306	0.0233638	3.23e-06	0.107739	0.0193	-0.0096	0.6167	21.2647	0.00148421
genus	Ruminococcaceae	rs12508214	C	T	14306	0.0168937	4.75e-06	-0.0774649	0.0103	0.0052	0.6148	21.0262	0.00146759
genus	Ruminococcaceae	rs1550196	A	G	14306	0.0262478	1.13e-06	-0.130842	0.0154	-0.0042	0.786401	24.849	0.00173395
genus	Ruminococcaceae	rs2058609	G	A	14306	0.017472	3.12e-06	-0.0816464	0.0098	0.0076	0.437	21.8368	0.00152408
genus	Ruminococcaceae	rs2192926	A	G	14306	0.0192989	4.88e-06	-0.089048	0.0108	0.0087	0.4199	21.2904	0.001486
genus	Ruminococcaceae	rs4079028	C	T	14306	0.019936	3.28e-06	0.0915623	0.0113	-0.0151	0.1822	21.0939	0.00147231
genus	Ruminococcaceae	rs4708333	T	G	14306	0.0174757	1.56e-06	-0.084033	0.0097	-0.0009	0.9248	23.1223	0.00161366
genus	Lachnospiraceae	rs12127733	G	A	14306	0.0246006	3.11e-06	0.115182	0.0121	0.0045	0.707499	21.9219	0.00153001
genus	Lachnospiraceae	rs3756315	A	G	14306	0.0188397	3.33e-06	-0.0883469	0.0097	0.0124	0.2002	21.9905	0.00153479
genus	Lachnospiraceae	rs6116753	G	A	14306	0.0209139	2.92e-06	0.0994748	0.0108	0.0247	0.0217701	22.6233	0.00157889
genus	Roseburia	rs16910295	T	C	14306	0.020957	2.91e-06	-0.0980434	0.0189	-0.0038	0.8421	21.8866	0.00152755
genus	Roseburia	rs2160994	C	T	14306	0.0112481	9.7e-07	-0.0550687	0.0099	0.0059	0.5516	23.9691	0.00167265
genus	Roseburia	rs2943022	T	C	14306	0.0106763	4.11e-06	0.0493786	0.0092	0.0076	0.4086	21.3912	0.00149303
genus	Roseburia	rs6445851	A	G	14306	0.0108158	3.53e-06	0.0497336	0.0092	-0.0152	0.097949	21.1438	0.00147578
genus	Roseburia	rs6930661	C	T	14306	0.0204975	2.48e-06	-0.0961587	0.0166	0.026	0.1168	22.0077	0.00153599
genus	Roseburia	rs9300744	C	T	14306	0.0126228	4.75e-06	-0.0588452	0.0108	0.0073	0.5001	21.7325	0.00151682
genus	Lachnoclostridium	rs4738679	A	G	14306	0.011404	4.42e-06	0.0520267	0.0095	-0.0129	0.1752	20.8132	0.00145274
genus	Lachnoclostridium	rs6112314	A	C	14306	0.0108174	2.43e-07	-0.0561715	0.0095	0.0017	0.8613	26.9641	0.00188127
genus	Lachnoclostridium	rs615997	T	C	14306	0.0106491	2.03e-06	0.0511752	0.0093	0.0128	0.1688	23.0937	0.00161166
genus	Lachnoclostridium	rs62285313	A	G	14306	0.0181565	1.58e-06	0.0864203	0.0156	-0.0399	0.0104201	22.6552	0.00158111
genus	Lachnoclostridium	rs78068103	A	G	14306	0.0194248	3.67e-06	0.0886199	0.0209	-0.0334	0.1109	20.8137	0.00145278
genus	Lachnoclostridium	rs789029	C	T	14306	0.0137974	3.75e-06	-0.0641288	0.0123	0.0006	0.9603	21.6029	0.00150778
genus	Eubacterium	rs10798999	C	T	14306	0.0126752	2.61e-06	0.0601661	0.011	0.0143	0.1906	22.5317	0.00157251
genus	Eubacterium	rs10808115	C	A	14306	0.0109922	4.42e-06	0.0504747	0.0092	0.0027	0.766699	21.0852	0.0014717
genus	Eubacterium	rs13116360	T	C	14306	0.0297185	2.94e-07	0.154124	0.0224	0.0186	0.4069	26.8959	0.00187652
genus	Eubacterium	rs28584818	A	G	14306	0.0268627	4.43e-06	0.126115	0.0203	-0.0465	0.0218198	22.0411	0.00153832
genus	Eubacterium	rs60254196	G	A	14306	0.0111865	2.7e-06	0.0522832	0.0099	-0.0161	0.105	21.8442	0.0015246
genus	Eubacterium	rs6550770	C	T	14306	0.0443545	4.82e-06	0.198087	0.0253	-0.0513	0.0424297	19.9451	0.00139224
genus	Eubacterium	rs74018587	C	T	14306	0.043822	3.7e-06	0.208943	0.0262	0.0221	0.399	22.7338	0.00158659
genus	Eubacterium	rs949971	T	G	14306	0.0116101	3.29e-06	-0.0540164	0.0095	0.0034	0.7229	21.6461	0.00151079
genus	Akkermansia	rs111862613	T	C	14306	0.0196748	3.39e-06	0.0911199	0.0237	0.0344	0.147	21.4489	0.00149705
genus	Akkermansia	rs117107102	A	G	14306	0.0431629	3.01e-06	0.204406	0.0223	-0.0323	0.1473	22.4267	0.00156519
genus	Akkermansia	rs11729256	T	C	14306	0.0150184	6.58e-07	0.0750473	0.0108	0.0158	0.1458	24.9702	0.0017424
genus	Akkermansia	rs12908520	G	A	14306	0.0130954	2.26e-06	0.061772	0.0093	-0.0073	0.4336	22.2508	0.00155293
genus	Akkermansia	rs2602429	T	C	14306	0.0156201	2.72e-06	-0.0745352	0.0117	-0.026	0.02678	22.7696	0.00158908
genus	Akkermansia	rs4242783	A	G	14306	0.0147701	3e-06	-0.0685454	0.0114	0.0183	0.1087	21.5372	0.00150321
genus	Akkermansia	rs4936098	G	A	14306	0.0135934	1.1e-06	-0.0649225	0.0099	0.0089	0.368	22.8105	0.00159193
genus	Akkermansia	rs74542928	T	C	14306	0.0236434	1.48e-06	0.112623	0.0164	-0.0037	0.8214	22.69	0.00158354
genus	Akkermansia	rs9349825	A	G	14306	0.0147133	2.6e-06	-0.0703407	0.0105	0.0041	0.697599	22.8556	0.00159508
genus	Oxalobacter	rs10464997	G	A	14306	0.0294804	3.3e-06	0.137691	0.0136	0.0066	0.6297	21.8145	0.00152252
genus	Oxalobacter	rs11108500	A	G	14306	0.0427327	3.74e-06	-0.199099	0.0205	-0.0456	0.0261499	21.7079	0.0015151
genus	Oxalobacter	rs12002250	A	C	14306	0.0466317	1.42e-06	0.217122	0.0208	-0.0078	0.7079	21.6793	0.00151311
genus	Oxalobacter	rs1569853	T	C	14306	0.0296981	3.65e-06	-0.138078	0.0131	0.0048	0.7142	21.6168	0.00150875
genus	Oxalobacter	rs36057338	G	T	14306	0.0421439	8.8e-07	0.207847	0.018	0.0088	0.6233	24.3231	0.00169731
genus	Oxalobacter	rs4428215	G	A	14306	0.0242237	7.51e-08	0.130293	0.0109	-0.0004	0.9739	28.9309	0.00201821
genus	Oxalobacter	rs6000536	C	T	14306	0.0253804	2.06e-07	-0.130992	0.0115	-0.0099	0.3933	26.6374	0.00185852
genus	Oxalobacter	rs736744	T	C	14306	0.0211262	2.57e-08	-0.117882	0.0094	0.0105	0.2652	31.1352	0.00217165
genus	Streptococcus	rs10448310	A	G	14306	0.0111324	3.31e-06	-0.0517935	0.0092	-0.0229	0.01253	21.6458	0.00151077
genus	Streptococcus	rs11110281	T	C	14306	0.0227398	2.58e-09	-0.137519	0.0184	-0.0017	0.9254	36.5723	0.00254991
genus	Streptococcus	rs11720390	G	A	14306	0.0228121	3.59e-06	0.107024	0.0181	0.0256	0.1567	22.0106	0.00153619
genus	Streptococcus	rs11764382	A	G	14306	0.0143671	1.29e-06	-0.0695345	0.0119	-0.0174	0.1447	23.4241	0.00163468
genus	Streptococcus	rs17708276	A	G	14306	0.0170628	3.04e-06	-0.0793955	0.0136	-0.0123	0.3649	21.6517	0.00151118
genus	Streptococcus	rs1918540	A	G	14306	0.0128148	2.44e-06	-0.059639	0.0115	-0.0103	0.3692	21.6589	0.00151169
genus	Streptococcus	rs4968759	A	G	14306	0.0112068	3.78e-06	-0.0515109	0.0092	-0.0161	0.0806603	21.1269	0.00147461
genus	Streptococcus	rs6806351	T	C	14306	0.0136647	4.94e-06	-0.0633829	0.0111	0.0154	0.1649	21.5151	0.00150167
genus	Streptococcus	rs72739637	A	G	14306	0.0193213	1.03e-06	0.0959942	0.0153	0.0025	0.8709	24.6841	0.00172246
genus	Streptococcus	rs7916711	A	G	14306	0.0217362	2.72e-06	0.102891	0.0194	-0.0089	0.6455	22.4072	0.00156383
genus	Streptococcus	rs9903102	C	A	14306	0.0155275	4.18e-06	-0.0709483	0.0137	-0.0003	0.9828	20.8776	0.00145723
genus	Coprococcus2	rs2482516	C	T	14306	0.0164619	4.72e-06	0.0754415	0.0127	-0.0221	0.0819294	21.002	0.0014659
genus	Coprococcus2	rs6677933	C	T	14306	0.0164216	1.19e-06	-0.0804405	0.0109	-0.0123	0.2598	23.9949	0.00167445
genus	Coprococcus2	rs72680320	T	C	14306	0.013919	2.27e-06	-0.0649382	0.0094	-0.0045	0.6312	21.7663	0.00151917
genus	Veillonella	rs1882878	A	G	14306	0.0163908	2.98e-06	-0.0768966	0.0106	0.0088	0.4069	22.0097	0.00153613
genus	Veillonella	rs2013594	C	T	14306	0.0155153	3.42e-06	0.0720698	0.0099	-0.0047	0.6304	21.5768	0.00150596
genus	Veillonella	rs62376424	C	T	14306	0.0163499	3.65e-06	-0.0762216	0.0098	0.0088	0.3708	21.7333	0.00151687
genus	Veillonella	rs742016	A	G	14306	0.0149769	4.66e-06	-0.0688571	0.0097	-0.0094	0.332	21.1375	0.00147535
genus	Clostridium	rs115807074	A	G	14306	0.0492575	4.32e-06	-0.22736	0.0252	-0.022	0.3843	21.3051	0.00148703
genus	Clostridium	rs116847295	C	T	14306	0.0246032	4.58e-06	0.110021	0.0184	0.0313	0.0892504	19.9971	0.00139586
genus	Clostridium	rs12341505	G	A	14306	0.0180121	4.82e-06	0.0810718	0.0139	-0.0201	0.1473	20.2587	0.00141409
genus	Clostridium	rs2795528	G	A	14306	0.0392204	2.72e-06	-0.184315	0.0224	0.0275	0.2199	22.085	0.00154138
genus	Clostridium	rs2817172	C	T	14306	0.0124492	2.77e-06	0.058139	0.0097	-0.0095	0.3275	21.8098	0.0015222
genus	Clostridium	rs550843	T	C	14306	0.0169209	2.05e-06	-0.0783246	0.0137	-0.0016	0.9093	21.4264	0.00149548
genus	Eubacterium	rs12423772	G	T	14306	0.0295029	2.63e-06	0.14098	0.0194	-0.0095	0.626299	22.8342	0.00159358
genus	Eubacterium	rs2973294	G	T	14306	0.0195439	2.39e-06	0.0923559	0.0092	0.0079	0.3864	22.3309	0.00155852
genus	Eubacterium	rs34561138	G	A	14306	0.045992	2.51e-06	0.216145	0.0197	-0.0074	0.7093	22.0864	0.00154148
genus	Intestinibacter	rs10805326	A	G	14306	0.0139665	3.55e-08	-0.0775151	0.01	0.0069	0.4891	30.8033	0.00214855
genus	Intestinibacter	rs118030283	G	A	14306	0.0324471	2.67e-06	-0.151829	0.0204	0.0363	0.0760396	21.8956	0.00152818
genus	Intestinibacter	rs16938435	T	C	14306	0.0235439	1.8e-06	-0.112189	0.017	0.0371	0.0294897	22.7062	0.00158466
genus	Intestinibacter	rs2702387	G	A	14306	0.0132145	4.26e-06	-0.0608559	0.0098	0.014	0.1513	21.2082	0.00148027
genus	Intestinibacter	rs4327025	G	A	14306	0.0154397	1.64e-07	-0.0810346	0.0113	-0.0214	0.0585895	27.5463	0.00192181
genus	Intestinibacter	rs478972	C	T	14306	0.0297116	1.82e-06	0.142681	0.0213	0.0053	0.8021	23.0611	0.00160939
genus	Intestinibacter	rs6875660	C	T	14306	0.0193905	3.06e-06	0.0890455	0.0143	-0.0164	0.2537	21.0885	0.00147193
genus	Haemophilus	rs10781340	A	G	14306	0.0203221	4.32e-06	-0.0948915	0.0123	0.0117	0.3403	21.8031	0.00152173
genus	Haemophilus	rs111582866	G	A	14306	0.026016	1.27e-06	-0.124265	0.0171	-0.007	0.6815	22.8148	0.00159223
genus	Haemophilus	rs35509	G	A	14306	0.0268779	2.01e-06	0.128249	0.0175	0.0034	0.8438	22.7676	0.00158894
genus	Haemophilus	rs4822728	T	C	14306	0.0151388	3.48e-06	0.0705861	0.0095	0.0071	0.4559	21.7398	0.00151732
genus	Haemophilus	rs76022354	C	T	14306	0.0505504	1.83e-06	0.244638	0.0225	0.0327	0.1465	23.4206	0.00163444
genus	Haemophilus	rs78909003	T	C	14306	0.0503924	1.67e-06	-0.246256	0.0218	-0.0386	0.07689	23.8805	0.00166648
genus	Haemophilus	rs9328464	T	C	14306	0.0148799	1.42e-06	0.0723095	0.0092	-0.0084	0.364	23.6151	0.001648
genus	Haemophilus	rs9382510	C	T	14306	0.0172649	7.12e-08	-0.093521	0.0109	-0.0024	0.8235	29.342	0.00204683
genus	Haemophilus	rs9895850	T	C	14306	0.0416755	2.14e-06	-0.192957	0.0223	0.0206	0.3556	21.4368	0.0014962
genus	Lactococcus	rs10417872	G	T	14306	0.024522	1.29e-06	-0.118306	0.0095	-0.0025	0.7951	23.2756	0.00162434
genus	Lactococcus	rs123059	C	T	14306	0.0274694	1.27e-06	0.13671	0.0121	-0.0002	0.9887	24.7686	0.00172835
genus	Lactococcus	rs2293361	C	T	14306	0.0430969	1.4e-06	-0.199221	0.0187	0.0528	0.00483203	21.3687	0.00149146
genus	Lactococcus	rs4766997	C	T	14306	0.023839	2.06e-06	0.114599	0.0098	-0.0069	0.4822	23.1092	0.00161275
genus	Lactococcus	rs55910161	C	T	14306	0.0307367	2.36e-06	0.146426	0.0126	-0.0082	0.517399	22.6946	0.00158385
genus	Lactococcus	rs7992246	C	T	14306	0.0230786	4.45e-06	-0.104232	0.0096	0.0089	0.3552	20.3978	0.00142379
genus	Tyzzerella3	rs17706273	T	C	14306	0.0274708	5.88e-07	-0.140368	0.0133	0.0174	0.1925	26.1092	0.00182173
genus	Tyzzerella3	rs4904512	T	C	14306	0.0250306	3.09e-06	-0.117151	0.0123	-0.0068	0.5802	21.9053	0.00152886
genus	Tyzzerella3	rs55799124	A	G	14306	0.0238604	1.34e-06	-0.11435	0.0118	0.0083	0.4795	22.9677	0.00160288
genus	Tyzzerella3	rs67476743	T	G	14306	0.022208	3.74e-09	0.132164	0.0113	-0.0111	0.3275	35.4166	0.00246954
genus	Tyzzerella3	rs6920448	C	T	14306	0.0305446	4.15e-06	-0.141081	0.0144	-0.0156	0.2801	21.3338	0.00148903
genus	Tyzzerella3	rs7019909	T	C	14306	0.0301626	1.76e-06	0.144156	0.0153	0.0086	0.5761	22.8417	0.0015941
genus	Tyzzerella3	rs7333521	T	C	14306	0.0453121	4.88e-06	-0.207191	0.0208	0.0229	0.2704	20.908	0.00145935
genus	Tyzzerella3	rs75091807	G	T	14306	0.0383029	1.71e-06	-0.184966	0.0183	0.0083	0.6501	23.3196	0.0016274
genus	Tyzzerella3	rs7561370	C	T	14306	0.0286292	1.52e-06	-0.131341	0.0141	0.0127	0.3694	21.0466	0.00146901
genus	Oscillospira	rs12206468	G	A	14306	0.0269733	1.04e-06	-0.133016	0.0171	0.0292	0.0886707	24.3187	0.00169701
genus	Oscillospira	rs1954532	C	T	14306	0.0175252	2.27e-06	0.0826246	0.0117	0.003	0.7989	22.2276	0.00155132
genus	Oscillospira	rs28889936	A	C	14306	0.0252838	3.37e-06	0.114051	0.0169	0.0137	0.4179	20.3476	0.00142029
genus	Eubacterium	rs10140184	A	C	14306	0.012599	4.96e-06	0.0576795	0.0104	-0.0046	0.656401	20.959	0.00146291
genus	Eubacterium	rs10917203	A	C	14306	0.0130917	3.15e-06	0.0612633	0.0099	-0.0032	0.743599	21.8982	0.00152836
genus	Eubacterium	rs112176119	C	T	14306	0.0245762	3.33e-06	-0.113455	0.0208	0.0248	0.2327	21.3117	0.00148749
genus	Eubacterium	rs13239072	G	A	14306	0.0142728	1.82e-06	0.0687427	0.0107	0.016	0.1335	23.1972	0.00161887
genus	Eubacterium	rs17830032	G	A	14306	0.0310515	2.39e-07	-0.160597	0.0221	0.0008	0.9715	26.7491	0.00186629
genus	Eubacterium	rs1999224	G	T	14306	0.0203503	3.75e-06	-0.0949051	0.0155	0.0054	0.7291	21.7489	0.00151796
genus	Eubacterium	rs2213117	T	G	14306	0.0189012	4.21e-06	0.0877797	0.0159	0.0221	0.1642	21.568	0.00150535
genus	Prevotella7	rs2240542	C	T	14306	0.0261776	4.84e-06	0.12085	0.0104	-0.0012	0.9111	21.3125	0.00148754
genus	Prevotella7	rs430270	A	C	14306	0.0297055	2.87e-06	0.139155	0.0121	0.0077	0.5274	21.9444	0.00153158
genus	Prevotella7	rs57404562	C	A	14306	0.0316057	6.22e-07	0.155486	0.0117	0.0049	0.677801	24.202	0.00168888
genus	Prevotella7	rs9608249	A	G	14306	0.0336317	2.07e-06	-0.158213	0.0133	-0.006	0.6498	22.1303	0.00154453
genus	Prevotella7	rs9959718	G	A	14306	0.0275361	1.9e-06	0.133012	0.0108	0.0018	0.8657	23.3333	0.00162836
genus	Eubacterium	rs34297067	A	G	14306	0.0341475	6.6e-08	-0.186907	0.0127	0.0122	0.3394	29.9594	0.00208981
genus	Eubacterium	rs61841040	G	T	14306	0.0341609	3.56e-06	0.160621	0.0131	-0.0079	0.545801	22.1078	0.00154297
genus	Eubacterium	rs77910827	C	T	14306	0.0413568	9.05e-07	0.201788	0.0153	-0.0143	0.3488	23.8066	0.00166133
genus	Holdemania	rs111745969	A	G	14306	0.0265781	3.71e-06	0.120677	0.0171	0.0067	0.6946	20.6158	0.00143899
genus	Holdemania	rs116500994	G	T	14306	0.0293386	2.34e-06	-0.13755	0.0198	-0.0102	0.607	21.9807	0.00153411
genus	Holdemania	rs1867876	T	C	14306	0.0162192	2.74e-07	0.0842919	0.0099	-0.0032	0.747699	27.0093	0.00188441
genus	Holdemania	rs6133067	T	C	14306	0.0178561	5.17e-07	0.0910829	0.0138	0.006	0.660999	26.0196	0.00181549
genus	Holdemania	rs77293403	A	G	14306	0.0341775	1.77e-06	0.164556	0.0207	-0.0109	0.5971	23.1818	0.0016178
genus	Holdemania	rs9500080	C	T	14306	0.0178886	4.09e-07	0.0926764	0.0111	0.0149	0.1803	26.8402	0.00187264
genus	Lachnospiraceae	rs9932954	A	G	14306	0.0115984	1.25e-06	-0.0561864	0.0101	-0.001	0.9205	23.4675	0.00163771
genus	Lachnospiraceae	rs160061	G	A	14306	0.0108094	2.12e-06	-0.0513831	0.0094	0.0067	0.4745	22.5963	0.00157701
genus	Lachnospiraceae	rs68104925	T	C	14306	0.0115385	2.37e-06	-0.0549104	0.0095	-0.0042	0.6591	22.647	0.00158054
genus	Lachnospiraceae	rs73044693	A	G	14306	0.0229884	3.57e-06	-0.10758	0.022	0.0237	0.2812	21.9001	0.00152849
genus	Lachnospiraceae	rs7616165	G	T	14306	0.0483465	2.77e-06	-0.230542	0.0234	0.0091	0.695799	22.7389	0.00158695
genus	Lachnospiraceae	rs76193507	A	G	14306	0.0499776	2.93e-06	-0.22973	0.0225	-0.0083	0.7119	21.1293	0.00147477
genus	Lachnospiraceae	rs7832116	A	G	14306	0.0151703	3.57e-06	-0.0714756	0.0137	-0.0015	0.9131	22.1987	0.0015493
genus	Lachnospiraceae	rs954878	A	G	14306	0.0109082	1.78e-06	-0.0520656	0.0093	0.0231	0.0132902	22.7822	0.00158996
genus	Bacteroides	rs11585893	A	G	14306	0.0147633	1.8e-06	-0.0740746	0.0144	-0.0248	0.0838803	25.1751	0.00175667
genus	Bacteroides	rs17619981	T	G	14306	0.0187002	2.69e-06	0.0880978	0.0154	-0.0152	0.3235	22.1941	0.00154898
genus	Bacteroides	rs66474973	G	T	14306	0.0164479	6.81e-07	0.0812515	0.0151	-0.0294	0.0513405	24.4029	0.00170288
genus	Bacteroides	rs6795673	C	T	14306	0.0105251	3.38e-07	0.0538565	0.0091	-0.0047	0.6055	26.1833	0.00182689
genus	Bacteroides	rs9507307	C	T	14306	0.0129128	2.13e-06	0.0604456	0.012	-0.0038	0.7503	21.9123	0.00152935
genus	Ruminococcus	rs10931481	A	G	14306	0.0130484	3.38e-06	-0.0610096	0.0097	0.0244	0.0117101	21.8616	0.00152581
genus	Ruminococcus	rs12539819	C	T	14306	0.0240684	4.49e-06	0.110654	0.0212	0.0125	0.5554	21.1368	0.0014753
genus	Ruminococcus	rs1391597	C	T	14306	0.0124874	1.86e-06	0.0590284	0.0096	-0.0037	0.697	22.3449	0.00155949
genus	Ruminococcus	rs2047242	A	G	14306	0.0133738	2.46e-07	-0.067603	0.0102	-0.0144	0.1563	25.5518	0.00178291
genus	Ruminococcus	rs289410	A	G	14306	0.0139101	2.27e-06	0.0654926	0.0107	-0.0217	0.04302	22.1679	0.00154715
genus	Ruminococcus	rs71386687	T	G	14306	0.02386	2.91e-07	0.121037	0.0206	-0.0085	0.6786	25.7333	0.00179555
genus	Ruminococcus	rs9870933	G	A	14306	0.0126072	8.49e-07	-0.0621643	0.0096	0.0041	0.6705	24.3134	0.00169664
genus	Coprococcus1	rs1010560	C	A	14306	0.0122722	1.96e-06	0.0580232	0.0106	0.0019	0.8575	22.3542	0.00156014
genus	Coprococcus1	rs12794898	G	T	14306	0.0197212	4.92e-06	0.0903299	0.0171	0.0228	0.1818	20.9796	0.00146434
genus	Coprococcus1	rs1576241	A	G	14306	0.0109535	3.33e-06	-0.0510343	0.0091	0.0007	0.9424	21.7079	0.0015151
genus	Coprococcus1	rs4277593	G	A	14306	0.0109914	1.14e-07	-0.0585649	0.0094	0.0076	0.4183	28.3902	0.00198057
genus	Coprococcus1	rs56405618	A	G	14306	0.0186508	1.57e-06	-0.08963	0.0156	-0.0009	0.9555	23.0947	0.00161173
genus	Coprococcus1	rs73031725	T	C	14306	0.0355224	1.98e-06	0.167591	0.0232	-0.0138	0.5521	22.2585	0.00155347
genus	Coprococcus1	rs74101919	T	C	14306	0.0144651	1.03e-06	-0.0718988	0.0123	-0.0025	0.8388	24.7059	0.00172398
genus	Victivallis	rs11899949	G	A	14306	0.0276239	2.77e-06	0.130568	0.0112	-0.0026	0.8152	22.341	0.00155922
genus	Victivallis	rs12512543	A	C	14306	0.0374344	2.54e-06	-0.178036	0.0171	-0.0071	0.679201	22.619	0.00157859
genus	Victivallis	rs4764863	G	A	14306	0.0246058	8.22e-07	0.121561	0.0092	-0.0044	0.627401	24.407	0.00170316
genus	Victivallis	rs4895919	C	T	14306	0.0247515	2.75e-06	0.116918	0.0092	-0.0159	0.0844792	22.3131	0.00155727
genus	Victivallis	rs56349194	A	G	14306	0.0315231	6.26e-07	-0.158501	0.0122	0.0385	0.00163001	25.2817	0.00176409
genus	Odoribacter	rs10093869	A	G	14306	0.0125389	3.67e-06	-0.0577795	0.0102	0.0051	0.6201	21.2338	0.00148206
genus	Odoribacter	rs28417404	A	G	14306	0.0161372	3.68e-06	-0.0726896	0.0132	-0.0214	0.1043	20.2903	0.0014163
genus	Odoribacter	rs77779484	G	A	14306	0.0268526	6.56e-07	-0.133489	0.0192	0.0024	0.9027	24.7126	0.00172445
genus	Erysipelotrichaceae	rs75949021	T	C	14306	0.0374238	3.58e-06	-0.169667	0.0213	0.0267	0.2111	20.5541	0.00143469
genus	Ruminiclostridium5	rs10827477	A	G	14306	0.0115163	2.19e-06	-0.0547387	0.0099	0.0035	0.7263	22.5924	0.00157674
genus	Ruminiclostridium5	rs113753996	T	C	14306	0.0174463	3.99e-06	0.0820689	0.0162	-0.023	0.156	22.1284	0.0015444
genus	Ruminiclostridium5	rs1492620	T	C	14306	0.0180073	3.53e-06	-0.0830505	0.0166	-0.0256	0.1232	21.271	0.00148465
genus	Ruminiclostridium5	rs2482038	C	A	14306	0.0108777	1.7e-06	0.0518991	0.0094	0.0068	0.465799	22.7638	0.00158868
genus	Ruminiclostridium5	rs6121460	G	A	14306	0.0199206	2.64e-06	0.0932955	0.0185	-0.0067	0.717599	21.9339	0.00153085
genus	Ruminiclostridium5	rs79968837	A	G	14306	0.0193507	1.15e-06	-0.0950311	0.017	0.0049	0.7742	24.1178	0.00168302
genus	Barnesiella	rs12909713	C	T	14306	0.0120039	4.95e-06	-0.0550716	0.0093	0.0154	0.0971404	21.048	0.00146911
genus	Barnesiella	rs13242616	C	T	14306	0.0123176	2.29e-06	0.0583747	0.0105	-0.0079	0.451	22.4593	0.00156746
genus	Barnesiella	rs199035	G	A	14306	0.0119716	3e-06	0.0559495	0.0093	-0.0026	0.7819	21.8418	0.00152443
genus	Barnesiella	rs2276875	A	G	14306	0.0139537	4.65e-07	-0.0697176	0.0116	0.032	0.00569495	24.9635	0.00174193
genus	Barnesiella	rs2428166	G	A	14306	0.0337309	8.51e-07	-0.165859	0.0227	0.0101	0.656299	24.1781	0.00168722
genus	Barnesiella	rs35177866	A	G	14306	0.0190133	2.95e-06	0.0917125	0.0176	0.0094	0.5924	23.2671	0.00162375
genus	Barnesiella	rs60316894	C	T	14306	0.025184	1.19e-06	-0.121478	0.0221	0.0149	0.501	23.2673	0.00162376
genus	Barnesiella	rs62251337	G	A	14306	0.0149374	4.24e-06	0.0690763	0.0113	0.0038	0.740399	21.3849	0.00149259
genus	Barnesiella	rs77455852	T	G	14306	0.0195601	3.16e-06	-0.0891491	0.0191	-0.0169	0.376	20.7726	0.00144992
genus	Barnesiella	rs79795328	A	G	14306	0.0176441	4.23e-06	-0.0818645	0.0134	0.032	0.0172302	21.5274	0.00150252
genus	Butyricimonas	rs113054641	G	A	14306	0.0274574	1.74e-07	-0.144881	0.018	-0.0193	0.2831	27.8422	0.00194241
genus	Butyricimonas	rs1862649	G	A	14306	0.0248176	4.76e-06	0.113124	0.0164	-0.0239	0.1443	20.7773	0.00145025
genus	Butyricimonas	rs62130338	A	G	14306	0.0158324	3.9e-06	0.0732608	0.0113	0.0088	0.4398	21.4116	0.00149445
genus	Butyricimonas	rs62390301	T	C	14306	0.0174893	7.42e-07	-0.0872983	0.0121	-0.0008	0.9477	24.9153	0.00173857
genus	Butyricimonas	rs7083431	A	C	14306	0.0144439	8.85e-07	0.0703539	0.0097	-0.0123	0.2056	23.7251	0.00165565
genus	Butyricimonas	rs71428626	G	T	14306	0.0289905	4.8e-06	-0.133188	0.019	-0.0338	0.0759591	21.1066	0.0014732
genus	Butyricimonas	rs78453362	A	G	14306	0.0327073	4.06e-06	-0.14948	0.0212	0.0009	0.9646	20.887	0.00145789
genus	Butyricimonas	rs9657374	C	T	14306	0.0148172	4.5e-06	0.0680719	0.0106	0.0134	0.2033	21.1059	0.00147314
genus	Methanobrevibacter	rs10202904	G	T	14306	0.0239106	3.09e-06	0.112811	0.0094	0.0092	0.3275	22.2598	0.00155356
genus	Methanobrevibacter	rs76029318	T	C	14306	0.0454319	1.08e-06	0.222849	0.0181	-0.0287	0.1136	24.0602	0.001679
genus	Methanobrevibacter	rs894996	C	A	14306	0.0456045	3.82e-06	0.214213	0.0174	-0.0265	0.1273	22.0636	0.00153989
genus	Ruminococcaceae	rs11581881	C	T	14306	0.0144736	4.73e-06	0.0661211	0.0134	-0.0066	0.619901	20.8702	0.00145672
genus	Ruminococcaceae	rs12189346	G	A	14306	0.014558	1.68e-06	0.0684961	0.0131	-0.019	0.1467	22.1375	0.00154504
genus	Ruminococcaceae	rs12485353	G	A	14306	0.0130847	4.19e-06	-0.0607903	0.0114	-0.0062	0.5867	21.5845	0.0015065
genus	Ruminococcaceae	rs12781711	C	T	14306	0.0117477	2.55e-08	-0.0656129	0.0097	0.0001	0.9911	31.1941	0.00217575
genus	Ruminococcaceae	rs16918863	A	C	14306	0.0240157	4.15e-06	0.111491	0.019	0.037	0.0514505	21.5521	0.00150424
genus	Ruminococcaceae	rs75088940	T	C	14306	0.0200712	2.55e-06	-0.0942968	0.0168	-0.0109	0.519	22.0723	0.00154049
genus	Ruminococcaceae	rs76973485	G	T	14306	0.0418213	3.35e-06	0.194976	0.0224	-0.012	0.593401	21.7354	0.00151701
genus	Family	rs12812672	T	C	14306	0.020828	2.56e-06	-0.096065	0.0164	-0.0396	0.0156599	21.2733	0.00148481
genus	Family	rs16840310	G	A	14306	0.0122149	6.75e-07	0.0608052	0.0094	-0.0177	0.0594005	24.78	0.00172915
genus	Family	rs16940167	C	T	14306	0.0159898	3.91e-06	0.0732552	0.0124	-0.0052	0.676	20.989	0.00146499
genus	Family	rs17156849	G	A	14306	0.0245292	4.19e-06	-0.112891	0.018	0.0176	0.3283	21.1813	0.0014784
genus	Family	rs62029761	A	G	14306	0.0276002	3.89e-06	0.128753	0.0224	-0.0003	0.988	21.7616	0.00151884
genus	Family	rs62200412	C	T	14306	0.0163834	5.8e-07	-0.0800851	0.0137	0.0178	0.1932	23.8944	0.00166745
genus	Family	rs72730932	C	A	14306	0.0177107	6.89e-07	-0.0899559	0.0136	0.015	0.2696	25.7981	0.00180006
genus	Eubacterium	rs11617697	A	G	14306	0.0286241	7.22e-07	-0.143349	0.0241	0.0036	0.8808	25.0799	0.00175004
genus	Eubacterium	rs12964517	G	A	14306	0.0123453	2.08e-06	0.0587198	0.0097	0.0004	0.9684	22.6238	0.00157892
genus	Eubacterium	rs16884680	G	T	14306	0.0191909	1.74e-06	-0.0906428	0.016	-0.0068	0.6715	22.3088	0.00155697
genus	Eubacterium	rs3809430	T	C	14306	0.0118426	3.55e-06	-0.0548171	0.0095	0.0008	0.9297	21.4258	0.00149544
genus	Eubacterium	rs73615400	T	C	14306	0.0193428	9.54e-07	-0.0956303	0.0168	-0.0017	0.9182	24.4429	0.00170566
genus	Eubacterium	rs876734	T	C	14306	0.0132532	2.89e-06	0.0618696	0.0106	-0.0149	0.1613	21.7928	0.00152102
genus	Ruminococcaceae	rs10941294	C	T	14306	0.0260017	2.4e-06	-0.122057	0.0193	0.0023	0.9045	22.0354	0.00153793
genus	Ruminococcaceae	rs115777838	T	C	14306	0.0386643	4.62e-07	-0.18835	0.0236	-0.0386	0.102	23.7307	0.00165605
genus	Ruminococcaceae	rs12638134	T	G	14306	0.0119657	1.21e-06	0.0582548	0.0092	0.0095	0.3008	23.7021	0.00165406
genus	Ruminococcaceae	rs56105232	G	A	14306	0.0299132	2.91e-06	0.139276	0.0232	0.014	0.5481	21.6784	0.00151304
genus	Ruminococcaceae	rs72809222	T	C	14306	0.0139838	2.41e-06	0.0671775	0.0106	0.0021	0.8436	23.078	0.00161057
genus	Ruminococcaceae	rs995642	C	T	14306	0.0126417	1.9e-06	0.060048	0.0103	-0.0137	0.1815	22.5624	0.00157465
genus	Butyricicoccus	rs2017189	T	G	14306	0.011024	3.87e-06	0.0506956	0.0095	-0.004	0.675	21.1477	0.00147605
genus	Butyricicoccus	rs56221232	T	C	14306	0.0167401	7.62e-07	0.0828027	0.0143	-0.0152	0.289	24.4666	0.00170731
genus	Alloprevotella	rs12675596	G	T	14306	0.0290678	9.64e-07	0.145669	0.0109	0.002	0.8574	25.1137	0.00175239
genus	Alloprevotella	rs4680035	G	A	14306	0.0259446	4.99e-06	0.119599	0.0101	0.0049	0.6254	21.2501	0.0014832
genus	Ruminococcaceae	rs12636310	G	A	14306	0.0282037	2.81e-06	0.132725	0.011	0.0139	0.2072	22.1459	0.00154562
genus	Ruminococcaceae	rs12724320	C	T	14306	0.0249229	1.52e-06	-0.120881	0.0097	0.0153	0.1148	23.5244	0.00164167
genus	Ruminococcaceae	rs1416041	A	C	14306	0.0339898	7.04e-08	-0.182339	0.0131	0.0183	0.1641	28.7781	0.00200757
genus	Ruminococcaceae	rs2729556	T	C	14306	0.0233699	3.19e-06	0.109097	0.0094	0.0052	0.582599	21.7927	0.00152101
genus	Ruminococcaceae	rs79113084	C	T	14306	0.0317519	2.06e-06	-0.152166	0.0137	0.0424	0.00196002	22.9666	0.00160281
genus	Ruminococcaceae	rs9729514	G	A	14306	0.0394616	2.37e-06	-0.184934	0.0156	-0.0115	0.4623	21.9626	0.00153285
genus	Family	rs12049454	T	C	14306	0.0134065	1.17e-06	-0.0647298	0.0098	0.0083	0.3973	23.3119	0.00162687
genus	Family	rs1426266	C	T	14306	0.0137151	1.25e-06	0.0665521	0.0109	-0.0056	0.6083	23.5465	0.00164321
genus	Family	rs62414802	C	T	14306	0.013457	4.29e-06	-0.0611904	0.0098	-0.0117	0.2315	20.6762	0.00144319
genus	Family	rs7119679	G	A	14306	0.0174782	3.52e-06	-0.0809085	0.015	-0.0054	0.7209	21.4287	0.00149564
genus	Family	rs76463770	A	G	14306	0.0419866	3.77e-06	0.19313	0.023	0.0102	0.656999	21.1582	0.00147679
genus	Allisonella	rs1901739	G	T	14306	0.0248626	3.59e-06	-0.115769	0.0094	-0.028	0.00288403	21.6816	0.00151327
genus	Allisonella	rs35778461	C	T	14306	0.0297186	1.21e-06	0.146679	0.0116	0.0096	0.4083	24.3601	0.00169989
genus	Allisonella	rs602075	G	A	14306	0.0296976	3.57e-08	-0.168974	0.0105	-0.0101	0.3389	32.3741	0.00225786
genus	Faecalibacterium	rs1271565	C	T	14306	0.0119649	1.3e-06	-0.0576251	0.0109	0.0182	0.0946891	23.1956	0.00161876
genus	Faecalibacterium	rs6910935	G	A	14306	0.0277032	1.38e-06	-0.134864	0.0223	-0.0058	0.7952	23.6991	0.00165385
genus	Faecalibacterium	rs75499067	C	T	14306	0.0465522	1.76e-06	0.227585	0.0219	0.0019	0.9304	23.9005	0.00166788
genus	Terrisporobacter	rs1883097	C	T	14306	0.0454642	4.16e-07	0.226399	0.0203	0.0111	0.5841	24.7976	0.00173037
genus	Terrisporobacter	rs2872237	A	C	14306	0.0175943	3.97e-06	0.0814505	0.0095	0.005	0.5997	21.4311	0.00149581
genus	Olsenella	rs1035588	A	G	14306	0.0236848	4.86e-06	-0.108148	0.0094	-0.005	0.5937	20.8496	0.00145528
genus	Olsenella	rs17148768	G	A	14306	0.0295602	2.2e-06	0.140434	0.0118	-0.0018	0.8789	22.5699	0.00157517
genus	Olsenella	rs2759329	A	G	14306	0.0237218	3.43e-06	0.111131	0.0091	0.0028	0.758501	21.947	0.00153176
genus	Olsenella	rs35225860	A	G	14306	0.0482391	3.87e-06	-0.223604	0.0234	-0.0186	0.4265	21.4863	0.00149965
genus	Olsenella	rs6046522	C	T	14306	0.0269928	4.48e-06	0.122938	0.0107	-0.0104	0.3268	20.7432	0.00144787
genus	Olsenella	rs62112538	C	T	14306	0.0407033	1.19e-06	-0.19943	0.0181	0.0218	0.2271	24.0061	0.00167523
genus	Olsenella	rs72691585	C	A	14306	0.0520814	2.95e-06	-0.249079	0.0203	0.0146	0.4718	22.8723	0.00159624
genus	Bifidobacterium	rs182549	T	C	14306	0.0127294	1.28e-20	-0.119703	0.0118	-0.0041	0.7307	88.4289	0.00614327
genus	Bifidobacterium	rs62181700	G	A	14306	0.0131205	2.17e-06	-0.0624643	0.0103	-0.0088	0.3941	22.6654	0.00158182
genus	Bifidobacterium	rs7322849	T	C	14306	0.0201813	1.08e-08	0.112428	0.0178	-0.0122	0.4938	31.0349	0.00216467
genus	Bifidobacterium	rs73797465	T	G	14306	0.0209236	4.38e-06	-0.0953566	0.0189	0.0205	0.2789	20.7696	0.00144971
genus	Bifidobacterium	rs75344046	C	T	14306	0.0505979	4.86e-06	0.232354	0.0259	-0.0087	0.7374	21.088	0.0014719
genus	Bifidobacterium	rs857444	C	T	14306	0.0121219	3.57e-06	0.0558234	0.0097	-0.0105	0.277	21.2076	0.00148023
genus	Eubacterium	rs265534	T	G	14306	0.0120127	2.27e-06	-0.0563756	0.0093	0.0018	0.8436	22.0242	0.00153714
genus	Eubacterium	rs4583233	A	C	14306	0.0128122	2.84e-07	0.0670205	0.0111	0.0029	0.7939	27.3633	0.00190906
genus	Eubacterium	rs6923695	T	G	14306	0.0229525	4.87e-06	0.103268	0.0177	-0.0074	0.675601	20.2428	0.00141299
genus	Parasutterella	rs10899911	A	G	14306	0.0148151	1.15e-06	-0.0717102	0.0108	0.0195	0.0702894	23.4289	0.00163502
genus	Parasutterella	rs2090816	C	A	14306	0.0177315	2.9e-06	-0.0840967	0.0123	-0.0189	0.1243	22.494	0.00156988
genus	Parasutterella	rs2387977	T	C	14306	0.0134756	5.38e-07	-0.0681778	0.0102	-0.0057	0.5758	25.597	0.00178606
genus	Parasutterella	rs35055552	T	C	14306	0.0235433	3.35e-06	0.109554	0.0196	0.0087	0.655	21.6532	0.00151129
genus	Parasutterella	rs55877868	A	C	14306	0.0228089	2.87e-06	-0.104458	0.0162	-0.0055	0.7346	20.9737	0.00146393
genus	Parasutterella	rs6828768	C	T	14306	0.0132645	1.78e-06	0.0636852	0.0093	0.0034	0.7134	23.0513	0.00160871
genus	Parasutterella	rs7303158	C	T	14306	0.0134256	1.33e-06	0.0646859	0.0094	0.0063	0.5052	23.2141	0.00162005
genus	Parasutterella	rs7572229	A	G	14306	0.0132736	6.32e-07	-0.066273	0.0093	-0.0018	0.8429	24.9285	0.00173949
genus	Parasutterella	rs78383039	T	C	14306	0.0297119	1.57e-06	-0.146315	0.0195	0.0018	0.9273	24.2503	0.00169224
genus	Parasutterella	rs8039785	G	T	14306	0.0133	3.62e-06	-0.0618345	0.0092	0.0005	0.9554	21.6152	0.00150864
genus	Parasutterella	rs823424	G	A	14306	0.0156958	4.95e-06	-0.0713448	0.011	0.0173	0.1147	20.6613	0.00144216
genus	Subdoligranulum	rs10065321	T	C	14306	0.0108105	2.1e-06	-0.0512828	0.0094	0.0013	0.8893	22.5036	0.00157055
genus	Subdoligranulum	rs12590825	C	A	14306	0.0109942	2.08e-06	-0.0525287	0.0094	-0.001	0.9125	22.8279	0.00159315
genus	Subdoligranulum	rs2114677	C	T	14306	0.0230829	2.72e-06	-0.104176	0.0183	-0.0119	0.5153	20.3683	0.00142173
genus	Subdoligranulum	rs2171249	C	T	14306	0.0233213	4.51e-06	0.106744	0.0194	0.0197	0.3089	20.9499	0.00146227
genus	Subdoligranulum	rs3761728	G	T	14306	0.0118866	3.87e-06	0.0543458	0.0103	-0.029	0.00480297	20.9034	0.00145903
genus	Subdoligranulum	rs4347804	G	A	14306	0.0357483	2.18e-06	-0.166063	0.0244	0.0163	0.5033	21.5792	0.00150613
genus	Subdoligranulum	rs6555306	C	T	14306	0.0155463	2.81e-06	0.0740777	0.0151	-0.0124	0.4131	22.705	0.00158458
genus	Erysipelatoclostridium	rs17804233	C	T	14306	0.0144203	4.59e-06	0.0662914	0.0091	-0.0098	0.2821	21.1332	0.00147505
genus	Erysipelatoclostridium	rs340991	A	G	14306	0.0158891	3.75e-06	-0.0740482	0.0104	0.0124	0.231	21.7185	0.00151584
genus	Erysipelatoclostridium	rs4697572	A	G	14306	0.0163308	7.59e-07	-0.0810636	0.0099	-0.0042	0.667699	24.6398	0.00171938
genus	Erysipelatoclostridium	rs58236560	G	T	14306	0.0234426	2.16e-06	-0.111157	0.0164	0.0335	0.0408197	22.4834	0.00156914
genus	Erysipelatoclostridium	rs622418	A	G	14306	0.0143224	3.68e-06	-0.0668051	0.0093	-0.0047	0.6173	21.7564	0.00151848
genus	Erysipelatoclostridium	rs6474512	C	A	14306	0.0143201	3.02e-06	-0.067015	0.0092	0.0114	0.2168	21.9004	0.00152851
genus	Erysipelatoclostridium	rs710230	C	T	14306	0.0281514	6.33e-07	-0.143381	0.0179	-0.0023	0.8969	25.9408	0.00181
genus	Erysipelatoclostridium	rs7221249	G	A	14306	0.0142741	4.31e-09	-0.0839861	0.0095	0.0021	0.8208	34.6192	0.00241407
genus	Anaerotruncus	rs1272208	T	G	14306	0.0129831	4.28e-06	0.0611743	0.0108	-0.017	0.1152	22.2014	0.00154949
genus	Anaerotruncus	rs4669806	G	T	14306	0.0122994	2.42e-06	0.0576389	0.0103	-0.0084	0.4134	21.9616	0.00153278
genus	Anaerotruncus	rs6563550	T	C	14306	0.0176745	2.35e-07	0.0877135	0.0166	0.0273	0.0996391	24.6285	0.00171859
genus	Anaerotruncus	rs8005030	C	T	14306	0.0117854	2.28e-06	0.0554447	0.01	-0.0029	0.7696	22.1325	0.00154469
genus	Anaerotruncus	rs9347879	T	C	14306	0.011049	4.22e-06	0.050618	0.0093	-0.0051	0.5798	20.9877	0.0014649
genus	Hungatella	rs13128780	T	C	14306	0.0312777	1.75e-06	-0.149725	0.013	-0.003	0.8204	22.915	0.00159921
genus	Hungatella	rs72759041	G	T	14306	0.0282242	3.86e-06	-0.126025	0.0135	-0.0112	0.4081	19.9375	0.0013917
genus	Ruminiclostridium9	rs115044523	G	A	14306	0.0202616	2.37e-06	-0.0980026	0.0163	0.0144	0.3781	23.3953	0.00163268
genus	Ruminiclostridium9	rs12040548	G	T	14306	0.0122359	3.15e-06	0.0570422	0.0105	0.0049	0.6398	21.7331	0.00151685
genus	Ruminiclostridium9	rs6082461	C	A	14306	0.0131004	4.87e-06	-0.0586425	0.0114	0.0054	0.6368	20.0381	0.00139872
genus	Ruminiclostridium9	rs918449	G	A	14306	0.0197177	2.56e-06	0.0950908	0.018	-0.0221	0.2209	23.2576	0.00162308
genus	Ruminiclostridium9	rs9522712	T	C	14306	0.0154939	4.66e-06	0.0699728	0.012	0.0057	0.6331	20.3956	0.00142364
genus	Eubacterium	rs12906958	C	T	14306	0.0115935	4.35e-06	-0.0533159	0.0098	-0.0099	0.3139	21.1487	0.00147613
genus	Eubacterium	rs17159861	C	T	14306	0.0168388	1.04e-08	0.0962228	0.0151	0.0108	0.4749	32.6538	0.00227733
genus	Eubacterium	rs4076415	G	T	14306	0.0110294	1.99e-06	-0.0515152	0.0097	-0.0038	0.6946	21.8156	0.0015226
genus	Eubacterium	rs6762473	A	C	14306	0.0112353	4.26e-06	-0.0521584	0.0095	0.0032	0.733701	21.5516	0.00150421
genus	Eubacterium	rs76898927	G	A	14306	0.0266375	4.79e-06	0.123055	0.0225	-0.0352	0.118	21.3408	0.00148952
genus	Eubacterium	rs9648214	T	C	14306	0.016431	2.52e-07	-0.0828719	0.0155	-0.0168	0.2786	25.4382	0.00177499
genus	Candidatus	rs10090365	G	A	14306	0.0180989	4.17e-06	0.0834413	0.0094	-0.0212	0.0238902	21.2548	0.00148352
genus	Candidatus	rs10108780	A	G	14306	0.0199807	3.64e-06	-0.092834	0.0105	0.0057	0.586001	21.587	0.00150668
genus	Candidatus	rs4294381	C	T	14306	0.023186	1.37e-06	-0.112197	0.0116	0.0292	0.0120401	23.4159	0.00163411
genus	Candidatus	rs830151	A	G	14306	0.0347932	4.26e-08	-0.194561	0.0232	-0.0036	0.8754	31.2696	0.002181
genus	Sutterella	rs13173038	A	G	14306	0.0151627	2.73e-06	-0.0718076	0.0112	-0.0012	0.915	22.4279	0.00156527
genus	Sutterella	rs143438747	T	C	14306	0.0306867	3.28e-06	-0.145793	0.0203	0.0045	0.8233	22.5722	0.00157532
genus	Sutterella	rs2321387	G	A	14306	0.0124509	1.87e-06	-0.0592876	0.009	0.0033	0.716401	22.6739	0.00158241
genus	Sutterella	rs7499539	A	G	14306	0.0130998	2.36e-06	0.0617478	0.0099	0.025	0.0119801	22.2184	0.00155068
genus	Holdemanella	rs12513188	G	A	14306	0.0195276	4.65e-06	0.0903906	0.0116	-0.0205	0.0781304	21.4264	0.00149548
genus	Holdemanella	rs4541991	T	C	14306	0.0194435	2.1e-06	-0.0927334	0.0111	0.0071	0.5231	22.747	0.00158751
genus	Holdemanella	rs607782	C	T	14306	0.0172515	7.19e-07	0.0854214	0.011	0.0197	0.0715303	24.5177	0.00171087
genus	Holdemanella	rs73011279	T	C	14306	0.0199336	1.36e-06	-0.0961669	0.0118	0.0167	0.158	23.2745	0.00162426
genus	Holdemanella	rs75764681	T	C	14306	0.0598999	1.94e-06	-0.283103	0.0267	-0.0277	0.2997	22.3376	0.00155898
genus	Holdemanella	rs8113760	G	A	14306	0.01734	4.62e-06	0.078999	0.0118	0.0143	0.2247	20.7561	0.00144876
genus	Flavonifractor	rs11811696	T	C	14306	0.0241012	2.07e-06	-0.116063	0.016	-0.0243	0.1298	23.1905	0.00161841
genus	Flavonifractor	rs12030302	G	A	14306	0.0137467	5.61e-07	0.0692276	0.0089	0.0102	0.2525	25.3607	0.0017696
genus	Flavonifractor	rs34066017	A	G	14306	0.0159789	1.52e-06	0.0764294	0.0104	0.0037	0.7208	22.8785	0.00159667
genus	Flavonifractor	rs806808	C	T	14306	0.0136557	1.18e-06	-0.0667272	0.0098	0.0042	0.666099	23.8769	0.00166623
genus	Eubacterium	rs10131724	C	A	14306	0.0414577	2.39e-06	0.199832	0.0212	0.0208	0.3253	23.2338	0.00162142
genus	Eubacterium	rs139749	C	T	14306	0.0171791	8.59e-07	-0.0845439	0.0101	0.0016	0.8762	24.2194	0.00169009
genus	Eubacterium	rs16891896	G	A	14306	0.0390573	2.38e-06	-0.174787	0.0217	-0.0087	0.6884	20.0269	0.00139794
genus	Eubacterium	rs17519472	C	T	14306	0.0233984	4.7e-06	0.107804	0.0131	0.0184	0.1596	21.2274	0.00148161
genus	Eubacterium	rs2116427	A	G	14306	0.0182353	4.67e-07	0.0911461	0.0108	-0.0077	0.478	24.9833	0.00174331
genus	Eubacterium	rs2229917	A	G	14306	0.0323922	2.16e-06	0.153538	0.0191	0.0475	0.0128201	22.4673	0.00156802
genus	Eubacterium	rs57340348	T	C	14306	0.0212166	4.93e-06	-0.0979429	0.0121	0.0117	0.3338	21.3105	0.00148741
genus	Eubacterium	rs606117	G	A	14306	0.018056	4.82e-06	-0.0833243	0.01	0.0029	0.7709	21.2961	0.0014864
genus	Eubacterium	rs7000472	G	A	14306	0.016523	4.07e-06	0.0762282	0.0094	-0.0113	0.2323	21.284	0.00148556
genus	Eubacterium	rs72836424	C	T	14306	0.030069	2.62e-06	-0.139825	0.0169	0.0067	0.691301	21.6238	0.00150924
genus	Paraprevotella	rs140997932	T	C	14306	0.0354178	2.11e-06	-0.162376	0.019	-0.0195	0.304	21.0184	0.00146705
genus	Paraprevotella	rs145020347	A	G	14306	0.0262323	4.03e-06	-0.12465	0.016	0.0025	0.8758	22.5794	0.00157583
genus	Paraprevotella	rs17785622	A	G	14306	0.0524304	1.93e-06	0.248065	0.0213	0.0304	0.1544	22.3854	0.00156231
genus	Paraprevotella	rs2081023	A	G	14306	0.0236507	2.64e-07	-0.122561	0.0142	-0.0139	0.3279	26.8545	0.00187363
genus	Paraprevotella	rs3008582	T	C	14306	0.0227246	4.36e-06	0.10572	0.0131	-0.0021	0.8728	21.6432	0.00151059
genus	Paraprevotella	rs4756632	G	T	14306	0.0289897	3.82e-06	-0.138905	0.0164	0.0117	0.4735	22.9588	0.00160226
genus	Paraprevotella	rs4767113	C	T	14306	0.018382	2.14e-06	0.0882466	0.0101	0.0197	0.05165	23.0468	0.0016084
genus	Paraprevotella	rs9602779	A	C	14306	0.0220264	6.93e-07	-0.106692	0.012	-0.0156	0.1924	23.4626	0.00163737
genus	Paraprevotella	rs9900242	A	G	14306	0.0175212	1.14e-06	-0.0852967	0.0095	-0.0013	0.8958	23.6994	0.00165386
genus	Howardella	rs12452946	A	G	14306	0.0228941	3.8e-06	-0.105833	0.0093	0.0062	0.5078	21.3695	0.00149152
genus	Howardella	rs1484873	G	A	14306	0.046335	2.56e-06	0.227831	0.0206	-0.0223	0.2782	24.1773	0.00168716
genus	Howardella	rs17167098	G	A	14306	0.0352068	1.12e-06	-0.169366	0.0137	0.0027	0.843	23.1419	0.00161502
genus	Howardella	rs36081916	T	C	14306	0.0402987	4.7e-06	-0.18123	0.018	-0.0031	0.8632	20.2245	0.00141171
genus	Howardella	rs609430	T	G	14306	0.0239328	3.34e-06	-0.112045	0.0097	-0.0024	0.8015	21.9178	0.00152973
genus	Howardella	rs672217	G	A	14306	0.0349993	3.52e-06	0.164146	0.0142	0.0111	0.4338	21.9959	0.00153517
genus	Howardella	rs901099	T	G	14306	0.0250924	6.53e-07	-0.12718	0.0105	0.0077	0.4598	25.6894	0.00179249
genus	Sellimonas	rs13417181	T	C	14306	0.0337521	7.62e-07	0.166509	0.025	-0.002	0.9356	24.3374	0.00169831
genus	Sellimonas	rs2016057	C	A	14306	0.0256153	1.03e-06	0.125878	0.0095	0.0003	0.9734	24.1491	0.00168519
genus	Sellimonas	rs2187447	A	C	14306	0.0527695	3.98e-06	0.243457	0.0203	-0.0193	0.343	21.2852	0.00148564
genus	Sellimonas	rs2371572	A	C	14306	0.0250862	4.46e-07	0.127349	0.0091	0.0084	0.3576	25.7704	0.00179813
genus	Sellimonas	rs4600608	G	A	14306	0.0301702	4.95e-06	0.137152	0.0116	0.0017	0.8858	20.6656	0.00144246
genus	Sellimonas	rs56203279	T	C	14306	0.0269115	3.72e-06	-0.124045	0.0101	-0.0056	0.582101	21.2463	0.00148293
genus	Dorea	rs13279148	G	A	14306	0.0150878	2.25e-06	0.0715309	0.013	0.0085	0.5139	22.4769	0.00156868
genus	Dorea	rs1899291	T	C	14306	0.0150285	4.57e-06	-0.0697217	0.0138	-0.008	0.5628	21.5231	0.00150222
genus	Dorea	rs4793307	C	T	14306	0.0122472	4.01e-06	0.0574165	0.0103	-0.0101	0.3286	21.9786	0.00153396
genus	Dorea	rs62503162	A	G	14306	0.0194379	7.47e-07	-0.0974091	0.0163	-0.0277	0.0899601	25.1131	0.00175235
genus	Dorea	rs73729431	C	T	14306	0.0299983	3.17e-06	-0.13745	0.022	0.0068	0.7583	20.994	0.00146535
genus	Alistipes	rs1107244	G	A	14306	0.0171182	3.59e-06	0.0758558	0.0168	0.0265	0.1136	19.6364	0.00137072
genus	Alistipes	rs11769002	G	A	14306	0.0109389	1.45e-06	-0.0528793	0.0096	0.0061	0.527	23.3681	0.00163079
genus	Alistipes	rs67705352	T	G	14306	0.0110864	1.65e-06	-0.0532404	0.0094	-0.0124	0.1872	23.0622	0.00160947
genus	Alistipes	rs7129639	A	C	14306	0.0109584	1.78e-06	0.0524955	0.0095	0.0117	0.2193	22.9483	0.00160153
genus	Alistipes	rs8130320	A	G	14306	0.010717	4.84e-06	-0.049002	0.0091	-0.0113	0.215	20.9065	0.00145925
genus	Coprobacter	rs143662916	C	T	14306	0.0540141	3.07e-06	0.253264	0.0207	-0.012	0.562999	21.9853	0.00153443
genus	Coprobacter	rs213863	T	C	14306	0.0188377	2.35e-06	0.0887412	0.01	0.0003	0.9784	22.1919	0.00154883
genus	Coprobacter	rs3828477	G	T	14306	0.019569	2.89e-06	-0.0912179	0.0113	0.0187	0.097481	21.7282	0.00151651
genus	Coprobacter	rs72821405	T	C	14306	0.0319978	4.76e-06	-0.147365	0.0168	0.0278	0.0972792	21.2104	0.00148043
genus	Prevotella9	rs111509883	T	C	14306	0.0347624	1.24e-06	0.171131	0.0235	-0.0311	0.1861	24.2347	0.00169116
genus	Prevotella9	rs11685699	C	T	14306	0.0295665	2.03e-06	-0.141357	0.0175	0.0302	0.0854201	22.8578	0.00159523
genus	Prevotella9	rs117271932	A	G	14306	0.0440393	2.82e-06	0.208089	0.0239	0.0224	0.3472	22.3263	0.0015582
genus	Prevotella9	rs2683313	G	A	14306	0.0151603	1.69e-06	0.0724576	0.0098	0.0088	0.3675	22.843	0.00159419
genus	Prevotella9	rs746764	T	C	14306	0.0193245	2.04e-06	-0.0915771	0.0121	0.0027	0.8207	22.4573	0.00156732
genus	Prevotella9	rs9428102	A	G	14306	0.0176068	4.62e-06	-0.0778845	0.0109	0.0021	0.8449	19.5678	0.00136593
genus	Ruminococcaceae	rs10916131	C	T	14306	0.0146753	2.87e-06	-0.069333	0.0123	-0.0083	0.5012	22.3206	0.0015578
genus	Ruminococcaceae	rs10927423	C	A	14306	0.0147712	8.5e-07	-0.0713617	0.0128	-0.0152	0.2346	23.3399	0.00162882
genus	Ruminococcaceae	rs116974815	C	A	14306	0.0396566	2.03e-06	-0.189731	0.0301	-0.0296	0.325	22.89	0.00159747
genus	Ruminococcaceae	rs11750293	G	T	14306	0.0120512	1.76e-06	-0.0578304	0.0105	-0.0053	0.614601	23.0278	0.00160707
genus	Ruminococcaceae	rs12463378	A	G	14306	0.0112086	2.96e-06	-0.0522061	0.0099	-0.0012	0.9007	21.694	0.00151413
genus	Ruminococcaceae	rs55793120	T	C	14306	0.027414	4.81e-07	0.137396	0.0218	0.0132	0.545301	25.1191	0.00175276
genus	Ruminococcaceae	rs7120052	A	C	14306	0.0135523	1.97e-06	0.0624796	0.0117	0.0158	0.1789	21.2545	0.0014835
genus	Ruminococcaceae	rs7155595	C	A	14306	0.0116986	1.15e-06	0.0569929	0.0103	0.0122	0.2356	23.7342	0.00165629
genus	Ruminococcaceae	rs77564310	A	C	14306	0.0140855	3.29e-07	-0.0713093	0.0126	0.0294	0.0192801	25.63	0.00178835
genus	Ruminococcaceae	rs79016051	C	T	14306	0.0189424	2.34e-06	-0.0887747	0.0168	0.0149	0.3741	21.9638	0.00153294
genus	Slackia	rs12440440	A	G	14306	0.0190582	2.63e-06	0.0901934	0.0097	0.0099	0.3104	22.3968	0.00156311
genus	Slackia	rs16894137	C	T	14306	0.0263047	2.71e-06	-0.122792	0.0132	0.0088	0.5048	21.7908	0.00152088
genus	Slackia	rs4492265	G	A	14306	0.0191658	2.41e-06	0.0905757	0.0099	0.0118	0.2336	22.3342	0.00155874
genus	Slackia	rs8901	C	T	14306	0.0186813	6.07e-07	0.0934594	0.0095	-0.0019	0.8439	25.0283	0.00174644
genus	Coprococcus3	rs11080344	C	T	14306	0.0113054	4.79e-06	0.0516921	0.0092	-0.001	0.9093	20.9063	0.00145923
genus	Coprococcus3	rs13394391	C	T	14306	0.0150918	2.2e-06	-0.0709302	0.0126	0.0095	0.4515	22.0892	0.00154167
genus	Coprococcus3	rs178271	C	T	14306	0.0294239	7.81e-07	-0.145257	0.023	0.0539	0.01911	24.371	0.00170066
genus	Coprococcus3	rs7521171	A	G	14306	0.0129279	4.32e-06	0.0596434	0.0152	-0.0195	0.1982	21.2848	0.00148561
genus	Coprococcus3	rs8100692	T	C	14306	0.0113476	4.16e-07	0.0577411	0.0093	-0.0106	0.2565	25.8918	0.00180659
genus	Eubacterium	rs112617308	T	C	14306	0.0362844	2.38e-06	-0.170873	0.0154	0.0225	0.1437	22.1772	0.0015478
genus	Eubacterium	rs2913110	T	C	14306	0.022942	4.56e-06	-0.105143	0.0093	-0.0016	0.8657	21.0038	0.00146603
genus	Eubacterium	rs4862235	A	G	14306	0.0225751	3.73e-06	-0.104806	0.0094	0.0094	0.32	21.5533	0.00150432
genus	Eubacterium	rs62348779	T	C	14306	0.043286	3.78e-06	-0.201481	0.0195	-0.0153	0.4322	21.6657	0.00151216
genus	Lachnospira	rs56791201	C	T	14306	0.0110697	2.93e-06	-0.051823	0.0091	0.0024	0.791099	21.9166	0.00152964
genus	Phascolarctobacterium	rs12618201	A	G	14306	0.0138202	3.38e-06	0.0641657	0.0096	0.0079	0.4078	21.5564	0.00150454
genus	Phascolarctobacterium	rs1264476	G	T	14306	0.0166041	4.3e-06	-0.0767335	0.0116	-0.0138	0.236	21.357	0.00149064
genus	Phascolarctobacterium	rs56069061	G	A	14306	0.0230694	1.87e-06	-0.111306	0.0166	0.0215	0.1952	23.279	0.00162458
genus	Phascolarctobacterium	rs56157888	A	C	14306	0.0193976	1.09e-06	0.0954864	0.013	-0.0177	0.1736	24.2319	0.00169096
genus	Phascolarctobacterium	rs74540770	G	A	14306	0.0258621	3.6e-06	-0.121014	0.0178	0.019	0.286	21.8949	0.00152813
genus	Phascolarctobacterium	rs75882962	T	C	14306	0.0190575	3.19e-07	0.0968661	0.0133	0.0062	0.639401	25.8352	0.00180264
genus	Bilophila	rs1241171	G	A	14306	0.0150148	4.24e-06	-0.0692654	0.0113	0.0106	0.3472	21.2811	0.00148535
genus	Bilophila	rs1571225	T	C	14306	0.0170621	1.12e-06	-0.0826826	0.0131	0.0155	0.2361	23.4835	0.00163883
genus	Bilophila	rs3827020	C	T	14306	0.0160642	1.79e-06	0.0766479	0.0145	-0.0065	0.6526	22.7658	0.00158882
genus	Bilophila	rs542415	T	C	14306	0.0133436	4.71e-06	-0.0613623	0.0098	-0.0051	0.6005	21.1474	0.00147604
genus	Bilophila	rs6793291	A	C	14306	0.0241633	3.11e-06	-0.112729	0.0172	0.0051	0.767499	21.765	0.00151908
genus	Bilophila	rs7802841	A	C	14306	0.0137701	1.77e-06	-0.0670097	0.01	0.0211	0.0352704	23.6811	0.00165259
genus	Ruminococcus	rs10904297	A	G	14306	0.0389812	2.69e-06	-0.167804	0.0269	-0.0185	0.4912	18.5308	0.00129364
genus	Ruminococcus	rs12434631	A	G	14306	0.0153401	2.77e-06	0.074697	0.0145	-0.003	0.8382	23.711	0.00165467
genus	Ruminococcus	rs35866622	T	C	14306	0.0109421	2.21e-08	-0.0612024	0.0093	0.013	0.1616	31.285	0.00218207
genus	Ruminococcus	rs4073731	T	C	14306	0.0142221	4.05e-06	0.0651948	0.0138	0.012	0.3834	21.0135	0.00146671
genus	Ruminococcus	rs8080469	G	A	14306	0.0107036	3.5e-06	0.0490727	0.0092	0.0092	0.319	21.0194	0.00146712
genus	Escherichia	rs113127095	A	G	14306	0.0323434	3.33e-06	0.151009	0.0211	0.0107	0.611799	21.7989	0.00152144
genus	Escherichia	rs1154904	G	A	14306	0.0130644	3.04e-06	0.0613376	0.01	-0.0116	0.2455	22.0432	0.00153847
genus	Escherichia	rs592299	T	C	14306	0.0129486	4.77e-06	-0.0592004	0.0098	0.0131	0.1809	20.9028	0.00145899
genus	Escherichia	rs73208162	A	G	14306	0.024839	2.19e-06	-0.119296	0.0214	-0.0141	0.5111	23.0666	0.00160978
genus	Lachnospiraceae	rs11128180	A	G	14306	0.0140126	4.52e-06	0.0648288	0.0123	0.0033	0.785199	21.4042	0.00149393
genus	Lachnospiraceae	rs12673420	G	A	14306	0.0118375	2.98e-06	0.0554351	0.0094	-0.0143	0.1289	21.9306	0.00153062
genus	Lachnospiraceae	rs12747809	A	G	14306	0.0125685	8.65e-07	0.062197	0.0098	-0.0044	0.657099	24.4891	0.00170888
genus	Lachnospiraceae	rs12894272	G	A	14306	0.0125229	4.34e-06	-0.0579792	0.0098	0.0034	0.7314	21.4355	0.00149612
genus	Lachnospiraceae	rs2444793	T	C	14306	0.0118188	4.77e-06	0.0542433	0.0091	-0.012	0.1903	21.0642	0.00147024
genus	Lachnospiraceae	rs2882478	G	A	14306	0.0118338	1.21e-06	-0.0577091	0.0094	-0.0162	0.0863098	23.7815	0.00165959
genus	Lachnospiraceae	rs35182105	A	G	14306	0.024221	4.87e-06	-0.109724	0.02	0.0097	0.6265	20.522	0.00143245
genus	Rikenellaceae	rs17582787	A	G	14306	0.0339924	3.55e-06	-0.157739	0.013	0.0231	0.0741805	21.5335	0.00150294
genus	Rikenellaceae	rs2900503	T	G	14306	0.0326671	1.55e-07	0.172329	0.0124	0.0122	0.3226	27.8289	0.00194148
genus	Rikenellaceae	rs2998141	C	T	14306	0.0293073	4.42e-06	0.136346	0.0122	-0.0058	0.6321	21.6438	0.00151063
genus	Rikenellaceae	rs4717843	G	T	14306	0.0260548	4.72e-06	-0.119376	0.0138	-0.033	0.0166802	20.9922	0.00146522
genus	Rikenellaceae	rs80309088	G	A	14306	0.0383423	4.56e-06	0.17405	0.0137	-0.0155	0.2558	20.6059	0.0014383
genus	Rikenellaceae	rs9887954	G	A	14306	0.0249013	4.81e-06	-0.114849	0.0094	-0.01	0.2855	21.2721	0.00148473
genus	Lachnospiraceae	rs10414815	C	T	14306	0.0230253	4.24e-06	-0.10453	0.0183	0.0278	0.129	20.6097	0.00143856
genus	Lachnospiraceae	rs11192447	A	G	14306	0.024345	4.69e-07	0.126592	0.0206	0.01	0.6278	27.0391	0.00188649
genus	Lachnospiraceae	rs12346653	C	T	14306	0.0139569	2.7e-06	0.0657686	0.0106	-0.0133	0.2072	22.2054	0.00154977
genus	Lachnospiraceae	rs74315802	G	T	14306	0.0183477	3.19e-06	0.0867262	0.0165	0.004	0.8099	22.3428	0.00155934
genus	Lachnospiraceae	rs9981767	A	C	14306	0.0131994	9.96e-07	0.0655062	0.0099	0.0034	0.7309	24.6295	0.00171866
genus	Oscillibacter	rs11627628	T	C	14306	0.0290223	1.01e-06	0.143961	0.0178	-0.0113	0.5251	24.6052	0.00171697
genus	Oscillibacter	rs11990279	T	C	14306	0.0180457	4.94e-06	-0.0824934	0.0107	0.0135	0.2069	20.8973	0.00145861
genus	Oscillibacter	rs12649930	T	G	14306	0.0259612	4.09e-06	0.121589	0.0158	0.012	0.4486	21.9351	0.00153093
genus	Oscillibacter	rs133832	A	C	14306	0.0162411	1.15e-06	-0.0795527	0.0101	0.0094	0.3494	23.9927	0.0016743
genus	Oscillibacter	rs16866406	A	G	14306	0.0208795	3.08e-06	0.0988765	0.0132	0.0294	0.0254402	22.4257	0.00156512
genus	Oscillibacter	rs16934185	A	G	14306	0.028157	4.38e-06	-0.129568	0.0165	-0.0112	0.4964	21.175	0.00147796
genus	Oscillibacter	rs234108	A	G	14306	0.0152632	9.16e-07	0.0749553	0.0096	-0.0019	0.8426	24.1165	0.00168292
genus	Oscillibacter	rs36095275	C	T	14306	0.0156861	1.4e-06	-0.0752368	0.0097	-0.0082	0.396	23.0054	0.00160552
genus	Oscillibacter	rs4506202	G	A	14306	0.0152261	3.21e-06	0.0711323	0.0094	0.0152	0.1046	21.8251	0.00152327
genus	Oscillibacter	rs61883564	A	G	14306	0.0221016	3.39e-06	-0.101351	0.0139	-0.0074	0.5916	21.0285	0.00146775
genus	Oscillibacter	rs761240	G	T	14306	0.0388812	2.04e-06	0.17664	0.0224	-0.0112	0.6148	20.6395	0.00144064
genus	Oscillibacter	rs9393920	G	A	14306	0.0151081	9.92e-07	0.0744662	0.0123	-0.0021	0.8637	24.294	0.00169529
genus	unknown	rs11709800	T	C	14306	0.016634	1.48e-07	0.0879804	0.0116	-0.0075	0.516901	27.9755	0.00195169
genus	unknown	rs12634544	T	C	14306	0.015882	2.6e-07	-0.0813051	0.0106	-0.0126	0.2347	26.2075	0.00182857
genus	unknown	rs12930556	C	T	14306	0.0139816	4.54e-06	0.064211	0.0095	-0.0007	0.9389	21.0914	0.00147213
genus	unknown	rs138437711	A	G	14306	0.0192215	4.66e-06	-0.087484	0.0147	0.0019	0.8948	20.7149	0.00144589
genus	unknown	rs17291611	A	G	14306	0.0190904	2.3e-06	-0.0905691	0.0122	-0.0036	0.7656	22.5076	0.00157083
genus	unknown	rs3010848	G	A	14306	0.0146631	1.78e-06	-0.0696728	0.0098	0.0138	0.1593	22.5775	0.00157569
genus	unknown	rs6595770	T	G	14306	0.01769	1.98e-06	0.0851224	0.0113	0.049	1.43e-05	23.1543	0.00161589
genus	unknown	rs72819830	A	G	14306	0.0467216	1.61e-06	0.226767	0.0241	0.0226	0.3478	23.5572	0.00164396
genus	unknown	rs1549633	A	C	14306	0.0219252	3.4e-06	0.101844	0.013	-0.0087	0.5025	21.5766	0.00150595
genus	unknown	rs3754624	C	T	14306	0.0200589	2.16e-06	0.0964478	0.0121	-0.0052	0.668599	23.1191	0.00161343
genus	unknown	rs55876211	C	T	14306	0.0196919	2.87e-06	-0.0914764	0.0123	0.0079	0.5217	21.5796	0.00150616
genus	unknown	rs76784716	A	G	14306	0.0286444	8.43e-07	0.139756	0.0177	0.0044	0.806	23.8046	0.0016612
genus	unknown	rs9813022	A	G	14306	0.016401	5.1e-07	-0.0822797	0.0101	0.0048	0.631801	25.1678	0.00175616
genus	unknown	rs1032598	G	A	14306	0.0189039	4.08e-06	-0.0886426	0.0109	-0.0135	0.2171	21.9878	0.00153461
genus	unknown	rs16843660	A	G	14306	0.04907	1.75e-06	0.234697	0.0219	0.002	0.9288	22.8762	0.00159651
genus	unknown	rs2336448	T	C	14306	0.0160883	1.43e-06	0.0773742	0.0093	-0.0049	0.6003	23.1298	0.00161418
genus	unknown	rs35703006	G	T	14306	0.0190779	9.01e-07	0.0926669	0.0113	-0.0042	0.7104	23.5933	0.00164647
genus	unknown	rs553072	G	A	14306	0.0230198	3.69e-06	0.109193	0.0132	-0.001	0.9377	22.5002	0.00157031
genus	unknown	rs7187855	A	C	14306	0.0418308	2.21e-06	0.199941	0.0263	0.0611	0.0199499	22.8461	0.00159441
genus	unknown	rs12748533	G	T	14306	0.0172701	2.59e-06	-0.0821108	0.0103	0.0063	0.541	22.6053	0.00157764
genus	unknown	rs17043785	T	C	14306	0.0347133	5.12e-07	-0.176187	0.02	0.0194	0.3299	25.7606	0.00179745
genus	unknown	rs1850003	A	G	14306	0.0177806	2.41e-06	0.084048	0.0107	-0.0057	0.5918	22.3441	0.00155943
genus	unknown	rs738193	T	C	14306	0.0165856	3.82e-07	0.0847328	0.01	0.0068	0.493	26.1	0.00182109
genus	unknown	rs941000	T	C	14306	0.0163382	3.16e-07	-0.0850266	0.0094	-0.0007	0.9389	27.0833	0.00188956
genus	unknown	rs111373036	A	G	14306	0.0179766	1.7e-06	-0.0858259	0.0118	0.0063	0.596901	22.7941	0.00159079
genus	unknown	rs2136103	T	C	14306	0.0154038	6.73e-07	0.0754533	0.01	0.0036	0.7177	23.9939	0.00167438
genus	unknown	rs2599390	G	A	14306	0.0198355	3.03e-06	0.094049	0.0121	-0.0121	0.318	22.4813	0.001569
genus	unknown	rs6516833	A	G	14306	0.0277636	2.34e-06	0.134075	0.0207	-0.0156	0.4504	23.3208	0.00162749
genus	unknown	rs10892421	T	C	14306	0.0213953	1.39e-06	0.103858	0.0096	0.0038	0.6959	23.5637	0.00164441
genus	unknown	rs13165831	A	G	14306	0.0243306	9.81e-07	-0.120653	0.0106	-0.001	0.9239	24.5907	0.00171596
genus	unknown	rs1969793	A	G	14306	0.0218939	3.26e-06	-0.102671	0.0098	-0.0007	0.9404	21.9912	0.00153484
genus	unknown	rs75285799	T	C	14306	0.0275812	3.25e-06	0.132213	0.0131	-0.0109	0.4027	22.9785	0.00160364
genus	unknown	rs9534068	A	G	14306	0.0211319	3.07e-06	0.098738	0.0097	-0.0091	0.3461	21.8319	0.00152374
genus	unknown	rs118104867	C	T	14306	0.0455098	3.44e-06	0.214464	0.0233	0.0244	0.2943	22.2075	0.00154991
genus	unknown	rs13409132	A	G	14306	0.0352154	4.37e-06	-0.165419	0.0208	-0.0235	0.26	22.0651	0.00153999
genus	unknown	rs2191834	T	G	14306	0.0159136	2.5e-06	-0.0746375	0.0105	0.0036	0.7304	21.9977	0.00153529
genus	unknown	rs28691777	C	T	14306	0.0266996	6.96e-07	0.137134	0.0189	0.0221	0.2429	26.3804	0.00184061
genus	unknown	rs55682560	C	T	14306	0.0261319	4.97e-07	-0.131519	0.0187	0.0229	0.2218	25.33	0.00176746
genus	unknown	rs6588624	A	G	14306	0.0138147	1.79e-06	0.0662317	0.0092	0.012	0.1934	22.9852	0.00160411
genus	unknown	rs66714985	A	C	14306	0.0252447	4.85e-06	0.116908	0.0181	-0.0038	0.8334	21.4461	0.00149685
genus	unknown	rs7226487	A	G	14306	0.0138701	3.58e-06	-0.0643682	0.0092	-0.0016	0.8619	21.5369	0.00150318
genus	unknown	rs7538034	T	G	14306	0.0165982	2.37e-06	-0.078598	0.0127	0.0077	0.5405	22.4234	0.00156496
genus	unknown	rs7725895	A	G	14306	0.0240367	3.94e-06	-0.116224	0.0172	0.0101	0.555801	23.3799	0.0016316
genus	unknown	rs11195523	C	A	14306	0.0145351	2.4e-06	-0.0689278	0.0111	-0.02	0.0718406	22.4881	0.00156947
genus	unknown	rs11684166	A	G	14306	0.0168349	3.49e-06	-0.0769635	0.0127	-0.0265	0.0365898	20.9001	0.0014588
genus	unknown	rs11809762	G	A	14306	0.0190198	1.68e-06	-0.0934634	0.0145	0.0146	0.3142	24.1474	0.00168508
genus	unknown	rs12147596	C	T	14306	0.0141609	2.86e-07	-0.0719818	0.0103	0.0088	0.3898	25.8383	0.00180286
genus	unknown	rs16823675	C	T	14306	0.0149973	2.33e-07	-0.0767515	0.0108	-0.0136	0.2092	26.1907	0.00182741
genus	unknown	rs17086536	C	A	14306	0.022432	3.36e-06	-0.100851	0.0163	-0.004	0.8085	20.2127	0.00141089
genus	unknown	rs35740166	C	T	14306	0.0226824	8.4e-07	-0.112246	0.0163	0.0062	0.705	24.4886	0.00170885
genus	unknown	rs72700702	T	C	14306	0.0189005	1.59e-06	-0.091726	0.0134	0.0287	0.0316403	23.5526	0.00164364
genus	unknown	rs76532867	T	C	14306	0.0242364	2.56e-06	0.112353	0.0166	0.0102	0.5377	21.4898	0.0014999
genus	unknown	rs17235252	T	C	14306	0.0255463	2.16e-06	-0.122002	0.0163	0.0321	0.04897	22.8075	0.00159172
genus	unknown	rs74603314	T	C	14306	0.0489701	2.28e-06	0.230767	0.0225	0.0068	0.7616	22.2068	0.00154986
genus	unknown	rs7706512	A	G	14306	0.0138979	2.27e-06	-0.0657351	0.0093	-0.0115	0.2167	22.3716	0.00156135
genus	unknown	rs11150282	T	C	14306	0.0197127	7.36e-07	0.098235	0.0099	0.0033	0.737801	24.8336	0.00173288
genus	unknown	rs4129395	G	A	14306	0.0185253	1.22e-06	0.0904264	0.0092	-0.0028	0.759	23.8265	0.00166272
genus	unknown	rs79790072	T	C	14306	0.0488017	3.54e-06	0.226103	0.0226	-0.0194	0.3904	21.4656	0.00149821
genus	unknown	rs9864379	T	C	14306	0.0292752	4.66e-08	-0.160521	0.0147	-0.001	0.9466	30.0652	0.00209717
genus	unknown	rs11251024	G	A	14306	0.0206737	6.63e-07	0.104201	0.0099	-0.0087	0.3793	25.4043	0.00177263
genus	unknown	rs11606187	A	G	14306	0.0326288	3.31e-06	-0.154539	0.0151	-0.0107	0.4793	22.4323	0.00156558
genus	unknown	rs13385922	T	C	14306	0.0201348	3.97e-06	0.0929494	0.0094	0.0143	0.1266	21.3107	0.00148742
genus	unknown	rs2172426	T	C	14306	0.0198947	3.17e-07	0.10212	0.0093	0.0011	0.9079	26.3479	0.00183836
genus	unknown	rs267959	G	A	14306	0.0209676	2.62e-06	-0.0988612	0.0102	0.0095	0.3499	22.2308	0.00155154
genus	unknown	rs4383094	C	T	14306	0.0320662	4.28e-06	-0.149188	0.0155	-0.0214	0.1677	21.6458	0.00151077
genus	unknown	rs60583455	T	C	14306	0.021177	2.6e-07	0.108934	0.0134	-0.0015	0.9123	26.4605	0.00184619
genus	unknown	rs72671304	T	C	14306	0.0370028	3.8e-06	0.172322	0.0173	-0.028	0.105	21.6876	0.00151369
genus	unknown	rs7911787	G	T	14306	0.0470232	3.39e-06	-0.223071	0.0206	0.0152	0.4601	22.5041	0.00157058
genus	unknown	rs11257188	A	C	14306	0.0225832	1.85e-06	-0.109509	0.0199	-0.0005	0.9798	23.5141	0.00164096
genus	unknown	rs55922055	T	C	14306	0.0476043	2.28e-07	-0.239699	0.024	0.0426	0.0752402	25.3536	0.0017691
genus	unknown	rs599752	T	C	14306	0.0137964	4.06e-06	0.0630207	0.0105	-0.013	0.2146	20.8658	0.00145641
genus	unknown	rs6431586	A	G	14306	0.0205715	2.72e-06	-0.0954152	0.0155	-0.006	0.696299	21.5131	0.00150152
genus	unknown	rs66494181	T	G	14306	0.0145098	2.43e-06	0.0683789	0.0111	-0.0047	0.6694	22.2086	0.00154999
genus	unknown	rs72846345	T	C	14306	0.0190903	2.58e-06	0.0877661	0.0145	0.0039	0.7866	21.1363	0.00147526
genus	unknown	rs740358	G	T	14306	0.0264763	9.18e-07	-0.130157	0.0194	0.0182	0.3492	24.1669	0.00168643

## Sheet: Supplementary Table7-2
Supplementary Table7-2 IVs related to GM taxa and Stroke (genome-wide statistical significance, P<5.00E-08)
Level	Exposure	SNP	Effect_allele.exposure	Other_allele.exposure	SE.exposure	Pval.exposure	Beta.exposure	SE.outcome	Beta.outcome	Pval.outcome	F	R2
Total	GM	rs10202904	G	T	0.0235357	3.01e-07	0.121754	0.0094	0.0092	0.3275	26.7616	0.00186716
Total	GM	rs10781552	C	T	0.0116074	2.33115e-06	-0.0552212	0.0102	0.007	0.4902	22.633	0.00157956
Total	GM	rs17530232	A	G	0.0224648	2.79126e-06	0.10305	0.0227	-0.0046	0.8391	21.0422	0.0014687
Total	GM	rs111862613	T	C	0.0196746	3.73844e-06	0.090699	0.0237	0.0344	0.147	21.2517	0.0014833
Total	GM	rs117107102	A	G	0.0431572	2.91823e-06	0.204683	0.0223	-0.0323	0.1473	22.4935	0.00156984
Total	GM	rs11729256	T	C	0.0150177	6.73e-07	0.0749798	0.0108	0.0158	0.1458	24.9277	0.00173943
Total	GM	rs112381107	C	T	0.0456962	2.81877e-06	0.211435	0.0223	-0.0196	0.3779	21.4089	0.00149426
Total	GM	rs11599763	C	T	0.0117493	2.49701e-06	0.0555931	0.01	-0.0199	0.0453597	22.3881	0.0015625
Total	GM	rs11250875	T	C	0.0130939	4.82848e-06	0.06075	0.0114	0.013	0.2528	21.5256	0.00150239
Total	GM	rs11251024	G	A	0.0206737	6.63e-07	0.104201	0.0099	-0.0087	0.3793	25.4043	0.00177263
Total	GM	rs11606187	A	G	0.0326288	3.30583e-06	-0.154539	0.0151	-0.0107	0.4793	22.4323	0.00156558
Total	GM	rs13385922	T	C	0.0201348	3.96826e-06	0.0929494	0.0094	0.0143	0.1266	21.3107	0.00148742
Total	GM	rs11770843	C	T	0.0234879	1.9073e-06	0.109431	0.0104	0.0043	0.6771	21.7066	0.00151501
Total	GM	rs12908520	G	A	0.0130946	2.15139e-06	0.0619104	0.0093	-0.0073	0.4336	22.3534	0.00156008
Total	GM	rs1549633	A	C	0.0218634	4.70392e-06	0.0999312	0.013	-0.0087	0.5025	20.8914	0.00145819
phylum	Actinobacteria	rs7570971	A	C	0.0113623	1.41e-14	0.086653	0.0112	-0.0044	0.6939	58.1614	0.00404906
class	Actinobacteria	rs182549	T	C	0.012066	3.79e-20	-0.111489	0.0118	-0.0041	0.7307	85.3763	0.00593246
order	Bifidobacteriales	rs182549	T	C	0.0126703	5.94e-20	-0.11707	0.0118	-0.0041	0.7307	85.3724	0.00593219
order	Bifidobacteriales	rs7322849	T	C	0.0200996	1.74e-08	0.110676	0.0178	-0.0122	0.4938	30.3202	0.00211492
order	Gastranaerophilales	rs9864379	T	C	0.0292752	4.66e-08	-0.160521	0.0147	-0.001	0.9466	30.0652	0.00209717
family	Bifidobacteriaceae	rs182549	T	C	0.0126703	5.94e-20	-0.11707	0.0118	-0.0041	0.7307	85.3724	0.00593219
family	Bifidobacteriaceae	rs7322849	T	C	0.0200996	1.74e-08	0.110676	0.0178	-0.0122	0.4938	30.3202	0.00211492
family	Oxalobacteraceae	rs4428215	G	A	0.0230053	4.88e-08	0.12561	0.0109	-0.0004	0.9739	29.8121	0.00207955
family	Peptostreptococcaceae	rs61841503	G	A	0.0161331	9.8e-09	0.0919658	0.0125	0.0009	0.9403	32.495	0.00226628
family	Streptococcaceae	rs11110281	T	C	0.0225943	1.4e-08	-0.130554	0.0184	-0.0017	0.9254	33.3874	0.00232837
family	unknown	rs9864379	T	C	0.0292752	4.66e-08	-0.160521	0.0147	-0.001	0.9466	30.0652	0.00209717
genus	Allisonella	rs602075	G	A	0.0296976	3.57e-08	-0.168974	0.0105	-0.0101	0.3389	32.3741	0.00225786
genus	Bifidobacterium	rs182549	T	C	0.0127294	1.28e-20	-0.119703	0.0118	-0.0041	0.7307	88.4289	0.00614327
genus	Bifidobacterium	rs7322849	T	C	0.0201813	1.08e-08	0.112428	0.0178	-0.0122	0.4938	31.0349	0.00216467
genus	Candidatus	rs830151	A	G	0.0347932	4.26e-08	-0.194561	0.0232	-0.0036	0.8754	31.2696	0.002181
genus	Erysipelatoclostridium	rs7221249	G	A	0.0142741	4.31e-09	-0.0839861	0.0095	0.0021	0.8208	34.6192	0.00241407
genus	Eubacterium	rs17159861	C	T	0.0168388	1.04e-08	0.0962228	0.0151	0.0108	0.4749	32.6538	0.00227733
genus	Intestinibacter	rs10805326	A	G	0.0139665	3.55e-08	-0.0775151	0.01	0.0069	0.4891	30.8033	0.00214855
genus	Oxalobacter	rs736744	T	C	0.0211262	2.57e-08	-0.117882	0.0094	0.0105	0.2652	31.1352	0.00217165
genus	Romboutsia	rs61841503	G	A	0.0171454	4e-08	0.092888	0.0125	0.0009	0.9403	29.3511	0.00204746
genus	Ruminococcaceae	rs12781711	C	T	0.0117477	2.55e-08	-0.0656129	0.0097	0.0001	0.9911	31.1941	0.00217575
genus	Ruminococcus	rs35866622	T	C	0.0109421	2.21e-08	-0.0612024	0.0093	0.013	0.1616	31.285	0.00218207
genus	Streptococcus	rs11110281	T	C	0.0227398	2.58e-09	-0.137519	0.0184	-0.0017	0.9254	36.5723	0.00254991
genus	Tyzzerella3	rs67476743	T	G	0.022208	3.74e-09	0.132164	0.0113	-0.0111	0.3275	35.4166	0.00246954
genus	unknown	rs9864379	T	C	0.0292752	4.66e-08	-0.160521	0.0147	-0.001	0.9466	30.0652	0.00209717

## Sheet: Supplementary Table7-3
Supplementary Table7-3 Casual effects of MR Analysis between GM and Stroke (locus-wide significance, P<1.00E-05)	Supplementary table 3 Casual effects of MR Analysis between GM and AMD (locus-wide significance, P<1.00E-05)
Level	Exposure	Outcome	Method	nsnp	Beta	SE	Pval	OR	OR_lci95	OR_uci95
phylum	Actinobacteria	Stroke || id:ebi-a-GCST006906	Inverse variance weighted	9	-0.00462919	0.0593203	0.937798	0.995382	0.886125	1.11811
phylum	Actinobacteria	Stroke || id:ebi-a-GCST006906	MR Egger	9	0.0895514	0.309574	0.780752	1.09368	0.59618	2.00635
phylum	Actinobacteria	Stroke || id:ebi-a-GCST006906	Weighted median	9	-0.0417577	0.0797958	0.600761	0.959102	0.820241	1.12147
phylum	Actinobacteria	Stroke || id:ebi-a-GCST006906	Weighted mode	9	-0.0555145	0.108019	0.621191	0.945998	0.765495	1.16906
phylum	Bacteroidetes	Stroke || id:ebi-a-GCST006906	Inverse variance weighted	6	0.0365443	0.108637	0.736577	1.03722	0.838296	1.28335
phylum	Bacteroidetes	Stroke || id:ebi-a-GCST006906	MR Egger	6	0.0725576	0.305022	0.823665	1.07525	0.591387	1.95502
phylum	Bacteroidetes	Stroke || id:ebi-a-GCST006906	Weighted median	6	0.164756	0.113612	0.147015	1.1791	0.943721	1.4732
phylum	Bacteroidetes	Stroke || id:ebi-a-GCST006906	Weighted mode	6	0.200628	0.196631	0.354376	1.22217	0.831297	1.79683
phylum	Cyanobacteria	Stroke || id:ebi-a-GCST006906	Inverse variance weighted	4	0.0241409	0.0537772	0.6535	1.02443	0.921952	1.13831
phylum	Cyanobacteria	Stroke || id:ebi-a-GCST006906	MR Egger	4	0.332564	0.203726	0.244187	1.39454	0.935439	2.07896
phylum	Cyanobacteria	Stroke || id:ebi-a-GCST006906	Weighted median	4	0.0651655	0.0660102	0.323543	1.06734	0.937804	1.21476
phylum	Cyanobacteria	Stroke || id:ebi-a-GCST006906	Weighted mode	4	0.0923054	0.0926236	0.392425	1.0967	0.914629	1.31501
phylum	Euryarchaeota	Stroke || id:ebi-a-GCST006906	Inverse variance weighted	5	-0.00488857	0.0520467	0.925167	0.995123	0.898615	1.102
phylum	Euryarchaeota	Stroke || id:ebi-a-GCST006906	MR Egger	5	-0.265556	0.193581	0.263711	0.766779	0.524675	1.1206
phylum	Euryarchaeota	Stroke || id:ebi-a-GCST006906	Weighted median	5	0.0638561	0.0559187	0.253477	1.06594	0.955286	1.18941
phylum	Euryarchaeota	Stroke || id:ebi-a-GCST006906	Weighted mode	5	0.0823264	0.0847404	0.386306	1.08581	0.919648	1.282
phylum	Firmicutes	Stroke || id:ebi-a-GCST006906	Inverse variance weighted	6	-0.0573442	0.0819045	0.483843	0.944269	0.804224	1.1087
phylum	Firmicutes	Stroke || id:ebi-a-GCST006906	MR Egger	6	-0.561288	0.385509	0.219112	0.570474	0.267968	1.21447
phylum	Firmicutes	Stroke || id:ebi-a-GCST006906	Weighted median	6	-0.0443866	0.107822	0.680585	0.956584	0.77436	1.18169
phylum	Firmicutes	Stroke || id:ebi-a-GCST006906	Weighted mode	6	0.0774664	0.177105	0.680065	1.08055	0.76364	1.52897
phylum	Lentisphaerae	Stroke || id:ebi-a-GCST006906	Inverse variance weighted	5	-0.0586392	0.041859	0.161251	0.943047	0.868765	1.02368
phylum	Lentisphaerae	Stroke || id:ebi-a-GCST006906	MR Egger	5	-0.0831545	0.1399	0.5941	0.920209	0.699521	1.21052
phylum	Lentisphaerae	Stroke || id:ebi-a-GCST006906	Weighted median	5	-0.0710362	0.0519675	0.171646	0.931428	0.841228	1.0313
phylum	Lentisphaerae	Stroke || id:ebi-a-GCST006906	Weighted mode	5	-0.0854968	0.0726975	0.304785	0.918056	0.796137	1.05865
phylum	Proteobacteria	Stroke || id:ebi-a-GCST006906	Inverse variance weighted	4	0.0485013	0.0903361	0.591337	1.0497	0.879363	1.25302
phylum	Proteobacteria	Stroke || id:ebi-a-GCST006906	MR Egger	4	0.0503481	0.276079	0.872105	1.05164	0.612156	1.80663
phylum	Proteobacteria	Stroke || id:ebi-a-GCST006906	Weighted median	4	0.0197972	0.10254	0.846906	1.01999	0.834284	1.24704
phylum	Proteobacteria	Stroke || id:ebi-a-GCST006906	Weighted mode	4	-0.00796649	0.144203	0.959417	0.992065	0.747812	1.3161
phylum	Tenericutes	Stroke || id:ebi-a-GCST006906	Inverse variance weighted	7	0.0576143	0.0781862	0.461192	1.05931	0.9088	1.23474
phylum	Tenericutes	Stroke || id:ebi-a-GCST006906	MR Egger	7	-0.0608639	0.237349	0.807834	0.940951	0.590924	1.49831
phylum	Tenericutes	Stroke || id:ebi-a-GCST006906	Weighted median	7	0.0394542	0.07347	0.591261	1.04024	0.900732	1.20136
phylum	Tenericutes	Stroke || id:ebi-a-GCST006906	Weighted mode	7	0.0704328	0.0901033	0.464116	1.07297	0.899272	1.28022
phylum	Verrucomicrobia	Stroke || id:ebi-a-GCST006906	Inverse variance weighted	8	0.0144432	0.0702086	0.837011	1.01455	0.884117	1.16422
phylum	Verrucomicrobia	Stroke || id:ebi-a-GCST006906	MR Egger	8	-0.12537	0.193037	0.540092	0.882171	0.604277	1.28786
phylum	Verrucomicrobia	Stroke || id:ebi-a-GCST006906	Weighted median	8	-0.0716369	0.075411	0.342136	0.930869	0.802966	1.07914
phylum	Verrucomicrobia	Stroke || id:ebi-a-GCST006906	Weighted mode	8	-0.114808	0.0960263	0.270782	0.891537	0.738584	1.07616
class	Actinobacteria	Stroke || id:ebi-a-GCST006906	Inverse variance weighted	8	0.012161	0.0652349	0.852116	1.01224	0.890743	1.1503
class	Actinobacteria	Stroke || id:ebi-a-GCST006906	MR Egger	8	-0.183765	0.234898	0.463774	0.832132	0.525101	1.31868
class	Actinobacteria	Stroke || id:ebi-a-GCST006906	Weighted median	8	0.0240305	0.078388	0.75918	1.02432	0.878438	1.19443
class	Actinobacteria	Stroke || id:ebi-a-GCST006906	Weighted mode	8	0.0170408	0.102314	0.872429	1.01719	0.832357	1.24306
class	Alphaproteobacteria	Stroke || id:ebi-a-GCST006906	Inverse variance weighted	3	-0.0142224	0.0760594	0.851668	0.985878	0.849337	1.14437
class	Alphaproteobacteria	Stroke || id:ebi-a-GCST006906	MR Egger	3	0.0739178	0.233943	0.80517	1.07672	0.680716	1.70309
class	Alphaproteobacteria	Stroke || id:ebi-a-GCST006906	Weighted median	3	-0.0123861	0.0931332	0.894199	0.98769	0.822895	1.18549
class	Alphaproteobacteria	Stroke || id:ebi-a-GCST006906	Weighted mode	3	-0.00792747	0.105658	0.947021	0.992104	0.806528	1.22038
class	Bacilli	Stroke || id:ebi-a-GCST006906	Inverse variance weighted	10	-0.00406421	0.0531117	0.939004	0.995944	0.897481	1.10521
class	Bacilli	Stroke || id:ebi-a-GCST006906	MR Egger	10	0.0251858	0.132872	0.854383	1.02551	0.790378	1.33058
class	Bacilli	Stroke || id:ebi-a-GCST006906	Weighted median	10	0.0191823	0.0715985	0.788765	1.01937	0.8859	1.17294
class	Bacilli	Stroke || id:ebi-a-GCST006906	Weighted mode	10	0.0256543	0.0949691	0.79315	1.02599	0.85173	1.23589
class	Bacteroidia	Stroke || id:ebi-a-GCST006906	Inverse variance weighted	6	-0.0562831	0.0928352	0.544336	0.945271	0.788013	1.13391
class	Bacteroidia	Stroke || id:ebi-a-GCST006906	MR Egger	6	-0.170682	0.301323	0.601363	0.84309	0.467071	1.52183
class	Bacteroidia	Stroke || id:ebi-a-GCST006906	Weighted median	6	-0.120916	0.113003	0.284606	0.886108	0.710063	1.1058
class	Bacteroidia	Stroke || id:ebi-a-GCST006906	Weighted mode	6	-0.184237	0.181619	0.356929	0.831739	0.582626	1.18736
class	Betaproteobacteria	Stroke || id:ebi-a-GCST006906	Inverse variance weighted	8	-0.00119232	0.0695298	0.986318	0.998808	0.87156	1.14464
class	Betaproteobacteria	Stroke || id:ebi-a-GCST006906	MR Egger	8	-0.610943	0.229711	0.0375435	0.542839	0.346048	0.85154
class	Betaproteobacteria	Stroke || id:ebi-a-GCST006906	Weighted median	8	-0.0681706	0.086251	0.429309	0.934101	0.788816	1.10615
class	Betaproteobacteria	Stroke || id:ebi-a-GCST006906	Weighted mode	8	-0.153984	0.156509	0.357959	0.857286	0.630815	1.16506
class	Clostridia	Stroke || id:ebi-a-GCST006906	Inverse variance weighted	8	-0.0840727	0.0562376	0.134926	0.919364	0.823412	1.0265
class	Clostridia	Stroke || id:ebi-a-GCST006906	MR Egger	8	0.0346557	0.115603	0.774458	1.03526	0.825368	1.29854
class	Clostridia	Stroke || id:ebi-a-GCST006906	Weighted median	8	-0.0379197	0.0724059	0.60048	0.96279	0.835408	1.1096
class	Clostridia	Stroke || id:ebi-a-GCST006906	Weighted mode	8	-0.0209019	0.0871623	0.817352	0.979315	0.825521	1.16176
class	Coriobacteriia	Stroke || id:ebi-a-GCST006906	Inverse variance weighted	5	0.102029	0.0867162	0.23936	1.10742	0.934322	1.31258
class	Coriobacteriia	Stroke || id:ebi-a-GCST006906	MR Egger	5	0.234841	0.55358	0.699986	1.26471	0.42734	3.74289
class	Coriobacteriia	Stroke || id:ebi-a-GCST006906	Weighted median	5	-0.0260608	0.115254	0.821111	0.974276	0.777277	1.2212
class	Coriobacteriia	Stroke || id:ebi-a-GCST006906	Weighted mode	5	-0.0325771	0.156402	0.845178	0.967948	0.712394	1.31518
class	Deltaproteobacteria	Stroke || id:ebi-a-GCST006906	Inverse variance weighted	7	-0.136241	0.0781038	0.0810969	0.872632	0.748769	1.01699
class	Deltaproteobacteria	Stroke || id:ebi-a-GCST006906	MR Egger	7	-0.0607106	0.209431	0.783542	0.941096	0.624256	1.41875
class	Deltaproteobacteria	Stroke || id:ebi-a-GCST006906	Weighted median	7	-0.0839635	0.0810418	0.300178	0.919465	0.784424	1.07775
class	Deltaproteobacteria	Stroke || id:ebi-a-GCST006906	Weighted mode	7	-0.0427348	0.0944092	0.666704	0.958165	0.796302	1.15293
class	Erysipelotrichia	Stroke || id:ebi-a-GCST006906	Inverse variance weighted	8	-0.0130231	0.0670899	0.846086	0.987061	0.865438	1.12578
class	Erysipelotrichia	Stroke || id:ebi-a-GCST006906	MR Egger	8	0.315866	0.302247	0.33626	1.37145	0.758404	2.48003
class	Erysipelotrichia	Stroke || id:ebi-a-GCST006906	Weighted median	8	-0.103299	0.0842074	0.219925	0.901857	0.764643	1.06369
class	Erysipelotrichia	Stroke || id:ebi-a-GCST006906	Weighted mode	8	-0.111595	0.123421	0.39595	0.894406	0.702225	1.13918
class	Gammaproteobacteria	Stroke || id:ebi-a-GCST006906	Inverse variance weighted	3	-0.0526133	0.101484	0.604153	0.948747	0.777616	1.15754
class	Gammaproteobacteria	Stroke || id:ebi-a-GCST006906	MR Egger	3	0.26175	1.02351	0.840609	1.2992	0.174761	9.65847
class	Gammaproteobacteria	Stroke || id:ebi-a-GCST006906	Weighted median	3	0.0194874	0.131812	0.882467	1.01968	0.787521	1.32027
class	Gammaproteobacteria	Stroke || id:ebi-a-GCST006906	Weighted mode	3	0.046983	0.166403	0.804216	1.0481	0.756413	1.45228
class	Lentisphaeria	Stroke || id:ebi-a-GCST006906	Inverse variance weighted	5	-0.0541457	0.0412304	0.1891	0.947294	0.873753	1.02702
class	Lentisphaeria	Stroke || id:ebi-a-GCST006906	MR Egger	5	-0.108002	0.149802	0.523035	0.897626	0.66924	1.20395
class	Lentisphaeria	Stroke || id:ebi-a-GCST006906	Weighted median	5	-0.0428591	0.0508078	0.398919	0.958046	0.867238	1.05836
class	Lentisphaeria	Stroke || id:ebi-a-GCST006906	Weighted mode	5	-0.035608	0.0696719	0.636212	0.965019	0.84184	1.10622
class	Melainabacteria	Stroke || id:ebi-a-GCST006906	Inverse variance weighted	4	-0.0181507	0.0491768	0.71206	0.982013	0.891779	1.08138
class	Melainabacteria	Stroke || id:ebi-a-GCST006906	MR Egger	4	-0.0861428	0.150947	0.625786	0.917463	0.682496	1.23332
class	Melainabacteria	Stroke || id:ebi-a-GCST006906	Weighted median	4	-0.0100375	0.058098	0.862833	0.990013	0.88346	1.10942
class	Melainabacteria	Stroke || id:ebi-a-GCST006906	Weighted mode	4	0.00500976	0.0792874	0.953594	1.00502	0.860369	1.174
class	Methanobacteria	Stroke || id:ebi-a-GCST006906	Inverse variance weighted	4	-0.0333624	0.0502586	0.506809	0.967188	0.876456	1.06731
class	Methanobacteria	Stroke || id:ebi-a-GCST006906	MR Egger	4	-0.297186	0.153231	0.191996	0.742906	0.550175	1.00315
class	Methanobacteria	Stroke || id:ebi-a-GCST006906	Weighted median	4	-0.0358135	0.0499464	0.47335	0.96482	0.874845	1.06405
class	Methanobacteria	Stroke || id:ebi-a-GCST006906	Weighted mode	4	-0.10318	0.0930067	0.348199	0.901965	0.751659	1.08233
class	Mollicutes	Stroke || id:ebi-a-GCST006906	Inverse variance weighted	7	0.0576143	0.0781862	0.461192	1.05931	0.9088	1.23474
class	Mollicutes	Stroke || id:ebi-a-GCST006906	MR Egger	7	-0.0608639	0.237349	0.807834	0.940951	0.590924	1.49831
class	Mollicutes	Stroke || id:ebi-a-GCST006906	Weighted median	7	0.0394542	0.0728597	0.588157	1.04024	0.90181	1.19993
class	Mollicutes	Stroke || id:ebi-a-GCST006906	Weighted mode	7	0.0704328	0.0907214	0.467026	1.07297	0.898183	1.28178
class	Negativicutes	Stroke || id:ebi-a-GCST006906	Inverse variance weighted	7	-0.048287	0.0656234	0.46184	0.95286	0.837856	1.08365
class	Negativicutes	Stroke || id:ebi-a-GCST006906	MR Egger	7	-0.182239	0.195829	0.394772	0.833402	0.567756	1.22334
class	Negativicutes	Stroke || id:ebi-a-GCST006906	Weighted median	7	-0.0277535	0.0856818	0.746003	0.972628	0.822267	1.15048
class	Negativicutes	Stroke || id:ebi-a-GCST006906	Weighted mode	7	-0.162026	0.140228	0.291838	0.850419	0.646054	1.11943
class	Verrucomicrobiae	Stroke || id:ebi-a-GCST006906	Inverse variance weighted	9	-0.0207776	0.0688874	0.762945	0.979437	0.855733	1.12102
class	Verrucomicrobiae	Stroke || id:ebi-a-GCST006906	MR Egger	9	-0.115104	0.222937	0.621546	0.891274	0.575762	1.37968
class	Verrucomicrobiae	Stroke || id:ebi-a-GCST006906	Weighted median	9	-0.0966385	0.0702929	0.169194	0.907884	0.791035	1.04199
class	Verrucomicrobiae	Stroke || id:ebi-a-GCST006906	Weighted mode	9	-0.118801	0.087352	0.210906	0.887985	0.748255	1.05381
order	Bacillales	Stroke || id:ebi-a-GCST006906	Inverse variance weighted	4	-0.0163093	0.0395184	0.679825	0.983823	0.910496	1.06305
order	Bacillales	Stroke || id:ebi-a-GCST006906	MR Egger	4	0.0895903	0.156917	0.625641	1.09373	0.804152	1.48758
order	Bacillales	Stroke || id:ebi-a-GCST006906	Weighted median	4	-0.0164411	0.0504797	0.744653	0.983693	0.891026	1.086
order	Bacillales	Stroke || id:ebi-a-GCST006906	Weighted mode	4	-0.0142196	0.0668736	0.845242	0.985881	0.86477	1.12395
order	Bacteroidales	Stroke || id:ebi-a-GCST006906	Inverse variance weighted	6	-0.0562831	0.0928352	0.544336	0.945271	0.788013	1.13391
order	Bacteroidales	Stroke || id:ebi-a-GCST006906	MR Egger	6	-0.170682	0.301323	0.601363	0.84309	0.467071	1.52183
order	Bacteroidales	Stroke || id:ebi-a-GCST006906	Weighted median	6	-0.120916	0.116433	0.299037	0.886108	0.705305	1.11326
order	Bacteroidales	Stroke || id:ebi-a-GCST006906	Weighted mode	6	-0.184237	0.182302	0.358579	0.831739	0.581847	1.18896
order	Bifidobacteriales	Stroke || id:ebi-a-GCST006906	Inverse variance weighted	6	0.00808023	0.0752075	0.914441	1.00811	0.869944	1.16823
order	Bifidobacteriales	Stroke || id:ebi-a-GCST006906	MR Egger	6	-0.123179	0.248701	0.646371	0.884106	0.543007	1.43947
order	Bifidobacteriales	Stroke || id:ebi-a-GCST006906	Weighted median	6	0.000303	0.07859	0.996919	1.0003	0.857501	1.16689
order	Bifidobacteriales	Stroke || id:ebi-a-GCST006906	Weighted mode	6	-0.00574638	0.0947834	0.954005	0.99427	0.825702	1.19725
order	Burkholderiales	Stroke || id:ebi-a-GCST006906	Inverse variance weighted	8	0.00750999	0.0658504	0.909201	1.00754	0.885541	1.14634
order	Burkholderiales	Stroke || id:ebi-a-GCST006906	MR Egger	8	-0.487641	0.227596	0.0758806	0.614073	0.393085	0.959299
order	Burkholderiales	Stroke || id:ebi-a-GCST006906	Weighted median	8	-0.0375392	0.0828498	0.650477	0.963157	0.818792	1.13297
order	Burkholderiales	Stroke || id:ebi-a-GCST006906	Weighted mode	8	-0.113786	0.138564	0.438614	0.892449	0.680198	1.17093
order	Clostridiales	Stroke || id:ebi-a-GCST006906	Inverse variance weighted	8	-0.0839958	0.0562719	0.135522	0.919435	0.82342	1.02665
order	Clostridiales	Stroke || id:ebi-a-GCST006906	MR Egger	8	0.0349744	0.115526	0.772309	1.03559	0.825756	1.29875
order	Clostridiales	Stroke || id:ebi-a-GCST006906	Weighted median	8	-0.0377875	0.0762721	0.620296	0.962918	0.829211	1.11818
order	Clostridiales	Stroke || id:ebi-a-GCST006906	Weighted mode	8	-0.021471	0.0845883	0.806922	0.978758	0.829225	1.15526
order	Coriobacteriales	Stroke || id:ebi-a-GCST006906	Inverse variance weighted	5	0.102029	0.0867162	0.23936	1.10742	0.934322	1.31258
order	Coriobacteriales	Stroke || id:ebi-a-GCST006906	MR Egger	5	0.234841	0.55358	0.699986	1.26471	0.42734	3.74289
order	Coriobacteriales	Stroke || id:ebi-a-GCST006906	Weighted median	5	-0.0260608	0.114029	0.819223	0.974276	0.779145	1.21828
order	Coriobacteriales	Stroke || id:ebi-a-GCST006906	Weighted mode	5	-0.0325771	0.147121	0.835602	0.967948	0.725471	1.29147
order	Desulfovibrionales	Stroke || id:ebi-a-GCST006906	Inverse variance weighted	8	-0.136078	0.0659887	0.0391948	0.872775	0.766887	0.993283
order	Desulfovibrionales	Stroke || id:ebi-a-GCST006906	MR Egger	8	-0.0815884	0.173828	0.655381	0.921651	0.655543	1.29578
order	Desulfovibrionales	Stroke || id:ebi-a-GCST006906	Weighted median	8	-0.0962167	0.0765042	0.208512	0.908267	0.781793	1.0552
order	Desulfovibrionales	Stroke || id:ebi-a-GCST006906	Weighted mode	8	-0.0576458	0.0924749	0.552805	0.943984	0.787496	1.13157
order	Enterobacteriales	Stroke || id:ebi-a-GCST006906	Inverse variance weighted	3	0.00954718	0.155924	0.951176	1.00959	0.74374	1.37048
order	Enterobacteriales	Stroke || id:ebi-a-GCST006906	MR Egger	3	1.07663	0.82919	0.417806	2.93476	0.577766	14.9071
order	Enterobacteriales	Stroke || id:ebi-a-GCST006906	Weighted median	3	0.089454	0.128375	0.485918	1.09358	0.850304	1.40645
order	Enterobacteriales	Stroke || id:ebi-a-GCST006906	Weighted mode	3	0.142144	0.161495	0.471603	1.15274	0.839973	1.58197
order	Erysipelotrichales	Stroke || id:ebi-a-GCST006906	Inverse variance weighted	8	-0.0130231	0.0670899	0.846086	0.987061	0.865438	1.12578
order	Erysipelotrichales	Stroke || id:ebi-a-GCST006906	MR Egger	8	0.315866	0.302247	0.33626	1.37145	0.758404	2.48003
order	Erysipelotrichales	Stroke || id:ebi-a-GCST006906	Weighted median	8	-0.103299	0.0874036	0.237258	0.901857	0.759868	1.07038
order	Erysipelotrichales	Stroke || id:ebi-a-GCST006906	Weighted mode	8	-0.111595	0.122627	0.393058	0.894406	0.70332	1.13741
order	Gastranaerophilales	Stroke || id:ebi-a-GCST006906	Inverse variance weighted	4	-0.0181683	0.0491235	0.711494	0.981996	0.891856	1.08125
order	Gastranaerophilales	Stroke || id:ebi-a-GCST006906	MR Egger	4	-0.0868905	0.151237	0.623617	0.916777	0.681599	1.2331
order	Gastranaerophilales	Stroke || id:ebi-a-GCST006906	Weighted median	4	-0.0101668	0.0568733	0.858124	0.989885	0.885468	1.10661
order	Gastranaerophilales	Stroke || id:ebi-a-GCST006906	Weighted mode	4	0.00504985	0.0742547	0.950059	1.00506	0.868933	1.16252
order	Lactobacillales	Stroke || id:ebi-a-GCST006906	Inverse variance weighted	9	-0.0137511	0.055535	0.804435	0.986343	0.884618	1.09977
order	Lactobacillales	Stroke || id:ebi-a-GCST006906	MR Egger	9	0.0284105	0.135697	0.840125	1.02882	0.788553	1.34229
order	Lactobacillales	Stroke || id:ebi-a-GCST006906	Weighted median	9	-0.00339558	0.0723748	0.96258	0.99661	0.864806	1.1485
order	Lactobacillales	Stroke || id:ebi-a-GCST006906	Weighted mode	9	0.0176155	0.0951603	0.857747	1.01777	0.844594	1.22646
order	Methanobacteriales	Stroke || id:ebi-a-GCST006906	Inverse variance weighted	4	-0.0333624	0.0502586	0.506809	0.967188	0.876456	1.06731
order	Methanobacteriales	Stroke || id:ebi-a-GCST006906	MR Egger	4	-0.297186	0.153231	0.191996	0.742906	0.550175	1.00315
order	Methanobacteriales	Stroke || id:ebi-a-GCST006906	Weighted median	4	-0.0358135	0.0485685	0.46089	0.96482	0.877211	1.06118
order	Methanobacteriales	Stroke || id:ebi-a-GCST006906	Weighted mode	4	-0.10318	0.0930737	0.348494	0.901965	0.75156	1.08247
order	NB1n	Stroke || id:ebi-a-GCST006906	Inverse variance weighted	9	-0.00710487	0.0362771	0.844727	0.99292	0.924772	1.06609
order	NB1n	Stroke || id:ebi-a-GCST006906	MR Egger	9	-0.0906873	0.14499	0.551499	0.913303	0.68738	1.21348
order	NB1n	Stroke || id:ebi-a-GCST006906	Weighted median	9	-0.0151673	0.0474237	0.7491	0.984947	0.897522	1.08089
order	NB1n	Stroke || id:ebi-a-GCST006906	Weighted mode	9	-0.0582915	0.0808017	0.491198	0.943375	0.805201	1.10526
order	Pasteurellales	Stroke || id:ebi-a-GCST006906	Inverse variance weighted	7	0.0491115	0.0600241	0.413245	1.05034	0.93376	1.18147
order	Pasteurellales	Stroke || id:ebi-a-GCST006906	MR Egger	7	0.142593	0.14319	0.365054	1.15326	0.871047	1.52691
order	Pasteurellales	Stroke || id:ebi-a-GCST006906	Weighted median	7	0.105306	0.0589631	0.0741048	1.11105	0.989791	1.24717
order	Pasteurellales	Stroke || id:ebi-a-GCST006906	Weighted mode	7	0.123994	0.0674563	0.115677	1.13201	0.991813	1.29202
order	Rhodospirillales	Stroke || id:ebi-a-GCST006906	Inverse variance weighted	9	-0.0567208	0.0432851	0.190061	0.944858	0.868004	1.02852
order	Rhodospirillales	Stroke || id:ebi-a-GCST006906	MR Egger	9	0.134263	0.240013	0.593328	1.14369	0.714507	1.83068
order	Rhodospirillales	Stroke || id:ebi-a-GCST006906	Weighted median	9	-0.0574642	0.0551095	0.297074	0.944156	0.847488	1.05185
order	Rhodospirillales	Stroke || id:ebi-a-GCST006906	Weighted mode	9	-0.0630059	0.0855457	0.482452	0.938938	0.793997	1.11034
order	Selenomonadales	Stroke || id:ebi-a-GCST006906	Inverse variance weighted	7	-0.048287	0.0656234	0.46184	0.95286	0.837856	1.08365
order	Selenomonadales	Stroke || id:ebi-a-GCST006906	MR Egger	7	-0.182239	0.195829	0.394772	0.833402	0.567756	1.22334
order	Selenomonadales	Stroke || id:ebi-a-GCST006906	Weighted median	7	-0.0277535	0.0851795	0.744557	0.972628	0.823077	1.14935
order	Selenomonadales	Stroke || id:ebi-a-GCST006906	Weighted mode	7	-0.162026	0.134726	0.27442	0.850419	0.653058	1.10742
order	Verrucomicrobiales	Stroke || id:ebi-a-GCST006906	Inverse variance weighted	9	-0.0207776	0.0688874	0.762945	0.979437	0.855733	1.12102
order	Verrucomicrobiales	Stroke || id:ebi-a-GCST006906	MR Egger	9	-0.115104	0.222937	0.621546	0.891274	0.575762	1.37968
order	Verrucomicrobiales	Stroke || id:ebi-a-GCST006906	Weighted median	9	-0.0966385	0.0713674	0.175705	0.907884	0.789371	1.04419
order	Verrucomicrobiales	Stroke || id:ebi-a-GCST006906	Weighted mode	9	-0.118801	0.0877107	0.2126	0.887985	0.74773	1.05455
order	Victivallales	Stroke || id:ebi-a-GCST006906	Inverse variance weighted	5	-0.0541457	0.0412304	0.1891	0.947294	0.873753	1.02702
order	Victivallales	Stroke || id:ebi-a-GCST006906	MR Egger	5	-0.108002	0.149802	0.523035	0.897626	0.66924	1.20395
order	Victivallales	Stroke || id:ebi-a-GCST006906	Weighted median	5	-0.0428591	0.0524976	0.414271	0.958046	0.86437	1.06188
order	Victivallales	Stroke || id:ebi-a-GCST006906	Weighted mode	5	-0.035608	0.0683657	0.629977	0.965019	0.843998	1.10339
family	Acidaminococcaceae	Stroke || id:ebi-a-GCST006906	Inverse variance weighted	4	-0.0816021	0.128246	0.524585	0.921639	0.716796	1.18502
family	Acidaminococcaceae	Stroke || id:ebi-a-GCST006906	MR Egger	4	0.0544277	0.472689	0.918849	1.05594	0.418097	2.66685
family	Acidaminococcaceae	Stroke || id:ebi-a-GCST006906	Weighted median	4	-0.0534929	0.104886	0.610044	0.947913	0.771769	1.16426
family	Acidaminococcaceae	Stroke || id:ebi-a-GCST006906	Weighted mode	4	-0.03572	0.134765	0.808137	0.96491	0.740922	1.25661
family	Alcaligenaceae	Stroke || id:ebi-a-GCST006906	Inverse variance weighted	7	-0.0479673	0.0662505	0.469048	0.953165	0.837095	1.08533
family	Alcaligenaceae	Stroke || id:ebi-a-GCST006906	MR Egger	7	-0.454634	0.318187	0.212429	0.63468	0.34018	1.18413
family	Alcaligenaceae	Stroke || id:ebi-a-GCST006906	Weighted median	7	-0.0499951	0.0938299	0.594153	0.951234	0.79144	1.14329
family	Alcaligenaceae	Stroke || id:ebi-a-GCST006906	Weighted mode	7	-0.155377	0.14085	0.312237	0.856093	0.649571	1.12827
family	Bacteroidaceae	Stroke || id:ebi-a-GCST006906	Inverse variance weighted	5	-0.0802182	0.10964	0.46438	0.922915	0.744448	1.14417
family	Bacteroidaceae	Stroke || id:ebi-a-GCST006906	MR Egger	5	-0.281414	0.654444	0.696209	0.754716	0.209271	2.72181
family	Bacteroidaceae	Stroke || id:ebi-a-GCST006906	Weighted median	5	-0.0969304	0.110322	0.37961	0.907619	0.731132	1.12671
family	Bacteroidaceae	Stroke || id:ebi-a-GCST006906	Weighted mode	5	-0.105616	0.136452	0.482126	0.89977	0.688622	1.17566
family	Bacteroidales	Stroke || id:ebi-a-GCST006906	Inverse variance weighted	5	-0.0313351	0.0529648	0.554104	0.969151	0.873588	1.07517
family	Bacteroidales	Stroke || id:ebi-a-GCST006906	MR Egger	5	-0.192433	0.223525	0.452602	0.82495	0.532303	1.27849
family	Bacteroidales	Stroke || id:ebi-a-GCST006906	Weighted median	5	-0.0598461	0.0669663	0.371496	0.941909	0.82605	1.07402
family	Bacteroidales	Stroke || id:ebi-a-GCST006906	Weighted mode	5	-0.0810188	0.0834218	0.386447	0.922176	0.783076	1.08599
family	Bifidobacteriaceae	Stroke || id:ebi-a-GCST006906	Inverse variance weighted	6	0.00808023	0.0752075	0.914441	1.00811	0.869944	1.16823
family	Bifidobacteriaceae	Stroke || id:ebi-a-GCST006906	MR Egger	6	-0.123179	0.248701	0.646371	0.884106	0.543007	1.43947
family	Bifidobacteriaceae	Stroke || id:ebi-a-GCST006906	Weighted median	6	0.000303	0.0815451	0.99703	1.0003	0.852549	1.17367
family	Bifidobacteriaceae	Stroke || id:ebi-a-GCST006906	Weighted mode	6	-0.00574638	0.0994964	0.956181	0.99427	0.818109	1.20836
family	Clostridiales	Stroke || id:ebi-a-GCST006906	Inverse variance weighted	10	0.033372	0.0435579	0.443586	1.03394	0.949327	1.12608
family	Clostridiales	Stroke || id:ebi-a-GCST006906	MR Egger	10	0.077584	0.115678	0.521305	1.08067	0.861445	1.35569
family	Clostridiales	Stroke || id:ebi-a-GCST006906	Weighted median	10	0.0369018	0.0593208	0.533895	1.03759	0.923701	1.16552
family	Clostridiales	Stroke || id:ebi-a-GCST006906	Weighted mode	10	0.131036	0.100465	0.224502	1.14001	0.936247	1.38812
family	Coriobacteriaceae	Stroke || id:ebi-a-GCST006906	Inverse variance weighted	5	0.102029	0.0867162	0.23936	1.10742	0.934322	1.31258
family	Coriobacteriaceae	Stroke || id:ebi-a-GCST006906	MR Egger	5	0.234841	0.55358	0.699986	1.26471	0.42734	3.74289
family	Coriobacteriaceae	Stroke || id:ebi-a-GCST006906	Weighted median	5	-0.0260608	0.115984	0.822218	0.974276	0.776165	1.22295
family	Coriobacteriaceae	Stroke || id:ebi-a-GCST006906	Weighted mode	5	-0.0325771	0.16098	0.849506	0.967948	0.70603	1.32703
family	Defluviitaleaceae	Stroke || id:ebi-a-GCST006906	Inverse variance weighted	8	0.0480706	0.0627217	0.443432	1.04924	0.92787	1.1865
family	Defluviitaleaceae	Stroke || id:ebi-a-GCST006906	MR Egger	8	0.000869	0.271191	0.997548	1.00087	0.588213	1.70302
family	Defluviitaleaceae	Stroke || id:ebi-a-GCST006906	Weighted median	8	0.0720397	0.0671654	0.283464	1.0747	0.942137	1.22591
family	Defluviitaleaceae	Stroke || id:ebi-a-GCST006906	Weighted mode	8	0.0690148	0.104746	0.531042	1.07145	0.872592	1.31563
family	Desulfovibrionaceae	Stroke || id:ebi-a-GCST006906	Inverse variance weighted	8	-0.135287	0.0659837	0.0403343	0.873465	0.767501	0.994059
family	Desulfovibrionaceae	Stroke || id:ebi-a-GCST006906	MR Egger	8	-0.0783904	0.172486	0.665467	0.924603	0.659374	1.29652
family	Desulfovibrionaceae	Stroke || id:ebi-a-GCST006906	Weighted median	8	-0.0955397	0.0791079	0.227157	0.908882	0.77834	1.06132
family	Desulfovibrionaceae	Stroke || id:ebi-a-GCST006906	Weighted mode	8	-0.058506	0.0923408	0.546486	0.943173	0.787026	1.1303
family	Enterobacteriaceae	Stroke || id:ebi-a-GCST006906	Inverse variance weighted	3	0.00954718	0.155924	0.951176	1.00959	0.74374	1.37048
family	Enterobacteriaceae	Stroke || id:ebi-a-GCST006906	MR Egger	3	1.07663	0.82919	0.417806	2.93476	0.577766	14.9071
family	Enterobacteriaceae	Stroke || id:ebi-a-GCST006906	Weighted median	3	0.089454	0.132271	0.498856	1.09358	0.843835	1.41723
family	Enterobacteriaceae	Stroke || id:ebi-a-GCST006906	Weighted mode	3	0.142144	0.154672	0.455112	1.15274	0.85128	1.56096
family	Erysipelotrichaceae	Stroke || id:ebi-a-GCST006906	Inverse variance weighted	8	-0.0130231	0.0670899	0.846086	0.987061	0.865438	1.12578
family	Erysipelotrichaceae	Stroke || id:ebi-a-GCST006906	MR Egger	8	0.315866	0.302247	0.33626	1.37145	0.758404	2.48003
family	Erysipelotrichaceae	Stroke || id:ebi-a-GCST006906	Weighted median	8	-0.103299	0.0876475	0.238566	0.901857	0.759505	1.07089
family	Erysipelotrichaceae	Stroke || id:ebi-a-GCST006906	Weighted mode	8	-0.111595	0.128153	0.412731	0.894406	0.695743	1.1498
family	Lachnospiraceae	Stroke || id:ebi-a-GCST006906	Inverse variance weighted	8	0.0173204	0.0888007	0.845356	1.01747	0.854936	1.21091
family	Lachnospiraceae	Stroke || id:ebi-a-GCST006906	MR Egger	8	-0.275758	0.346771	0.456784	0.758997	0.384647	1.49767
family	Lachnospiraceae	Stroke || id:ebi-a-GCST006906	Weighted median	8	0.0292374	0.0977562	0.764875	1.02967	0.850131	1.24712
family	Lachnospiraceae	Stroke || id:ebi-a-GCST006906	Weighted mode	8	0.0923553	0.171374	0.606653	1.09675	0.78385	1.53457
family	Lactobacillaceae	Stroke || id:ebi-a-GCST006906	Inverse variance weighted	4	-0.0189826	0.0576557	0.741974	0.981196	0.876352	1.09858
family	Lactobacillaceae	Stroke || id:ebi-a-GCST006906	MR Egger	4	-0.166555	0.204946	0.501756	0.846576	0.566517	1.26508
family	Lactobacillaceae	Stroke || id:ebi-a-GCST006906	Weighted median	4	-0.0422115	0.066748	0.527125	0.958667	0.841106	1.09266
family	Lactobacillaceae	Stroke || id:ebi-a-GCST006906	Weighted mode	4	-0.101284	0.101515	0.391944	0.903677	0.740632	1.10262
family	Methanobacteriaceae	Stroke || id:ebi-a-GCST006906	Inverse variance weighted	4	-0.0333624	0.0502586	0.506809	0.967188	0.876456	1.06731
family	Methanobacteriaceae	Stroke || id:ebi-a-GCST006906	MR Egger	4	-0.297186	0.153231	0.191996	0.742906	0.550175	1.00315
family	Methanobacteriaceae	Stroke || id:ebi-a-GCST006906	Weighted median	4	-0.0358135	0.051033	0.482821	0.96482	0.872984	1.06632
family	Methanobacteriaceae	Stroke || id:ebi-a-GCST006906	Weighted mode	4	-0.10318	0.0881537	0.326337	0.901965	0.758843	1.07208
family	Oxalobacteraceae	Stroke || id:ebi-a-GCST006906	Inverse variance weighted	7	-0.00804919	0.0359355	0.822765	0.991983	0.924518	1.06437
family	Oxalobacteraceae	Stroke || id:ebi-a-GCST006906	MR Egger	7	0.18639	0.201261	0.396891	1.20489	0.81214	1.78758
family	Oxalobacteraceae	Stroke || id:ebi-a-GCST006906	Weighted median	7	-0.0164433	0.0454736	0.717651	0.983691	0.89981	1.07539
family	Oxalobacteraceae	Stroke || id:ebi-a-GCST006906	Weighted mode	7	-0.0302717	0.0704574	0.682454	0.970182	0.845043	1.11385
family	Pasteurellaceae	Stroke || id:ebi-a-GCST006906	Inverse variance weighted	7	0.0491115	0.0600241	0.413245	1.05034	0.93376	1.18147
family	Pasteurellaceae	Stroke || id:ebi-a-GCST006906	MR Egger	7	0.142593	0.14319	0.365054	1.15326	0.871047	1.52691
family	Pasteurellaceae	Stroke || id:ebi-a-GCST006906	Weighted median	7	0.105306	0.0577076	0.0680277	1.11105	0.99223	1.2441
family	Pasteurellaceae	Stroke || id:ebi-a-GCST006906	Weighted mode	7	0.123994	0.072199	0.136717	1.13201	0.982636	1.30409
family	Peptococcaceae	Stroke || id:ebi-a-GCST006906	Inverse variance weighted	8	-0.0648033	0.0472988	0.170661	0.937252	0.854269	1.0283
family	Peptococcaceae	Stroke || id:ebi-a-GCST006906	MR Egger	8	-0.163685	0.114445	0.202589	0.849009	0.678414	1.0625
family	Peptococcaceae	Stroke || id:ebi-a-GCST006906	Weighted median	8	-0.0718812	0.0611934	0.240132	0.930641	0.825455	1.04923
family	Peptococcaceae	Stroke || id:ebi-a-GCST006906	Weighted mode	8	-0.13268	0.0915417	0.190505	0.875746	0.731907	1.04785
family	Peptostreptococcaceae	Stroke || id:ebi-a-GCST006906	Inverse variance weighted	9	-0.0375213	0.0488986	0.442886	0.963174	0.875148	1.06005
family	Peptostreptococcaceae	Stroke || id:ebi-a-GCST006906	MR Egger	9	0.0180122	0.102931	0.866039	1.01818	0.832159	1.24577
family	Peptostreptococcaceae	Stroke || id:ebi-a-GCST006906	Weighted median	9	-0.0648292	0.0661278	0.326908	0.937228	0.823296	1.06693
family	Peptostreptococcaceae	Stroke || id:ebi-a-GCST006906	Weighted mode	9	-0.0764833	0.0962679	0.449837	0.926368	0.767077	1.11874
family	Porphyromonadaceae	Stroke || id:ebi-a-GCST006906	Inverse variance weighted	3	-0.0388934	0.159554	0.807415	0.961853	0.703547	1.315
family	Porphyromonadaceae	Stroke || id:ebi-a-GCST006906	MR Egger	3	-0.925681	1.87131	0.707554	0.396262	0.0101178	15.5194
family	Porphyromonadaceae	Stroke || id:ebi-a-GCST006906	Weighted median	3	-0.116617	0.14651	0.426052	0.889926	0.667793	1.18595
family	Porphyromonadaceae	Stroke || id:ebi-a-GCST006906	Weighted mode	3	-0.151713	0.153352	0.426786	0.859235	0.636174	1.16051
family	Prevotellaceae	Stroke || id:ebi-a-GCST006906	Inverse variance weighted	9	0.00169232	0.0524555	0.974263	1.00169	0.903824	1.11016
family	Prevotellaceae	Stroke || id:ebi-a-GCST006906	MR Egger	9	-0.0916197	0.167055	0.600434	0.912452	0.657674	1.26593
family	Prevotellaceae	Stroke || id:ebi-a-GCST006906	Weighted median	9	0.0374865	0.0705082	0.59496	1.0382	0.904196	1.19206
family	Prevotellaceae	Stroke || id:ebi-a-GCST006906	Weighted mode	9	0.066183	0.114762	0.580006	1.06842	0.853208	1.33792
family	Rhodospirillaceae	Stroke || id:ebi-a-GCST006906	Inverse variance weighted	7	-0.0823207	0.0486105	0.0903648	0.920977	0.83728	1.01304
family	Rhodospirillaceae	Stroke || id:ebi-a-GCST006906	MR Egger	7	0.183318	0.290625	0.555895	1.2012	0.679561	2.12324
family	Rhodospirillaceae	Stroke || id:ebi-a-GCST006906	Weighted median	7	-0.0803015	0.0635763	0.206563	0.922838	0.81472	1.0453
family	Rhodospirillaceae	Stroke || id:ebi-a-GCST006906	Weighted mode	7	-0.0702946	0.0882204	0.455927	0.932119	0.78411	1.10807
family	Rikenellaceae	Stroke || id:ebi-a-GCST006906	Inverse variance weighted	10	0.0800015	0.0590926	0.17579	1.08329	0.964814	1.21631
family	Rikenellaceae	Stroke || id:ebi-a-GCST006906	MR Egger	10	0.117157	0.162161	0.49058	1.1243	0.818176	1.54495
family	Rikenellaceae	Stroke || id:ebi-a-GCST006906	Weighted median	10	0.0563818	0.0753514	0.454309	1.058	0.912737	1.22638
family	Rikenellaceae	Stroke || id:ebi-a-GCST006906	Weighted mode	10	0.0876201	0.111226	0.451081	1.09157	0.877759	1.35747
family	Ruminococcaceae	Stroke || id:ebi-a-GCST006906	Inverse variance weighted	5	-0.0255752	0.0714439	0.720361	0.974749	0.847381	1.12126
family	Ruminococcaceae	Stroke || id:ebi-a-GCST006906	MR Egger	5	0.320471	0.205461	0.216718	1.37778	0.921058	2.06096
family	Ruminococcaceae	Stroke || id:ebi-a-GCST006906	Weighted median	5	0.00320549	0.0854111	0.970062	1.00321	0.848572	1.18603
family	Ruminococcaceae	Stroke || id:ebi-a-GCST006906	Weighted mode	5	0.0573911	0.0921423	0.567132	1.05907	0.88408	1.2687
family	Streptococcaceae	Stroke || id:ebi-a-GCST006906	Inverse variance weighted	8	0.0665407	0.0597303	0.265271	1.0688	0.950725	1.20155
family	Streptococcaceae	Stroke || id:ebi-a-GCST006906	MR Egger	8	-0.00746535	0.225085	0.974617	0.992562	0.638501	1.54296
family	Streptococcaceae	Stroke || id:ebi-a-GCST006906	Weighted median	8	0.0187219	0.0762466	0.806036	1.0189	0.877462	1.18313
family	Streptococcaceae	Stroke || id:ebi-a-GCST006906	Weighted mode	8	0.0138561	0.115882	0.908182	1.01395	0.807936	1.2725
family	Veillonellaceae	Stroke || id:ebi-a-GCST006906	Inverse variance weighted	9	0.0953823	0.0536051	0.0751822	1.10008	0.990363	1.22195
family	Veillonellaceae	Stroke || id:ebi-a-GCST006906	MR Egger	9	0.21965	0.138491	0.156753	1.24564	0.949527	1.6341
family	Veillonellaceae	Stroke || id:ebi-a-GCST006906	Weighted median	9	0.14658	0.0731221	0.0450063	1.15787	1.00327	1.33629
family	Veillonellaceae	Stroke || id:ebi-a-GCST006906	Weighted mode	9	0.13851	0.103079	0.2159	1.14856	0.938451	1.40571
family	Verrucomicrobiaceae	Stroke || id:ebi-a-GCST006906	Inverse variance weighted	9	-0.0208092	0.0689093	0.762667	0.979406	0.855669	1.12104
family	Verrucomicrobiaceae	Stroke || id:ebi-a-GCST006906	MR Egger	9	-0.115297	0.222917	0.620941	0.891102	0.575673	1.37936
family	Verrucomicrobiaceae	Stroke || id:ebi-a-GCST006906	Weighted median	9	-0.0966058	0.0705457	0.170872	0.907914	0.790669	1.04254
family	Verrucomicrobiaceae	Stroke || id:ebi-a-GCST006906	Weighted mode	9	-0.119159	0.0856558	0.201649	0.887666	0.750478	1.04993
family	Victivallaceae	Stroke || id:ebi-a-GCST006906	Inverse variance weighted	9	-0.0214061	0.0372388	0.565405	0.978821	0.909924	1.05294
family	Victivallaceae	Stroke || id:ebi-a-GCST006906	MR Egger	9	-0.00416308	0.193456	0.983432	0.995846	0.681584	1.45501
family	Victivallaceae	Stroke || id:ebi-a-GCST006906	Weighted median	9	0.00630105	0.0379515	0.868134	1.00632	0.934182	1.08403
family	Victivallaceae	Stroke || id:ebi-a-GCST006906	Weighted mode	9	0.0272015	0.0553569	0.636352	1.02757	0.921919	1.14534
genus	Adlercreutzia	Stroke || id:ebi-a-GCST006906	Inverse variance weighted	4	0.0607156	0.098736	0.538602	1.0626	0.875634	1.28948
genus	Adlercreutzia	Stroke || id:ebi-a-GCST006906	MR Egger	4	-0.493951	0.266592	0.205092	0.610211	0.36187	1.02898
genus	Adlercreutzia	Stroke || id:ebi-a-GCST006906	Weighted median	4	-0.00548507	0.0793899	0.944918	0.99453	0.851216	1.16197
genus	Adlercreutzia	Stroke || id:ebi-a-GCST006906	Weighted mode	4	-0.0173762	0.0919667	0.862199	0.982774	0.820673	1.17689
genus	Akkermansia	Stroke || id:ebi-a-GCST006906	Inverse variance weighted	9	-0.0205959	0.0689281	0.765091	0.979615	0.85582	1.12132
genus	Akkermansia	Stroke || id:ebi-a-GCST006906	MR Egger	9	-0.113026	0.222854	0.627616	0.893128	0.577054	1.38233
genus	Akkermansia	Stroke || id:ebi-a-GCST006906	Weighted median	9	-0.0960963	0.0697554	0.168322	0.908377	0.792299	1.04146
genus	Akkermansia	Stroke || id:ebi-a-GCST006906	Weighted mode	9	-0.118238	0.0878733	0.215336	0.888484	0.747912	1.05548
genus	Alistipes	Stroke || id:ebi-a-GCST006906	Inverse variance weighted	5	0.172727	0.0838181	0.0393278	1.18854	1.00848	1.40075
genus	Alistipes	Stroke || id:ebi-a-GCST006906	MR Egger	5	0.651619	0.701712	0.421586	1.91864	0.484936	7.59109
genus	Alistipes	Stroke || id:ebi-a-GCST006906	Weighted median	5	0.229139	0.113088	0.0427453	1.25752	1.00751	1.56956
genus	Alistipes	Stroke || id:ebi-a-GCST006906	Weighted mode	5	0.229173	0.151217	0.20422	1.25756	0.934997	1.6914
genus	Allisonella	Stroke || id:ebi-a-GCST006906	Inverse variance weighted	3	0.109772	0.0562304	0.0509173	1.11602	0.99956	1.24606
genus	Allisonella	Stroke || id:ebi-a-GCST006906	MR Egger	3	-0.358133	0.262266	0.402398	0.69898	0.418041	1.16872
genus	Allisonella	Stroke || id:ebi-a-GCST006906	Weighted median	3	0.06344	0.0551136	0.2497	1.0655	0.956397	1.18704
genus	Allisonella	Stroke || id:ebi-a-GCST006906	Weighted mode	3	0.0616349	0.0546518	0.376518	1.06357	0.955536	1.18383
genus	Anaerofilum	Stroke || id:ebi-a-GCST006906	Inverse variance weighted	6	0.0209894	0.0560519	0.70806	1.02121	0.914962	1.1398
genus	Anaerofilum	Stroke || id:ebi-a-GCST006906	MR Egger	6	-0.242413	0.317228	0.48736	0.784732	0.421397	1.46134
genus	Anaerofilum	Stroke || id:ebi-a-GCST006906	Weighted median	6	-0.00873018	0.0554201	0.874829	0.991308	0.889271	1.10505
genus	Anaerofilum	Stroke || id:ebi-a-GCST006906	Weighted mode	6	-0.056732	0.0872908	0.544418	0.944847	0.796266	1.12115
genus	Anaerostipes	Stroke || id:ebi-a-GCST006906	Inverse variance weighted	10	-0.0088532	0.0596153	0.881944	0.991186	0.88188	1.11404
genus	Anaerostipes	Stroke || id:ebi-a-GCST006906	MR Egger	10	0.304763	0.24256	0.244401	1.3563	0.843113	2.18187
genus	Anaerostipes	Stroke || id:ebi-a-GCST006906	Weighted median	10	0.0123414	0.0735703	0.866781	1.01242	0.876467	1.16946
genus	Anaerostipes	Stroke || id:ebi-a-GCST006906	Weighted mode	10	0.0453105	0.119153	0.712563	1.04635	0.828425	1.32161
genus	Anaerotruncus	Stroke || id:ebi-a-GCST006906	Inverse variance weighted	5	-0.0618555	0.0965154	0.521596	0.940019	0.778002	1.13577
genus	Anaerotruncus	Stroke || id:ebi-a-GCST006906	MR Egger	5	0.784947	0.501443	0.215464	2.19229	0.820467	5.85781
genus	Anaerotruncus	Stroke || id:ebi-a-GCST006906	Weighted median	5	-0.103378	0.110192	0.348161	0.901786	0.726618	1.11918
genus	Anaerotruncus	Stroke || id:ebi-a-GCST006906	Weighted mode	5	-0.101691	0.133578	0.488897	0.903309	0.695236	1.17365
genus	Bacteroides	Stroke || id:ebi-a-GCST006906	Inverse variance weighted	5	-0.0802182	0.10964	0.46438	0.922915	0.744448	1.14417
genus	Bacteroides	Stroke || id:ebi-a-GCST006906	MR Egger	5	-0.281414	0.654444	0.696209	0.754716	0.209271	2.72181
genus	Bacteroides	Stroke || id:ebi-a-GCST006906	Weighted median	5	-0.0969304	0.110168	0.378946	0.907619	0.731352	1.12637
genus	Bacteroides	Stroke || id:ebi-a-GCST006906	Weighted mode	5	-0.105616	0.140784	0.494853	0.89977	0.6828	1.18569
genus	Barnesiella	Stroke || id:ebi-a-GCST006906	Inverse variance weighted	10	-0.12974	0.0639488	0.0424776	0.878324	0.774855	0.995609
genus	Barnesiella	Stroke || id:ebi-a-GCST006906	MR Egger	10	0.00742968	0.214694	0.973242	1.00746	0.661418	1.53454
genus	Barnesiella	Stroke || id:ebi-a-GCST006906	Weighted median	10	-0.0810434	0.0797142	0.309308	0.922154	0.788768	1.0781
genus	Barnesiella	Stroke || id:ebi-a-GCST006906	Weighted mode	10	-0.0558752	0.115053	0.638821	0.945657	0.754742	1.18486
genus	Bifidobacterium	Stroke || id:ebi-a-GCST006906	Inverse variance weighted	6	-0.0324463	0.0560211	0.562468	0.968074	0.867406	1.08043
genus	Bifidobacterium	Stroke || id:ebi-a-GCST006906	MR Egger	6	-0.0167207	0.131972	0.905292	0.983418	0.759279	1.27372
genus	Bifidobacterium	Stroke || id:ebi-a-GCST006906	Weighted median	6	-0.0203363	0.0732816	0.781389	0.979869	0.848769	1.13122
genus	Bifidobacterium	Stroke || id:ebi-a-GCST006906	Weighted mode	6	-0.00898744	0.0852169	0.920107	0.991053	0.838607	1.17121
genus	Bilophila	Stroke || id:ebi-a-GCST006906	Inverse variance weighted	6	-0.122244	0.0655944	0.0623736	0.884933	0.778171	1.00634
genus	Bilophila	Stroke || id:ebi-a-GCST006906	MR Egger	6	-0.0941521	0.35753	0.805297	0.910144	0.451622	1.8342
genus	Bilophila	Stroke || id:ebi-a-GCST006906	Weighted median	6	-0.116878	0.0800852	0.14445	0.889694	0.76045	1.0409
genus	Bilophila	Stroke || id:ebi-a-GCST006906	Weighted mode	6	-0.121334	0.130208	0.394186	0.885738	0.68623	1.14325
genus	Butyricimonas	Stroke || id:ebi-a-GCST006906	Inverse variance weighted	8	0.0380706	0.0588546	0.517723	1.0388	0.925627	1.16582
genus	Butyricimonas	Stroke || id:ebi-a-GCST006906	MR Egger	8	0.11602	0.212382	0.604578	1.12302	0.740633	1.70283
genus	Butyricimonas	Stroke || id:ebi-a-GCST006906	Weighted median	8	0.0593347	0.0724943	0.413087	1.06113	0.920577	1.22314
genus	Butyricimonas	Stroke || id:ebi-a-GCST006906	Weighted mode	8	0.114285	0.115822	0.356649	1.12107	0.893394	1.40677
genus	Butyrivibrio	Stroke || id:ebi-a-GCST006906	Inverse variance weighted	7	-0.0383746	0.0313217	0.220509	0.962352	0.90505	1.02328
genus	Butyrivibrio	Stroke || id:ebi-a-GCST006906	MR Egger	7	0.091237	0.158915	0.590745	1.09553	0.802329	1.49587
genus	Butyrivibrio	Stroke || id:ebi-a-GCST006906	Weighted median	7	-0.0388663	0.0435848	0.372533	0.961879	0.883122	1.04766
genus	Butyrivibrio	Stroke || id:ebi-a-GCST006906	Weighted mode	7	-0.0898606	0.0698823	0.245876	0.914059	0.797056	1.04824
genus	Candidatus	Stroke || id:ebi-a-GCST006906	Inverse variance weighted	4	-0.149185	0.0691379	0.0309442	0.86141	0.752244	0.986418
genus	Candidatus	Stroke || id:ebi-a-GCST006906	MR Egger	4	0.120515	0.26296	0.691716	1.12808	0.673757	1.88875
genus	Candidatus	Stroke || id:ebi-a-GCST006906	Weighted median	4	-0.153057	0.0724128	0.0345427	0.858081	0.744542	0.988933
genus	Candidatus	Stroke || id:ebi-a-GCST006906	Weighted mode	4	-0.233364	0.122856	0.153708	0.791865	0.622407	1.00746
genus	Catenibacterium	Stroke || id:ebi-a-GCST006906	Inverse variance weighted	4	0.0447456	0.0474858	0.346042	1.04576	0.952823	1.14777
genus	Catenibacterium	Stroke || id:ebi-a-GCST006906	MR Egger	4	-0.521205	0.61896	0.488394	0.593805	0.176512	1.99762
genus	Catenibacterium	Stroke || id:ebi-a-GCST006906	Weighted median	4	0.00751088	0.0506641	0.882147	1.00754	0.912296	1.11273
genus	Catenibacterium	Stroke || id:ebi-a-GCST006906	Weighted mode	4	0.00481646	0.0596789	0.940758	1.00483	0.893906	1.12951
genus	Christensenellaceae	Stroke || id:ebi-a-GCST006906	Inverse variance weighted	3	-0.0804603	0.105672	0.44641	0.922692	0.750078	1.13503
genus	Christensenellaceae	Stroke || id:ebi-a-GCST006906	MR Egger	3	-0.450485	0.316942	0.390318	0.637319	0.342429	1.18616
genus	Christensenellaceae	Stroke || id:ebi-a-GCST006906	Weighted median	3	-0.0837616	0.141531	0.553968	0.91965	0.696865	1.21366
genus	Christensenellaceae	Stroke || id:ebi-a-GCST006906	Weighted mode	3	-0.110084	0.174765	0.593129	0.895759	0.635957	1.26169
genus	Clostridium	Stroke || id:ebi-a-GCST006906	Inverse variance weighted	6	-0.019793	0.075133	0.792212	0.980402	0.846154	1.13595
genus	Clostridium	Stroke || id:ebi-a-GCST006906	MR Egger	6	0.0918406	0.171932	0.621532	1.09619	0.78259	1.53546
genus	Clostridium	Stroke || id:ebi-a-GCST006906	Weighted median	6	-0.012783	0.0818033	0.875824	0.987298	0.841039	1.15899
genus	Clostridium	Stroke || id:ebi-a-GCST006906	Weighted mode	6	-0.111192	0.132714	0.440325	0.894767	0.689829	1.16059
genus	Collinsella	Stroke || id:ebi-a-GCST006906	Inverse variance weighted	3	-0.0790172	0.0971351	0.415944	0.924024	0.763836	1.11781
genus	Collinsella	Stroke || id:ebi-a-GCST006906	MR Egger	3	-0.546357	1.09527	0.705428	0.579056	0.0676715	4.95489
genus	Collinsella	Stroke || id:ebi-a-GCST006906	Weighted median	3	-0.0433494	0.120432	0.718886	0.957577	0.75624	1.21252
genus	Collinsella	Stroke || id:ebi-a-GCST006906	Weighted mode	3	-0.0182336	0.140603	0.908685	0.981932	0.745414	1.2935
genus	Coprobacter	Stroke || id:ebi-a-GCST006906	Inverse variance weighted	4	-0.0936452	0.0519488	0.0714442	0.910606	0.822452	1.00821
genus	Coprobacter	Stroke || id:ebi-a-GCST006906	MR Egger	4	-0.0634878	0.144755	0.70379	0.938486	0.706658	1.24637
genus	Coprobacter	Stroke || id:ebi-a-GCST006906	Weighted median	4	-0.0783546	0.0678712	0.248312	0.924636	0.809465	1.0562
genus	Coprobacter	Stroke || id:ebi-a-GCST006906	Weighted mode	4	-0.0396915	0.0734963	0.626677	0.961086	0.832149	1.11
genus	Coprococcus1	Stroke || id:ebi-a-GCST006906	Inverse variance weighted	7	-0.000895	0.0635644	0.988764	0.999105	0.882072	1.13167
genus	Coprococcus1	Stroke || id:ebi-a-GCST006906	MR Egger	7	0.00420991	0.190649	0.983237	1.00422	0.691106	1.45919
genus	Coprococcus1	Stroke || id:ebi-a-GCST006906	Weighted median	7	-0.00138433	0.079868	0.986171	0.998617	0.853913	1.16784
genus	Coprococcus1	Stroke || id:ebi-a-GCST006906	Weighted mode	7	0.0224166	0.109064	0.843949	1.02267	0.825844	1.26641
genus	Coprococcus2	Stroke || id:ebi-a-GCST006906	Inverse variance weighted	3	0.009441	0.128194	0.941292	1.00949	0.785197	1.29784
genus	Coprococcus2	Stroke || id:ebi-a-GCST006906	MR Egger	3	0.0278064	1.91542	0.990759	1.0282	0.024079	43.9051
genus	Coprococcus2	Stroke || id:ebi-a-GCST006906	Weighted median	3	0.0869387	0.114123	0.446181	1.09083	0.872195	1.36427
genus	Coprococcus2	Stroke || id:ebi-a-GCST006906	Weighted mode	3	0.113732	0.131406	0.477997	1.12045	0.866041	1.4496
genus	Coprococcus3	Stroke || id:ebi-a-GCST006906	Inverse variance weighted	5	-0.202214	0.0797856	0.0112619	0.81692	0.698658	0.9552
genus	Coprococcus3	Stroke || id:ebi-a-GCST006906	MR Egger	5	-0.51981	0.257636	0.136971	0.594633	0.358877	0.985266
genus	Coprococcus3	Stroke || id:ebi-a-GCST006906	Weighted median	5	-0.172119	0.102724	0.0938265	0.841879	0.68835	1.02965
genus	Coprococcus3	Stroke || id:ebi-a-GCST006906	Weighted mode	5	-0.149621	0.148425	0.370455	0.861034	0.643692	1.15176
genus	Defluviitaleaceae	Stroke || id:ebi-a-GCST006906	Inverse variance weighted	8	0.0465075	0.0621278	0.454111	1.04761	0.9275	1.18327
genus	Defluviitaleaceae	Stroke || id:ebi-a-GCST006906	MR Egger	8	0.0196108	0.230362	0.934928	1.0198	0.649275	1.60179
genus	Defluviitaleaceae	Stroke || id:ebi-a-GCST006906	Weighted median	8	0.0549433	0.0650964	0.398652	1.05648	0.92993	1.20025
genus	Defluviitaleaceae	Stroke || id:ebi-a-GCST006906	Weighted mode	8	0.054468	0.103759	0.61583	1.05598	0.861656	1.29413
genus	Desulfovibrio	Stroke || id:ebi-a-GCST006906	Inverse variance weighted	5	-0.0199853	0.0634125	0.752637	0.980213	0.865651	1.10994
genus	Desulfovibrio	Stroke || id:ebi-a-GCST006906	MR Egger	5	-0.488487	0.37743	0.286203	0.613554	0.292805	1.28566
genus	Desulfovibrio	Stroke || id:ebi-a-GCST006906	Weighted median	5	0.0231429	0.0772752	0.764569	1.02341	0.879575	1.19077
genus	Desulfovibrio	Stroke || id:ebi-a-GCST006906	Weighted mode	5	0.0245979	0.0990935	0.81618	1.0249	0.843981	1.24461
genus	Dorea	Stroke || id:ebi-a-GCST006906	Inverse variance weighted	5	0.0574476	0.080363	0.474701	1.05913	0.90478	1.23981
genus	Dorea	Stroke || id:ebi-a-GCST006906	MR Egger	5	0.209386	0.313099	0.551512	1.23292	0.667452	2.27746
genus	Dorea	Stroke || id:ebi-a-GCST006906	Weighted median	5	0.0970648	0.105358	0.3569	1.10193	0.896339	1.35468
genus	Dorea	Stroke || id:ebi-a-GCST006906	Weighted mode	5	0.0778715	0.154383	0.640495	1.08098	0.79874	1.46296
genus	Eggerthella	Stroke || id:ebi-a-GCST006906	Inverse variance weighted	5	0.0022664	0.0458673	0.960591	1.00227	0.916097	1.09655
genus	Eggerthella	Stroke || id:ebi-a-GCST006906	MR Egger	5	0.115516	0.184259	0.575177	1.12245	0.78221	1.61069
genus	Eggerthella	Stroke || id:ebi-a-GCST006906	Weighted median	5	0.0176622	0.0572809	0.757821	1.01782	0.909729	1.13875
genus	Eggerthella	Stroke || id:ebi-a-GCST006906	Weighted mode	5	0.0341757	0.0811942	0.695449	1.03477	0.882528	1.21327
genus	Eisenbergiella	Stroke || id:ebi-a-GCST006906	Inverse variance weighted	5	-0.0203634	0.0471873	0.666072	0.979842	0.893284	1.07479
genus	Eisenbergiella	Stroke || id:ebi-a-GCST006906	MR Egger	5	0.180901	0.404279	0.684875	1.1983	0.542544	2.64663
genus	Eisenbergiella	Stroke || id:ebi-a-GCST006906	Weighted median	5	-0.0558409	0.0593255	0.34657	0.94569	0.841879	1.0623
genus	Eisenbergiella	Stroke || id:ebi-a-GCST006906	Weighted mode	5	-0.0624397	0.0789663	0.473353	0.93947	0.804758	1.09673
genus	Enterorhabdus	Stroke || id:ebi-a-GCST006906	Inverse variance weighted	3	0.0254229	0.0584335	0.663509	1.02575	0.914748	1.15022
genus	Enterorhabdus	Stroke || id:ebi-a-GCST006906	MR Egger	3	-0.0315907	0.144156	0.862661	0.968903	0.730419	1.28525
genus	Enterorhabdus	Stroke || id:ebi-a-GCST006906	Weighted median	3	0.024355	0.0673841	0.717774	1.02465	0.897881	1.16933
genus	Enterorhabdus	Stroke || id:ebi-a-GCST006906	Weighted mode	3	0.0244056	0.067468	0.752192	1.02471	0.897779	1.16958
genus	Erysipelatoclostridium	Stroke || id:ebi-a-GCST006906	Inverse variance weighted	8	-0.0712194	0.0464374	0.125112	0.931258	0.85024	1.02
genus	Erysipelatoclostridium	Stroke || id:ebi-a-GCST006906	MR Egger	8	-0.0454839	0.217656	0.841384	0.955535	0.623698	1.46393
genus	Erysipelatoclostridium	Stroke || id:ebi-a-GCST006906	Weighted median	8	-0.0293445	0.0616812	0.634256	0.971082	0.860502	1.09587
genus	Erysipelatoclostridium	Stroke || id:ebi-a-GCST006906	Weighted mode	8	0.012043	0.0922399	0.899795	1.01212	0.844722	1.21268
genus	Escherichia	Stroke || id:ebi-a-GCST006906	Inverse variance weighted	4	-0.0504307	0.0854468	0.555056	0.95082	0.804201	1.12417
genus	Escherichia	Stroke || id:ebi-a-GCST006906	MR Egger	4	0.307297	0.214762	0.288765	1.35974	0.892583	2.07141
genus	Escherichia	Stroke || id:ebi-a-GCST006906	Weighted median	4	-0.0456426	0.0996965	0.647085	0.955383	0.785804	1.16156
genus	Escherichia	Stroke || id:ebi-a-GCST006906	Weighted mode	4	0.0711911	0.140591	0.647466	1.07379	0.815163	1.41446
genus	Faecalibacterium	Stroke || id:ebi-a-GCST006906	Inverse variance weighted	3	-0.036824	0.0872934	0.67314	0.963846	0.812273	1.1437
genus	Faecalibacterium	Stroke || id:ebi-a-GCST006906	MR Egger	3	0.139467	0.139395	0.499836	1.14966	0.874811	1.51086
genus	Faecalibacterium	Stroke || id:ebi-a-GCST006906	Weighted median	3	0.011113	0.0889983	0.900629	1.01117	0.849316	1.20388
genus	Faecalibacterium	Stroke || id:ebi-a-GCST006906	Weighted mode	3	0.0155247	0.100897	0.891839	1.01565	0.833406	1.23774
genus	Flavonifractor	Stroke || id:ebi-a-GCST006906	Inverse variance weighted	4	0.0919377	0.06844	0.179164	1.0963	0.958674	1.25368
genus	Flavonifractor	Stroke || id:ebi-a-GCST006906	MR Egger	4	0.44986	0.359608	0.337445	1.56809	0.774938	3.17305
genus	Flavonifractor	Stroke || id:ebi-a-GCST006906	Weighted median	4	0.101219	0.0807654	0.210118	1.10652	0.944517	1.29631
genus	Flavonifractor	Stroke || id:ebi-a-GCST006906	Weighted mode	4	0.133437	0.121826	0.353439	1.14275	0.900017	1.45095
genus	Fusicatenibacter	Stroke || id:ebi-a-GCST006906	Inverse variance weighted	9	-0.0437045	0.0617613	0.479172	0.957237	0.8481	1.08042
genus	Fusicatenibacter	Stroke || id:ebi-a-GCST006906	MR Egger	9	-0.0727295	0.300167	0.815496	0.929852	0.516306	1.67464
genus	Fusicatenibacter	Stroke || id:ebi-a-GCST006906	Weighted median	9	-0.00500342	0.0867921	0.954029	0.995009	0.83936	1.17952
genus	Fusicatenibacter	Stroke || id:ebi-a-GCST006906	Weighted mode	9	0.0439427	0.127555	0.73935	1.04492	0.813781	1.34172
genus	Gordonibacter	Stroke || id:ebi-a-GCST006906	Inverse variance weighted	3	0.0915057	0.0478897	0.0560354	1.09582	0.997645	1.20366
genus	Gordonibacter	Stroke || id:ebi-a-GCST006906	MR Egger	3	0.44398	0.289133	0.367482	1.5589	0.88451	2.74747
genus	Gordonibacter	Stroke || id:ebi-a-GCST006906	Weighted median	3	0.10369	0.0571949	0.0698427	1.10926	0.991624	1.24084
genus	Gordonibacter	Stroke || id:ebi-a-GCST006906	Weighted mode	3	0.135413	0.0814714	0.238385	1.14501	0.976022	1.34326
genus	Haemophilus	Stroke || id:ebi-a-GCST006906	Inverse variance weighted	9	0.0371112	0.038424	0.334128	1.03781	0.962521	1.11899
genus	Haemophilus	Stroke || id:ebi-a-GCST006906	MR Egger	9	0.147738	0.0888772	0.140411	1.15921	0.973886	1.3798
genus	Haemophilus	Stroke || id:ebi-a-GCST006906	Weighted median	9	0.0448369	0.053892	0.405422	1.04586	0.94102	1.16237
genus	Haemophilus	Stroke || id:ebi-a-GCST006906	Weighted mode	9	0.10627	0.0910643	0.276823	1.11212	0.93033	1.32944
genus	Holdemanella	Stroke || id:ebi-a-GCST006906	Inverse variance weighted	6	0.00572353	0.0737562	0.938146	1.00574	0.870368	1.16217
genus	Holdemanella	Stroke || id:ebi-a-GCST006906	MR Egger	6	0.0918584	0.227247	0.706729	1.09621	0.702194	1.71131
genus	Holdemanella	Stroke || id:ebi-a-GCST006906	Weighted median	6	0.0110216	0.0701119	0.875088	1.01108	0.881264	1.16002
genus	Holdemanella	Stroke || id:ebi-a-GCST006906	Weighted mode	6	0.106891	0.107797	0.366926	1.11281	0.900873	1.37461
genus	Holdemania	Stroke || id:ebi-a-GCST006906	Inverse variance weighted	6	0.0388527	0.0536809	0.469205	1.03962	0.935792	1.15496
genus	Holdemania	Stroke || id:ebi-a-GCST006906	MR Egger	6	-0.0593492	0.235215	0.813229	0.942378	0.5943	1.49432
genus	Holdemania	Stroke || id:ebi-a-GCST006906	Weighted median	6	0.0579325	0.0652685	0.374755	1.05964	0.9324	1.20425
genus	Holdemania	Stroke || id:ebi-a-GCST006906	Weighted mode	6	0.0614868	0.105689	0.585963	1.06342	0.864449	1.30818
genus	Howardella	Stroke || id:ebi-a-GCST006906	Inverse variance weighted	7	-0.0187543	0.0329729	0.569506	0.98142	0.92	1.04694
genus	Howardella	Stroke || id:ebi-a-GCST006906	MR Egger	7	-0.0221341	0.136883	0.877872	0.978109	0.747946	1.2791
genus	Howardella	Stroke || id:ebi-a-GCST006906	Weighted median	7	-0.0194422	0.0425764	0.647929	0.980746	0.902224	1.0661
genus	Howardella	Stroke || id:ebi-a-GCST006906	Weighted mode	7	-0.0383402	0.0594726	0.542988	0.962386	0.856495	1.08137
genus	Intestinibacter	Stroke || id:ebi-a-GCST006906	Inverse variance weighted	7	-0.101481	0.0774848	0.190303	0.903499	0.776195	1.05168
genus	Intestinibacter	Stroke || id:ebi-a-GCST006906	MR Egger	7	-0.191278	0.292724	0.542323	0.825903	0.465326	1.46589
genus	Intestinibacter	Stroke || id:ebi-a-GCST006906	Weighted median	7	-0.15448	0.0760535	0.042234	0.85686	0.738196	0.994599
genus	Intestinibacter	Stroke || id:ebi-a-GCST006906	Weighted mode	7	-0.208327	0.119681	0.132383	0.811941	0.64217	1.02659
genus	Intestinimonas	Stroke || id:ebi-a-GCST006906	Inverse variance weighted	11	-0.0772479	0.0442151	0.0806216	0.92566	0.848819	1.00946
genus	Intestinimonas	Stroke || id:ebi-a-GCST006906	MR Egger	11	0.0536591	0.119762	0.664709	1.05512	0.834374	1.33428
genus	Intestinimonas	Stroke || id:ebi-a-GCST006906	Weighted median	11	-0.0646931	0.0575111	0.26064	0.937355	0.837432	1.0492
genus	Intestinimonas	Stroke || id:ebi-a-GCST006906	Weighted mode	11	-0.070192	0.086794	0.437494	0.932215	0.786385	1.10509
genus	Lachnoclostridium	Stroke || id:ebi-a-GCST006906	Inverse variance weighted	6	-0.129296	0.108165	0.231948	0.878714	0.710846	1.08622
genus	Lachnoclostridium	Stroke || id:ebi-a-GCST006906	MR Egger	6	-1.0306	0.409545	0.0656045	0.356793	0.159884	0.796211
genus	Lachnoclostridium	Stroke || id:ebi-a-GCST006906	Weighted median	6	-0.0728254	0.10816	0.500748	0.929763	0.752151	1.14932
genus	Lachnoclostridium	Stroke || id:ebi-a-GCST006906	Weighted mode	6	-0.0672241	0.176325	0.718681	0.934986	0.66178	1.32098
genus	Lactobacillus	Stroke || id:ebi-a-GCST006906	Inverse variance weighted	7	-0.0296068	0.0528194	0.575119	0.970827	0.875349	1.07672
genus	Lactobacillus	Stroke || id:ebi-a-GCST006906	MR Egger	7	-0.109057	0.193885	0.598068	0.896679	0.613196	1.31122
genus	Lactobacillus	Stroke || id:ebi-a-GCST006906	Weighted median	7	0.0414376	0.0612236	0.498517	1.04231	0.924446	1.1752
genus	Lactobacillus	Stroke || id:ebi-a-GCST006906	Weighted mode	7	0.0822298	0.0942166	0.416343	1.08571	0.902637	1.3059
genus	Lactococcus	Stroke || id:ebi-a-GCST006906	Inverse variance weighted	6	-0.0672494	0.0399331	0.0921719	0.934962	0.864574	1.01108
genus	Lactococcus	Stroke || id:ebi-a-GCST006906	MR Egger	6	-0.37191	0.196583	0.131466	0.689416	0.468972	1.01348
genus	Lactococcus	Stroke || id:ebi-a-GCST006906	Weighted median	6	-0.0567494	0.0439112	0.19623	0.944831	0.866914	1.02975
genus	Lactococcus	Stroke || id:ebi-a-GCST006906	Weighted mode	6	-0.0490605	0.0601223	0.451602	0.952124	0.846284	1.0712
genus	Marvinbryantia	Stroke || id:ebi-a-GCST006906	Inverse variance weighted	6	0.000882	0.0644706	0.989081	1.00088	0.882073	1.13569
genus	Marvinbryantia	Stroke || id:ebi-a-GCST006906	MR Egger	6	-0.151361	0.263671	0.596669	0.859537	0.512652	1.44114
genus	Marvinbryantia	Stroke || id:ebi-a-GCST006906	Weighted median	6	-0.0133501	0.0800379	0.86753	0.986739	0.843476	1.15433
genus	Marvinbryantia	Stroke || id:ebi-a-GCST006906	Weighted mode	6	-0.0340774	0.118397	0.785031	0.966497	0.766335	1.21894
genus	Methanobrevibacter	Stroke || id:ebi-a-GCST006906	Inverse variance weighted	3	-0.0593193	0.0686757	0.38772	0.942406	0.823721	1.07819
genus	Methanobrevibacter	Stroke || id:ebi-a-GCST006906	MR Egger	3	-0.347997	0.148315	0.256484	0.706101	0.527981	0.944312
genus	Methanobrevibacter	Stroke || id:ebi-a-GCST006906	Weighted median	3	-0.123082	0.0662835	0.0633247	0.884191	0.776469	1.00686
genus	Methanobrevibacter	Stroke || id:ebi-a-GCST006906	Weighted mode	3	-0.126085	0.0821781	0.264706	0.88154	0.750396	1.0356
genus	Odoribacter	Stroke || id:ebi-a-GCST006906	Inverse variance weighted	3	0.0471894	0.109324	0.665998	1.04832	0.846127	1.29883
genus	Odoribacter	Stroke || id:ebi-a-GCST006906	MR Egger	3	0.0209688	0.466178	0.971384	1.02119	0.409532	2.54639
genus	Odoribacter	Stroke || id:ebi-a-GCST006906	Weighted median	3	-0.0222547	0.121923	0.855166	0.977991	0.770109	1.24199
genus	Odoribacter	Stroke || id:ebi-a-GCST006906	Weighted mode	3	-0.044706	0.138156	0.776951	0.956279	0.729431	1.25367
genus	Olsenella	Stroke || id:ebi-a-GCST006906	Inverse variance weighted	7	-0.019169	0.0329974	0.561291	0.981014	0.919575	1.04656
genus	Olsenella	Stroke || id:ebi-a-GCST006906	MR Egger	7	-0.0886912	0.115393	0.476843	0.915128	0.729891	1.14738
genus	Olsenella	Stroke || id:ebi-a-GCST006906	Weighted median	7	-0.0160166	0.0447137	0.720191	0.984111	0.901536	1.07425
genus	Olsenella	Stroke || id:ebi-a-GCST006906	Weighted mode	7	0.00781433	0.0596598	0.900071	1.00784	0.896624	1.13286
genus	Oscillibacter	Stroke || id:ebi-a-GCST006906	Inverse variance weighted	12	0.0314284	0.0398122	0.429868	1.03193	0.954466	1.11568
genus	Oscillibacter	Stroke || id:ebi-a-GCST006906	MR Egger	12	-0.0147426	0.159945	0.928381	0.985366	0.720194	1.34817
genus	Oscillibacter	Stroke || id:ebi-a-GCST006906	Weighted median	12	0.0166869	0.0531031	0.753343	1.01683	0.916315	1.12836
genus	Oscillibacter	Stroke || id:ebi-a-GCST006906	Weighted mode	12	-0.0529532	0.0937169	0.583391	0.948424	0.789277	1.13966
genus	Oscillospira	Stroke || id:ebi-a-GCST006906	Inverse variance weighted	3	-0.03849	0.104537	0.712727	0.962241	0.783972	1.18105
genus	Oscillospira	Stroke || id:ebi-a-GCST006906	MR Egger	3	-0.448125	0.588321	0.585594	0.638825	0.201647	2.02382
genus	Oscillospira	Stroke || id:ebi-a-GCST006906	Weighted median	3	0.0118695	0.110194	0.914222	1.01194	0.815372	1.2559
genus	Oscillospira	Stroke || id:ebi-a-GCST006906	Weighted mode	3	0.0731917	0.1498	0.673451	1.07594	0.802185	1.44311
genus	Oxalobacter	Stroke || id:ebi-a-GCST006906	Inverse variance weighted	8	0.020145	0.0325962	0.536564	1.02035	0.957199	1.08767
genus	Oxalobacter	Stroke || id:ebi-a-GCST006906	MR Egger	8	0.200982	0.152456	0.235494	1.2226	0.906801	1.64838
genus	Oxalobacter	Stroke || id:ebi-a-GCST006906	Weighted median	8	0.0079328	0.0415429	0.848561	1.00796	0.929144	1.09347
genus	Oxalobacter	Stroke || id:ebi-a-GCST006906	Weighted mode	8	0.00627197	0.0607395	0.920652	1.00629	0.89335	1.13351
genus	Parabacteroides	Stroke || id:ebi-a-GCST006906	Inverse variance weighted	3	0.15306	0.10514	0.145455	1.1654	0.948366	1.43209
genus	Parabacteroides	Stroke || id:ebi-a-GCST006906	MR Egger	3	0.455765	0.718606	0.640174	1.57738	0.385697	6.45099
genus	Parabacteroides	Stroke || id:ebi-a-GCST006906	Weighted median	3	0.182912	0.125446	0.144815	1.20071	0.938979	1.53539
genus	Parabacteroides	Stroke || id:ebi-a-GCST006906	Weighted mode	3	0.233105	0.157597	0.277212	1.26251	0.927016	1.71943
genus	Paraprevotella	Stroke || id:ebi-a-GCST006906	Inverse variance weighted	9	0.0769006	0.0373527	0.0395162	1.07993	1.0037	1.16196
genus	Paraprevotella	Stroke || id:ebi-a-GCST006906	MR Egger	9	0.0834121	0.123528	0.521192	1.08699	0.853249	1.38476
genus	Paraprevotella	Stroke || id:ebi-a-GCST006906	Weighted median	9	0.116091	0.0482784	0.0161898	1.1231	1.0217	1.23456
genus	Paraprevotella	Stroke || id:ebi-a-GCST006906	Weighted mode	9	0.121348	0.0731062	0.135519	1.12902	0.978298	1.30296
genus	Parasutterella	Stroke || id:ebi-a-GCST006906	Inverse variance weighted	11	0.00837002	0.0448606	0.851991	1.00841	0.923526	1.10109
genus	Parasutterella	Stroke || id:ebi-a-GCST006906	MR Egger	11	0.0640967	0.197695	0.753179	1.0662	0.723695	1.57079
genus	Parasutterella	Stroke || id:ebi-a-GCST006906	Weighted median	11	0.0476845	0.0633121	0.45135	1.04884	0.926439	1.18741
genus	Parasutterella	Stroke || id:ebi-a-GCST006906	Weighted mode	11	0.0544336	0.0956261	0.581757	1.05594	0.875471	1.27362
genus	Peptococcus	Stroke || id:ebi-a-GCST006906	Inverse variance weighted	8	0.0545948	0.0360059	0.12945	1.05611	0.98415	1.13334
genus	Peptococcus	Stroke || id:ebi-a-GCST006906	MR Egger	8	0.188678	0.126492	0.186397	1.20765	0.942474	1.54744
genus	Peptococcus	Stroke || id:ebi-a-GCST006906	Weighted median	8	0.0137117	0.0474171	0.772449	1.01381	0.923831	1.11254
genus	Peptococcus	Stroke || id:ebi-a-GCST006906	Weighted mode	8	0.00304435	0.0619579	0.962184	1.00305	0.888347	1.13256
genus	Phascolarctobacterium	Stroke || id:ebi-a-GCST006906	Inverse variance weighted	6	-0.0320192	0.0683084	0.639252	0.968488	0.847128	1.10723
genus	Phascolarctobacterium	Stroke || id:ebi-a-GCST006906	MR Egger	6	-0.568327	0.275252	0.107869	0.566472	0.330278	0.971578
genus	Phascolarctobacterium	Stroke || id:ebi-a-GCST006906	Weighted median	6	-0.0542103	0.0752551	0.471307	0.947233	0.817332	1.09778
genus	Phascolarctobacterium	Stroke || id:ebi-a-GCST006906	Weighted mode	6	-0.166021	0.146189	0.307586	0.847028	0.636003	1.12807
genus	Prevotella7	Stroke || id:ebi-a-GCST006906	Inverse variance weighted	5	0.0257262	0.0368333	0.484896	1.02606	0.954596	1.10287
genus	Prevotella7	Stroke || id:ebi-a-GCST006906	MR Egger	5	0.178112	0.367053	0.66073	1.19496	0.581984	2.45355
genus	Prevotella7	Stroke || id:ebi-a-GCST006906	Weighted median	5	0.0306138	0.0436953	0.48354	1.03109	0.946458	1.12328
genus	Prevotella7	Stroke || id:ebi-a-GCST006906	Weighted mode	5	0.0327313	0.0567248	0.594845	1.03327	0.924549	1.15478
genus	Prevotella9	Stroke || id:ebi-a-GCST006906	Inverse variance weighted	6	-0.0331653	0.0584914	0.570706	0.967379	0.862596	1.08489
genus	Prevotella9	Stroke || id:ebi-a-GCST006906	MR Egger	6	-0.125562	0.172269	0.506464	0.882001	0.62926	1.23625
genus	Prevotella9	Stroke || id:ebi-a-GCST006906	Weighted median	6	-0.0278628	0.0699085	0.690217	0.972522	0.847993	1.11534
genus	Prevotella9	Stroke || id:ebi-a-GCST006906	Weighted mode	6	0.047777	0.116999	0.699913	1.04894	0.833984	1.31929
genus	Rikenellaceae	Stroke || id:ebi-a-GCST006906	Inverse variance weighted	6	0.00718111	0.0540725	0.894347	1.00721	0.905923	1.11981
genus	Rikenellaceae	Stroke || id:ebi-a-GCST006906	MR Egger	6	-0.37891	0.300521	0.275895	0.684607	0.379869	1.23381
genus	Rikenellaceae	Stroke || id:ebi-a-GCST006906	Weighted median	6	-0.00351365	0.0452937	0.938166	0.996493	0.911841	1.089
genus	Rikenellaceae	Stroke || id:ebi-a-GCST006906	Weighted mode	6	0.00676495	0.0763739	0.932857	1.00679	0.866817	1.16936
genus	Romboutsia	Stroke || id:ebi-a-GCST006906	Inverse variance weighted	3	0.0396938	0.095125	0.676473	1.04049	0.863509	1.25375
genus	Romboutsia	Stroke || id:ebi-a-GCST006906	MR Egger	3	-0.352075	0.677151	0.694761	0.703228	0.186506	2.65154
genus	Romboutsia	Stroke || id:ebi-a-GCST006906	Weighted median	3	0.0120772	0.11733	0.918015	1.01215	0.804215	1.27385
genus	Romboutsia	Stroke || id:ebi-a-GCST006906	Weighted mode	3	-0.00880445	0.142741	0.956426	0.991234	0.749329	1.31123
genus	Roseburia	Stroke || id:ebi-a-GCST006906	Inverse variance weighted	6	-0.109004	0.0747176	0.144596	0.896726	0.774567	1.03815
genus	Roseburia	Stroke || id:ebi-a-GCST006906	MR Egger	6	-0.187956	0.312721	0.580215	0.828651	0.448929	1.52956
genus	Roseburia	Stroke || id:ebi-a-GCST006906	Weighted median	6	-0.115764	0.0965663	0.230606	0.890686	0.737099	1.07628
genus	Roseburia	Stroke || id:ebi-a-GCST006906	Weighted mode	6	-0.15844	0.152164	0.345466	0.853474	0.633383	1.15004
genus	Ruminiclostridium5	Stroke || id:ebi-a-GCST006906	Inverse variance weighted	6	-0.00519653	0.0789707	0.947534	0.994817	0.852162	1.16135
genus	Ruminiclostridium5	Stroke || id:ebi-a-GCST006906	MR Egger	6	-0.144749	0.343593	0.695203	0.865239	0.441229	1.69671
genus	Ruminiclostridium5	Stroke || id:ebi-a-GCST006906	Weighted median	6	-0.0569711	0.0977347	0.55995	0.944621	0.779946	1.14407
genus	Ruminiclostridium5	Stroke || id:ebi-a-GCST006906	Weighted mode	6	-0.0549965	0.141766	0.714028	0.946488	0.716872	1.24965
genus	Ruminiclostridium6	Stroke || id:ebi-a-GCST006906	Inverse variance weighted	9	-0.0533245	0.0497534	0.283821	0.948072	0.859984	1.04518
genus	Ruminiclostridium6	Stroke || id:ebi-a-GCST006906	MR Egger	9	-0.038757	0.134144	0.781011	0.961984	0.739575	1.25128
genus	Ruminiclostridium6	Stroke || id:ebi-a-GCST006906	Weighted median	9	-0.0343856	0.0657892	0.601209	0.966199	0.849309	1.09918
genus	Ruminiclostridium6	Stroke || id:ebi-a-GCST006906	Weighted mode	9	-0.0082461	0.0968899	0.934267	0.991788	0.820247	1.1992
genus	Ruminiclostridium9	Stroke || id:ebi-a-GCST006906	Inverse variance weighted	5	-0.0579707	0.0805735	0.471848	0.943678	0.80582	1.10512
genus	Ruminiclostridium9	Stroke || id:ebi-a-GCST006906	MR Egger	5	-0.458833	0.367765	0.300684	0.632021	0.307386	1.29951
genus	Ruminiclostridium9	Stroke || id:ebi-a-GCST006906	Weighted median	5	-0.0872722	0.105328	0.407344	0.916428	0.745489	1.12656
genus	Ruminiclostridium9	Stroke || id:ebi-a-GCST006906	Weighted mode	5	-0.137132	0.143837	0.394383	0.871855	0.65767	1.15579
genus	Ruminococcus1	Stroke || id:ebi-a-GCST006906	Inverse variance weighted	5	-0.0537068	0.0832832	0.519012	0.94771	0.804977	1.11575
genus	Ruminococcus1	Stroke || id:ebi-a-GCST006906	MR Egger	5	0.175029	0.349855	0.651267	1.19128	0.600083	2.36492
genus	Ruminococcus1	Stroke || id:ebi-a-GCST006906	Weighted median	5	-0.0718681	0.109531	0.511733	0.930654	0.75085	1.15351
genus	Ruminococcus1	Stroke || id:ebi-a-GCST006906	Weighted mode	5	-0.115186	0.143623	0.467494	0.891201	0.672544	1.18095
genus	Ruminococcus2	Stroke || id:ebi-a-GCST006906	Inverse variance weighted	7	-0.00067	0.0712084	0.992488	0.99933	0.869151	1.14901
genus	Ruminococcus2	Stroke || id:ebi-a-GCST006906	MR Egger	7	-0.23092	0.141549	0.163739	0.793803	0.601483	1.04762
genus	Ruminococcus2	Stroke || id:ebi-a-GCST006906	Weighted median	7	-0.00575351	0.0852331	0.946181	0.994263	0.841297	1.17504
genus	Ruminococcus2	Stroke || id:ebi-a-GCST006906	Weighted mode	7	0.00499779	0.137331	0.97215	1.00501	0.767842	1.31543
genus	Sellimonas	Stroke || id:ebi-a-GCST006906	Inverse variance weighted	6	0.0116952	0.0342949	0.733089	1.01176	0.94599	1.08211
genus	Sellimonas	Stroke || id:ebi-a-GCST006906	MR Egger	6	-0.201494	0.174198	0.311774	0.817509	0.581048	1.1502
genus	Sellimonas	Stroke || id:ebi-a-GCST006906	Weighted median	6	0.0117718	0.0429318	0.783932	1.01184	0.930182	1.10067
genus	Sellimonas	Stroke || id:ebi-a-GCST006906	Weighted mode	6	0.0211086	0.0597324	0.73821	1.02133	0.908494	1.14819
genus	Slackia	Stroke || id:ebi-a-GCST006906	Inverse variance weighted	4	0.0345867	0.0531884	0.515519	1.03519	0.932709	1.14894
genus	Slackia	Stroke || id:ebi-a-GCST006906	MR Egger	4	-0.536054	0.45418	0.359253	0.585052	0.240209	1.42495
genus	Slackia	Stroke || id:ebi-a-GCST006906	Weighted median	4	0.0352003	0.0623552	0.572405	1.03583	0.916663	1.17048
genus	Slackia	Stroke || id:ebi-a-GCST006906	Weighted mode	4	-0.0292934	0.095806	0.779778	0.971131	0.804871	1.17174
genus	Streptococcus	Stroke || id:ebi-a-GCST006906	Inverse variance weighted	11	0.112042	0.0575942	0.0517304	1.11856	0.999158	1.25223
genus	Streptococcus	Stroke || id:ebi-a-GCST006906	MR Egger	11	-0.154495	0.182507	0.419204	0.856847	0.59917	1.22534
genus	Streptococcus	Stroke || id:ebi-a-GCST006906	Weighted median	11	0.0861815	0.0746739	0.248457	1.09	0.941596	1.2618
genus	Streptococcus	Stroke || id:ebi-a-GCST006906	Weighted mode	11	0.066801	0.120005	0.590005	1.06908	0.845008	1.35258
genus	Subdoligranulum	Stroke || id:ebi-a-GCST006906	Inverse variance weighted	7	-0.064451	0.0849614	0.448097	0.937582	0.793759	1.10746
genus	Subdoligranulum	Stroke || id:ebi-a-GCST006906	MR Egger	7	0.111869	0.231246	0.648993	1.11837	0.710794	1.75964
genus	Subdoligranulum	Stroke || id:ebi-a-GCST006906	Weighted median	7	-0.0232555	0.0907482	0.797747	0.977013	0.817813	1.1672
genus	Subdoligranulum	Stroke || id:ebi-a-GCST006906	Weighted mode	7	-0.0142903	0.117501	0.907172	0.985811	0.783024	1.24112
genus	Sutterella	Stroke || id:ebi-a-GCST006906	Inverse variance weighted	4	0.0710345	0.104102	0.495015	1.07362	0.87546	1.31663
genus	Sutterella	Stroke || id:ebi-a-GCST006906	MR Egger	4	-0.146988	0.38841	0.741501	0.863304	0.403221	1.84835
genus	Sutterella	Stroke || id:ebi-a-GCST006906	Weighted median	4	-0.0163837	0.0952587	0.863444	0.98375	0.816204	1.18569
genus	Sutterella	Stroke || id:ebi-a-GCST006906	Weighted mode	4	-0.0310184	0.102744	0.782448	0.969458	0.792631	1.18573
genus	Turicibacter	Stroke || id:ebi-a-GCST006906	Inverse variance weighted	6	-0.0143639	0.0725626	0.843083	0.985739	0.855057	1.13639
genus	Turicibacter	Stroke || id:ebi-a-GCST006906	MR Egger	6	-0.292575	0.450483	0.551444	0.746339	0.308658	1.80466
genus	Turicibacter	Stroke || id:ebi-a-GCST006906	Weighted median	6	0.00209617	0.0720318	0.976784	1.0021	0.870153	1.15405
genus	Turicibacter	Stroke || id:ebi-a-GCST006906	Weighted mode	6	0.00959559	0.11685	0.937738	1.00964	0.802976	1.2695
genus	Tyzzerella3	Stroke || id:ebi-a-GCST006906	Inverse variance weighted	9	-0.0385092	0.0332279	0.24648	0.962223	0.901553	1.02697
genus	Tyzzerella3	Stroke || id:ebi-a-GCST006906	MR Egger	9	-0.132836	0.19901	0.52585	0.875609	0.592802	1.29333
genus	Tyzzerella3	Stroke || id:ebi-a-GCST006906	Weighted median	9	-0.074902	0.0443046	0.0909106	0.927834	0.850663	1.01201
genus	Tyzzerella3	Stroke || id:ebi-a-GCST006906	Weighted mode	9	-0.0913168	0.0694282	0.224865	0.912729	0.796605	1.04578
genus	Veillonella	Stroke || id:ebi-a-GCST006906	Inverse variance weighted	4	-0.0442646	0.0679619	0.514844	0.956701	0.837386	1.09302
genus	Veillonella	Stroke || id:ebi-a-GCST006906	MR Egger	4	-2.15924	1.52665	0.292857	0.115413	0.00579082	2.30022
genus	Veillonella	Stroke || id:ebi-a-GCST006906	Weighted median	4	-0.0942852	0.0818302	0.249237	0.910023	0.77517	1.06834
genus	Veillonella	Stroke || id:ebi-a-GCST006906	Weighted mode	4	-0.110149	0.108691	0.385492	0.895701	0.723842	1.10836
genus	Victivallis	Stroke || id:ebi-a-GCST006906	Inverse variance weighted	5	-0.0903184	0.049319	0.0670541	0.91364	0.829457	1.00637
genus	Victivallis	Stroke || id:ebi-a-GCST006906	MR Egger	5	-0.129455	0.389687	0.761594	0.878574	0.409327	1.88576
genus	Victivallis	Stroke || id:ebi-a-GCST006906	Weighted median	5	-0.0426416	0.0542952	0.432239	0.958255	0.861517	1.06585
genus	Victivallis	Stroke || id:ebi-a-GCST006906	Weighted mode	5	-0.0319141	0.0711189	0.676854	0.96859	0.842563	1.11347

## Sheet: Supplementary Table7-4
Supplementary Table7-4 Casual effects of MR Analysis between GM and Stroke (genome-wide statistical significance, P<5.00E-08)
Level	Exposure	method	nsnp	b	se	pval	or	or_lci95	or_uci95
Total	GM	Inverse variance weighted	15	0.00399947	0.0357703	0.910974	1.00401	0.936028	1.07692
Total	GM	MR Egger	15	0.000119814	0.103842	0.999097	1.00012	0.815944	1.22587
Total	GM	Weighted median	15	0.0323779	0.0470861	0.491684	1.03291	0.941848	1.13277
Total	GM	Weighted mode	15	0.0242678	0.0608708	0.696145	1.02456	0.909338	1.15439
phylum	Actinobacteria	Wald ratio	1	-0.0507772	0.129251	0.694425	0.95049	0.73778	1.22453
class	Actinobacteria	Wald ratio	1	0.0367749	0.10584	0.728248	1.03746	0.843098	1.27663
order	Bifidobacteriales	Inverse variance weighted	2	-0.00594071	0.0854076	0.944546	0.994077	0.840852	1.17522
order	Gastranaerophilales	Wald ratio	1	0.00622971	0.0915768	0.945764	1.00625	0.840918	1.20409
family	Bifidobacteriaceae	Inverse variance weighted	2	-0.00594071	0.0854076	0.944546	0.994077	0.840852	1.17522
family	Oxalobacteraceae	Wald ratio	1	-0.00318446	0.0867765	0.970726	0.996821	0.840914	1.18163
family	Peptostreptococcaceae	Wald ratio	1	0.00978625	0.13592	0.942602	1.00983	0.773664	1.3181
family	Streptococcaceae	Wald ratio	1	0.0130214	0.140938	0.926387	1.01311	0.768575	1.33544
family	unknown	Wald ratio	1	0.00622971	0.0915768	0.945764	1.00625	0.840918	1.20409
genus	Allisonella	Wald ratio	1	0.0597725	0.0621397	0.336097	1.0616	0.939863	1.19909
genus	Bifidobacterium	Inverse variance weighted	2	-0.00563261	0.0836823	0.946335	0.994383	0.84396	1.17162
genus	Candidatus	Wald ratio	1	0.0185032	0.119243	0.876685	1.01868	0.80637	1.28688
genus	Erysipelatoclostridium	Wald ratio	1	-0.0250041	0.113114	0.825051	0.975306	0.781369	1.21738
genus	Eubacterium	Wald ratio	1	0.11224	0.156927	0.474466	1.11878	0.822556	1.52168
genus	Intestinibacter	Wald ratio	1	-0.0890149	0.129007	0.490194	0.914832	0.710441	1.17802
genus	Oxalobacter	Wald ratio	1	-0.0890721	0.0797408	0.263985	0.91478	0.78242	1.06953
genus	Romboutsia	Wald ratio	1	0.00968909	0.134571	0.942602	1.00974	0.775638	1.31449
genus	Ruminococcaceae	Wald ratio	1	-0.00152409	0.147837	0.991775	0.998477	0.747303	1.33407
genus	Streptococcus	Wald ratio	1	0.0123619	0.1338	0.926387	1.01244	0.77889	1.31602
genus	Tyzzerella3	Wald ratio	1	-0.0839866	0.0854998	0.325952	0.919444	0.777582	1.08719
genus	Ruminococcus	Wald ratio	1	-0.21241	0.151955	0.162158	0.808633	0.600351	1.08918

## Sheet: Supplementary Table7-5
Supplementary Table7-5 Results of sensitivity analysis (locus-wide significance, P<1.00E-05)
Level	Exposure	IVW_Q	IVW_Q_P	MR_Egger_Q	MR_Egger_Q_P	Egger_intercept	Pleiotropy_P	MR_PRESSO_P
Total	GM	18.6549	0.178558	18.6526	0.134274	0.000408734	0.968698	0.178
phylum	Actinobacteria	8.3092	0.403864	8.19615	0.315616	-0.00562298	0.765058	0.388
phylum	Bacteroidetes	10.361	0.0656289	10.3183	0.0353939	-0.00320002	0.903834	0.942
phylum	Cyanobacteria	3.09755	0.376828	0.639763	0.726235	-0.0470338	0.257473	0.12
phylum	Euryarchaeota	7.26918	0.122329	4.42679	0.218914	0.0392545	0.259284	0.56
phylum	Firmicutes	4.59953	0.466679	2.80993	0.59012	0.0305754	0.251968	0.958
phylum	Lentisphaerae	2.1825	0.702234	2.14878	0.542108	0.00366583	0.866002	0.111
phylum	Proteobacteria	0.735629	0.864793	0.735578	0.692263	-0.000129	0.994994	0.072
phylum	Tenericutes	13.2196	0.0396777	12.5087	0.0284449	0.0117172	0.616802	0.057
phylum	Verrucomicrobia	12.8201	0.0766155	11.6369	0.0705767	0.0139492	0.464465	0.573
class	Actinobacteria	9.12506	0.243802	8.1038	0.230597	0.0164114	0.417966	0.939
class	Bacilli	3.04064	0.962662	2.98297	0.935422	-0.00240867	0.816248	0.976
class	Bacteroidia	6.88513	0.229324	6.61604	0.157624	0.00834713	0.707325	0.894
class	Betaproteobacteria	8.11419	0.322632	0.463558	0.998254	0.0424363	0.0325953	0.698
class	Clostridia	3.35907	0.84992	1.97725	0.921779	-0.0107817	0.284321	0.462
class	Coriobacteriia	4.31246	0.365367	4.22864	0.23781	-0.00912532	0.823066	0.83
class	Deltaproteobacteria	10.4214	0.107993	10.1076	0.0722422	-0.00698659	0.709868	0.981
class	Erysipelotrichia	7.29442	0.398882	6.04238	0.41846	-0.0218719	0.307502	0.175
class	Lentisphaeria	1.57615	0.813073	1.4363	0.697048	0.00852223	0.7333	0.49
class	Melainabacteria	0.809001	0.847313	0.582016	0.74751	0.00864678	0.680743	0.161
class	Methanobacteria	4.6936	0.195658	1.51033	0.469933	0.0463704	0.216327	0.845
class	Mollicutes	13.2196	0.0396777	12.5087	0.0284449	0.0117172	0.616802	0.076
class	Negativicutes	4.82175	0.56687	4.29467	0.507816	0.0100598	0.500384	0.336
class	Verrucomicrobiae	15.3137	0.0533254	14.8878	0.0374653	0.0080525	0.668028	0.703
order	Bacillales	1.92289	0.588563	1.43659	0.487582	-0.0167357	0.557742	0.022
order	Bacteroidales	6.88513	0.229324	6.61604	0.157624	0.00834713	0.707325	0.889
order	Bifidobacteriales	7.33034	0.197209	6.80059	0.146809	0.0107623	0.606472	0.47
order	Burkholderiales	7.79106	0.351378	2.67303	0.848622	0.0331021	0.064344	0.298
order	Clostridiales	3.36587	0.849221	1.97547	0.921941	-0.0108014	0.282972	0.495
order	Coriobacteriales	4.31246	0.365367	4.22864	0.23781	-0.00912532	0.823066	0.817
order	Desulfovibrionales	9.9512	0.191356	9.7598	0.135138	-0.0047211	0.743281	0.73
order	Erysipelotrichales	7.29442	0.398882	6.04238	0.41846	-0.0218719	0.307502	0.197
order	Gastranaerophilales	0.80844	0.847447	0.577605	0.74916	0.00874601	0.678325	0.262
order	Lactobacillales	2.58593	0.957603	2.46997	0.929341	-0.00387115	0.743451	0.979
order	Methanobacteriales	4.6936	0.195658	1.51033	0.469933	0.0463704	0.216327	0.851
order	NB1n	9.50723	0.301328	9.04639	0.249343	0.0104065	0.569208	0.356
order	Pasteurellales	11.0169	0.0878546	9.96703	0.0761749	-0.0128835	0.500537	0.04
order	Rhodospirillales	3.69419	0.883608	3.03973	0.881303	-0.0188807	0.445145	0.886
order	Selenomonadales	4.82175	0.56687	4.29467	0.507816	0.0100598	0.500384	0.347
order	Verrucomicrobiales	15.3137	0.0533254	14.8878	0.0374653	0.0080525	0.668028	0.669
order	Victivallales	1.57615	0.813073	1.4363	0.697048	0.00852223	0.7333	0.475
family	Acidaminococcaceae	8.80296	0.0320287	8.41347	0.0148949	-0.0117656	0.789654	0.969
family	Alcaligenaceae	5.37964	0.496122	3.67213	0.597516	0.0272494	0.248181	0.53
family	Bacteroidaceae	7.14231	0.128556	6.91623	0.0746163	0.0138669	0.774671	0.031
family	Bacteroidales	1.71673	0.787677	1.1664	0.761074	0.0152806	0.511983	0.595
family	Bifidobacteriaceae	7.33034	0.197209	6.80059	0.146809	0.0107623	0.606472	0.474
family	Clostridiales	7.25867	0.610208	7.08846	0.527119	-0.00466577	0.690759	0.556
family	Coriobacteriaceae	4.31246	0.365367	4.22864	0.23781	-0.00912532	0.823066	0.828
family	Defluviitaleaceae	13.2702	0.0657914	13.1992	0.0399796	0.00569949	0.863287	0.042
family	Desulfovibrionaceae	9.99441	0.188891	9.78144	0.134163	-0.00494723	0.730159	0.748
family	Erysipelotrichaceae	7.29442	0.398882	6.04238	0.41846	-0.0218719	0.307502	0.19
family	Lachnospiraceae	12.3565	0.0894277	10.9571	0.0897105	0.0184001	0.415033	0.706
family	Lactobacillaceae	3.10575	0.375606	2.41577	0.298828	0.01543	0.52866	0.004
family	Methanobacteriaceae	4.6936	0.195658	1.51033	0.469933	0.0463704	0.216327	0.833
family	Oxalobacteraceae	3.19574	0.783909	2.23165	0.816252	-0.0249919	0.371251	0.029
family	Pasteurellaceae	11.0169	0.0878546	9.96703	0.0761749	-0.0128835	0.500537	0.042
family	Peptococcaceae	8.04177	0.328925	6.98989	0.321783	0.0111971	0.37869	0.101
family	Peptostreptococcaceae	5.91477	0.656778	5.53885	0.594503	-0.00540655	0.559178	0.437
family	Prevotellaceae	4.28009	0.83101	3.93396	0.787352	0.0073873	0.574795	0.783
family	Rhodospirillaceae	1.78408	0.938447	0.924594	0.968416	-0.0253149	0.39643	0.998
family	Rikenellaceae	10.4812	0.31295	10.4011	0.237996	-0.00297274	0.81018	0.528
family	Ruminococcaceae	4.7801	0.310614	1.6241	0.653937	-0.0498915	0.173725	0.3
family	Streptococcaceae	4.33141	0.740911	4.21512	0.64759	0.00574743	0.744715	0.42
family	Veillonellaceae	6.34896	0.608205	5.40193	0.611038	-0.00934515	0.362895	0.991
family	Verrucomicrobiaceae	15.3133	0.0533327	14.8858	0.037491	0.00806395	0.667461	0.701
family	Victivallaceae	13.4215	0.0981455	13.4057	0.0628203	-0.0026513	0.929982	0.058
genus	Adlercreutzia	7.50166	0.0575159	2.26776	0.321783	0.0539708	0.164716	0.017
genus	Akkermansia	15.3169	0.0532688	14.9069	0.037211	0.00788821	0.674062	0.667
genus	Alistipes	3.44414	0.486423	2.97164	0.396018	-0.0260322	0.541215	0.353
genus	Anaerofilum	9.94393	0.0768398	8.43947	0.0767435	0.0302014	0.445975	0.027
genus	Anaerostipes	5.06607	0.828511	3.28689	0.915085	-0.0202729	0.218974	0.792
genus	Anaerotruncus	5.65191	0.226696	2.72331	0.43628	-0.0508545	0.185547	0.151
genus	Bacteroides	7.14231	0.128556	6.91623	0.0746163	0.0138669	0.774671	0.015
genus	Barnesiella	12.7169	0.17584	12.0385	0.149493	-0.0106766	0.520867	0.777
genus	Bifidobacterium	3.44605	0.631566	3.42873	0.488797	-0.00166473	0.901652	0.415
genus	Bilophila	3.8186	0.575818	3.81221	0.432017	-0.00212057	0.940133	0.458
genus	Butyricimonas	9.67822	0.207554	9.44583	0.150014	-0.00760188	0.714074	0.123
genus	Butyrivibrio	5.96492	0.427132	5.23842	0.387481	-0.0182667	0.442946	0.336
genus	Candidatus	4.60096	0.203459	2.94306	0.229573	-0.0290215	0.399719	0.626
genus	Catenibacterium	4.05555	0.255528	2.85474	0.239939	0.0797036	0.455858	0.27
genus	Clostridium	8.11429	0.150048	7.15855	0.127743	-0.0128109	0.505416	0.826
genus	Coprobacter	2.56426	0.463789	2.49961	0.28656	-0.00411603	0.841215	0.866
genus	Coprococcus1	2.86777	0.82525	2.86697	0.720486	-0.000388	0.97844	0.002
genus	Coprococcus3	2.59358	0.62796	0.912757	0.822348	0.0220969	0.285532	0.394
genus	Defluviitaleaceae	13.1985	0.0674172	13.1658	0.0404771	0.00297181	0.906854	0.038
genus	Desulfovibrio	4.66957	0.322911	3.05883	0.382643	0.0429522	0.297749	0.906
genus	Dorea	4.17518	0.382817	3.84664	0.278507	-0.0123949	0.64758	0.524
genus	Eggerthella	1.83468	0.766132	1.43197	0.698059	-0.013888	0.570778	0.38
genus	Eisenbergiella	1.49552	0.827434	1.24426	0.74241	-0.0210182	0.650658	0.151
genus	Erysipelatoclostridium	6.438	0.489635	6.42227	0.377585	-0.00210564	0.907467	0.872
genus	Escherichia	3.42595	0.330494	0.204913	0.902617	-0.030584	0.214548	0.399
genus	Flavonifractor	2.12577	0.546716	1.0979	0.577557	-0.0280029	0.417359	0.795
genus	Fusicatenibacter	8.08048	0.425648	8.06916	0.326535	0.00213925	0.923821	0.03
genus	Haemophilus	7.71869	0.46142	5.81323	0.56172	-0.0141806	0.209936	0.245
genus	Holdemanella	11.2739	0.0462113	10.8287	0.0285584	-0.00943116	0.705829	0.723
genus	Holdemania	2.26773	0.810995	2.08384	0.720341	0.0105243	0.690142	0.256
genus	Howardella	2.57133	0.860401	2.57068	0.765814	0.000487	0.980688	0.103
genus	Intestinibacter	11.9837	0.0623337	11.7428	0.0384867	0.00842333	0.761735	0.535
genus	Intestinimonas	5.1361	0.881903	3.75276	0.926919	-0.012766	0.269705	0.341
genus	Lachnoclostridium	10.0082	0.0750038	4.42954	0.350985	0.0556185	0.0881831	0.108
genus	Lactobacillus	8.81191	0.184436	8.49963	0.130765	0.00850235	0.686048	0.003
genus	Lactococcus	6.26631	0.281162	3.78272	0.43621	0.0395054	0.190165	0.002
genus	Marvinbryantia	5.55418	0.352042	5.09798	0.277391	0.0132003	0.58188	0.278
genus	Olsenella	3.60783	0.729573	3.21252	0.66726	0.0101837	0.557121	0.723
genus	Oscillibacter	12.1047	0.355822	11.9975	0.285222	0.00440806	0.771104	0.431
genus	Oxalobacter	7.28974	0.399348	5.81818	0.443863	-0.0269062	0.270686	0.004
genus	Paraprevotella	5.88219	0.660426	5.87914	0.553931	-0.000808	0.957444	0.494
genus	Parasutterella	9.31614	0.502387	9.23011	0.41631	-0.00429392	0.778658	0.915
genus	Peptococcus	5.62902	0.583671	4.40632	0.621867	-0.0173463	0.311187	0.574
genus	Phascolarctobacterium	6.6866	0.245011	2.70695	0.607998	0.0485658	0.116794	0.857
genus	Prevotella7	0.337131	0.987293	0.16302	0.983326	-0.0214419	0.704546	0.797
genus	Prevotella9	6.10837	0.295816	5.64046	0.227656	0.010404	0.595445	0.089
genus	Rikenellaceae	12.4377	0.0292583	8.73004	0.0682131	0.0563994	0.262402	0.222
genus	Roseburia	4.5894	0.468012	4.51254	0.341063	0.00494348	0.806971	0.263
genus	Ruminiclostridium5	5.25198	0.385909	5.03051	0.284182	0.00995385	0.696304	0.452
genus	Ruminiclostridium6	4.93712	0.764275	4.92345	0.669305	-0.00168343	0.910195	0.614
genus	Ruminiclostridium9	2.43803	0.655766	1.19003	0.755396	0.0291683	0.345343	0.882
genus	Ruminococcus1	2.54064	0.637375	2.0875	0.554445	-0.0157512	0.549067	0.251
genus	Ruminococcus2	8.48659	0.204576	5.14751	0.398145	0.0215605	0.131598	0.301
genus	Sellimonas	1.97598	0.852459	0.417833	0.980991	0.0300844	0.280014	0.167
genus	Slackia	2.52393	0.470982	0.923385	0.630216	0.0556748	0.33327	0.42
genus	Streptococcus	12.469	0.254893	9.89761	0.358838	0.0204451	0.160589	0.93
genus	Subdoligranulum	9.61057	0.142039	8.46284	0.132505	-0.0135586	0.447724	0.336
genus	Sutterella	5.68902	0.12776	4.84803	0.0885651	0.0166726	0.615519	0.053
genus	Turicibacter	9.67613	0.0849498	8.81046	0.0660157	0.0329054	0.564722	0.728
genus	Tyzzerella3	5.8524	0.663761	5.6213	0.584596	0.0133235	0.645372	0.36
genus	Veillonella	2.23582	0.524928	0.312775	0.855228	0.155476	0.299863	0.873
genus	Victivallis	7.28917	0.121374	7.26421	0.0639366	0.00529994	0.925545	0.203
